# Supplementary material for: Natural Variation in SER1 and ENA6 Underlie Condition-Specific Growth Defects in Saccharomyces cerevisiae
Source: G3 (Bethesda). 2017 Nov 14;8(1):239–51. doi: 10.1534/g3.117.300392 (PMC5765352; doi:10.1534/g3.117.300392)
Supplement: Supplementary file 5 [file 239TableS1.xlsx]

## Sheet: Sheet1
Table S1. Primers used in this study.
Primer name	Primer sequence
SER1_del_F	CAAAAGAAAAGCCATAATAAGGACA
SER1_del_R	AGATAGTTCAGTCTCACCCACATTC
ENA_300_tag_F	CATTTCATCATATATTTAGATATTTAGATTTATTTTGTTATTTGTTTTTTTAATTTACTATgttaattaaggcgcgccag
ENA_560_tag_F	TATTCATTTCATATATTTAGATATTTACATTTATTTTGTTATTTGTTTTTTTATTTACTATgttaattaaggcgcgccag
ENA_tag_R	GAATATAAAATTTTTTTACCATAAGCCTATTTTATGGCATGGAATCTGAAAAAGTTCGTTCgatggcggcgttagtatcg
ENA_del_F	TATCTAAATATATGAAATGAATAAGGAAAAAGATAGGGAGCACTTAATAGGCCCTGCCTAgttaattaaggcgcgccag
ENA_del_R	AACAATACGTATATTTACTAATTAAAGAAAAAACTTCGTACACAGAATTGAAAATTTTCGgatggcggcgttagtatcg
ENA_swap_F	CTTTTCCTCTTATTCCGTTCTTTC
ENA_swap_R	GGTTGCGGTATTGATAGATTGG
ENA_swap_F2	CCAGAAGCTTCTGCACGAAG
