# Supplementary material for: Natural Variation in SER1 and ENA6 Underlie Condition-Specific Growth Defects in Saccharomyces cerevisiae
Source: G3 (Bethesda). 2017 Nov 14;8(1):239–51. doi: 10.1534/g3.117.300392 (PMC5765352; doi:10.1534/g3.117.300392)
Supplement: Supplementary file 6 [file 239TableS2.xlsx]

## Sheet: Sheet1
Table S2. Alignment of the SER1 open reading frames of reference strain BY4741, sake strain YO486 and tecc strain YO502.
CLUSTAL multiple sequence alignment by MUSCLE (3.8)
strain	nucleotide sequence	amino acid sequence
BY4741_SER1	ATGTCTTTGGAAAGAGAGGAACCACAACATTTCGGAGCAGGGCCAGCTCAAATGCCTACA	MSLEREEPQHFGAGPAQMPTPVLQQAAKDLINFNDIGLGIGEISHRSKDATKVIEDSKKH
YO486_SER1	ATGTCTTTGGAAAGAGAGGAACCACAACATTTCGGAGCAGGGCCAGCTCAAATGCCTACA	MSLEREEPQHFGAGPAQMPTPVLQQAAKDLINFNDIGLGIGEISHRSKDATKVIEDSKKH
YO502_SER1	ATGTCTTTGGAAAGAGAGGAACCACAACACTTCGGAGCAGGGCCAGCTCAAATGCCTACA	MSLEREEPQHFGAGPAQMPTPVLQQAAKDLINFNDIGLGIGEISHRSKDATKVIEDSKKH
	***************************** ******************************	************************************************************
BY4741_SER1	CCAGTTTTGCAACAAGCTGCTAAAGACTTAATCAATTTCAATGACATAGGTTTGGGTATC	LIELLNIPDTHEVFYLQGGGTTGFSSVATNLAAAYVGKHGKIAPAGYLVTGSWSQKSFEE
YO486_SER1	CCAGTTTTGCAACAAGCTGCTAAAGACTTAATCAATTTCAATGACATAGGTTTGGGTATC	LIELLNIPDTHEVFYLQRGGTTGFSSVATNLAAAYVGKHGKIAPAGYLVTGSWSQKSFEE
YO502_SER1	CCAGTTTTGCAACAAGCTGCTAAAGACTTAATCAATTTCAATGACATAGGTTTGGGTATC	LIELLNIPDTHEVFYLQGGGTTGFSSVATNLAAAYVGKHGKIAPAGYLVTGSWSQKSFEE
	************************************************************	*****************:******************************************
BY4741_SER1	GGTGAAATTTCTCACCGTTCGAAGGATGCCACCAAAGTGATTGAAGACTCTAAGAAGCAC	AKRLHVPAEVIFNAKDYNNGKFGKIPDESLWEDKIKGKAFSYVYLCENETVHGVEWPELP
YO486_SER1	GGTGAAATTTCTCACCGTTCGAAGGATGCCACCAAAGTGATTGAAGACTCTAAGAAGCAC	AKRLHVPAEVIFNAKDYNNGKFGKIPDESLWEDKIKGKAFSYVYLCENETVHGVEWPELP
YO502_SER1	GGTGAAATTTCCCACCGTTCGAAGGATGCCACCAAAGTGATTGAAGACTCTAAGAAGCAC	AKRLHVPAEVIFNAKDYNNGKFGKIPDESLWEDKIKGKAFSYVYLCENETVHGVEWPELP
	*********** ************************************************	************************************************************
BY4741_SER1	TTAATCGAACTGCTAAATATTCCTGACACTCATGAAGTGTTCTACTTGCAAGGTGGTGGC	KCLVNDPNIEIVADLSSDILSRKIDVSQYGVIMAGAQKNIGLAGLTLYIIKKSILKNISG
YO486_SER1	TTAATCGAACTGCTAAATATTCCTGACACTCATGAAGTGTTCTACTTGCAACGTGGTGGC	KCLVNDPNIEIVADLSSDILSRKIDVSQYGVIMAGAQKNIGLAGLTLYIIKKSILKNISG
YO502_SER1	TTAATCGAACTGCTAAATATTCCTGACACTCATGAAGTGTTCTACTTGCAAGGTGGTGGC	KCLVNDPNIEIVADLSSDILSRKIDVSQYGVIMAGAQKNIGLAGLTLYIIKKSILKNISG
	*************************************************** ********	************************************************************
BY4741_SER1	ACTACTGGTTTTTCTTCCGTTGCTACTAATTTGGCAGCTGCATATGTGGGTAAGCATGGG	ASDETLHELGVPITPIAFDYPTVVKNNSAYNTIPIFTLHVMDLVFQHILKKGGVEAQQAE
YO486_SER1	ACTACTGGTTTTTCTTCCGTTGCTACTAATTTGGCAGCTGCATATGTGGGTAAGCATGGG	ASDETLHELGVPITPIAFDYPTVVKNNSAYNTIPIFTLHVMDLVFQHILKKGGVEAQQAE
YO502_SER1	ACTACTGGTTTTTCTTCCGTTGCTACTAATTTGGCAGCTGCATATGTGGGTAAGCATGGG	ASDETLHELGVPITPIAFDYPTVVKNNSAYNTIPIFTLHVMDLVFQHILKKGGVEAQQAE
	************************************************************	************************************************************
BY4741_SER1	AAGATTGCACCTGCCGGTTATTTAGTCACCGGTAGTTGGTCTCAGAAATCTTTTGAAGAG	NEEKAKILYEALDANSDFYNVPVDPKCRSKMNVVFTLKKDGLDDQFLKEAAARHLTGLKG
YO486_SER1	AAGATTGCACCTGCCGGTTATTTAGTCACCGGTAGTTGGTCTCAGAAATCTTTTGAAGAG	NEEKAKILYEALDANSDFYNVPVDPKCRSKMNVVFTLKKDGLDDQFLKEAAARHLTGLKG
YO502_SER1	AAGATTGCACCTGCCGGTTATTTAGTCACCGGTAGTTGGTCTCAGAAATCTTTTGAAGAG	NEEKAKILYEALDANSDFYNVPVDPKCRSKMNVVFTLKKDGLDDQFLKEAAARHLTGLKG
	************************************************************	************************************************************
BY4741_SER1	GCAAAGAGATTGCACGTTCCTGCTGAAGTTATCTTCAACGCTAAAGATTATAACAATGGC	HRSVGGFRASIYNALSVKAVQNLVDFIKEFAEKNA
YO486_SER1	GCAAAGAGATTGCACGTTCCTGCTGAAGTTATCTTCAACGCTAAAGATTATAACAATGGC	HRSVGGFRASIYNALSVKAVQNLVDFIKEFAEKNA
YO502_SER1	GCAAAGAGATTGCACGTTCCTGCTGAAGTTATCTTCAACGCTAAAGATTATAACAATGGC	HRSVGGFRASIYNALSVKTVQNLVDFIKEFAEKNA
	************************************************************	******************:****************
BY4741_SER1	AAATTTGGTAAAATTCCGGATGAATCCCTTTGGGAAGATAAAATCAAAGGTAAGGCTTTC
YO486_SER1	AAATTTGGTAAAATTCCGGATGAATCCCTTTGGGAAGATAAAATCAAAGGTAAGGCTTTC
YO502_SER1	AAATTTGGTAAAATTCCAGATGAATCCCTTTGGGAAGATAAAATCAAAGGTAAGGCTTTC
	***************** ******************************************
BY4741_SER1	TCATACGTGTACCTATGTGAGAATGAAACTGTTCATGGTGTTGAATGGCCAGAATTACCA
YO486_SER1	TCATACGTGTACCTATGTGAGAATGAAACTGTTCATGGTGTTGAATGGCCAGAATTACCA
YO502_SER1	TCATACGTGTACCTATGTGAGAATGAAACTGTTCATGGTGTTGAATGGCCAGAATTACCA
	************************************************************
BY4741_SER1	AAATGTTTAGTAAACGACCCCAACATCGAAATTGTTGCTGACTTATCCAGCGACATTTTG
YO486_SER1	AAATGTTTAGTAAACGACCCCAACATCGAAATTGTTGCTGACTTATCCAGCGACATTTTG
YO502_SER1	AAATGTTTAGTAAACGACCCCAACATCGAAATTGTTGCTGACTTATCCAGCGACATTTTG
	************************************************************
BY4741_SER1	TCTCGTAAGATTGACGTTTCTCAATACGGTGTCATCATGGCAGGCGCCCAAAAAAACATT
YO486_SER1	TCTCGTAAGATTGACGTTTCTCAATATGGTGTCATCATGGCAGGCGCCCAAAAAAACATT
YO502_SER1	TCTCGTAAGATTGACGTTTCTCAATATGGTGTCATCATGGCAGGCGCCCAAAAAAACATT
	************************** *********************************
BY4741_SER1	GGTTTAGCAGGCTTAACCCTATACATTATCAAGAAATCCATCCTTAAGAATATTTCTGGC
YO486_SER1	GGTTTAGCAGGCTTAACCCTATACATTATCAAGAAATCCATCCTTAAGAATATTTCTGGC
YO502_SER1	GGTTTAGCAGGCTTAACCCTATACATTATCAAGAAATCCATCCTTAAGAATATTTCTGGC
	************************************************************
BY4741_SER1	GCTTCTGATGAAACATTACATGAATTGGGAGTACCAATCACCCCTATTGCATTCGACTAT
YO486_SER1	GCTTCTGATGAAACATTACATGAATTGGGAGTACCAATCACCCCTATTGCATTCGACTAT
YO502_SER1	GCTTCTGATGAAACATTACATGAATTGGGAGTACCAATCACCCCTATTGCATTCGACTAT
	************************************************************
BY4741_SER1	CCAACGGTGGTGAAGAACAACTCAGCCTATAATACAATTCCAATTTTCACTTTACATGTT
YO486_SER1	CCAACGGTGGTGAAGAACAACTCAGCCTATAATACAATTCCAATTTTCACTTTACATGTT
YO502_SER1	CCAACGGTGGTGAAGAACAACTCAGCCTATAATACAATTCCAATTTTCACTTTACATGTT
	************************************************************
BY4741_SER1	ATGGATCTCGTGTTCCAACATATTTTGAAGAAGGGTGGTGTTGAAGCGCAACAGGCTGAA
YO486_SER1	ATGGATCTCGTGTTCCAACATATTTTGAAGAAGGGTGGTGTTGAAGCGCAACAGGCTGAA
YO502_SER1	ATGGATCTCGTGTTCCAACATATTTTGAAGAAGGGTGGTGTTGAAGCGCAACAGGCTGAA
	************************************************************
BY4741_SER1	AATGAAGAAAAGGCCAAGATATTATATGAGGCATTGGATGCAAATTCAGATTTTTACAAC
YO486_SER1	AATGAAGAAAAGGCCAAGATATTATATGAGGCATTGGATGCAAATTCAGATTTTTACAAC
YO502_SER1	AATGAAGAAAAGGCCAAGATATTATATGAGGCATTGGATGCAAATTCAGATTTTTACAAC
	************************************************************
BY4741_SER1	GTTCCAGTGGATCCAAAGTGTAGATCAAAAATGAATGTCGTTTTCACCCTTAAAAAGGAC
YO486_SER1	GTTCCAGTGGATCCAAAGTGTAGATCAAAAATGAATGTCGTTTTCACCCTTAAAAAGGAC
YO502_SER1	GTTCCAGTGGATCCAAAGTGTAGATCAAAAATGAATGTCGTTTTCACCCTTAAAAAGGAC
	************************************************************
BY4741_SER1	GGCCTTGATGACCAGTTTCTAAAAGAGGCAGCTGCTCGTCATTTAACCGGTTTGAAAGGA
YO486_SER1	GGCCTTGATGACCAGTTTCTAAAAGAGGCAGCTGCTCGTCATTTAACCGGTTTGAAAGGA
YO502_SER1	GGCCTTGATGACCAGTTTCTAAAAGAGGCAGCTGCTCGTCATTTAACCGGTTTAAAAGGA
	***************************************************** ******
BY4741_SER1	CATCGTTCAGTTGGTGGGTTCAGAGCCTCCATCTATAACGCGCTTTCAGTGAAAGCTGTA
YO486_SER1	CATCGTTCAGTTGGTGGGTTCAGAGCCTCCATCTATAACGCGCTTTCAGTGAAAGCTGTA
YO502_SER1	CATCGTTCAGTTGGTGGGTTCAGAGCCTCCATCTATAACGCGCTTTCAGTGAAAACTGTA
	****************************************************** *****
BY4741_SER1	CAAAACTTGGTAGATTTTATCAAGGAATTTGCTGAGAAAAACGCTTAA
YO486_SER1	CAAAACTTGGTAGATTTTATCAAGGAATTTGCTGAGAAAAACGCTTAA
YO502_SER1	CAAAACTTGGTAGATTTTATCAAGGAATTTGCTGAGAAAAACGCTTAA
	************************************************
