# Supplementary material for: Natural Variation in SER1 and ENA6 Underlie Condition-Specific Growth Defects in Saccharomyces cerevisiae
Source: G3 (Bethesda). 2017 Nov 14;8(1):239–51. doi: 10.1534/g3.117.300392 (PMC5765352; doi:10.1534/g3.117.300392)
Supplement: Supplementary file 7 [file 239TableS3.xlsx]

## Sheet: Sheet1
Table S3. HiFi assembly fragments and primers for plasmid construction.
PCR primers	sequence
pUC19_SER1_F	AGTGAATTCGAGCTCGGTACCCGGGGCTCTTCGACAAAGACATTAAGGAGCC
SER1_R	AGATAGTTCAGTCTCACCCAC
Tef_promoter_F	CCTTGACAGTCTTGACGTGC
Tef_terminator_R	CGCACTTAACTTCGCATCTG
gene fragments
Ser1_terminator_kanMX4	GAATGTGGGTGAGACTGAACTATCTCTCCCAATATATTATACTTTTTTTTGTCGCGTCTACCAATTAAATGAAAACATAATTGGGAATACTTTCCTCTTCTTATATTTTATCTTAACTCGTTTCCGATCTTCTGATATcgtacgctgcaggtcgacggatccccgggttaattaaggcgcgccagatctgtttagcttgccttgtccccgccgggtcacccggccagcgacatggaggcccagaataccctccttgacagtcttgacgtgcgcagc
kanMX4_Ser1_3'_pUC19	ctgcccagatgcgaagttaagtgcgcagaaagtaatatcatgcgtcaatcgtatgtgaatgctggtcgctatactgctgtcgattcgatactaacgccgccatccagtgtcgaaaacgagctcgaattcatcgatAAGAAGTATCTCTTTTCAAGAGGATTACTTTTCATTGAAAACTTTTGGACGGGCaAAAAAAAAAAAAGCGCCAGCAGGAAGAAAAAAGGAATCTAGTAAAAAATAAAAATTAGGTTTATAAAGTAGTAAGTGAAGTGCAAGAGGGAGCGTTATTGGACGATCATgTTGTGATCGGATCCCGTTTATTGGTCTTTGATTCAATTTAAAAGAAAAGAAATGTACAGGTTAAACTTCAACATACgtatgcaggcatgcaagcttggc…
