# Supplementary material for: Natural Variation in SER1 and ENA6 Underlie Condition-Specific Growth Defects in Saccharomyces cerevisiae
Source: G3 (Bethesda). 2017 Nov 14;8(1):239–51. doi: 10.1534/g3.117.300392 (PMC5765352; doi:10.1534/g3.117.300392)
Supplement: Supplementary file 8 [file 239TableS4.xlsx]

## Sheet: Sheet1
Table S4. Sanger sequencing of ENA6 alleles
Strain	Description	sequence
S288c	ENA1 URS of reference strain	TTATCGCTTCCTGTTATGATTGATTACCATGCGCGGTAGAAGGATTGAATGAGGGGTGTGGGTGTGATAATTCATGTACGGACCCTTTCCTCCCAGAAGCTTCTGCACGAAGTGGTTACATTGTGAGTACAGGGTCTTAAACATCGCCGTGCGGCGTCATTTTGCGGGGCTCATCATTTATTTCCTACTTCTATGACGTTTGTTAGGGCAGGGATGTAGATTTTGGTCATATACTTTCACCTGACAGAAGAAAAAACAAGGTCTTAGAGCAGTATTCCCGAATTATTGCCTCTTTCCTTGGTGGGTGCGGGTTAATATTAGATGAACGGTGGGTTGTGGTCAAACCCGGGGTAGGTTTTAAAATGTCATGCGTTTTCGTCATTTACATAGATATATACA…
YO486	Sanger sequencing of ENA6 URS of sake parent	TTATCGCTTCCTGTTATGATTGATTACCATGCGTGGTAGAAGGATTGAATGAGGGGTGTGGGTGTGATAATTAATGTACGGACCCTTTCCTCCCAGAAGCTTCTGCACGAAGTGGTTACATTGTGAGTACAGGGGGCTCATCATTTCTTTCCTACTTCTATGACGTTTGTTAGGGCAGGGATGTAGATTTTGGTCATATACTTTCACCTGACAGAAGAAAAAACAAGGTCTTAGAGCAGTATTCCCGAATTATTGCCTCTTTCCTTGGTGGGTGCGGGTTAATATTAGATGAACGGTGGGTTGTGGTTAAACCCGGGTAGGTTTTAAAATGTCATGCGTTTTCGTCATTTACATAGATATATACAGGGAAATATATATATATATATAACCTAAGGGAAA…
YO502	Sanger sequencing of ENA6 URS of tecc parent	TTATCGCTTCCTGTTATGATTGATTACCATGCGTGGTAGAAGGATTGAATGAGGGGTGTGGGTGTGATAATTCATGTACGGACCCTTTCCTCCCAGAAGCTTCTGCACGAAGTGGTTACATTGTGAGTACAGGGTCTTAAACATCGCCGTGCGGCGTCATTTTGCGGGGCTCATCATTTCTTTCCTACTTCTATGACGTTTGTTAGGGCAGGGATGTAGATTTTGGTCATATACTTTCACCTGACAGAAGAAAAAACAAGGTCTTAGAGCAGTATTCCCGAATTATTGCCTCTTTCCTTGGTGGGTGCGGGTTAATATTAGATGAACGGTGGGTTGTGGTCAAACCCGGGGTAGGTTTTAAAATGTCATGCGTTTTCGTCATTTACATAGATATATACA…
YO2524	Sanger sequencing of sake with tecc ENA6-pS-T allele	CGTTCTTTCTTTTTAGAGTACTATTAGTTTCTACTATTTCTCCTATCTTTCTTTTCTCATTAGTAATAGTCTAATCATTTATATTCTAATATTAACTTTTATAAAGCAGATATCTTCATCAAGTGTACTGTTCACACTTAATTCACATTTATTTGAGGCAACAATACGTACATTTACTAATTAAAGAAAAAACTTCGTACACAGAATTGAAAATTTTCGATGGGCGAAGGAACTACTAAGGAAAACAATAATGCAGAATTCAATGCTTATCACACGCTGACTGCAGAAGAAGCCGCTGAATTCATAGGCACAAGTCTAACTGAAGGTTTGACCCAAGATGAGTTCGTCCACAGATTGAAAACAGTGGGTGAGAACACATTGGGTGATGACACTAAAATT…
YO2525, YO2526	Sanger sequencing of sake with tecc ENA6-pS1-T allele	CGTTCTTTCTTTTTAGAGTACTATTAATTTCTACTATTTCTCCTATCTTTCTTTTCTCATTAGTAATAGTCTAATCATTTATATTCTAATATTAACTTTTATAAAGCAGATATCTCCATCAAGTGTACTGTTCACACTTAATTCACATTTATTTGAGGCAACAATACGTATATTTACTAATTAAAGAAAAAACTTCGTACACAGAATTGAAAATTTTCGATGGGCGAAGGAACTACTAAGGAAAACAATAATGCAGAATTCAATGCTTATCACACGCTGACTGCAGAAGAAGCCGCTGAATTCATAGGCACAAGTCTAACTGAAGGTTTGACCCAAGATGAGTTCGTCCACAGATTGAAAACAGTGGGTGAGAACACATTGGGTGATGACACTAAAATT…
YO2527, YO2528	Sanger sequencing of tecc with sake ENA6-pT-S allele	CGTTCTTTCTTTTTAGAGTACTATTAGTTTCTACTATTTCTCCTATCTTTCTTTTCTCATTAGTAATAGTCTAATCATTTATATTCTAATATTAACTTTTATAAAGCAGATATCTTCATCAAGTGTACTGTTCACACTTAATTCACATTTATTTGAGGCAACAATACGTACATTTACTAATTAAAGAAAAAACTTCGTACACAGAATTGAAAATTTTCGATGGGCGAAGGAACTACTAAGGAAAACAATAATGCAGAATTCAATGCTTATCACACGCTGACTGCAGAAGAAGCCGCTGAATTCATAGGCACAAGTCTAACTGAAGGTTTGAGCCAAGATGAGTTCGTCCACAGATTGAAAACAGTGGGTGAGAACACATTGGGTGATGACACTAAAATT…
YO2719, YO2722	Sanger sequencing of tecc with sake ENA6-pS-T allele	TTATCGCTTCCTGTTATGATTGATTACCATGCGTGGTAGAAGGATTGAATGAGGGGTGTGGGTGTGATAATTCATGTACGGACCCTTTCCTCCCAGAAGCTTCTGCACGAAGTGGTTACATTGTGAGTACAGGGGGCTCATCATTTCTTTCCTACTTCTATGACGTTTGTTAGGGCAGGGATGTAGATTTTGGTCATATACTTTCACCTGACAGAAGAAAAAACAAGGTCTTAGAGCAGTATTCCCGAATTATTGCCTCTTTCCTTGGTGGGTGCGGGTTAATATTAGATGAACGGTGGGTTGTGGTTAAACCCGGGTAGGTTTTAAAATGTCATGCGTTTTCGTCATTTACATAGATATATACAGGGAAAATATATATATATATATACCTAAGGGAAA…
YO2716, YO2717	Sanger sequencing of tecc with sake ENA6-pS1-T allele	TTATCGCTTCCTGTTATGATTGATTACCATGCGTGGTAGAAGGATTGAATGAGGGGTGTGGGTGTGATAATTCATGTACGGACCCTTTCCTCCCAGAAGCTTCTGCACGAAGTGGTTACATTGTGAGTACAGGGGGCTCATCATTTCTTTCCTACTTCTATGACGTTTGTTAGGGCAGGGATGTAGATTTTGGTCATATACTTTCACCTGACAGAAGAAAAAACAAGGTCTTAGAGCAGTATTCCCGAATTATTGCCTCTTTCCTTGGTGGGTGCGGGTTAATATTAGATGAACGGTGGGTTGTGGTTAAACCCGGGTAGGTTTTAAAATGTCATGCGTTTTCGTCATTTACATAGATATATACAGGGAAAATATATATATATATATACCTAAGGGAAA…
