# Supplementary material for: Natural Variation in SER1 and ENA6 Underlie Condition-Specific Growth Defects in Saccharomyces cerevisiae
Source: G3 (Bethesda). 2017 Nov 14;8(1):239–51. doi: 10.1534/g3.117.300392 (PMC5765352; doi:10.1534/g3.117.300392)
Supplement: Supplementary file 9 [file 239TableS5.txt]

#Chromosome	Position	YO486	YO502
chr01	83	T	A
chr01	84	A	C
chr01	100	G	A
chr01	115	C	A
chr01	119	T	C
chr01	137	C	A
chr01	192	C	T
chr01	209	C	A
chr01	210	A	C
chr01	275	C	T
chr01	286	T	A
chr01	328	C	T
chr01	681	A	G
chr01	826	C	T
chr01	868	A	C
chr01	878	C	T
chr01	1007	T	G
chr01	1009	T	C
chr01	1148	A	G
chr01	1164	T	C
chr01	1174	T	C
chr01	1175	T	C
chr01	1352	A	G
chr01	1364	T	C
chr01	1397	G	A
chr01	1408	C	T
chr01	1414	C	A
chr01	1444	T	C
chr01	1451	C	T
chr01	1470	A	G
chr01	1568	A	G
chr01	1570	C	T
chr01	1600	A	G
chr01	1605	T	C
chr01	2068	A	C
chr01	2216	G	A
chr01	2219	G	A
chr01	2406	A	C
chr01	2435	C	T
chr01	2524	C	T
chr01	2533	T	G
chr01	2542	T	G
chr01	2610	T	C
chr01	2611	G	A
chr01	2612	A	T
chr01	2625	T	C
chr01	2706	A	G
chr01	2748	A	T
chr01	2789	G	A
chr01	2790	C	A
chr01	2796	G	A
chr01	2797	A	G
chr01	2823	A	G
chr01	2914	A	G
chr01	3049	A	T
chr01	3053	G	T
chr01	3056	C	A
chr01	3141	C	T
chr01	3187	T	C
chr01	3279	G	A
chr01	3311	C	G
chr01	3313	A	C
chr01	3389	C	T
chr01	3518	G	A
chr01	3522	A	C
chr01	3620	G	A
chr01	3785	T	C
chr01	3816	G	A
chr01	3859	C	G
chr01	3864	G	A
chr01	4034	T	A
chr01	4107	G	A
chr01	4138	T	C
chr01	4187	G	A
chr01	4456	C	T
chr01	4696	G	A
chr01	4738	G	A
chr01	4769	C	A
chr01	4774	A	C
chr01	4801	C	T
chr01	4819	T	C
chr01	4836	G	A
chr01	4907	G	A
chr01	4949	G	C
chr01	5020	C	T
chr01	5030	G	A
chr01	5031	A	C
chr01	5035	G	C
chr01	5047	T	G
chr01	5446	A	T
chr01	5451	T	C
chr01	5463	G	A
chr01	5466	G	A
chr01	5646	T	C
chr01	5718	G	T
chr01	5756	T	G
chr01	6201	A	G
chr01	6289	A	G
chr01	6370	T	C
chr01	6392	T	A
chr01	7729	T	C
chr01	8563	G	A
chr01	8570	C	G
chr01	8776	C	G
chr01	8811	G	C
chr01	8828	A	C
chr01	8899	C	A
chr01	8902	T	C
chr01	8939	C	A
chr01	9064	A	G
chr01	9086	C	T
chr01	9090	A	T
chr01	9146	A	T
chr01	9180	G	A
chr01	9350	G	A
chr01	9376	G	T
chr01	9422	A	C
chr01	9430	C	T
chr01	9473	G	A
chr01	9538	C	G
chr01	9661	A	T
chr01	9700	A	G
chr01	9742	T	G
chr01	9786	T	C
chr01	9873	G	A
chr01	9882	T	C
chr01	9910	A	G
chr01	9913	C	G
chr01	9930	G	A
chr01	9931	C	T
chr01	9958	G	T
chr01	9971	C	T
chr01	10025	G	A
chr01	10064	G	A
chr01	10088	A	G
chr01	10103	G	A
chr01	10108	A	T
chr01	10158	A	G
chr01	10169	G	C
chr01	10579	A	G
chr01	10654	T	C
chr01	10672	A	G
chr01	10815	C	G
chr01	10911	C	G
chr01	11022	C	T
chr01	11041	G	T
chr01	11044	C	T
chr01	11045	C	A
chr01	11102	C	A
chr01	11224	G	T
chr01	11370	T	C
chr01	11447	A	G
chr01	11469	G	A
chr01	11504	A	G
chr01	11561	G	T
chr01	11601	A	G
chr01	11676	A	T
chr01	11684	T	C
chr01	11685	T	C
chr01	11732	A	G
chr01	11734	C	T
chr01	11750	T	C
chr01	11835	A	G
chr01	11852	T	G
chr01	11876	C	T
chr01	11893	C	T
chr01	11925	T	A
chr01	12141	G	A
chr01	12150	C	T
chr01	12169	C	T
chr01	12363	G	A
chr01	12384	G	C
chr01	12417	G	A
chr01	12518	C	T
chr01	12546	A	T
chr01	12552	A	G
chr01	12566	C	T
chr01	12647	A	T
chr01	12648	C	G
chr01	12649	G	A
chr01	12662	C	T
chr01	12666	C	T
chr01	12676	A	G
chr01	12791	A	C
chr01	12792	C	A
chr01	12889	G	A
chr01	12906	C	A
chr01	12961	T	G
chr01	12964	A	G
chr01	13025	A	C
chr01	13269	G	A
chr01	13281	T	A
chr01	13282	T	C
chr01	13735	G	A
chr01	13751	T	G
chr01	24103	C	G
chr01	24105	G	A
chr01	24267	A	G
chr01	24284	T	G
chr01	24308	C	T
chr01	24325	C	T
chr01	24357	T	A
chr01	24601	C	T
chr01	24627	T	C
chr01	24659	C	T
chr01	24816	G	A
chr01	24837	G	C
chr01	24870	G	A
chr01	24957	A	G
chr01	25126	T	G
chr01	25190	A	C
chr01	25671	A	G
chr01	25983	G	A
chr01	25989	G	A
chr01	26010	T	C
chr01	26412	G	C
chr01	26511	G	A
chr01	26513	A	C
chr01	26523	G	A
chr01	26541	T	G
chr01	26658	G	A
chr01	26664	G	A
chr01	26793	G	A
chr01	27006	G	T
chr01	27042	G	A
chr01	27141	T	G
chr01	27151	G	A
chr01	27540	A	G
chr01	27561	T	G
chr01	27563	C	T
chr01	27573	G	A
chr01	27576	A	G
chr01	27582	G	A
chr01	27585	A	G
chr01	27591	T	C
chr01	27593	A	G
chr01	27597	A	T
chr01	27668	A	C
chr01	27681	A	G
chr01	27684	A	C
chr01	27685	G	T
chr01	27688	A	T
chr01	27693	G	C
chr01	27699	T	A
chr01	27701	A	T
chr01	27702	A	T
chr01	27703	C	G
chr01	27716	T	G
chr01	27723	A	G
chr01	27725	C	T
chr01	27726	A	G
chr01	27729	C	A
chr01	27825	T	C
chr01	27843	G	A
chr01	27948	A	G
chr01	28083	T	C
chr01	28117	G	C
chr01	28127	T	C
chr01	28144	C	T
chr01	28167	T	A
chr01	28168	T	A
chr01	28169	T	A
chr01	28242	C	A
chr01	28318	A	T
chr01	28384	G	C
chr01	28529	C	T
chr01	28650	G	T
chr01	28673	T	A
chr01	28696	G	T
chr01	28811	G	A
chr01	28844	C	T
chr01	28874	A	T
chr01	28898	G	A
chr01	28975	G	A
chr01	28980	A	G
chr01	29009	G	T
chr01	29093	A	T
chr01	29109	G	C
chr01	29118	C	T
chr01	29126	T	C
chr01	29131	A	G
chr01	29154	G	A
chr01	29180	T	C
chr01	29209	C	T
chr01	29226	C	T
chr01	29227	A	G
chr01	29245	G	A
chr01	29282	C	T
chr01	29322	G	C
chr01	29352	T	C
chr01	29354	T	A
chr01	29374	C	T
chr01	29397	T	C
chr01	29400	C	T
chr01	29402	A	T
chr01	29440	G	T
chr01	29441	C	T
chr01	29449	A	G
chr01	29459	C	T
chr01	29476	A	G
chr01	29508	T	C
chr01	29522	T	A
chr01	29530	C	T
chr01	29534	G	T
chr01	29554	G	A
chr01	29564	T	C
chr01	29666	C	A
chr01	29693	G	A
chr01	29713	T	A
chr01	29746	T	C
chr01	29778	G	A
chr01	29817	G	A
chr01	29849	C	T
chr01	29875	T	G
chr01	29883	T	C
chr01	29908	C	T
chr01	29911	A	G
chr01	29929	A	G
chr01	29931	A	C
chr01	29949	G	T
chr01	29951	G	T
chr01	29996	T	C
chr01	30006	T	C
chr01	30011	T	A
chr01	30018	A	G
chr01	30036	A	G
chr01	30044	T	A
chr01	30055	T	C
chr01	30066	T	A
chr01	30071	G	A
chr01	30091	A	G
chr01	30125	T	G
chr01	30164	A	G
chr01	30190	G	A
chr01	30198	C	T
chr01	30202	T	C
chr01	30204	A	G
chr01	30209	T	A
chr01	30220	G	A
chr01	30226	A	G
chr01	30239	A	G
chr01	30265	T	G
chr01	30268	C	G
chr01	30274	G	A
chr01	30275	A	G
chr01	30277	A	G
chr01	30290	C	A
chr01	30300	C	A
chr01	30307	T	C
chr01	30313	A	G
chr01	30345	C	T
chr01	30355	A	G
chr01	30361	T	C
chr01	30388	A	G
chr01	30435	A	G
chr01	30448	G	C
chr01	30468	C	G
chr01	30490	G	A
chr01	30576	T	C
chr01	30577	C	G
chr01	30585	A	T
chr01	30605	T	C
chr01	30661	A	T
chr01	30669	C	T
chr01	30735	T	C
chr01	30775	C	G
chr01	30805	T	A
chr01	30816	G	A
chr01	30827	T	A
chr01	30829	A	G
chr01	30832	G	C
chr01	30840	G	A
chr01	30845	A	T
chr01	30853	G	A
chr01	30856	C	T
chr01	30869	T	G
chr01	30885	A	G
chr01	30889	A	G
chr01	30891	C	T
chr01	30914	A	T
chr01	30930	A	T
chr01	30946	C	T
chr01	30969	A	G
chr01	30973	T	C
chr01	30979	C	T
chr01	30989	T	C
chr01	31037	A	G
chr01	31042	A	T
chr01	31046	A	G
chr01	31056	A	G
chr01	31057	T	C
chr01	31058	G	A
chr01	31077	C	T
chr01	31087	A	C
chr01	31090	G	A
chr01	31091	C	A
chr01	31107	A	C
chr01	31116	C	T
chr01	31152	C	T
chr01	31154	G	A
chr01	31161	A	G
chr01	31168	A	G
chr01	31176	A	G
chr01	31209	C	T
chr01	31212	G	A
chr01	31217	G	A
chr01	31529	G	A
chr01	31608	T	C
chr01	31609	G	A
chr01	31635	T	C
chr01	31848	T	C
chr01	31917	T	C
chr01	31975	C	T
chr01	31989	T	C
chr01	32145	C	T
chr01	32158	T	C
chr01	32280	T	C
chr01	32520	C	T
chr01	32574	G	T
chr01	32595	C	T
chr01	32652	C	A
chr01	32766	C	T
chr01	32776	T	C
chr01	32883	C	T
chr01	32954	T	C
chr01	33040	A	G
chr01	33048	A	C
chr01	33070	A	T
chr01	33077	G	A
chr01	33113	A	G
chr01	33140	A	G
chr01	33152	T	C
chr01	33190	G	T
chr01	33200	C	T
chr01	33222	C	A
chr01	33240	A	G
chr01	33296	A	T
chr01	33328	C	A
chr01	33511	C	T
chr01	33512	G	A
chr01	33513	G	T
chr01	33546	T	C
chr01	33730	A	G
chr01	33771	T	C
chr01	33864	C	G
chr01	33939	A	G
chr01	34170	T	A
chr01	34182	A	C
chr01	34308	C	T
chr01	34515	T	C
chr01	34878	T	C
chr01	34946	G	A
chr01	34948	T	C
chr01	35061	G	A
chr01	35145	T	C
chr01	35161	G	A
chr01	35337	T	A
chr01	35736	G	A
chr01	35796	T	C
chr01	35970	T	C
chr01	36005	A	G
chr01	36048	C	G
chr01	36123	C	T
chr01	36160	G	A
chr01	36232	G	C
chr01	36313	A	G
chr01	36517	G	A
chr01	36574	A	G
chr01	36637	A	G
chr01	36940	C	T
chr01	37019	A	G
chr01	37039	G	T
chr01	37199	T	C
chr01	37315	T	A
chr01	37330	A	G
chr01	37369	T	C
chr01	37414	C	T
chr01	37460	C	T
chr01	37509	T	A
chr01	37521	G	A
chr01	37682	C	T
chr01	37724	A	G
chr01	38361	T	C
chr01	38504	T	G
chr01	38508	G	T
chr01	38524	C	A
chr01	38533	T	C
chr01	38689	C	G
chr01	39009	C	T
chr01	39036	A	G
chr01	39162	C	G
chr01	39907	G	A
chr01	40866	C	T
chr01	40956	C	T
chr01	41271	A	C
chr01	41445	C	T
chr01	41514	A	G
chr01	41622	A	G
chr01	41736	T	C
chr01	41739	A	G
chr01	41883	C	T
chr01	41987	C	T
chr01	42228	A	G
chr01	42257	G	A
chr01	42290	A	T
chr01	42304	G	A
chr01	42306	G	A
chr01	42315	C	T
chr01	42410	G	A
chr01	42413	G	A
chr01	42833	C	A
chr01	43137	T	C
chr01	43157	T	C
chr01	43316	G	A
chr01	43382	A	G
chr01	43448	G	C
chr01	44276	A	G
chr01	45434	A	G
chr01	45439	A	G
chr01	46375	A	T
chr01	46576	G	A
chr01	46669	G	A
chr01	47170	C	T
chr01	47206	A	G
chr01	47254	A	G
chr01	47413	G	A
chr01	47512	T	A
chr01	47518	A	G
chr01	47660	C	T
chr01	47690	C	T
chr01	47845	A	G
chr01	47908	C	T
chr01	48166	T	C
chr01	48229	T	C
chr01	48238	C	A
chr01	48302	A	G
chr01	48526	C	T
chr01	48580	T	C
chr01	49103	C	T
chr01	49238	C	T
chr01	49247	T	C
chr01	49416	T	C
chr01	49505	C	T
chr01	49589	T	C
chr01	49994	C	T
chr01	50024	C	T
chr01	50177	G	C
chr01	50197	A	G
chr01	50212	G	A
chr01	50255	T	G
chr01	50354	C	T
chr01	50384	G	A
chr01	50411	T	C
chr01	50432	T	C
chr01	50444	T	C
chr01	50840	A	G
chr01	50960	T	C
chr01	50974	T	C
chr01	51026	A	G
chr01	51029	G	A
chr01	51347	A	C
chr01	51551	C	T
chr01	51699	T	A
chr01	51774	C	T
chr01	51817	G	A
chr01	52164	C	T
chr01	52217	G	C
chr01	52613	G	A
chr01	52650	T	C
chr01	52846	G	A
chr01	52858	T	C
chr01	52876	T	C
chr01	52939	C	T
chr01	52951	G	T
chr01	52984	A	G
chr01	52996	A	G
chr01	53146	T	G
chr01	53167	A	G
chr01	53266	C	T
chr01	53425	C	T
chr01	53479	C	T
chr01	53542	C	T
chr01	53836	A	G
chr01	53851	G	A
chr01	53935	A	T
chr01	54136	A	G
chr01	54198	G	A
chr01	54319	T	C
chr01	54478	G	A
chr01	54481	T	C
chr01	54661	G	T
chr01	54679	C	T
chr01	54742	A	C
chr01	54784	A	G
chr01	55010	A	G
chr01	55145	C	T
chr01	55213	A	C
chr01	55256	A	G
chr01	55277	G	C
chr01	55279	T	A
chr01	55327	C	A
chr01	55525	G	A
chr01	56007	A	G
chr01	56062	A	G
chr01	56082	T	C
chr01	56129	T	C
chr01	56159	A	T
chr01	56195	A	G
chr01	56249	T	G
chr01	56351	G	A
chr01	56399	A	G
chr01	56871	C	T
chr01	56878	T	C
chr01	56904	G	C
chr01	56997	T	A
chr01	57001	T	C
chr01	57041	C	T
chr01	57155	G	A
chr01	57320	C	T
chr01	57455	T	C
chr01	57601	A	G
chr01	57669	T	C
chr01	58073	G	A
chr01	58490	A	T
chr01	58494	C	T
chr01	58506	G	A
chr01	58600	G	T
chr01	58794	G	A
chr01	58827	G	A
chr01	59073	C	T
chr01	59229	G	T
chr01	59394	G	A
chr01	59475	C	T
chr01	59496	A	G
chr01	59863	T	A
chr01	59916	C	G
chr01	60036	G	A
chr01	60879	G	A
chr01	60912	A	G
chr01	60915	T	C
chr01	61084	G	T
chr01	61293	T	C
chr01	61585	T	C
chr01	61708	G	T
chr01	61987	C	T
chr01	61990	C	T
chr01	62053	T	G
chr01	62110	C	T
chr01	62131	T	C
chr01	62134	C	T
chr01	62768	A	T
chr01	62950	T	C
chr01	63012	G	C
chr01	63025	C	T
chr01	63472	A	C
chr01	64557	T	C
chr01	64781	C	T
chr01	65417	A	G
chr01	65500	C	T
chr01	65523	C	T
chr01	65590	T	C
chr01	65938	T	A
chr01	66003	C	T
chr01	66013	C	G
chr01	66129	G	A
chr01	66615	A	G
chr01	66696	G	A
chr01	67147	A	G
chr01	67296	G	A
chr01	67506	T	C
chr01	67715	T	C
chr01	67801	C	T
chr01	67910	T	C
chr01	68056	A	G
chr01	68074	A	G
chr01	68194	T	C
chr01	68472	G	A
chr01	68481	T	C
chr01	68501	G	T
chr01	68630	G	A
chr01	68725	C	G
chr01	68739	G	A
chr01	68869	G	A
chr01	68959	C	T
chr01	69112	C	T
chr01	69280	A	G
chr01	69585	G	A
chr01	69603	C	T
chr01	69759	G	A
chr01	69845	T	C
chr01	69852	G	A
chr01	70345	T	G
chr01	70362	A	G
chr01	70480	A	C
chr01	70515	C	T
chr01	70849	C	T
chr01	70905	G	C
chr01	70943	T	C
chr01	71008	C	T
chr01	71130	G	A
chr01	71301	G	T
chr01	71660	T	G
chr01	73117	T	C
chr01	73542	G	A
chr01	73633	A	T
chr01	73641	C	T
chr01	73682	G	A
chr01	73720	A	C
chr01	73852	T	A
chr01	73855	C	T
chr01	73860	T	C
chr01	73970	T	A
chr01	74208	T	C
chr01	74209	C	A
chr01	74242	C	T
chr01	74538	C	T
chr01	74645	A	G
chr01	74858	C	A
chr01	74982	A	G
chr01	74999	A	T
chr01	75073	A	G
chr01	75277	G	A
chr01	75912	G	A
chr01	76030	C	T
chr01	76051	T	C
chr01	76096	C	T
chr01	76117	C	T
chr01	76289	A	G
chr01	76300	T	C
chr01	76572	G	A
chr01	76840	A	G
chr01	76861	T	C
chr01	76890	C	G
chr01	76999	A	G
chr01	77152	G	A
chr01	77433	A	G
chr01	77533	G	A
chr01	77554	G	T
chr01	77603	T	C
chr01	77722	T	C
chr01	78187	C	T
chr01	78461	T	C
chr01	78560	C	T
chr01	78700	G	A
chr01	78801	T	C
chr01	78910	C	T
chr01	78929	A	G
chr01	78970	G	A
chr01	78973	A	G
chr01	79012	C	T
chr01	79085	T	C
chr01	79449	C	T
chr01	79627	A	G
chr01	79659	T	A
chr01	79680	G	T
chr01	79924	G	A
chr01	80499	T	C
chr01	80554	A	G
chr01	80573	G	A
chr01	80946	A	G
chr01	81234	T	C
chr01	81253	C	T
chr01	81572	A	C
chr01	81604	C	T
chr01	81691	G	A
chr01	81731	C	T
chr01	81841	G	A
chr01	82024	C	T
chr01	82076	C	G
chr01	82244	G	A
chr01	82290	T	G
chr01	82323	A	G
chr01	82662	G	A
chr01	82711	G	A
chr01	83169	T	C
chr01	83309	C	T
chr01	83335	G	C
chr01	83409	C	G
chr01	83575	G	A
chr01	83797	C	T
chr01	84046	A	G
chr01	84858	A	C
chr01	84931	T	C
chr01	85234	A	G
chr01	85265	C	A
chr01	85373	C	T
chr01	85436	T	A
chr01	85443	C	G
chr01	85751	C	T
chr01	86018	G	T
chr01	86477	A	T
chr01	86597	G	A
chr01	86648	G	A
chr01	86849	T	C
chr01	86939	T	C
chr01	86963	A	G
chr01	87149	T	A
chr01	87548	G	A
chr01	87602	A	G
chr01	87608	T	A
chr01	87665	T	C
chr01	87859	G	T
chr01	88008	G	A
chr01	88077	A	C
chr01	88173	C	A
chr01	88445	T	A
chr01	88569	A	G
chr01	88782	G	A
chr01	88995	A	G
chr01	89010	T	C
chr01	89060	C	T
chr01	89266	A	C
chr01	89268	T	C
chr01	89334	T	C
chr01	89433	A	G
chr01	89472	A	G
chr01	89484	C	G
chr01	89494	A	G
chr01	89561	T	C
chr01	89705	T	C
chr01	89747	G	A
chr01	89762	C	T
chr01	89979	A	G
chr01	90106	G	A
chr01	90114	C	G
chr01	90138	G	A
chr01	90168	G	A
chr01	90319	A	G
chr01	90357	A	G
chr01	90387	A	G
chr01	90510	C	G
chr01	90974	G	A
chr01	90981	C	T
chr01	91110	A	G
chr01	91304	T	C
chr01	91314	G	C
chr01	91614	G	A
chr01	91629	A	G
chr01	91665	A	G
chr01	91791	C	A
chr01	91812	C	G
chr01	92115	C	G
chr01	92310	T	G
chr01	92368	T	A
chr01	92532	T	C
chr01	92703	T	G
chr01	92749	A	T
chr01	92906	A	T
chr01	92934	A	G
chr01	92941	G	A
chr01	92955	G	A
chr01	92983	A	G
chr01	93112	G	A
chr01	93136	A	G
chr01	93184	T	C
chr01	93265	A	G
chr01	93424	T	C
chr01	93453	G	A
chr01	93460	C	T
chr01	93466	G	A
chr01	93674	A	G
chr01	93733	A	G
chr01	93745	A	G
chr01	93865	T	G
chr01	94220	A	G
chr01	94285	C	T
chr01	94682	A	G
chr01	94767	G	C
chr01	94863	G	A
chr01	94915	G	A
chr01	95018	C	T
chr01	95043	T	A
chr01	95055	A	G
chr01	95073	A	T
chr01	95159	C	G
chr01	95163	C	T
chr01	95702	A	G
chr01	95727	T	C
chr01	95748	A	C
chr01	96512	G	A
chr01	97709	A	T
chr01	97846	C	T
chr01	97849	T	C
chr01	98347	G	A
chr01	98453	A	G
chr01	98636	T	A
chr01	98864	T	G
chr01	99107	G	A
chr01	99244	A	G
chr01	99374	G	A
chr01	99440	T	C
chr01	99482	G	A
chr01	99521	A	G
chr01	99545	G	A
chr01	99610	T	A
chr01	99743	G	C
chr01	99896	T	C
chr01	99929	G	A
chr01	100000	T	A
chr01	100063	T	A
chr01	100255	A	C
chr01	100273	A	G
chr01	100795	C	T
chr01	100840	T	C
chr01	101026	C	T
chr01	101193	C	T
chr01	101198	G	A
chr01	101230	G	C
chr01	101346	G	A
chr01	101522	C	T
chr01	101547	C	G
chr01	101563	C	T
chr01	101760	C	T
chr01	101991	G	A
chr01	102348	G	A
chr01	102420	C	T
chr01	102483	G	A
chr01	102606	G	A
chr01	102699	A	G
chr01	102819	G	A
chr01	103170	A	T
chr01	103724	C	T
chr01	103782	C	T
chr01	103899	C	T
chr01	103902	A	G
chr01	104469	C	T
chr01	104812	T	C
chr01	104838	T	A
chr01	104979	T	A
chr01	105050	T	C
chr01	105574	G	A
chr01	105800	A	C
chr01	105997	A	G
chr01	106085	C	T
chr01	106104	T	C
chr01	106112	T	C
chr01	106136	C	T
chr01	106156	C	T
chr01	106264	A	G
chr01	106827	A	G
chr01	106989	T	C
chr01	107001	T	C
chr01	107028	T	C
chr01	107078	G	A
chr01	107190	A	G
chr01	108108	G	A
chr01	108389	T	C
chr01	109668	C	T
chr01	109945	A	G
chr01	109984	A	G
chr01	110186	G	A
chr01	110200	G	T
chr01	110380	C	T
chr01	110595	G	A
chr01	110619	T	C
chr01	110728	G	A
chr01	111362	T	C
chr01	111446	T	C
chr01	111719	A	G
chr01	111731	C	T
chr01	111881	A	G
chr01	112117	C	T
chr01	112136	T	C
chr01	112207	A	G
chr01	112226	G	T
chr01	112256	A	G
chr01	112433	G	A
chr01	113326	G	C
chr01	113546	C	A
chr01	113761	A	G
chr01	113789	A	G
chr01	113857	C	G
chr01	113907	T	C
chr01	113987	G	A
chr01	114070	C	T
chr01	114102	T	C
chr01	114133	C	T
chr01	114139	T	C
chr01	114148	G	T
chr01	114227	C	T
chr01	114319	C	T
chr01	114589	G	A
chr01	114676	C	T
chr01	114884	G	A
chr01	114928	C	T
chr01	115167	T	C
chr01	115182	C	T
chr01	115494	C	T
chr01	115512	C	G
chr01	115606	C	T
chr01	115785	T	C
chr01	115977	A	G
chr01	115998	C	T
chr01	116037	G	A
chr01	116074	G	A
chr01	116175	T	G
chr01	116334	T	C
chr01	116340	C	T
chr01	116511	T	C
chr01	116526	C	T
chr01	116600	A	G
chr01	117103	C	T
chr01	117499	T	C
chr01	117504	C	A
chr01	117510	T	C
chr01	117669	T	C
chr01	117678	A	G
chr01	117924	G	A
chr01	118143	C	T
chr01	118606	G	A
chr01	118723	G	A
chr01	118822	C	T
chr01	119344	G	A
chr01	119350	A	G
chr01	119369	A	G
chr01	119460	G	A
chr01	119659	T	G
chr01	119785	T	A
chr01	119917	T	C
chr01	120103	C	T
chr01	120523	C	T
chr01	120665	A	G
chr01	120818	T	C
chr01	121280	C	T
chr01	121507	C	T
chr01	121907	A	G
chr01	121949	A	T
chr01	121976	G	A
chr01	122045	C	T
chr01	122147	T	C
chr01	122155	A	G
chr01	122192	G	T
chr01	122202	A	T
chr01	122407	C	T
chr01	122756	T	C
chr01	123008	C	G
chr01	123047	A	T
chr01	123059	T	C
chr01	123074	G	A
chr01	123145	T	C
chr01	123222	A	G
chr01	123382	T	C
chr01	123503	T	C
chr01	123560	A	T
chr01	123707	C	T
chr01	123890	C	T
chr01	123965	T	A
chr01	123995	T	C
chr01	124059	C	T
chr01	124355	C	A
chr01	124373	C	T
chr01	124452	T	C
chr01	124462	A	T
chr01	124567	G	T
chr01	124593	T	C
chr01	124655	C	A
chr01	124657	G	A
chr01	124671	G	A
chr01	124719	C	A
chr01	124775	A	G
chr01	124977	G	C
chr01	125133	G	A
chr01	125151	A	G
chr01	125610	A	G
chr01	125616	T	C
chr01	125619	C	T
chr01	125793	T	A
chr01	125854	T	C
chr01	126258	A	G
chr01	126348	T	A
chr01	126462	G	A
chr01	126468	G	A
chr01	126483	A	G
chr01	126501	C	T
chr01	126857	C	T
chr01	126897	T	C
chr01	127023	A	G
chr01	127227	G	A
chr01	127274	G	C
chr01	127572	A	G
chr01	127587	G	A
chr01	127602	A	G
chr01	127836	T	C
chr01	127854	T	G
chr01	127881	T	C
chr01	127902	C	T
chr01	128001	T	C
chr01	128296	G	A
chr01	128455	T	G
chr01	128470	T	C
chr01	128518	G	A
chr01	128589	A	T
chr01	128843	C	T
chr01	128864	T	C
chr01	129067	G	T
chr01	129075	C	T
chr01	129401	T	C
chr01	129576	A	C
chr01	129629	C	T
chr01	129656	T	C
chr01	129890	G	A
chr01	130170	T	C
chr01	130283	C	T
chr01	130292	C	T
chr01	130337	A	C
chr01	130362	C	T
chr01	130396	G	A
chr01	130479	T	G
chr01	130691	T	G
chr01	130776	C	G
chr01	130975	G	A
chr01	131539	C	T
chr01	131980	C	T
chr01	132158	A	G
chr01	132189	A	C
chr01	132552	C	T
chr01	132618	A	G
chr01	132723	G	A
chr01	132735	T	C
chr01	132831	A	G
chr01	132928	T	C
chr01	132978	G	A
chr01	132994	T	C
chr01	133083	T	C
chr01	133174	G	A
chr01	133346	C	T
chr01	133347	C	T
chr01	133373	T	C
chr01	133425	G	C
chr01	133429	T	G
chr01	133615	G	A
chr01	133749	G	A
chr01	133857	G	A
chr01	134190	A	G
chr01	134219	C	T
chr01	134256	G	T
chr01	134328	A	C
chr01	134414	G	A
chr01	134486	T	C
chr01	134531	G	A
chr01	134639	G	A
chr01	134662	A	G
chr01	135181	C	T
chr01	135222	G	A
chr01	135417	T	A
chr01	135509	G	A
chr01	135827	G	A
chr01	135952	C	T
chr01	136041	G	A
chr01	136057	A	G
chr01	136153	C	G
chr01	136160	C	T
chr01	136195	C	T
chr01	136667	G	A
chr01	136904	T	C
chr01	136910	C	T
chr01	136958	A	G
chr01	136969	T	A
chr01	137063	T	C
chr01	137167	C	A
chr01	137237	G	A
chr01	137264	A	G
chr01	137752	G	A
chr01	138062	T	C
chr01	138335	C	G
chr01	138353	T	C
chr01	138591	A	G
chr01	138655	G	A
chr01	138666	A	G
chr01	138667	A	G
chr01	138668	T	G
chr01	138669	T	C
chr01	138770	A	G
chr01	138780	C	T
chr01	138785	C	T
chr01	138791	T	C
chr01	138793	T	C
chr01	138806	A	T
chr01	138807	G	A
chr01	138823	A	G
chr01	138824	T	C
chr01	139045	C	G
chr01	139073	G	A
chr01	139123	T	C
chr01	139128	G	A
chr01	139132	A	T
chr01	139142	T	C
chr01	139143	C	A
chr01	139199	T	A
chr01	139272	T	C
chr01	139311	T	C
chr01	139313	T	G
chr01	139692	G	A
chr01	140346	A	T
chr01	141180	G	A
chr01	141184	G	C
chr01	141342	A	G
chr01	141494	T	G
chr01	141802	C	T
chr01	141835	A	G
chr01	141913	C	T
chr01	142298	C	T
chr01	142800	T	C
chr01	143034	C	T
chr01	143085	T	C
chr01	143091	G	A
chr01	143622	A	G
chr01	143638	C	G
chr01	143679	G	A
chr01	143743	A	G
chr01	146539	G	A
chr01	148680	C	T
chr01	149454	A	G
chr01	149705	C	T
chr01	149796	C	T
chr01	149803	G	A
chr01	150462	T	C
chr01	150921	A	G
chr01	151010	T	C
chr01	151307	G	T
chr01	151332	C	A
chr01	151333	G	A
chr01	151526	T	G
chr01	151549	T	A
chr01	152028	G	C
chr01	152728	A	G
chr01	153182	G	A
chr01	153564	G	T
chr01	153587	A	G
chr01	154086	A	G
chr01	154557	G	A
chr01	154962	T	C
chr01	155637	A	T
chr01	156293	T	A
chr01	156314	T	C
chr01	156347	C	T
chr01	156383	T	G
chr01	156393	G	T
chr01	156394	G	A
chr01	156415	G	A
chr01	156453	G	T
chr01	156515	C	T
chr01	156518	T	C
chr01	156538	T	C
chr01	156554	C	A
chr01	156584	T	C
chr01	156651	A	G
chr01	156949	T	C
chr01	157114	A	G
chr01	157134	G	A
chr01	157428	G	A
chr01	157462	A	C
chr01	157671	C	T
chr01	160056	A	T
chr01	160410	A	G
chr01	160412	C	T
chr01	160879	A	T
chr01	160884	C	G
chr01	161004	G	A
chr01	161278	A	G
chr01	161314	A	T
chr01	161975	A	G
chr01	162039	C	T
chr01	162044	C	T
chr01	162082	C	T
chr01	162178	G	C
chr01	162865	A	T
chr01	164047	T	C
chr01	164222	A	C
chr01	165722	G	T
chr01	165764	T	C
chr01	165789	T	G
chr01	165790	C	A
chr01	165792	G	T
chr01	165793	A	T
chr01	165794	T	C
chr01	166026	T	A
chr01	166204	C	T
chr01	166221	T	C
chr01	166238	A	C
chr01	166248	T	C
chr01	166357	T	A
chr01	166420	A	T
chr01	166458	C	T
chr01	166491	T	C
chr01	166718	T	C
chr01	167462	C	T
chr01	167788	A	T
chr01	168161	C	T
chr01	168203	A	T
chr01	168335	A	G
chr01	168455	G	A
chr01	169476	T	C
chr01	169638	T	C
chr01	169830	A	G
chr01	170291	A	C
chr01	171389	G	A
chr01	171466	T	G
chr01	171802	T	G
chr01	171975	G	A
chr01	172022	G	A
chr01	172431	T	A
chr01	172456	G	A
chr01	172585	T	A
chr01	172964	A	G
chr01	173302	A	G
chr01	173405	T	C
chr01	173441	T	C
chr01	173447	A	G
chr01	173462	T	C
chr01	173498	G	T
chr01	173528	A	G
chr01	173588	C	T
chr01	173642	A	C
chr01	174113	A	G
chr01	174310	G	C
chr01	174371	C	T
chr01	174746	G	T
chr01	174893	G	A
chr01	174919	A	G
chr01	174938	G	A
chr01	175457	T	A
chr01	175644	A	G
chr01	176363	A	G
chr01	176469	A	G
chr01	176492	T	A
chr01	176682	C	T
chr01	176779	A	G
chr01	176868	G	C
chr01	177555	C	T
chr01	178630	A	G
chr01	179062	A	C
chr01	179614	C	T
chr01	179627	G	A
chr01	179628	T	A
chr01	179706	G	C
chr01	179708	C	A
chr01	179709	C	T
chr01	179761	C	A
chr01	180603	C	T
chr01	180612	A	G
chr01	180646	C	T
chr01	180652	A	C
chr01	180697	A	G
chr01	181007	C	A
chr01	181285	A	T
chr01	181305	C	T
chr01	181318	T	C
chr01	181377	A	G
chr01	181487	T	G
chr01	181627	T	G
chr01	181657	G	C
chr01	181746	T	C
chr01	181772	C	T
chr01	182182	A	T
chr01	182210	T	A
chr01	182380	G	A
chr01	182605	A	T
chr01	182667	G	A
chr01	182731	A	G
chr01	183541	T	C
chr01	183569	A	T
chr01	183598	G	A
chr01	183600	G	T
chr01	183607	C	A
chr01	183626	A	G
chr01	183799	T	C
chr01	183803	A	T
chr01	183841	A	G
chr01	183844	G	A
chr01	183850	A	G
chr01	183860	G	A
chr01	183865	T	A
chr01	183867	C	T
chr01	183887	G	T
chr01	183904	T	G
chr01	183912	G	A
chr01	183947	A	T
chr01	183952	G	A
chr01	184874	A	G
chr01	184888	C	G
chr01	184890	A	C
chr01	185159	G	A
chr01	186026	C	T
chr01	186563	C	T
chr01	186605	G	A
chr01	186898	T	C
chr01	187680	C	T
chr01	187681	C	T
chr01	187685	G	A
chr01	187687	C	G
chr01	187734	T	C
chr01	187750	T	C
chr01	187772	T	A
chr01	187774	C	G
chr01	187775	T	G
chr01	187777	C	A
chr01	187791	G	T
chr01	187797	A	C
chr01	187799	G	A
chr01	187802	T	C
chr01	187971	A	G
chr01	187984	T	C
chr01	188058	G	A
chr01	188063	T	C
chr01	188093	G	A
chr01	188109	A	G
chr01	189482	A	T
chr01	189582	A	G
chr01	189586	T	A
chr01	189669	A	G
chr01	189706	C	T
chr01	189746	C	A
chr01	189752	T	C
chr01	189817	T	A
chr01	189825	G	T
chr01	189876	G	A
chr01	190076	C	T
chr01	190116	A	G
chr01	190169	C	G
chr01	190179	T	C
chr01	190681	A	G
chr01	191015	T	C
chr01	191697	G	C
chr01	192170	A	G
chr01	192288	C	T
chr01	192290	A	T
chr01	192303	T	C
chr01	192306	T	C
chr01	192309	T	C
chr01	192311	T	A
chr01	192312	T	C
chr01	192531	C	T
chr01	193191	C	T
chr01	193716	G	A
chr01	193725	A	G
chr01	193731	T	C
chr01	194169	G	C
chr01	194241	T	C
chr01	194436	A	G
chr01	194475	T	C
chr01	194499	T	A
chr01	194608	T	C
chr01	194615	A	G
chr01	194626	A	G
chr01	194803	G	A
chr01	194831	A	G
chr01	194894	G	T
chr01	194922	G	A
chr01	194979	A	G
chr01	195408	G	A
chr01	195599	G	T
chr01	195942	G	A
chr01	196542	T	A
chr01	196584	A	T
chr01	196720	T	C
chr01	197225	G	A
chr01	197266	G	T
chr01	197393	G	A
chr01	197428	T	A
chr01	197442	A	G
chr01	197459	C	T
chr01	197476	C	T
chr01	197484	C	T
chr01	197497	A	G
chr01	197534	A	C
chr01	197559	C	T
chr01	197560	G	A
chr01	197606	T	C
chr01	197644	A	G
chr01	197656	G	A
chr01	197694	T	G
chr01	197695	G	A
chr01	197813	T	C
chr01	197825	A	G
chr01	197908	T	C
chr01	197921	G	C
chr01	197996	T	G
chr01	198022	A	G
chr01	198166	A	C
chr01	198185	C	G
chr01	198186	G	A
chr01	198190	C	T
chr01	198235	T	G
chr01	198299	C	A
chr01	198307	A	G
chr01	198314	A	G
chr01	198333	T	A
chr01	198347	G	T
chr01	198356	G	A
chr01	198377	C	T
chr01	198398	T	C
chr01	198418	C	A
chr01	198422	A	T
chr01	198468	G	C
chr01	198482	A	G
chr01	198490	G	C
chr01	198491	T	C
chr01	198502	G	A
chr01	198514	A	C
chr01	198533	C	T
chr01	198568	G	C
chr01	202720	G	A
chr01	202727	C	T
chr01	202786	T	A
chr01	202945	A	G
chr01	202994	T	G
chr01	203049	C	T
chr01	203104	T	C
chr01	203167	A	C
chr01	203238	T	A
chr01	203301	G	A
chr01	203364	G	A
chr01	203386	A	T
chr01	203510	A	G
chr01	203561	A	G
chr01	203567	G	T
chr01	203588	T	C
chr01	203589	G	C
chr01	203590	G	A
chr01	203610	C	T
chr01	203612	A	G
chr01	203615	T	C
chr01	203621	C	T
chr01	203622	G	A
chr01	203624	A	T
chr01	203627	A	G
chr01	203633	T	G
chr01	203639	C	A
chr01	203765	C	T
chr01	203772	A	T
chr01	203778	T	C
chr01	203780	A	T
chr01	203798	C	T
chr01	203831	T	C
chr01	203957	G	A
chr01	204014	T	C
chr01	204129	G	A
chr01	204155	T	G
chr01	204308	C	T
chr01	204326	A	T
chr01	204365	C	A
chr01	204377	T	C
chr01	204380	G	A
chr01	204707	C	T
chr01	204713	C	T
chr01	204848	C	T
chr01	204860	C	T
chr01	204956	A	G
chr01	205100	A	C
chr01	205223	A	T
chr01	205235	A	C
chr01	205661	A	G
chr01	206095	G	A
chr01	206126	C	T
chr01	206144	T	C
chr01	206181	A	G
chr01	207364	C	A
chr01	207395	C	T
chr01	207449	T	A
chr01	207619	C	T
chr01	218557	C	T
chr01	218579	A	G
chr01	218582	A	T
chr01	219234	G	C
chr01	219239	G	A
chr01	219499	T	A
chr01	220121	A	G
chr01	220607	T	C
chr01	220835	C	T
chr01	220882	T	A
chr01	220997	T	C
chr01	221022	A	C
chr01	221093	C	T
chr01	221471	C	T
chr01	222815	C	T
chr01	223062	T	C
chr01	223088	A	G
chr01	223175	T	A
chr01	223184	A	G
chr01	223248	G	A
chr01	223270	T	C
chr01	223293	C	T
chr01	223321	A	G
chr01	223361	A	G
chr01	223363	A	G
chr01	223390	C	A
chr01	223421	C	T
chr01	223448	G	A
chr01	223450	G	A
chr01	225156	A	G
chr01	225172	A	G
chr01	225204	T	C
chr01	225207	T	A
chr01	225208	T	A
chr01	225210	A	T
chr01	225278	A	G
chr01	225284	C	T
chr01	225299	C	A
chr01	225311	A	C
chr01	225432	C	G
chr01	225447	C	A
chr01	225451	A	G
chr01	225452	G	A
chr01	225456	T	A
chr01	225465	C	G
chr01	225618	C	T
chr01	225621	C	T
chr01	225632	T	G
chr01	225636	C	T
chr01	225646	G	A
chr01	225711	G	A
chr01	225727	G	A
chr01	225738	T	C
chr01	225741	G	A
chr01	225745	G	A
chr01	225756	T	C
chr01	225765	T	C
chr01	225767	A	G
chr01	225772	T	G
chr01	225780	C	T
chr01	225812	A	G
chr01	225819	T	C
chr01	225822	T	A
chr01	225826	T	C
chr01	225828	G	A
chr01	225843	G	A
chr01	225849	A	C
chr01	225858	G	C
chr01	225859	G	A
chr01	225879	T	C
chr01	225945	T	C
chr01	225960	T	C
chr01	225974	G	A
chr01	225979	C	A
chr01	225981	A	C
chr01	226002	A	G
chr01	226004	T	A
chr01	226026	C	T
chr01	226027	C	A
chr01	226038	C	A
chr01	226044	A	G
chr01	226062	T	C
chr01	226068	C	T
chr01	226084	T	C
chr01	226086	A	G
chr01	226092	T	C
chr01	226131	C	T
chr01	226140	A	G
chr01	226143	G	A
chr01	226149	C	T
chr01	226150	A	G
chr01	226155	T	C
chr01	226221	C	T
chr01	226229	C	A
chr01	226233	C	T
chr01	226258	T	A
chr01	226260	G	A
chr01	226263	T	C
chr01	226293	T	C
chr01	226296	T	C
chr01	226311	A	G
chr01	226327	A	G
chr01	226353	G	A
chr01	226356	A	G
chr01	226365	T	C
chr01	226374	T	C
chr01	226377	T	C
chr01	226476	A	C
chr01	226482	C	T
chr01	226483	T	C
chr01	226497	T	C
chr01	226503	T	C
chr01	226506	T	C
chr01	226512	T	C
chr01	226521	G	A
chr01	226540	T	C
chr01	226556	G	A
chr01	226557	C	A
chr01	226587	T	A
chr01	226608	C	T
chr01	226629	C	T
chr01	226635	T	C
chr01	226686	C	T
chr01	226716	C	T
chr01	226752	C	T
chr01	226755	C	T
chr01	226794	T	C
chr01	226833	A	G
chr01	227588	T	C
chr01	227706	A	T
chr01	227711	A	G
chr01	227712	A	C
chr01	227735	A	G
chr01	227789	T	C
chr01	228173	C	T
chr01	228330	C	T
chr01	228446	C	G
chr01	228476	T	C
chr01	228494	T	G
chr01	228648	G	A
chr01	228653	C	T
chr01	228737	T	C
chr01	228825	A	G
chr01	228936	C	T
chr01	229086	T	C
chr01	229098	T	C
chr01	229218	A	C
chr01	230065	G	T
chr01	230067	A	C
chr01	230070	T	G
chr01	230114	G	T
chr02	120	C	T
chr02	151	G	C
chr02	255	G	C
chr02	461	T	C
chr02	463	T	C
chr02	466	T	C
chr02	468	T	C
chr02	497	G	T
chr02	503	A	C
chr02	591	T	G
chr02	1031	T	A
chr02	1187	T	C
chr02	1231	C	T
chr02	1255	G	A
chr02	1507	A	G
chr02	1543	A	G
chr02	2227	T	A
chr02	2299	A	C
chr02	2436	T	C
chr02	2699	T	C
chr02	3249	T	C
chr02	3295	A	G
chr02	3559	T	C
chr02	3791	A	G
chr02	4211	T	C
chr02	4806	C	T
chr02	4833	A	T
chr02	5146	C	T
chr02	5157	T	A
chr02	5189	T	C
chr02	5831	A	C
chr02	5832	G	A
chr02	5841	G	T
chr02	5900	C	A
chr02	5907	C	A
chr02	5929	C	T
chr02	6053	C	T
chr02	6401	T	C
chr02	6440	T	C
chr02	6535	T	C
chr02	6578	G	A
chr02	6579	C	T
chr02	6769	T	C
chr02	6831	T	C
chr02	6921	C	G
chr02	6958	G	A
chr02	7006	G	C
chr02	7138	A	T
chr02	7139	A	T
chr02	7141	A	G
chr02	7156	A	G
chr02	7168	T	C
chr02	7201	G	A
chr02	7209	A	G
chr02	7211	C	T
chr02	7217	C	A
chr02	7231	C	T
chr02	7247	T	C
chr02	7254	C	T
chr02	7273	A	G
chr02	7337	T	C
chr02	7366	T	C
chr02	7387	G	A
chr02	7393	G	T
chr02	7396	T	C
chr02	7402	A	G
chr02	7404	A	G
chr02	7409	T	C
chr02	7432	C	T
chr02	7436	G	A
chr02	7511	A	G
chr02	7598	C	T
chr02	7599	T	C
chr02	7600	C	A
chr02	7601	G	C
chr02	7997	A	G
chr02	8001	G	T
chr02	8028	T	C
chr02	8174	A	T
chr02	8288	T	A
chr02	8315	A	G
chr02	8316	T	A
chr02	8317	G	A
chr02	8423	A	G
chr02	8501	A	G
chr02	9371	T	A
chr02	9419	A	T
chr02	9420	G	C
chr02	9421	G	T
chr02	9432	T	C
chr02	9455	T	C
chr02	9541	C	T
chr02	9555	T	G
chr02	9560	T	C
chr02	9679	G	A
chr02	9688	G	C
chr02	9832	G	T
chr02	9859	G	T
chr02	10135	C	T
chr02	10136	T	G
chr02	10210	A	G
chr02	10401	A	G
chr02	10425	G	A
chr02	10572	C	T
chr02	10627	A	G
chr02	10674	C	A
chr02	10708	T	C
chr02	10783	A	G
chr02	10795	A	T
chr02	10801	T	G
chr02	10873	T	C
chr02	10943	A	G
chr02	11039	G	A
chr02	11072	C	T
chr02	11360	A	T
chr02	11361	C	G
chr02	11435	A	G
chr02	11470	C	T
chr02	11687	C	T
chr02	11738	A	G
chr02	11749	C	T
chr02	11855	A	G
chr02	12007	G	A
chr02	12102	G	A
chr02	12122	C	T
chr02	12485	C	T
chr02	12511	G	A
chr02	12728	G	A
chr02	12839	C	T
chr02	12986	G	A
chr02	13040	T	C
chr02	13169	C	A
chr02	13184	C	T
chr02	13189	C	T
chr02	13217	T	C
chr02	13261	T	A
chr02	13313	A	G
chr02	13353	C	T
chr02	13609	T	G
chr02	13960	T	A
chr02	14043	G	C
chr02	14541	A	T
chr02	14661	T	C
chr02	14763	A	G
chr02	14967	G	A
chr02	15162	G	A
chr02	15518	A	G
chr02	16127	C	T
chr02	16345	T	C
chr02	17316	T	C
chr02	17571	T	C
chr02	17715	A	G
chr02	17961	C	T
chr02	18513	G	A
chr02	18531	T	C
chr02	18965	T	A
chr02	19314	G	A
chr02	19479	T	C
chr02	19557	A	G
chr02	19713	C	T
chr02	19821	A	G
chr02	19824	C	T
chr02	20268	T	C
chr02	20789	T	C
chr02	21461	C	T
chr02	21480	A	G
chr02	21610	T	A
chr02	21612	T	C
chr02	21967	A	G
chr02	22415	A	C
chr02	23655	T	A
chr02	23766	A	G
chr02	23961	T	C
chr02	24502	G	A
chr02	24838	G	A
chr02	25059	T	C
chr02	25152	T	C
chr02	25639	T	A
chr02	25680	G	C
chr02	26040	T	C
chr02	26194	A	G
chr02	26767	A	T
chr02	26898	G	A
chr02	27157	A	G
chr02	27232	A	G
chr02	27577	A	G
chr02	27886	T	C
chr02	27998	A	G
chr02	28007	T	A
chr02	28035	C	A
chr02	28081	C	T
chr02	28374	A	G
chr02	28586	A	G
chr02	28614	T	C
chr02	28673	C	T
chr02	28715	G	A
chr02	28818	A	G
chr02	28904	G	T
chr02	28960	C	G
chr02	29052	A	T
chr02	29138	A	G
chr02	29192	A	G
chr02	29200	A	G
chr02	29257	C	T
chr02	29269	G	A
chr02	29361	C	T
chr02	29530	A	C
chr02	29883	C	T
chr02	29953	T	C
chr02	29954	C	A
chr02	29973	T	A
chr02	30322	T	C
chr02	30803	C	T
chr02	31827	C	A
chr02	31831	G	A
chr02	31839	C	A
chr02	31860	A	C
chr02	31912	T	G
chr02	31930	G	T
chr02	32812	G	A
chr02	32843	A	C
chr02	32847	A	C
chr02	33657	G	A
chr02	33658	T	A
chr02	33663	C	T
chr02	33702	C	A
chr02	33980	C	A
chr02	33994	C	T
chr02	34013	T	C
chr02	35047	A	G
chr02	35099	T	G
chr02	35101	T	C
chr02	35236	G	A
chr02	35660	T	C
chr02	35672	G	T
chr02	35688	T	G
chr02	35711	C	G
chr02	35712	T	C
chr02	35718	C	T
chr02	35722	T	C
chr02	35736	T	C
chr02	35737	A	C
chr02	35771	T	C
chr02	35773	A	C
chr02	35780	T	A
chr02	35840	G	A
chr02	35854	T	C
chr02	35855	G	C
chr02	36347	T	A
chr02	36362	A	G
chr02	36366	A	T
chr02	36492	C	T
chr02	36517	C	T
chr02	36518	A	C
chr02	36553	C	G
chr02	36830	A	G
chr02	37051	T	A
chr02	37331	C	T
chr02	37454	C	T
chr02	38712	C	T
chr02	38754	T	C
chr02	38770	G	A
chr02	38800	G	A
chr02	39566	A	G
chr02	40179	G	A
chr02	40329	T	C
chr02	40479	C	T
chr02	40554	G	A
chr02	40699	A	G
chr02	40720	T	C
chr02	40882	C	T
chr02	40983	T	C
chr02	40992	T	C
chr02	41046	C	T
chr02	41192	G	C
chr02	41484	T	C
chr02	41506	A	C
chr02	41932	T	A
chr02	41973	T	C
chr02	42009	T	C
chr02	42177	T	G
chr02	42187	A	C
chr02	42427	A	G
chr02	42836	G	A
chr02	42847	C	A
chr02	42929	G	A
chr02	43179	A	G
[truncated: 78,323 more rows]
