# Supplementary material for: Natural Variation in SER1 and ENA6 Underlie Condition-Specific Growth Defects in Saccharomyces cerevisiae
Source: G3 (Bethesda). 2017 Nov 14;8(1):239–51. doi: 10.1534/g3.117.300392 (PMC5765352; doi:10.1534/g3.117.300392)
Supplement: Supplementary file 10 [file 239TableS6.csv]

	chr01	chr02	chr03	chr04	chr05	chr06	chr07	chr08	chr09	chr10	chr11	chr12	chr13	chr14	chr15	chr16
YO486_YSEQ17	2.03620517408484	1.03503398042467	0.990675381263617	0.99921568627451	1.03785039941903	0.990675381263617	1.00078431372549	1.03785039941903	0.964604976493522	0.970861873638345	0.990675381263617	0.948065687445827	1.01426289034132	0.976106625656799	1.01371434361858	1.01640720934839
YO486_YSEQ19	1.87995152860947	1.00691884706025	0.977732793522267	1.01144771743683	1.00101214574899	1.02024291497976	0.997686524002314	0.954453441295546	1.00346260387812	0.958178137651822	0.998987854251012	0.935679770144965	1.00101214574899	0.963354370088116	0.989101779493456	1.00312845049687
YO486_YSEQ21	1.96488568907735	1.01732999802954	0.987842171999702	1.013389814379	1.01136222371398	1.03079183165186	0.997922194162964	1.01136222371398	0.987842171999702	0.968085328559708	0.987842171999702	0.955976295483582	1.01136222371398	0.973315081235	0.999328708883419	1.00067129111658
YO502_YSEQ17	1.11221829968324	1.00149031296572	0.986762514245639	0.978255940846969	1.01025685982292	1.02966523225632	0.996831519493043	1.03375120540019	0.908860210489404	1.02623301481546	0.986762514245639	0.923100416552371	0.998509687034277	1.04480736802479	1.00971047969321	0.986762514245639
YO502_YSEQ19	1.12141726660362	1.00977346768695	0.99492385786802	1.01207771748643	0.99492385786802	1.0814389759435	1.00507614213198	0.971235194585448	0.96874165108202	1.03472081218274	0.99492385786802	0.930735221876535	0.99492385786802	1.05344879068379	1.01806162200449	0.982002768804799
YO502_YSEQ21	1.04923778489129	0.989066442388562	0.989066442388562	0.997592877236739	1.01261564339781	1.03206933118806	0.999158957106812	1.01261564339781	0.937010313841796	1.00884777123633	0.989066442388562	0.925255704169945	1.00084104289319	1.03270172661159	1.0235687601463	0.989066442388562
YPG337	0.774941509496136	0.988537880905787	1.01146211909421	1.02437989839299	0.974000559127761	1.05869625992148	1.04357202763689	0.904429090618635	1.1277901210953	0.857120492032429	1.07987018511991	0.953054310544368	1.02038153813384	0.859412258053906	1.0193029107151	0.96135120121701
YPG338	0.822114068441065	1.1566682715455	0.993548387096774	1.06001334816463	1.00868817204301	0.988364656381487	1.25470967741935	0.885677419354839	1.14205772495756	0.805966451612903	1.0782159887798	1.16661810613944	0.971784946236559	0.942117647058824	0.925155288822206	1.00645161290323
YPG339	1.88149781281118	0.968104827177102	0.935524376262488	1.08338024032696	0.965223562810504	0.925355633042244	1.02382642198114	0.965223562810504	1.01348474095103	0.972945351312988	0.94738791001944	1.0243824263376	1.0014194464159	0.998580553584102	1.06062356611154	1.0266468804439
YPG340	1.96052129671234	0.973980508027517	1.01963584434131	0.984475987639882	1.01963584434131	0.975303851109076	0.978018054776355	0.995358800428418	1.04646836656081	1.01963584434131	0.975303851109076	1.15120175974018	0.995358800428418	1.00464119957158	0.960354690600533	1.01963584434131
YPG341	2.00206888839186	0.976490098526973	1.04524886877828	0.989181879648411	1.07843137254902	0.962773515203183	1.02707749766573	0.982570806100218	1.0859993120055	0.98640522875817	0.962773515203183	1.07147375079064	1.00653594771242	1.03613994617455	0.959720322237422	0.993464052287582
YPG342	0.857554380343942	0.99492385786802	0.956657555642327	1.05496236653247	0.971235194585448	0.951666298830281	1.00507614213198	0.971235194585448	1.02110606465402	1.01482233502538	0.99492385786802	1.01632006986518	1.00676818950931	1.00955509107196	1.00649273993625	0.99492385786802
YPG343	1.82177474697929	0.987281491375806	0.900237146869891	1.07029693773287	0.969199412779179	0.973413323269524	1.02804366284077	0.993429398098659	1.04443989350809	0.997306195749776	0.973413323269524	1.15991284561637	1.0055443907584	1.00269380425022	1.01765938341814	0.991226672160524
YPG344	0.928231939163498	0.985074626865672	0.961538461538461	1	1	1.1304347826087	1	1.02380952380952	1.05263157894737	1.04	1	0.956989247311828	1.01190476190476	1	0.988372093023256	1.01298701298701
YPG345	1.856463878327	1	0.923076923076923	1.00862068965517	1	1	1	1	1.02631578947368	0.96	0.956521739130435	1.06451612903226	1	1.02941176470588	1	1
YPG346	0.909580832764898	1.00803276106473	0.892932866472006	0.97340879095812	1.05528429673964	1.14704814863005	1.41063513135605	0.829151947438292	1.02751365735176	0.991967238935265	1.19293007457525	0.816994294250047	0.967343938678007	1.25702982405752	0.981659810920599	1.06898928760639
YPG347	0.928231939163498	0.985074626865672	0.961538461538461	1.04310344827586	0.952380952380952	1	1.04081632653061	1	1.05263157894737	1	1	1.02150537634409	1	0.985294117647059	1.02325581395349	1.02597402597403
YPG348	0.924248111098419	0.965985523028634	1.03400462198745	1.00429184549356	1.0194154915185	1.08229147228961	0.965227292633792	0.972000817494379	1.04811384684888	1.05545064377682	0.952416495614854	1.12418662605566	1.03126916002452	0.995708154506438	0.972552150913265	0.982776879772588
YPG349	2.74807004335666	0.935475366455918	1.24420545017462	0.967342922738134	1.10719473095896	0.659293648869704	0.845869266509021	0.914639125574795	1.48977231534066	0.646986834090803	0.747199468718998	1.03265707726187	0.962778026920837	1.14471475700808	1.04618147227619	1.08968967592404
YPG350	0.928231939163498	1	0.961538461538461	1.03448275862069	0.952380952380952	1.04347826086957	0.979591836734694	0.976190476190476	1.02631578947368	0.98	1	1.02150537634409	1.01190476190476	1.01470588235294	1.01162790697674	0.987012987012987
YPG351	1.856463878327	0.970149253731343	0.923076923076923	1.02586206896552	1.02380952380952	1	1.01020408163265	0.976190476190476	1	1.02	0.978260869565218	1.05376344086022	0.976190476190476	1	0.976744186046512	1
YPG352	0.982442844538677	0.987842171999702	1.025836101692	0.996358052792802	1.01136222371398	0.987842171999702	0.967682127673177	1.03488227542826	1.09182555852599	0.968085328559708	1.03079183165186	0.966598254322289	1.01136222371398	1.0023692627644	0.999328708883419	1.00067129111658
YPG353	1.94565943936722	1.01190642947191	0.934067473358691	1.05552308591467	0.963720409020871	0.967910497755745	1.03255758109379	0.987813419246393	0.985277312906865	1.01190642947191	0.98990846361383	1.08807142953969	0.999859924359154	0.997025452567916	1.00014007564085	1.01190642947191
YPG354	1.52828482184631	0.884658164980987	0.675465493489757	1.08816908703361	0.810156529393964	0.47723105518298	1.14243270965232	0.49654755027372	0.924321201617562	1.07567879838244	1.36010850727149	1.95921308461142	0.849357651783995	1.29133109049512	1.26355245657168	0.698492726222362
YPG355	1.75790545898476	1.0045298061243	0.941307650494097	1.05491374624339	0.995470193875702	1.01974995470194	1.01974995470194	0.946910672223229	1.01974995470194	0.978959956513861	0.975413000149681	1.2500160735056	0.995470193875702	0.989757308975411	1.03160751231475	0.993262942891499
YPG356	0.982308519264418	0.972965211356366	1.0636845783826	0.979192392045559	1.01122394441475	1.07359468315014	0.957471176605329	1.01122394441475	1.06568398548482	0.987707108498129	1.00917900216113	0.955845588869157	0.99946552645644	1.00223221303487	0.987707108498129	1.00053447354356
YPG357	0.994534220532319	1	1	1.01724137931034	0.976190476190476	1	1	1	1.05263157894737	1	1	1.04301075268817	1.01190476190476	1	1	1
YPG358	0	0.938054358280198	1.2452726271342	0.697782075549338	0.997613365155131	0.662446819549652	1.24377770201159	0.498806682577566	1.00238663484487	0.723723150357995	1.01437169243541	1.14681653706983	1.05429594272076	0.938263372174646	1.01870455680746	1.15014102842265
YPG359	1.92276615969582	1	0.923076923076923	1.03448275862069	1	1	1	0.976190476190476	1	0.98	0.978260869565218	1.06451612903226	0.976190476190476	1.02941176470588	0.988372093023256	0.987012987012987
YPG360	1.92276615969582	0.985074626865672	0.961538461538461	1.00862068965517	0.976190476190476	1.08695652173913	1	0.976190476190476	1.02631578947368	1.02	1	1	1.01190476190476	0.970588235294118	0.988372093023256	1.01298701298701
YPG361	1.856463878327	0.985074626865672	0.961538461538461	1.00862068965517	1	1	0.989795918367347	0.976190476190476	1.05263157894737	1.04	0.956521739130435	1.10752688172043	1.01190476190476	1	0.976744186046512	1
YPG362	0.922866436624981	0.964541454576827	0.955980435749222	1.01993223041658	0.946875860170658	1.03744659462176	1.01450985018285	0.994219653179191	1.04654700334652	0.994219653179191	1.01583312390048	0.994219653179191	0.982383704927058	1.02346140768446	1.00578034682081	1.00713159672697
YPG363	0.928231939163498	0.970149253731343	0.961538461538461	1.03448275862069	1.02380952380952	1.08695652173913	1	1	1.05263157894737	0.98	1.02173913043478	0.946236559139785	1.02380952380952	1	1	1
YPG364	1.76771818905297	1.00279069767442	0.943406877360366	1.1308152900294	0.914108527131783	1.0200921244804	1.02293097083795	0.939500430663221	0.982265741874065	1.0238015503876	0.950540388720369	1.68569475702259	0.990284237726098	0.988043775649795	1.04165855417343	0.997209302325581
YPG365	1.9310898227248	0.959359048911288	0.965700965700966	0.995670995670996	0.980416408987837	0.960662525879917	1.004329004329	1.004329004329	1.05718842560948	1.02441558441558	1.004329004329	1.16631755341433	1.004329004329	0.960020371785078	0.980972515856237	0.99128577050655
YPG366	0.770044502585796	1.10310767123168	0.974613810626672	1.12864760253606	1.00555393159895	0.872208736321696	1.15279575729736	0.904998538439053	1.22254188525977	0.760198772288804	1.12469021262534	1.1466558542588	1.10610932475884	0.93161614251079	0.994446068401052	0.959846934708086
YPG367	0.856829482304768	0.994082840236686	0.917614929449249	1.04550091817996	0.923076923076923	0.994082840236686	1.01437024513948	0.994082840236686	1.02024291497976	0.994082840236686	0.994082840236686	1.02615002863142	1.00591715976331	1.00870170553428	1.01720104582359	1.00699300699301
YPG368	1.93401040624375	0.975822641180065	0.967161493477283	1.02319015930631	1.02979671400724	1.00584795321637	0.98532044396706	0.934001670843776	1.08525700215451	1.00584795321637	0.940249173658785	1.16808149405773	0.981899192425508	0.976264189886481	0.994152046783626	1.00584795321637
YPG369	1.856463878327	0.970149253731343	0.961538461538461	1.05172413793103	1	1.04347826086957	0.989795918367347	0.928571428571428	1	1	0.956521739130435	1.16129032258065	0.964285714285714	1.01470588235294	1.01162790697674	0.987012987012987
YPG370	1.93427972951436	0.975958530699794	0.967296176877015	1.01466033450341	1.02994011976048	1.0059880239521	1.01625320786997	0.982035928143712	1.05893476205484	1.02610778443114	0.984118719083572	1.02762217500483	0.994011976047904	0.991194082423389	0.970895418465395	0.99292324442025
YPG371	0.912399130718674	1.01228463061967	0.982943047123446	1.01683763495529	0.959539641239554	1.0256797013462	1.00300310930964	1.00634645300734	1.06054381400161	1.00260190806591	1.00431137423483	0.951235206893657	0.994644750065392	0.997398091934085	0.982943047123446	0.982943047123446
YPG372	0.887026416327123	1.01375699070281	0.910372682210391	1.1000905275286	0.955608591885441	0.984372730102729	0.997613365155131	0.98011137629276	1.0291169451074	0.987952267303103	1.00674483760506	1.40535324761978	1.00461416070008	0.983714726940896	1.0291169451074	1.00238663484487
YPG373	1.856463878327	0.970149253731343	0.961538461538461	1.00862068965517	0.952380952380952	1.04347826086957	1	0.976190476190476	1.10526315789474	1.02	1	1.04301075268817	1	0.985294117647059	1.01162790697674	0.987012987012987
YPG374	0.903365542261137	0.969858962070382	0.927141848976711	1.14745966466308	0.973211009174312	0.956936577582768	1.09085190039318	0.923302752293578	1.0204925156929	1.0271119266055	0.911368169126446	1.54393607576206	0.998165137614679	1.00183486238532	1.04807339449541	1.00723936613845
YPG375	1.79016159695818	0.985074626865672	0.923076923076923	1.06034482758621	0.904761904761905	1.08695652173913	1.01020408163265	0.952380952380952	1.02631578947368	0.98	0.956521739130435	1.0752688172043	0.988095238095238	1	1.02325581395349	1
YPG376	0.928231939163498	1.01492537313433	0.961538461538461	1.01724137931034	1.04761904761905	1	0.969387755102041	1.02380952380952	1.02631578947368	1	1	1.09677419354839	1	1.01470588235294	1	1
YPG377	1.83618117528615	0.995088823236005	0.907356140003955	1.08760304937506	0.928020565552699	0.981110986922991	1.02570694087404	0.952442159383033	0.998714652956298	1.00519280205656	0.936515032971946	1.33452193382536	1.0012853470437	0.995539089671858	1.02570694087404	1.01238607151204
YPG378	0.928231939163498	1	1	1.02586206896552	1.02380952380952	1	0.979591836734694	1	1.02631578947368	1.04	0.978260869565218	1.01075268817204	1.01190476190476	1.04411764705882	0.988372093023256	0.987012987012987
YPG379	1.83585939577065	1.02552719200888	0.946640484931273	1.10509395690612	1.00110987791343	0.980939053225884	1.03599175519264	0.952275249722531	0.971552076639991	0.984506104328524	0.980939053225884	1.25709784826895	1.00110987791343	0.96520206306718	1.02552719200888	0.998890122086571
YPG380	1.7989457467584	1.01240620852182	0.923146726232025	1.1335189936792	0.993863970270504	0.998185117967332	1.06485425386125	0.969017371013741	0.961171076511606	1.00181488203267	0.975499092558984	1.38018851355307	0.993863970270504	0.966825024020497	1.04355716878403	1.00289909727296
YPG381	1.91964116245461	0.968572507788432	0.959975710382026	1.05001481149372	1.02214556591153	1.08518993347533	0.977999744127974	0.950833084568864	1.02464775823934	0.978407244021361	0.954967141458294	1.07352122451323	0.974603911683085	1.02773870170311	1.02159275597864	0.959477021701308
YPG382	0.872192162474961	0.981700267398126	0.972986951415303	1.03807642333757	0.987813419246393	0.967910497755745	1.02223200528285	0.963720409020871	1.03853554603697	1.01190642947191	0.98990846361383	1.0771907152443	0.999859924359154	1.04166838327991	1.00014007564085	1.0381897133543
YPG383	1.79016159695818	1.01492537313433	0.923076923076923	1.0948275862069	0.904761904761905	1	1	1	1.05263157894737	0.96	0.934782608695652	1.10752688172043	0.988095238095238	0.985294117647059	1.01162790697674	0.974025974025974
YPG384	0.98948582347378	0.99492385786802	0.99492385786802	0.977769998249606	1.04230118443316	1.03818141690576	1.00507614213198	0.99492385786802	1.07347047822602	1.03472081218274	1.01655263738689	0.952131433873697	1.00676818950931	0.965661391460137	0.983354975799788	1.00784494693124
YPG385	1.86859762916573	1.00653594771242	0.967823026646556	1.02389001577643	0.910675381263616	1.05029838022165	1.02707749766573	0.982570806100218	0.953560371517028	1.04679738562092	0.984654731457801	1.14723452104856	1.00653594771242	0.991733948481353	0.971424228606171	0.993464052287582
YPG386	0.978918145356396	0.969607085267359	1.02215572100737	0.967327444784756	1.07804077806421	1.06988924099	0.954166527168636	1.03116943988751	1.11381100983065	1.00398406374502	1.0056958865306	0.994881952266834	0.99601593625498	1.04219799004673	0.995743428474883	0.971515009480793
YPG387	1.80088112747888	0.975958530699794	0.967296176877015	1.01466033450341	0.982035928143712	1.04972663368914	1.02651839178785	0.982035928143712	1.03246139300347	0.965748502994012	0.962249414215048	1.15742708132123	0.994011976047904	1.0059880239521	1.01768555911433	0.979858464888405
YPG388	0.997259621112832	0.987774104575419	0.964173441237661	1.02002900610936	0.978865607961283	1.00274037888717	0.982276289522124	1.02661514981305	1.08190409300984	1.04284999404265	1.02453908277602	1.09977977039238	0.990802993424226	1.03223274297208	0.991080607039643	0.989717776563958
YPG389	2.00636468837824	0.963530175210902	1.00869565217391	0.991304347826087	1.03271221532091	1.05255198487713	0.988110026619343	0.984679089026915	1.11487414187643	0.988521739130435	0.986767485822306	1.0520804114072	1.00869565217391	1.05319693094629	0.985237613751264	0.969395821569735
YPG390	0.980845353417365	1.00095584018352	0.986235901357293	0.943725733195341	1.00971770853247	1.07199554495358	0.986235901357293	1.00971770853247	1.03814305406031	1.02568533741158	0.986235901357293	1.0180499626914	0.99797680494488	1.02974630877011	0.974768042039185	0.999044159816479
YPG391	1.2671102661597	0.990835297198219	0.928475033738192	1.07521677757612	0.957950431634642	1.00584795321637	1.01611170784103	0.957950431634642	1.03231763619575	1.0259649122807	1.00584795321637	1.03829466138464	0.993873572820941	0.976264189886481	0.994152046783626	0.992784992784993
YPG392	1.82707598939701	0.974921269511638	0.942111419095381	1.082209884435	0.923418732208568	0.976245890801735	0.999791710060404	0.996320211067139	1.04747914359947	1.0002082899396	0.976245890801735	1.20718577894838	0.996320211067139	1.02062070402	1.04435606922976	1.00736588968207
YPG393	1.94869416326872	0.983231465101745	0.974504558606759	1.03095861579501	1.01348474095103	0.969420186996637	1.02382642198114	1.01348474095103	1.06682604310635	0.972945351312988	0.969420186996637	1.12246159481673	1.0014194464159	0.998580553584102	0.989915328370773	0.987160461965288
YPG394	0.994534220532319	0.985074626865672	1.03846153846154	0.982758620689655	0.976190476190476	1.04347826086957	1.02040816326531	0.976190476190476	1.05263157894737	1	1	1	1	1.05882352941176	1	1.01298701298701
YPG395	1.44148959964214	0.988235294117647	0.950226244343891	1.01379310344828	0.964705882352941	1.03120204603581	0.968067226890756	1.01176470588235	1.04024767801858	1.04752941176471	0.988235294117647	1.03074003795066	0.976470588235294	1.01730103806228	0.976744186046512	0.988235294117647
YPG396	1.39234790874525	0.970149253731343	1	1.00862068965517	1	1	1.03061224489796	1.02380952380952	1.05263157894737	0.94	1	1.06451612903226	0.976190476190476	1.05882352941176	1	0.974025974025974
YPG397	1.98906844106464	0.970149253731343	1	0.982758620689655	0.976190476190476	1.04347826086957	0.989795918367347	1.02380952380952	1	1	1	1.02150537634409	0.988095238095238	1.02941176470588	1.01162790697674	1
YPG398	0.987274846659821	0.992700729927007	0.992700729927007	0.958469670274352	1.03997219325686	1.07902253252936	0.992700729927007	1.03997219325686	1.09719554360353	1.05226277372263	0.97112027927642	1.07809434110352	1.01633646159194	1.00729927007299	0.934985571210321	0.979808512655228
YPG399	0.988649402659347	0.994082840236686	0.994082840236686	0.951234441950622	0.970414201183432	1.12374581939799	0.994082840236686	1.0414201183432	1.0725630644659	1.01396449704142	0.994082840236686	1.02615002863142	1.00591715976331	1.05255830142708	0.970964634649787	1.01990317374933
YPG400	1.98906844106464	0.955223880597015	0.961538461538461	1.01724137931034	0.976190476190476	0.956521739130435	1	1.02380952380952	1	1	0.978260869565218	1.03225806451613	0.976190476190476	1.02941176470588	1.02325581395349	0.987012987012987
YPG401	2.05537072243346	0.940298507462687	1	0.982758620689655	0.976190476190476	1.04347826086957	0.969387755102041	1	1.05263157894737	0.98	0.956521739130435	1.01075268817204	1	1	0.976744186046512	1
YPG402	0.95087174255773	0.978522024026211	0.945590994371482	1.05971404541632	1	1.02439024390244	1.04529616724739	1	0.997432605905007	1.04487804878049	0.979851537645812	1.29976396538159	1.02439024390244	0.994261119081779	1.0482132728304	0.997782705099778
YPG403	2.05537072243346	1	1	0.96551724137931	1	1	1	1.02380952380952	1.07894736842105	1	0.978260869565218	0.989247311827957	0.988095238095238	1	0.988372093023256	1
YPG404	0.928231939163498	1.01492537313433	0.961538461538461	1.00862068965517	0.928571428571428	1.08695652173913	1	1.02380952380952	0.973684210526316	1.04	0.956521739130435	1.05376344086022	0.988095238095238	1.05882352941176	0.976744186046512	1
YPG405	1.51613771731247	0.964541454576827	0.994219653179191	0.994219653179191	0.970547756674924	1.03744659462176	0.994219653179191	1.01789154968346	1.02038332826285	1.03398843930636	0.994219653179191	0.972838585368885	1.00605560143132	1.00884053043183	1.00578034682081	0.994219653179191
YPG406	0.928231939163498	0.985074626865672	0.961538461538461	1.05172413793103	0.952380952380952	1.08695652173913	1	1.02380952380952	1.05263157894737	1.02	1	1.06451612903226	1	1.02941176470588	0.988372093023256	1
YPG407	2.05537072243346	1	0.961538461538461	0.982758620689655	1	1.04347826086957	1.02040816326531	0.976190476190476	1	1.02	0.978260869565218	1.06451612903226	1.01190476190476	0.970588235294118	1.01162790697674	0.974025974025974
YPG408	2.11971023644382	1.21760646147592	3.13767818918796	0.836324289010024	0	0	1.1586737714624	0	0.841326228537596	2.60172883362937	0.695008623574536	0.343767706284179	1.54864811525558	1.91303590708042	1.69209798009005	0.415199956940632
YPG409	2.06591108511261	0.960122464600077	0.927810650887574	1.04845269672856	0.933333333333333	0.961426978818283	0.994871794871795	1.00512820512821	1.00512820512821	1.04533333333333	0.983277591973244	1.06997518610422	0.981196581196581	1.03469079939668	0.993440667859273	1.01818181818182
YPG410	0.915554758116243	0.986342658001319	0.986342658001319	1.00334856589789	0.986342658001319	1.1149960481754	1.00647210000135	1.00982700700135	1.03825542947507	1.02579636432137	0.964900426305638	1.02876599813041	0.986342658001319	1.00084769708957	0.986342658001319	0.999152302910427
YPG411	2.02421503182041	0.987291669793541	0.939387576939653	0.991350826526114	0.969209404779007	1.10616290762821	0.986516715578632	1.04190011013743	1.09801223357201	1.01766987501796	0.995546616865393	1.10521136964316	1.01766987501796	0.987738408105664	0.99400313373847	1.00445338313461
YPG412	0.978918145356396	0.984298101710804	0.984298101710804	0.967327444784756	1.03116943988751	1.0270936713504	1.00438581807225	1.03116943988751	1.03610326495874	1.00398406374502	1.0056958865306	0.984298101710804	0.99601593625498	1.02772301796275	0.984298101710804	0.958731917250783
YPG413	1.00238785979817	0.947723858071412	1.00789680144103	0.990519270381698	1.00789680144103	1.00789680144103	0.997612140201831	0.983899258549573	1.03442040147895	1.02805473746985	0.964075201378373	0.986221601410036	0.983899258549573	1.28951502537308	0.972737610693083	1.00789680144103
YPG414	2.08127402468879	0.997489265998773	0.973656480505796	1.00387340576287	0.964383561643836	1.01260273972603	1.01260273972603	0.988493150684931	1.03925018024513	0.972098630136986	0.990589636688505	1.16503756076005	1.00054794520548	1.01260273972603	0.989053838802166	0.99945205479452
YPG415	0.968793966041773	0.996965405624115	0.963413685242534	0.989713771477603	1.01884820284578	1.08907633983939	1.02239819658391	1.01884820284578	0.988766676959443	1.04369815901275	0.975630887772784	0.976362793915149	1.00642322476229	1.62694124787281	0.995154058593548	1.00303459437589
YPG416	2.00097903053209	0.975958530699794	0.889912482726854	1.02333264505472	0.958083832335329	0.918510804478001	1.01625320786997	0.958083832335329	1.03246139300347	0.965748502994012	0.984118719083572	1.08170755263666	0.994011976047904	1.05036984853822	1.02938309427656	1.0059880239521
YPG417	2.24525212509705	0.888333203094475	0.947241240434958	0.964253475356563	1.0261780104712	0.803095834281812	0.973821989528796	1.05061082024433	1.26922017084596	0.800418848167539	0.914636922376508	1.39030569160615	1.03839441535777	1.11672312904219	0.85912577620845	1.11946692051404
YPG418	3.15045125976685	0.679022470067246	1.51648351648352	0.871542250852596	0.794348508634223	0.483516483516484	1.09351872617179	1.01098901098901	1.11740890688259	1.23340659340659	0.989010989010989	1.42408129504904	0.902668759811617	0.951519069166128	1.2813697929977	0.433281004709576
YPG419	0.791223534858923	0.95533403095225	0.917967641214874	1.41220257030157	0.981549815498155	1.5093855286379	1.01845018450184	0.981549815498155	1.54165857448048	0.477343173431734	0.754692764318948	1.07320557076539	1.39483394833948	1.03700889950076	0.618124088217627	1.67661858436766
YPG420	0	2.34530181800777	2.46063396784936	1.66424003391142	1.87065740245858	0.634396858225083	0.58410322974727	0.85515766969535	0.738417395707334	1.14484233030465	0.60999697906258	0.772400475853865	1.36290753607696	0	1.33121201198215	1.39934891404694
YPG421	0.856947405437482	1.00905875248037	0.955980435749222	1.02850308949571	0.923203963666391	1.03744659462176	0.994219653179191	0.970547756674924	1.07271067843018	1.01410404624277	0.994219653179191	1.15457766175648	0.994219653179191	1.02346140768446	1.00578034682081	0.968395766083627
YPG422	1.93401040624375	0.990835297198219	0.967161493477283	1.02319015930631	0.957950431634642	1.00584795321637	1.02637546246569	0.981899192425508	1.03231763619575	1.00584795321637	0.962115433511315	1.17889706344715	0.993873572820941	1.02063983488132	0.994152046783626	0.96665907192223
YPG423	0.922243346007604	0.949061145883486	0.993548387096774	1.02780867630701	0.993548387096774	1.12314165497896	0.993548387096774	1.01720430107527	1.07198641765705	1.03329032258065	0.993548387096774	0.982865071106486	1.01720430107527	1.06660341555977	0.970442610652663	1.00645161290323
YPG424	1.98906844106464	0.970149253731343	0.961538461538461	1.00862068965517	1	1	1.01020408163265	0.952380952380952	1.05263157894737	1.02	0.956521739130435	1	0.988095238095238	1	0.988372093023256	0.974025974025974
YPG425	1.99926879204446	0.975124378109453	0.927810650887574	1.03112290008842	0.909401709401709	1.13623188405797	0.994871794871795	0.981196581196581	1.05802968960864	1.0654358974359	0.983277591973244	1.01593603529087	0.993162393162393	1.00512820512821	1.00512820512821	0.992074592074592
YPG426	0.928231939163498	0.985074626865672	1	1.06034482758621	0.976190476190476	1	1.03061224489796	1.02380952380952	1.05263157894737	1	0.978260869565218	1.03225806451613	1.02380952380952	1.04411764705882	1	0.987012987012987
YPG427	1.86598420590816	1.00512820512821	0.966469428007889	1.01379310344828	0.957264957264957	1.04882943143813	0.994871794871795	0.933333333333333	1.00512820512821	1.04533333333333	0.939576365663322	1.1456299972429	0.981196581196581	1.03469079939668	0.98175313059034	0.992074592074592
YPG428	0.928231939163498	0.985074626865672	0.961538461538461	0.991379310344828	1.02380952380952	1.04347826086957	1	1.02380952380952	1.07894736842105	0.98	1	1.06451612903226	1	1.01470588235294	0.988372093023256	1.02597402597403
YPG429	0.928231939163498	1	1	1.03448275862069	1	1	0.989795918367347	1	1.02631578947368	0.98	1	1.18279569892473	0.988095238095238	1	0.988372093023256	0.961038961038961
YPG430	1.98906844106464	1	1	1	1.04761904761905	1	0.959183673469388	0.976190476190476	1.02631578947368	1	1	0.989247311827957	0.988095238095238	1.01470588235294	1.01162790697674	1
YPG431	1.0398277374106	0.965566247577874	1.01789588686968	0.963296107497361	1.0502100420084	1.06543047739983	1.000200040008	0.956858038274321	1.00599067181857	0.999799959991998	0.980196039207841	0.969656296850768	0.980196039207841	1.00902533447866	1.00299129593361	0.96746622051683
YPG432	0.921456523549166	1.00751715873189	0.954519932622122	1.04404731940599	1.01633646159194	0.992700729927007	1.02308952778192	0.94542926659715	0.966577026507876	0.972846715328467	0.97112027927642	1.05674593830939	1.01633646159194	1.00729927007299	1.01578679341368	0.992700729927007
YPG433	0.883149496966644	1.00932617102063	0.945802146271079	1.05111775882282	0.951431920951264	0.935521688159437	1.02461899179367	0.951431920951264	0.997655334114889	0.983634232121922	1.00234466588511	1.41022828978053	1.01242114665327	1.02461899179367	1.03653316611685	0.984698771334176
YPG434	1.98906844106464	0.970149253731343	1	0.974137931034483	1.07142857142857	1.08695652173913	0.979591836734694	1	1.02631578947368	1	1	0.967741935483871	1.01190476190476	1.01470588235294	1.02325581395349	1
YPG435	1.98906844106464	0.970149253731343	1.03846153846154	1.00862068965517	1	1	0.969387755102041	1	1.02631578947368	1.04	1	0.989247311827957	1	1.01470588235294	0.988372093023256	0.974025974025974
YPG436	0.922739442482057	1.00891989755365	0.955848884842968	1.04550091817996	1.0414201183432	1.03730383329046	1.03465765004227	0.946745562130177	0.967922765493616	0.974201183431953	0.994082840236686	1.05821721702615	1.00591715976331	0.994082840236686	1.01720104582359	0.994082840236686
YPG437	1.98906844106464	1	1.07692307692308	0.982758620689655	1.02380952380952	1	0.989795918367347	0.976190476190476	1.05263157894737	1.02	1	1.03225806451613	1	0.941176470588235	1	0.987012987012987
YPG438	1.92276615969582	1.01492537313433	1	0.982758620689655	1.07142857142857	1	0.969387755102041	1.02380952380952	1.05263157894737	0.98	1	1.01075268817204	0.988095238095238	1.01470588235294	0.988372093023256	0.987012987012987
YPG439	0.994534220532319	1	1	1	1	1.08695652173913	0.989795918367347	1	1.02631578947368	1.06	1.04347826086957	1	1.02380952380952	1	1.02325581395349	1
YPG440	0.994534220532319	0.985074626865672	1	1.04310344827586	1.02380952380952	1.04347826086957	1	0.976190476190476	0.973684210526316	1	0.978260869565218	1.1505376344086	0.988095238095238	1.04411764705882	1.01162790697674	0.987012987012987
YPG441	0.928231939163498	1	1.03846153846154	1.05172413793103	0.976190476190476	1	1.01020408163265	0.952380952380952	0.973684210526316	1.04	1	1.06451612903226	1	1	1.03488372093023	1.01298701298701
YPG442	2.05537072243346	0.985074626865672	1.03846153846154	0.96551724137931	1.04761904761905	1.08695652173913	0.989795918367347	1	1.02631578947368	1	1	0.967741935483871	1.01190476190476	1	0.965116279069768	0.987012987012987
YPG443	0.982442844538677	1.00258608501462	1.025836101692	1.013389814379	0.964322120285423	0.944892512347541	0.957602105509915	0.987842171999702	1.01383801863127	1.0075990154397	0.987842171999702	1.09406176038677	0.987842171999702	1.0023692627644	0.999328708883419	1.00067129111658
YPG444	2.05537072243346	1	1	1.00862068965517	1.04761904761905	1	0.979591836734694	1	1.02631578947368	1	0.978260869565218	0.989247311827957	0.976190476190476	1.01470588235294	1	0.974025974025974
YPG445	0.987274846659821	1.00751715873189	1.06906232453678	0.958469670274352	1.03997219325686	1.12218343383053	0.982571130642038	1.01633646159194	1.04494813676527	1.05226277372263	0.992700729927007	0.992700729927007	0.992700729927007	1.00729927007299	0.98115769818367	0.979808512655228
YPG446	0.661871732414449	0.432084369817579	1.45900106837607	1.39412715517241	1.35478670634921	1.04166666666667	0.825095663265306	1.14087301587302	0.761832967836257	0.958333333333333	1.45399305555556	0.815785543608124	1.18840939153439	1.2625102124183	0.661640019379845	0.622294372294372
YPG447	0.928231939163498	1.02985074626866	1.03846153846154	1.05172413793103	0.976190476190476	1	0.979591836734694	1	1	1.06	0.978260869565218	1.11827956989247	1	0.985294117647059	1.01162790697674	0.987012987012987
YPG448	2.05537072243346	0.985074626865672	1.03846153846154	1	0.976190476190476	0.91304347826087	0.969387755102041	1.07142857142857	1	0.98	0.934782608695652	1.12903225806452	1	1.01470588235294	1.04651162790698	1
YPG449	0.984221172260335	0.974859671996713	1.06575567870969	1.00669286400288	1.03675552418698	0.989630273087573	0.999728541180303	0.989630273087573	1.01567317501093	0.989630273087573	1.01114397467643	1.0002714588197	1.01319289863728	0.975076886718638	1.01264493060124	0.989630273087573
YPG450	2.05537072243346	0.970149253731343	1.07692307692308	0.982758620689655	0.976190476190476	1	0.979591836734694	1	1.02631578947368	1	0.978260869565218	1.12903225806452	0.988095238095238	1.01470588235294	1	0.961038961038961
YPG451	1.81918187931874	1.01621098475684	0.938040909006309	1.00745054523307	0.992015485119768	0.97202789846306	1.00584148491238	0.9678199854827	0.989468590421129	0.995886765061699	0.97202789846306	1.23475098147874	1.0041132349383	1.04609954313204	1.02802739155633	0.989815894243671
YPG452	1.08276085948034	0.974965537194302	1.0345222555297	0.919221437641231	1.05211617144007	0.960627808706151	0.960627808706151	1.02924408075659	1.01118716705911	1.03747803340264	0.960627808706151	1.00194513381179	0.972063854047891	0.960627808706151	1.00530817190179	0.998054866188209
YPG453	1.12141726660362	0.980074248049095	0.99492385786802	0.99492385786802	1.01861252115059	1.03818141690576	1.00507614213198	0.99492385786802	1.02110606465402	0.99492385786802	0.99492385786802	0.941433327875116	1.00676818950931	1.00955509107196	0.99492385786802	1.00784494693124
YPG454	1.92276615969582	0.970149253731343	1	1	1.02380952380952	0.91304347826087	1	0.976190476190476	1	1	0.978260869565218	1.12903225806452	1	1.01470588235294	1	0.961038961038961
YPG455	1.06083650190114	1	1	1	1.04761904761905	1	1	1	1.05263157894737	1	1	0.967741935483871	1.02380952380952	1.04411764705882	1.02325581395349	1.02597402597403
YPG456	1.89113259725791	1.00347050074368	1.01867459923979	1.05380130955841	0.994420442115038	1.01867459923979	0.977096044168783	0.970166284990281	1.04548182553558	1.01867459923979	0.996529499256321	1.27060487647114	0.994420442115038	0.958752563990395	0.99498449228073	0.978985978490193
YPG457	0.982968286923721	0.958866905042444	1.02638475220224	0.962809196031346	1.01190313312355	1.07431576317464	0.998455915407619	1.01190313312355	1.04039000223229	0.96860309207826	1.03134313264766	0.956487582697426	1.00013681762211	1.00290536244598	0.99986318237789	0.988370502120673
YPG458	2.00206888839186	1.02155887230514	1.04524886877828	1.01521298174442	1.00653594771242	0.919011082693947	0.975723622782446	0.982570806100218	0.953560371517028	0.98640522875817	0.984654731457801	1.11476561950945	0.982570806100218	1.02133794694348	1.04164766681867	0.993464052287582
YPG459	2.02536368798677	1.00010814318157	0.985400670487726	0.951421337022632	1.00886259121362	0.899713655662706	0.955235343840142	1.00886259121362	1.01133226707951	1.04452471071699	0.921135409368961	1.03837920115911	0.997131630850675	0.999891856818428	1.00831696515023	0.97260325918269
YPG460	0.981609472012321	1.00173562566912	0.949042518662772	0.987004219409283	1.01050431987141	0.987004219409283	1.00714716266253	1.03400442033353	0.987004219409283	1.06596455696203	0.987004219409283	0.987004219409283	1.01050431987141	1.00151898734177	0.998481012658228	1.01264069264069
YPG461	2.05537072243346	1	1.03846153846154	0.974137931034483	1.02380952380952	0.956521739130435	0.989795918367347	0.976190476190476	1.05263157894737	1	1	1.04301075268817	1.01190476190476	1	1	0.961038961038961
YPG462	0.994534220532319	0.955223880597015	0.961538461538461	1.01724137931034	0.976190476190476	1	0.989795918367347	1.02380952380952	1	1.02	0.978260869565218	1.13978494623656	1.03571428571429	1.01470588235294	1.04651162790698	1
YPG463	2.05537072243346	1.02985074626866	0.961538461538461	0.96551724137931	1	0.91304347826087	1	1.04761904761905	1	1.04	0.956521739130435	1.0752688172043	1	1.01470588235294	1	1
YPG464	1.04504153909573	0.98511084151318	0.98511084151318	1.00209551119444	1.00856586154921	0.98511084151318	0.965006538625155	1.03202088158524	1.01103481102668	1.04421749200397	0.942279935360433	1.13340709722484	0.973383331495166	0.98511084151318	1.01947517319387	0.997904488805558
YPG465	1.80088112747888	0.990973277325945	0.928604329801935	1.04067726615734	0.934131736526946	1.0059880239521	1.0059880239521	0.958083832335329	0.953041285849354	1.0059880239521	0.962249414215048	1.20069538342669	0.994011976047904	1.0207819654808	1.01768555911433	0.979858464888405
YPG466	0.928231939163498	0.970149253731343	1	1.00862068965517	1.02380952380952	0.956521739130435	1	1	1.05263157894737	1.04	0.978260869565218	1.16129032258065	1.02380952380952	1	1.02325581395349	0.987012987012987
YPG467	1.50721803994971	0.988370502120673	1.0643990022838	1.02245224357311	1.01190313312355	0.988370502120673	0.998455915407619	0.9648378711178	1.01438025217648	0.988370502120673	1.00985681738417	0.935232303081927	1.00013681762211	1.00290536244598	0.99986318237789	0.975534521573651
YPG468	NA	NA	NA	NA	Inf	NA	NA	NA	NA	NA	NA	Inf	Inf	Inf	Inf	NA
YPG469	0.994534220532319	0.970149253731343	1.03846153846154	1.02586206896552	1	1.04347826086957	1	0.952380952380952	1	1.04	0.978260869565218	1.03225806451613	1.01190476190476	1	1.01162790697674	0.987012987012987
YPG470	2.01413615292463	0.997489265998773	0.973656480505796	1.04752007557865	0.964383561643836	0.924550327575938	1.02293542074364	0.964383561643836	1.01260273972603	0.992350684931507	0.968576533650983	1.16503756076005	1.00054794520548	1.01260273972603	1.03615164064989	0.99945205479452
YPG471	1.98906844106464	0.970149253731343	1	0.982758620689655	1	0.956521739130435	1	1.02380952380952	1	1	0.956521739130435	1.0752688172043	1.01190476190476	0.985294117647059	1.01162790697674	0.974025974025974
YPG472	0.973021833066562	1.00757444060894	0.978369384359401	0.953066727867348	1.00166389351082	0.935831585039427	0.998336106489185	1.02495840266223	0.978369384359401	1.03707154742097	0.935831585039427	1.06253019161612	1.01331114808652	1.00714495448762	1.0238749371203	0.96566328845863
YPG473	0.928231939163498	0.985074626865672	1	1.05172413793103	0.976190476190476	1.04347826086957	1.04081632653061	1	1	1.04	0.978260869565218	1.17204301075269	0.988095238095238	0.985294117647059	1.01162790697674	0.961038961038961
YPG474	1.96415813458163	0.991033953279151	0.98223779393052	1.03913984544098	1.02152730568774	0.977113075005665	1.0006798096533	0.972883148274039	1.02152730568774	0.960235667346476	0.999320190346703	1.20825810350163	0.985044187627464	1.0365497660655	1.03340553017248	0.994994128916631
YPG475	1.856463878327	1	0.923076923076923	1.03448275862069	0.976190476190476	0.956521739130435	1	0.976190476190476	0.973684210526316	1	0.956521739130435	1.08602150537634	1.02380952380952	1	1.01162790697674	0.961038961038961
YPG476	0.928231939163498	1	1	1.06034482758621	0.952380952380952	0.956521739130435	1.01020408163265	1	1	1.02	0.956521739130435	1.17204301075269	1	0.985294117647059	1.02325581395349	1
YPG477	0.928231939163498	0.970149253731343	1	1.02586206896552	1	1.08695652173913	1	0.976190476190476	1.05263157894737	1	0.978260869565218	1.05376344086022	1	1.01470588235294	0.988372093023256	0.974025974025974
YPG478	0.994534220532319	0.970149253731343	1.03846153846154	1.00862068965517	1.07142857142857	1	0.989795918367347	0.976190476190476	1.02631578947368	0.98	1	0.989247311827957	1	1.02941176470588	1	1
YPG479	2.01589051372626	0.968104827177102	1.09144510563957	1.02222167837302	0.916962384669979	1.05754929490542	0.982459697860691	1.01348474095103	1.06682604310635	0.972945351312988	0.991452463973833	1.242336134069	1.0014194464159	0.998580553584102	0.989915328370773	0.987160461965288
YPG480	2.2898612052302	1.00149031296572	1.10061972742783	0.952736220650961	1.01025685982292	1.072567950267	0.956555498503425	1.01025685982292	1.09063225258728	1.04596826510038	0.986762514245639	0.901879717321282	0.998509687034277	0.97225130080085	0.975288531521852	0.973947416658033
YPG481	2.02419416331032	0.987281491375806	1.0959408744503	1.03520523485638	1.04188936873762	1.06190544356675	0.986506545150236	0.993429398098659	1.04443989350809	0.997306195749776	0.995536353343831	0.973889087357143	0.993429398098659	1.00269380425022	1.01765938341814	0.991226672160524
YPG482	0.928231939163498	1	1	1	1.04761904761905	1.08695652173913	1	1	1.02631578947368	1.02	1.04347826086957	0.956989247311828	0.988095238095238	1.01470588235294	0.988372093023256	1
YPG483	0.987274846659821	1.00751715873189	1.06906232453678	0.992700729927007	1.01633646159194	1.03586163122818	0.992700729927007	0.992700729927007	1.0710718401844	1.01255474452555	1.01428118057759	0.971352327132878	0.992700729927007	1.00729927007299	0.969614666440333	0.966916295383449
YPG484	2.02348138987199	0.971750245313226	0.978174075059888	1.03484071113232	0.920415224913495	1.01730103806228	1.00692041522491	0.993079584775087	1.12438535785831	1.01730103806228	0.973070558146533	1.25795289652863	0.993079584775087	0.972420109912477	1.01730103806228	0.990877634476251
YPG485	0.928231939163498	0.970149253731343	1	1.02586206896552	0.976190476190476	1.08695652173913	1.01020408163265	0.976190476190476	1.07894736842105	1.02	0.978260869565218	1	1	1	1	0.987012987012987
YPG486	1.98906844106464	0.985074626865672	1.03846153846154	1.00862068965517	1	1	0.989795918367347	0.976190476190476	1	1	1	1.03225806451613	1	1.01470588235294	0.976744186046512	0.974025974025974
YPG487	0.990265833319734	0.995708154506438	0.995708154506438	1.00429184549356	0.972000817494379	1.03899981339802	1.0160287290882	1.0194154915185	1.0743166930201	1.0355364806867	1.01735398395223	0.952881997323365	0.983854486000409	0.995708154506438	0.984130152709851	1.02157070397414
YPG488	0	1.25373134328358	3.23076923076923	0.362068965517241	1	1.82608695652174	0.428571428571429	1	0	0	2.7168610816543	0.451612903225806	1.48780487804878	0	2.19171866137266	1.62305986696231
YPG489	1.12062353018748	0.979380553878009	0.994219653179191	1.01136137133745	1.04156344618772	1.08067353606434	0.994219653179191	0.994219653179191	1.02038332826285	1.03398843930636	0.994219653179191	0.972838585368885	0.982383704927058	1.00884053043183	1.00578034682081	0.994219653179191
YPG490	0.917959696992848	0.974173337331888	1.0269694447747	1.02303469594415	0.941841466107308	1.07492776023117	0.999024697978109	0.988933539412674	1.01495810623932	1.02849088098918	0.988933539412674	0.999567233384853	1.00070655773902	1.00347667969815	1.00043276661515	0.988933539412674
YPG491	1.92276615969582	1	1	1.01724137931034	1	1	0.989795918367347	0.976190476190476	1.05263157894737	0.96	0.978260869565218	1.02150537634409	0.988095238095238	1.04411764705882	0.965116279069768	0.961038961038961
YPG492	1.94565943936722	0.99680334843502	1.05082590752853	0.985736435606262	1.01190642947191	0.967910497755745	0.980929702039101	0.963720409020871	1.06516466260202	1.01190642947191	1.01190642947191	1.19687857249366	0.999859924359154	0.967263498759919	1.00014007564085	0.985623145589527
YPG493	2.00070042025215	0.990835297198219	1.00584795321637	1.03186126235128	0.981899192425508	1.00584795321637	1.02637546246569	0.981899192425508	1.05878731917513	1.0259649122807	0.983981693363845	0.973401245048104	0.993873572820941	1.00584795321637	0.994152046783626	0.992784992784993
YPG494	0.920298332845861	0.947059573925245	1.02958579881657	1.00854700854701	1.03866503866504	1.0776662950576	0.961102389673818	0.967846967846968	1.06972559604139	1.05094017094017	1.01300631735414	1.02343534601599	0.991452991452991	0.991452991452991	0.991452991452991	0.978576978576978
YPG495	1.98906844106464	1	1.03846153846154	0.96551724137931	1.02380952380952	1.08695652173913	0.959183673469388	1.02380952380952	1.05263157894737	0.98	1	0.989247311827957	0.988095238095238	1.01470588235294	0.988372093023256	0.961038961038961
YPG496	0.983528246778051	1.01845394357425	1.06500535013673	0.997458828545542	1.01247957606536	1.03193064982192	1.01920701510898	0.988933539412674	1.06700723989262	1.00871221020093	0.988933539412674	0.999567233384853	0.988933539412674	0.974390399127193	1.00043276661515	0.988933539412674
YPG497	0.994534220532319	1	1.03846153846154	1.02586206896552	0.976190476190476	0.956521739130435	0.979591836734694	1	1.05263157894737	1.02	1.04347826086957	1	1	1.02941176470588	1	0.987012987012987
YPG498	1.92276615969582	1	1	1.01724137931034	0.976190476190476	1.08695652173913	0.969387755102041	0.976190476190476	1	0.96	0.978260869565218	1.03225806451613	0.988095238095238	1.02941176470588	0.976744186046512	1
YPG499	2.04320876549598	0.979245782919721	0.994082840236686	0.94266476229341	1.01775147928994	0.994082840236686	0.983939137785292	1.01775147928994	1.04640298972283	1.03384615384615	0.950861847182918	1.01546096583317	1.00591715976331	1.00870170553428	0.994082840236686	0.981172673480366
YPG500	NA	Inf	NA	NA	Inf	NA	Inf	NA	NA	NA	NA	NA	NA	NA	Inf	NA
YPG501	0.979726442902247	0.98511084151318	1.02299972003292	1.00209551119444	0.98511084151318	1.11360355997142	0.965006538625155	0.98511084151318	1.03695878054019	1.02451527517371	1.00652629458955	0.974518251819489	1.00856586154921	1.01408468979298	0.962201287059385	0.997904488805558
YPG502	1.98906844106464	0.955223880597015	1.03846153846154	1	1.02380952380952	1.04347826086957	1.01020408163265	0.976190476190476	1.07894736842105	1	1	0.978494623655914	1	1	1	0.987012987012987
YPG503	1.71108998732573	1.00740740740741	1.10712250712251	0.778671775223499	1.44162257495591	0.819967793880837	0.830536659108087	0.992592592592592	0.888109161793372	0.992592592592592	1.0573268921095	1.21672640382318	1.02804232804233	1.1677559912854	0.704048234280792	0.992592592592592
YPG504	1.88438218328123	0.999888604210761	0.936958552197496	1.05003975677306	0.942535686436767	0.926774220108393	0.973608291484133	0.966703268140274	1.01503843154729	1.03533920017823	0.948840272968117	1.28789822497398	1.01503843154729	1.00011139578924	1.02684120400714	0.975491479668822
YPG505	2.12167300380228	0.955223880597015	1	0.956896551724138	1.04761904761905	1	0.969387755102041	1.04761904761905	1.02631578947368	1.04	0.956521739130435	1.03225806451613	1.01190476190476	0.970588235294118	1	1
YPG506	2.06450099385035	1.04566925639411	0.935628207510757	0.939499772507353	0.903549526110388	0.846133335487989	0.913478641781931	1.11206095521279	1.02426666927493	0.817364802081398	0.867286668875189	1.06721978766388	1.00780524066159	1.00167255157034	1.10882821987786	0.99832744842966
YPG507	1.12046932301393	0.979245782919721	0.994082840236686	0.968373801265048	0.946745562130177	1.03730383329046	0.994082840236686	1.06508875739645	1.0725630644659	1.05372781065089	0.972472343709802	1.07959534262264	1.00591715976331	1.00870170553428	0.982523737443237	0.994082840236686
YPG508	1.10246496130527	0.978109331050507	1.0157289207063	0.969677354058693	1.0479742832684	0.935582838396138	0.988090038510206	1.02468596586244	1.02958876952685	1.01723370429253	0.956846084723323	0.999143940320411	1.00139764845647	0.99249329180125	1.00085605967959	0.990812049635579
YPG509	1.02373350562363	0.965024774118333	1.03925744905051	0.940067236856652	1.01097833479063	0.965024774118333	0.965024774118333	1.05693189546294	1.01581555170351	1.0422267560478	0.965024774118333	1.01690782649029	0.976513164286408	0.979216314914191	1.00990964733314	0.990090352666861
YPG510	1.09842067605259	0.974521232306411	1.04948440402229	0.949318096988142	1.02092700527338	0.932150743945263	0.974521232306411	1.04412989175687	1.00016652789342	1.0329925062448	0.953335988125837	1.10026590744272	0.986122675548154	0.96019003771367	1.00851615901477	0.999833472106578
YPG511	1.98053166663947	0.995708154506438	0.957411687025421	1.00429184549356	0.972000817494379	0.952416495614854	0.975387579924674	1.0194154915185	1.02191100067766	1.0355364806867	0.995708154506438	1.02782777239374	1.00756182301247	0.995708154506438	1.00728615630302	0.995708154506438
YPG512	NA	NA	NA	NA	NA	NA	NA	NA	NA	NA	NA	NA	NA	NA	NA	NA
YPG513	2.0763927419743	0.980071792934064	1.01022784810127	1.00151898734177	1.01022784810127	0.966304898183819	1.02053629553087	0.986174804098854	1.08998267821452	0.99002329113924	0.988266373142543	0.988502518034572	1.02225437010247	1.03994043186895	0.998481012658228	0.983988163734999
YPG514	0.921356147021546	1.00740740740741	0.954415954415954	1.00970625798212	0.968959435626102	0.906280193236715	1.02297808012094	1.01622574955908	1.0187134502924	1.0322962962963	0.949436392914654	1.21672640382318	0.968959435626102	0.992592592592592	1.05030146425495	0.992592592592592
YPG515	0.980014687735535	1.00010814318157	0.985400670487726	0.976905837121452	1.00886259121362	1.07108768531275	0.975345561605198	1.00886259121362	1.03726386367129	1.04452471071699	1.00682242419398	0.995996376622002	1.00886259121362	0.999891856818428	0.985400670487726	0.97260325918269
YPG516	1.95880477569894	0.957922625022627	0.979560681876007	1.01874310915105	0.970231532524807	0.930156751833565	1.01874310915105	1.01874310915105	1.04555213833923	0.977993384785006	0.930156751833565	1.29259878365402	0.994487320837927	0.988780076528958	1.04243480936386	1.00551267916207
YPG517	1.96593657384744	0.94411510650333	1.02638475220224	0.971329631394455	0.9648378711178	1.03134313264766	1.00854132869456	0.988370502120673	1.01438025217648	1.06744014229033	0.945397871593687	1.03088106135167	1.00013681762211	0.973835641795369	0.99986318237789	0.988370502120673
YPG518	0.994534220532319	1.01492537313433	1	0.991379310344828	1	0.956521739130435	1	1.07142857142857	1.05263157894737	1.02	0.978260869565218	0.978494623655914	1.03571428571429	1.05882352941176	0.988372093023256	1
YPG519	0.982308519264418	1.03193279992342	0.949718373555894	0.945133526235279	1.058257616248	0.944763321172124	0.977628464533863	1.058257616248	1.09167627781372	0.987707108498129	0.923291427509121	1.04080964121308	0.99946552645644	1.00223221303487	1.0106770412539	1.00053447354356
YPG520	1.96582713503467	0.976616430990132	0.943749531870272	1.02239532619279	0.973709834469328	1.02239532619279	1.09542356377799	0.949367088607595	1.04930046635576	1.00194741966894	0.844587443376656	1.26425228507711	0.998052580331061	0.992324875422418	1.03428364393922	0.99583960343454
YPG521	2.04654938886078	0.965985523028634	0.995708154506438	1.00429184549356	0.948293480482322	1.08229147228961	1.03634930366997	0.948293480482322	1.0743166930201	1.01562231759657	0.974062325060646	0.974295075914901	0.983854486000409	1.02499368846251	1.00728615630302	0.956914330304888
YPG522	3.38699654181649	0.810103329506315	1.30985033066481	0.963332813231393	0.836199095022624	1.11052528034625	0.999095022624434	1.24162895927602	1.37232674446297	0.744977375565611	0.90230179028133	1.28168150634944	1.00090497737557	0.829491615650785	1.12612859097127	0.926038667215138
YPG523	1.98906844106464	0.985074626865672	1	1.01724137931034	0.928571428571428	1.08695652173913	1.03061224489796	0.928571428571428	1.05263157894737	1	1.02173913043478	0.967741935483871	0.988095238095238	1.01470588235294	0.988372093023256	1
YPG524	NA	NA	NA	NA	NA	NA	NA	NA	NA	NA	NA	NA	Inf	Inf	NA	NA
YPG525	2.00402384287715	0.992481203007519	1.00751879699248	1.06831734508686	0.935553168635875	1.00751879699248	1.03836120914531	0.935553168635875	1.14008705975465	0.947067669172932	1.05132396207911	0.985851726089417	0.983530254206946	1.12605042016807	0.948942122748732	0.955180158187677
YPG526	1.71389481087496	0.994219653179191	1.03245887060916	0.977077935020929	0.946875860170658	1.12390047750691	1.02465494868468	0.970547756674924	1.07271067843018	0.994219653179191	1.01583312390048	0.994219653179191	0.994219653179191	1.0380822849371	1.00578034682081	0.955483822535846
YPG527	0	2.77611940298507	0	3.20689655172414	4.42857142857143	0	0	0	0	0	4.04347826086957	2	2.21428571428571	2.73529411764706	0	2.41558441558442
YPG528	0.641631339576709	1.09773089096105	0.818853913601509	0.992764109985528	0.944695099458017	0.883585448273565	1.00723589001447	1.0368604750149	1.04413668887465	0.967736443347238	1.00981194088407	1.10301143005169	0.841009051956528	1.03889353476983	1.03525293939472	0.779216356980893
YPG529	0.975743639244351	1.0250362751683	1.01884100097772	0.947274902569327	1.0278254895225	1.06641972727137	1.04117387250331	1.00446581930608	1.13601764631434	0.961484026107867	1.02376293818051	0.98110614908966	0.98110614908966	0.99553418069392	0.958289727017807	0.993847787389526
YPG530	1.9514872784887	1.01039289980875	1.01884100097772	0.964190525829493	0.957746478873239	1.19439009454393	1.01114001079649	1.00446581930608	1.03274331483122	1.02035039505325	0.959777754544233	0.98110614908966	0.98110614908966	0.99553418069392	0.912656882874102	0.955622872489928
YPG531	0.908335075602677	1.00777566037473	1.01620187827084	0.944821158852074	1.00186393289842	1.14874994934965	1.01850619091998	1.02516309412861	1.15882670329131	0.998136067101584	1.04238421329876	0.97856477166822	0.966915191053122	0.97856477166822	0.955807451396866	0.953147504871643
YPG532	1.95679404576437	0.969090919492228	1.02161158121296	0.958331681227229	0.93692772880201	1.11209247809978	1.0239281607622	1.00719730846216	1.06144049276122	1.00344959754695	1.02654690286133	0.973195898949185	0.972062518632086	0.983774115242111	0.92657794575129	0.996550402453047
YPG533	1.02995489323307	1.01436203843261	1.00823127885967	0.945780171548436	0.970889379642642	1.13973970653701	1.03033158655954	1.01712220724467	1.07308826171029	0.951471592049789	1.01310196136624	0.991768721140333	0.959331172742135	0.985167164637387	0.937021145469062	0.970889379642642
YPG534	1.97433460076046	1.00740740740741	1.06894586894587	0.94125159642401	0.968959435626102	1.20837359098229	1.01284958427816	1.03985890652557	1.0448343079922	0.992592592592592	1.01417069243156	0.992592592592592	0.968959435626102	0.963398692810457	0.934883720930232	0.992592592592592
YPG535	1.0303072058541	1.00021317416329	1.00857616056934	0.954476289887459	0.97122148795566	1.18235659403298	1.0108631813416	1.01747013023926	1.09901378900246	0.97122148795566	1.01344850917112	0.97122148795566	0.97122148795566	0.999786825836709	0.948634941724133	0.958608221878313
YPG536	1.98906844106464	1.02985074626866	1	0.956896551724138	0.952380952380952	1.1304347826087	1.03061224489796	1.07142857142857	1.10526315789474	1.04	1	0.967741935483871	0.988095238095238	1	0.965116279069768	1
YPG537	2.0421102661597	1.03803562831006	1.0317617866005	0.95928809788654	0.993548387096774	1.20953716690042	1.01382488479263	0.969892473118279	1.07198641765705	1.01341935483871	0.993548387096774	0.972181755116198	0.981720430107527	0.978937381404175	0.924231057764441	1.00645161290323
YPG538	1.98906844106464	0.970149253731343	1	0.956896551724138	1	1.17391304347826	1.08163265306122	1.02380952380952	1.05263157894737	0.98	1.04347826086957	0.989247311827957	0.976190476190476	1.01470588235294	0.930232558139535	0.974025974025974
YPG539	0.994534220532319	0.985074626865672	1.07692307692308	0.991379310344828	0.976190476190476	1.1304347826087	1.05102040816327	1.07142857142857	1.13157894736842	1.04	1.02173913043478	1	1	0.985294117647059	0.976744186046512	0.974025974025974
YPG540	0.989215855716639	1.05403463963604	1.03290826820239	0.977503226996128	0.994652406417112	1.12438967681934	1.0251009494707	1.0183346065699	1.12552772305094	0.994652406417112	1.03789816321786	1.00534759358289	0.994652406417112	0.994652406417112	0.971520955105087	0.994652406417112
YPG541	0.909849270234275	1.02408541409774	0.980196039207841	1.02244586848404	1.00353404014136	1.06543047739983	1.000200040008	0.956858038274321	1.05757993704004	0.999799959991998	1.00150464875584	0.959116554493694	0.980196039207841	0.965781391572432	1.00299129593361	0.980196039207841
YPG542	1.98906844106464	0.970149253731343	1	1.00862068965517	0.952380952380952	1.08695652173913	1.02040816326531	0.952380952380952	1.02631578947368	1	1.02173913043478	0.989247311827957	1.01190476190476	0.985294117647059	1	0.974025974025974
YPG543	0.91682128464679	1.01719090278166	0.987707108498129	1.03028069076098	0.964190272581507	0.987707108498129	1.0280216843552	0.964190272581507	1.09167627781372	1.02721539283805	1.05212278948714	0.955845588869157	0.99946552645644	1.0167573175716	0.976222142120244	1.00053447354356
YPG544	1.92276615969582	0.985074626865672	1	1.03448275862069	0.904761904761905	1.08695652173913	1.03061224489796	0.976190476190476	1.07894736842105	0.96	1.02173913043478	0.978494623655914	0.988095238095238	1.02941176470588	1	0.987012987012987
YPG545	1.91451394441815	0.980846838767536	0.995708154506438	1.00429184549356	0.924586143470263	1.12558313118119	1.00586844179732	0.948293480482322	1.0743166930201	1.01562231759657	1.03899981339802	0.985001615210669	0.972000817494379	0.995708154506438	1.00728615630302	0.995708154506438
YPG546	0.994534220532319	1	1	1.02586206896552	0.976190476190476	1	1.03061224489796	0.952380952380952	1.05263157894737	0.98	1.04347826086957	0.989247311827957	1.01190476190476	1	1.03488372093023	1.01298701298701
YPG547	1.90852344740177	1.00740740740741	1.03076923076923	1.01826309067688	0.968959435626102	1.03574879227053	1.01284958427816	0.945326278659612	1.07095516569201	0.952888888888889	1.01417069243156	0.971246515332537	0.968959435626102	0.992592592592592	0.957967269595177	0.992592592592592
YPG548	NA	NA	NA	NA	NA	NA	NA	NA	NA	NA	NA	NA	NA	NA	NA	NA
YPG549	1.02542162626863	1.00989740221502	1.00379362670713	0.924951598555806	0.943601416287304	1.21877680279739	0.996206373292868	1.01264542235711	1.01749061576551	1.00528072837633	1.0086428712806	0.966616084977238	0.966616084977238	0.952401142551102	0.910417475385538	0.991722996275348
YPG550	0.984687347061702	1.01965420422639	0.99009900990099	0.947422328439741	0.99009900990099	1.11924235901851	1.03051121438674	1.03724658180104	1.04220948410631	1.00990099009901	0.99009900990099	1.01139146172682	0.99009900990099	1.01921956901573	0.955560672346305	0.99009900990099
YPG551	NA	NA	NA	NA	Inf	NA	NA	NA	NA	NA	Inf	NA	NA	NA	NA	NA
YPG552	2.10618633954095	1.00751715873189	1.03088152723189	0.93279637553486	0.992700729927007	1.12218343383053	1.02308952778192	1.01633646159194	1.09719554360353	0.933138686131387	0.992700729927007	0.982026528529943	0.957247132429614	1.00729927007299	0.958071634696996	0.992700729927007
YPG553	0.978635398605466	1.02807412048441	1.02186048569027	0.950082290654558	0.960584901010433	1.11236342725704	1.04425954395559	1.05430050110901	1.08759420114403	0.964333525014376	1.00540540540541	0.994594594594595	0.984013801035078	0.984013801035078	0.915361675381468	1.00957260106196
YPG554	0.989215855716639	1.02434352302658	0.994652406417112	0.951779457864651	0.994652406417112	1.25412694722158	1.05554949252428	1.06569900687548	1.07317759639741	0.994652406417112	1.03789816321786	1.00534759358289	0.982811306340718	1.02390688895879	0.948389503793061	0.981734842697409
YPG555	2.04014575411914	1.00740740740741	1.06894586894587	0.949808429118774	1.01622574955908	1.20837359098229	0.992592592592592	1.01622574955908	1.0187134502924	1.01244444444444	0.971014492753623	0.960573476702509	0.992592592592592	0.992592592592592	0.957967269595177	0.979701779701779
YPG556	2.08724698214866	1.01314050674188	0.983774115242111	0.94137005855064	0.93692772880201	1.06931969048056	1.0239281607622	1.05404369490226	1.00966290774848	1.00344959754695	1.00516050905172	0.973195898949185	0.96035092202206	0.983774115242111	0.938017179649454	0.996550402453047
YPG557	1.18472981599178	0.963067872317246	0.954519932622122	0.941354140448024	0.921793534932221	1.25166613773405	1.08386712349173	1.15815085158151	1.17556665386093	0.992700729927007	0.97112027927642	1.04607173691233	0.94542926659715	1.00729927007299	0.900356475980309	1.01848516447057
YPG558	2.05537072243346	0.985074626865672	1	0.931034482758621	1.04761904761905	1.17391304347826	1.03061224489796	1.04761904761905	1.02631578947368	0.98	1	0.989247311827957	0.976190476190476	1	0.930232558139535	1
YPG559	2.05537072243346	1.05970149253731	0.961538461538461	0.974137931034483	1.02380952380952	1.08695652173913	1.03061224489796	1	0.973684210526316	0.94	1.02173913043478	0.967741935483871	0.976190476190476	1	0.953488372093023	1.03896103896104
YPG560	1.02601692306412	1.01048368659982	1.00437636761488	0.908813098920999	0.944149213295821	1.09333079630863	1.01652302058679	1.03626133166615	1.04353334101117	1.00586433260394	0.988202835125107	0.977576998188278	0.967177242888403	0.99562363238512	0.944684748867742	0.954616499474267
YPG561	NA	NA	NA	Inf	NA	NA	NA	NA	NA	NA	NA	NA	NA	NA	Inf	NA
YPG562	1.98906844106464	0.985074626865672	1.03846153846154	1	0.904761904761905	1	1.03061224489796	0.952380952380952	1.02631578947368	1	1.04347826086957	0.978494623655914	0.988095238095238	0.985294117647059	1.01162790697674	1
YPG563	0.918208777379103	1.00396608506762	1.06529433008306	1.02331228751821	0.989201877934272	1.11822820983874	0.999295774647887	0.96564945226917	1.06729676303435	0.989201877934272	1.01070626658502	0.978565298601646	0.989201877934272	1.00374896437448	1.00070422535211	0.989201877934272
YPG564	2.05537072243346	1.02985074626866	1	1.02586206896552	0.928571428571428	1.04347826086957	1.02040816326531	0.976190476190476	1.02631578947368	1	1.02173913043478	0.989247311827957	1	1	0.988372093023256	1
YPG565	2.0421102661597	1.03803562831006	0.993548387096774	0.95928809788654	0.993548387096774	1.16633941093969	1.02396313364055	1.06451612903226	1.01969439728353	0.993548387096774	0.950350631136045	0.972181755116198	0.981720430107527	1.02277039848197	0.935783945986497	1.00645161290323
YPG566	1.97876998620427	1.02020792885775	0.999759557585958	0.904635563920372	0.89396489540755	1.13016297814065	1.00202658606121	1.00857577943416	0.988066463345187	1.02049531137293	1.0045893139028	0.952379475008208	0.928348160615532	0.976889240909155	0.873175014119002	1.00024044241404
YPG567	1.03894220086256	0.993978618746372	1.05469676966527	0.920261898162368	1.0026794119777	1.27742776450141	0.99934825114056	1.07263378955753	1.0566792823902	1.01853573756246	1.00065174885944	0.979361286117749	0.991020349047722	0.964958914263076	0.933809598391342	0.96664230837596
YPG568	1.09470140621998	1.00021317416329	1.00857616056934	0.929358492785157	1.01747013023926	1.14012957281751	1.00095275799512	1.04059445138106	1.0734553287931	0.932372628437433	0.992334998563391	0.992107971567609	0.97122148795566	0.999786825836709	0.937341668608369	0.983834754033006
YPG569	0.957469348163358	1.02020792885775	0.999759557585958	0.904635563920372	1.03149795623948	1.08830509006137	1.00202658606121	1.03149795623948	0.988066463345187	0.943476797307045	1.0045893139028	0.931675573377595	0.951270337420854	1.00520487108044	0.929147771434323	1.00024044241404
YPG570	1.96002937547107	1.00010814318157	1.02330069627572	0.917442003557538	0.985400670487726	1.28530522237529	1.02562110601784	1.03232451193952	1.06319546026307	0.985400670487726	1.00682242419398	0.964209258219172	0.961938749761827	0.999891856818428	0.928109933831463	0.97260325918269
YPG571	2.04014575411914	1.00740740740741	0.992592592592592	0.966922094508301	1.01622574955908	1.16521739130435	1.03310657596372	1.01622574955908	1.0448343079922	0.952888888888889	1.01417069243156	0.971246515332537	0.980776014109347	0.992592592592592	0.934883720930232	0.979701779701779
YPG572	1.03894220086256	1.03783061663224	1.01702902789151	0.928704667870279	0.956043160257803	1.14968498805127	0.99934825114056	1.04931566369759	1.03090661696605	0.979361286117749	1.00065174885944	0.989892052635144	0.967702223187776	1.02256840168177	0.956585442254546	0.992080263859538
YPG573	1.10204055125383	1.03610490059822	1.01533790096543	0.927160407650426	1.00101214574899	1.10526315789474	0.98770965876229	1.07085020242915	0.977732793522267	0.977732793522267	0.998987854251012	0.988246049366593	0.977732793522267	1.02086806382472	0.898149891723943	1.00312845049687
YPG574	1.03894220086256	1.03783061663224	1.01702902789151	0.937147437578191	0.979361286117749	1.14968498805127	0.99934825114056	1.04931566369759	1.0051339515419	0.979361286117749	1.00065174885944	0.989892052635144	0.991020349047722	0.964958914263076	0.933809598391342	1.01751821934312
YPG575	2.01466624123304	1.00945562246778	1.05559573453152	0.887246414800201	0.956858038274321	1.19328213468781	1.000200040008	1.02687204107488	1.03178530442931	0.999799959991998	1.00150464875584	0.980196039207841	0.968527038741081	0.994610686843251	0.946003154119196	0.96746622051683
YPG576	1.02772546663735	1.02662588340658	1.00604887490927	0.918678091392242	0.968787805468183	1.17939385013518	1.01821575472676	1.06105331075087	1.01977663733493	0.930036293249455	0.968787805468183	0.968787805468183	0.957254617307847	1.04002220292908	0.92372790753943	0.993951125090733
YPG577	2.05565528158097	0.985211007126902	1.0386053099607	1.0260040961106	0.952512806313166	1.04362272691703	1.02054943533554	0.952512806313166	1.02645787943485	0.960132908763672	1.02188058677293	0.978630092937882	0.98823203654991	0.985430528296048	1.01176796345009	0.987149635633645
YPG578	0.916043682878697	1.01632817254433	1.02482589973951	1.01239186902748	0.963372494816862	1.07268411405907	1.01707967222826	0.963372494816862	1.06478012585022	0.986869384934347	1.02977674949671	0.997480883697082	0.998617829993089	1.00138217000691	0.99834461034056	0.986869384934347
YPG579	0.928231939163498	1.04477611940298	1	1.03448275862069	1	1.08695652173913	1.03061224489796	0.952380952380952	1.02631578947368	1	1.06521739130435	0.989247311827957	0.988095238095238	1.04411764705882	1	1
YPG580	NA	NA	NA	NA	NA	NA	NA	Inf	NA	NA	NA	Inf	NA	NA	Inf	NA
YPG581	0.972498319240994	1.03622167956987	1.0154523392968	0.918835226554001	0.977842993396918	1.14790264442247	1.00777696258254	1.0476889214967	1.02930841410202	0.938729273661042	1.02035790615331	0.988357434186133	0.989483981413548	0.992223037417462	0.932361923936597	1.01594077236043
YPG582	1.03273487271171	1.03162992982109	1.04839531329598	0.906371317652432	0.996688741721854	1.14281600921394	1.00331125827815	1.01986754966887	1.05036598117811	0.954039735099338	1.0369997120645	0.973509933774834	0.973509933774834	0.973509933774834	0.928230401971354	0.986152919927754
YPG583	2.12167300380228	1	1	0.956896551724138	1.02380952380952	1.26086956521739	1.01020408163265	1.04761904761905	1	1	1	0.989247311827957	0.964285714285714	1.01470588235294	0.930232558139535	1.02597402597403
YPG584	2.08525878325881	0.997506234413965	1.02063844912605	0.932000627235158	0.959436143534721	1.19649724792877	1.00289492355546	1.07644055128286	1.00870115732341	1.00249376558604	0.982837025084348	1.00397330519369	0.947735702759907	0.997290510747353	0.925695337579444	0.97007290787546
YPG585	2.04014575411914	1.00740740740741	1.03076923076923	0.932694763729246	0.992592592592592	1.12206119162641	1.05336356764928	1.01622574955908	1.09707602339181	0.992592592592592	1.03574879227053	0.981919553962564	0.980776014109347	0.992592592592592	0.946425495262704	0.953920153920154
YPG586	0.980951526553118	1.03050725462824	1.02427891407829	0.935324934311595	1.00982700700135	1.28653390174085	1.02660154200137	1.05679570500141	1.03825542947507	0.966615804841292	0.986342658001319	0.975736822969046	0.974600483501303	1.00084769708957	0.940466255303583	0.999152302910427
YPG587	0.990808170719896	1.07060074656121	1.03457091374425	0.961899904477411	0.948812830947106	1.21283031434108	1.0470827312952	1.09113475558917	1.07490506242824	0.976328403044573	1.06122652504845	0.974828666634366	0.984393312107623	0.981602686134249	0.984669129791038	1.0091918292801
YPG588	2.1717680608365	1.00740740740741	1.03076923076923	0.94125159642401	0.945326278659612	1.20837359098229	1.02297808012094	1.01622574955908	0.992592592592592	1.01244444444444	1.01417069243156	0.981919553962564	0.968959435626102	0.963398692810457	0.946425495262704	0.992592592592592
YPG589	1.98906844106464	1.01492537313433	1	1.03448275862069	1	1.04347826086957	1	0.952380952380952	1.05263157894737	0.98	1.04347826086957	0.956989247311828	1	1	0.988372093023256	0.987012987012987
YPG590	1.97897164694756	0.980074248049095	0.99492385786802	1.02065464729564	0.947546531302876	1.16795409401898	1.00507614213198	0.947546531302876	1.07347047822602	1.01482233502538	1.05981019642463	0.941433327875116	0.971235194585448	1.00955509107196	0.983354975799788	0.982002768804799
YPG591	0.913637825820024	1.01365893268869	1.02213434182488	1.00124781632144	0.91397197761061	1.02707218888684	1.02445210677233	0.937407156523702	1.03608159405251	0.984277514349888	1.04846952615531	0.984277514349888	0.995995103806434	0.998752183678563	1.00716768910221	0.997060339211574
YPG592	0.916043682878697	1.00159877873934	0.986869384934347	1.01239186902748	0.986869384934347	1.02977674949671	1.02714976799289	0.963372494816862	1.03880987887826	1.00660677263303	1.05123043177789	0.986869384934347	0.998617829993089	1.00138217000691	0.986869384934347	0.986869384934347
YPG593	1.03914989538868	1.02341783416817	1.01723234176386	0.928890324854608	0.932911495092074	1.14991482112436	1.04952543197858	1.07284821935589	1.05689052272931	0.999148211243612	1.00085178875639	0.979557069846678	0.979557069846678	0.979557069846678	0.968166871360089	0.992278590234297
YPG594	2.1109030900774	1.02462307750587	1.03319016009371	0.960616138631192	1.04230118443316	1.16795409401898	1.00507614213198	0.99492385786802	1.17819930537002	0.97502538071066	0.973295078349151	0.962829539872278	0.983079526226734	1.00955509107196	0.913941683390391	0.982002768804799
YPG595	2.1006663403983	1.01965420422639	1.1043412033511	0.947422328439741	0.99009900990099	1.16229014205768	1.01030511214387	1.10796793965111	1.04220948410631	1.00990099009901	0.947051226861817	0.936867880336421	0.978312116925978	0.960978450786255	0.955560672346305	0.977240581200977
YPG596	1.0257991597623	0.995836802664446	1.00416319733555	0.925292141606133	0.943948825714021	1.0930987462139	1.03604139407636	1.03604139407636	1.01786522926801	0.966971967804607	1.00901422727437	0.956574419763697	0.966971967804607	0.966971967804607	0.933240387532353	1.00464620031647
YPG597	1.97454969331964	0.948251443512365	1.03088152723189	1.00981625975334	1.03997219325686	0.992700729927007	1.04334872635185	0.921793534932221	1.0710718401844	0.913284671532847	1.05744208187877	0.960678125735813	0.980882864094543	1.00729927007299	0.992700729927007	0.966916295383449
YPG598	0.977465054652566	0.997506234413965	1.05843987316776	1.00825522400894	0.912634380435466	1.02556906965323	1.01292387279101	0.936035261985093	1.06042942180153	1.00249376558604	1.04693509193768	0.993405165139018	0.971136584309534	1.02619748207336	0.982837025084348	0.982837025084348
YPG599	1.1756858095557	0.970419314765137	1.06090130215583	1.01059994731223	0.961667336818121	1.02795405674726	0.995174909529554	0.938212035920118	1.06289547753582	1.00482509047045	1.04936976626283	0.96393720464696	0.985122637716124	1.02858393055654	0.962212808932028	0.972328837226304
YPG600	1.92276615969582	1	1	1.00862068965517	1.02380952380952	1.04347826086957	1.02040816326531	0.952380952380952	1.07894736842105	1	1.06521739130435	1	0.976190476190476	0.970588235294118	0.988372093023256	0.987012987012987
YPG601	0.979051544937952	0.984432234432234	1.02229501267963	0.992918719211823	1.03130995988139	1.07003503742634	1.02461314196008	0.93755450898308	1.06215056872952	1.00412087912088	1.02723363592929	0.973846941588877	0.972712803069946	1.02786306830424	0.995879120879121	0.958862566005423
YPG602	1.04779575388205	0.987707108498129	0.987707108498129	1.02176597430841	0.940673436664885	0.944763321172124	1.0280216843552	0.964190272581507	1.06568398548482	0.967952966328167	1.05212278948714	0.977086601955139	0.99946552645644	1.00223221303487	1.0106770412539	1.00053447354356
YPG603	1.97206785609827	0.947059573925245	1.02958579881657	1.00854700854701	0.991452991452991	1.1207729468599	1.01168672597244	0.944240944240944	1.04363472784525	0.971623931623932	1.05611296915645	0.959470636889991	0.967846967846968	1.02061337355455	0.979924468296561	0.991452991452991
YPG604	1.84573287324996	0.964541454576827	0.994219653179191	1.01993223041658	0.946875860170658	1.03744659462176	1.02465494868468	0.970547756674924	1.07271067843018	0.994219653179191	1.05906006534305	0.962148051463733	0.982383704927058	1.00884053043183	1.00578034682081	0.968395766083627
YPG605	2.00070042025215	0.990835297198219	1.00584795321637	1.02319015930631	0.981899192425508	1.13704551233155	1.02637546246569	0.934001670843776	1.11172668513389	0.985730994152047	1.0277142130689	0.951770106269257	0.993873572820941	1.00584795321637	0.994152046783626	0.953596111490848
YPG606	0.977352089392664	0.953388410958404	1.05831754967927	1.00813870034103	1.00612161610665	0.939996332944941	1.02283459976291	0.959325261869133	1.11202915464419	0.923760032648619	1.04681409805232	0.951022682891509	0.994422527547272	1.01162706954636	1.00557747245273	0.969960796923115
YPG607	0.997259621112832	0.97280783026367	1.04130731653667	1.02002900610936	1.00274037888717	1.00274037888717	1.07436469166482	0.978865607961283	1.1082919977174	0.982685571309425	1.06813649055372	0.991958224275478	0.990802993424226	1.061725107057	0.991080607039643	0.976695174240748
YPG608	1.98053166663947	1.01056947024534	1.03400462198745	1.00429184549356	0.995708154506438	1.08229147228961	1.00586844179732	0.972000817494379	1.04811384684888	0.975793991416309	0.995708154506438	0.963588536619133	0.972000817494379	1.02499368846251	0.972552150913265	0.969845605038738
YPG609	0.928231939163498	1	1	1.03448275862069	0.976190476190476	1.1304347826087	1.04081632653061	0.976190476190476	1.13157894736842	1.04	1.02173913043478	1	0.988095238095238	1	1.01162790697674	0.974025974025974
YPG610	NA	NA	NA	NA	NA	NA	NA	NA	NA	NA	NA	Inf	NA	NA	NA	NA
YPG611	1.78247849997552	1.04029210172314	0.957411687025421	1.00429184549356	1.0194154915185	1.12558313118119	0.995708154506438	0.995708154506438	1.04811384684888	0.995708154506438	1.01735398395223	0.974295075914901	0.995708154506438	1.01035092148447	0.984130152709851	0.982776879772588
YPG612	2.10024196335983	1.01944821347806	1.02797202797203	1.02403343782654	0.966329966329966	1.03293807641634	1.01010101010101	0.966329966329966	0.98989898989899	0.98989898989899	1.01141853315766	0.936678614097969	0.966329966329966	1.03357100415924	0.955367629786235	0.977043158861341
YPG613	1.98906844106464	1	1	1	1.04761904761905	1.04347826086957	0.979591836734694	0.976190476190476	0.973684210526316	0.98	1.02173913043478	0.935483870967742	0.976190476190476	1	1.01162790697674	1.01298701298701
YPG614	2.05537072243346	1	1.03846153846154	1	1	1.04347826086957	0.969387755102041	0.976190476190476	0.947368421052632	1.02	1	0.935483870967742	1	0.985294117647059	0.976744186046512	0.987012987012987
YPG615	0.994534220532319	1.01492537313433	1	1	1.02380952380952	1.04347826086957	1	0.976190476190476	0.973684210526316	1	1	0.946236559139785	1.01190476190476	0.970588235294118	1.01162790697674	1.01298701298701
YPG616	1.04404473759347	0.998860326706344	1.02202394287996	1.00113967329366	1.03103649969548	0.98417120425478	0.994213767563502	0.98417120425478	0.958271962037549	1.02353805242497	1.00556623043423	0.920676287851246	0.995887528114956	1.01311741614463	1.00705890667931	0.98417120425478
YPG617	0.994534220532319	1.04477611940298	1	1.00862068965517	0.976190476190476	1	0.979591836734694	1	0.921052631578947	1	1.02173913043478	0.924731182795699	1	1	1	1.02597402597403
YPG618	1.98906844106464	0.985074626865672	1.03846153846154	0.991379310344828	1.04761904761905	1.04347826086957	0.979591836734694	0.976190476190476	0.973684210526316	1	1.02173913043478	0.935483870967742	0.988095238095238	1.01470588235294	1.01162790697674	1
YPG619	0.994534220532319	1	1	1.02586206896552	1.04761904761905	1.04347826086957	1.01020408163265	0.976190476190476	0.947368421052632	1	1	0.956989247311828	1	1.01470588235294	1.02325581395349	0.987012987012987
YPG620	2.05537072243346	1	1	1	1.04761904761905	1	0.989795918367347	0.976190476190476	1	1.02	1	0.946236559139785	1.01190476190476	0.985294117647059	1	1
YPG621	2.07834563162661	1.02627019673772	1.05006944903763	0.99374388472144	1.03525365434222	0.967213727615986	1.00085984522786	0.987102321582115	0.984568040910531	1.01117798796217	1.03316011813526	0.94594069841622	0.999140154772141	0.996307723433312	1.03469375512408	0.99804580630032
YPG622	NA	NA	NA	NA	NA	NA	NA	NA	NA	Inf	NA	NA	NA	NA	NA	NA
YPG623	0.990265833319734	1.01056947024534	0.995708154506438	1.00429184549356	1.04312282853055	1.08229147228961	1.0160287290882	0.995708154506438	0.943302462163994	1.01562231759657	1.01735398395223	0.942175458027597	0.995708154506438	1.02499368846251	0.995708154506438	0.995708154506438
YPG624	2.77154805631254	2.01851930150945	0.803878840706036	1.441437921266	0.995278564683664	0.908732602537258	0.853095912585997	0.497639282341832	3.00894587744148	1.67206798866856	0.908732602537258	1.00472143531634	1.24409820585458	0.307365439093484	0.972132551551486	1.08575843420036
YPG625	1.97897164694756	0.965224638230169	1.03319016009371	0.969193068440399	1.06598984771574	1.03818141690576	1.00507614213198	0.971235194585448	0.96874165108202	0.9551269035533	0.99492385786802	0.941433327875116	1.00676818950931	1.00955509107196	1.00649273993625	0.99492385786802
YPG626	0.982442844538677	1.00258608501462	1.025836101692	1.013389814379	1.01136222371398	0.944892512347541	0.967682127673177	0.940802068571144	0.935850478736559	1.0075990154397	1.00931700182578	0.934732377806169	0.987842171999702	1.0023692627644	0.999328708883419	1.00067129111658
YPG627	2.05537072243346	1.01492537313433	0.961538461538461	0.991379310344828	1.02380952380952	1	1	0.952380952380952	0.973684210526316	0.98	1	0.956989247311828	1.01190476190476	0.985294117647059	1.03488372093023	1
YPG628	2.05537072243346	0.985074626865672	1	1.00862068965517	1.04761904761905	0.956521739130435	0.979591836734694	1	0.947368421052632	1	1.02173913043478	0.956989247311828	1	1.01470588235294	0.976744186046512	1
YPG629	0.983660423335583	0.97430425668127	1.02710745940351	1.02317218178127	1.03616484440706	1.03206933118806	0.999158957106812	0.96551724137931	0.963038378115179	0.969285113540791	1.03206933118806	0.935890827206381	1.00084104289319	0.989066442388562	1.0235687601463	1.00191146112088
YPG630	1.98906844106464	1.01492537313433	1	0.991379310344828	1	1	0.979591836734694	0.976190476190476	0.973684210526316	1.02	1	0.935483870967742	0.988095238095238	1.02941176470588	0.965116279069768	1
YPG631	2.07805475631828	1.01103646833013	1.04992248634283	0.984888973459528	1.03510876519514	0.967078361011433	1.0007197696737	0.986964171465131	0.957824022628548	0.970595009596929	1.01103646833013	0.956679668957547	0.999000319897633	1.02590465168793	0.999280230326296	1.01103646833013
YPG632	0.994534220532319	1	1.03846153846154	1.00862068965517	1.02380952380952	1.08695652173913	0.959183673469388	0.976190476190476	1	1.02	1.02173913043478	0.935483870967742	1	0.985294117647059	1.01162790697674	1
YPG633	2.1160823932591	1.00034220792554	0.982020922066093	0.999657792074465	1.0385260941691	0.971346781608853	0.977010611239226	0.937206475225776	0.951871156914942	1.53195263842311	0.994474085932874	0.938023568926932	1.00053123706536	1.0325661165842	1.02674474312918	1.40926379075719
YPG634	1.92276615969582	1.01492537313433	1	1.01724137931034	1.02380952380952	1.04347826086957	0.969387755102041	0.952380952380952	0.947368421052632	1	1.02173913043478	0.946236559139785	0.988095238095238	1	1	1.01298701298701
YPG635	0.997259621112832	0.987774104575419	1.00274037888717	0.985451751664975	1.02661514981305	1.13353260222028	0.982276289522124	0.978865607961283	1.00274037888717	1.00274037888717	1.00274037888717	0.927265296605338	1.00274037888717	0.958501832759793	0.991080607039643	1.00274037888717
YPG636	1.00238785979817	1.00789680144103	1.04666206303491	0.981830504852034	1.03189434433248	1.00789680144103	0.997612140201831	0.983899258549573	0.981373201403104	1.00789680144103	1.00789680144103	0.942871201348056	0.995898029995299	0.993074789655128	1.00789680144103	0.994807232591142
YPG637	0.98147537451289	0.972139991129357	1.02482589973951	0.995376879632057	1.03386316516932	1.02977674949671	1.00700957646362	0.963372494816862	0.960899137962391	1.02634416033172	0.986869384934347	0.955034888646142	0.998617829993089	1.00138217000691	1.00981983574677	1.0125023559716
YPG638	0.994534220532319	1	1	1	1	1.08695652173913	1	0.976190476190476	1	1.02	1.02173913043478	0.935483870967742	0.988095238095238	0.985294117647059	1.03488372093023	1.02597402597403
YPG639	2.05537072243346	0.985074626865672	1	1.00862068965517	1	1	0.969387755102041	1	0.947368421052632	1	1	0.946236559139785	1	1.01470588235294	0.988372093023256	1
YPG640	2.06767833154983	1.02100277057825	1.0059880239521	1.03200495560603	1.07784431137725	0.962249414215048	0.985457656116339	0.982035928143712	0.953041285849354	0.965748502994012	1.04972663368914	0.941085570793896	0.994011976047904	1.03557590700951	1.01768555911433	0.99292324442025
YPG641	0.983795118620468	1.03349449933431	0.989201877934272	1.0318398899142	0.989201877934272	0.989201877934272	0.999295774647887	0.989201877934272	0.911106992834198	1.00898591549296	1.01070626658502	0.925382401938513	1.00097809076682	1.00374896437448	1.00070422535211	1.01489543320529
YPG642	0.994534220532319	1	1	1	1.02380952380952	1.04347826086957	0.979591836734694	1	0.947368421052632	1	1.02173913043478	0.978494623655914	1	1.02941176470588	1.02325581395349	0.987012987012987
YPG643	1.99926879204446	0.990126291618829	1.00512820512821	1.01379310344828	1.00512820512821	1.04882943143813	0.994871794871795	0.981196581196581	0.952226720647773	1.02523076923077	1.00512820512821	0.951089054314861	1.00512820512821	0.990346907993967	0.993440667859273	0.992074592074592
YPG644	2.07834563162661	0.980993570411057	1.01117798796217	1.01989503958253	1.05932932072227	0.967213727615986	1.00085984522786	0.987102321582115	0.984568040910531	0.990954428202924	1.03316011813526	0.956813580007212	0.999140154772141	0.981437458904456	1.03469375512408	1.03744235128586
YPG645	2.0403680164303	1.00751715873189	1.03088152723189	1.0183740246665	1.01633646159194	0.949539828625833	0.982571130642038	0.969064998262078	0.914329619669612	1.01255474452555	0.992700729927007	0.92865552154462	0.980882864094543	1.00729927007299	1.01578679341368	0.992700729927007
YPG646	1.98906844106464	1	0.961538461538461	1	1	1	1.01020408163265	1	0.947368421052632	0.98	0.978260869565218	0.935483870967742	1	1	1.01162790697674	1.01298701298701
YPG647	0.982308519264418	1.01719090278166	0.987707108498129	1.01325125785584	1.01122394441475	1.03065089582413	0.977628464533863	0.964190272581507	0.987707108498129	1.00746125066809	1.03065089582413	0.923984069240185	0.99946552645644	0.973182003961392	1.0106770412539	1.00053447354356
YPG648	0.982968286923721	0.988370502120673	1.02638475220224	0.988370502120673	1.05896839512929	1.07431576317464	0.998455915407619	0.9648378711178	0.962360752064866	1.0279053222055	1.03134313264766	0.924604663274178	1.00013681762211	1.00290536244598	0.99986318237789	1.01404246321472
YPG649	NA	NA	NA	NA	NA	NA	NA	NA	NA	NA	NA	NA	NA	NA	NA	NA
YPG650	2.00070042025215	1.02086060923453	1.00584795321637	1.01451905626134	1.00584795321637	0.962115433511315	0.975056689342404	0.957950431634642	0.979378270236996	1.0259649122807	1.00584795321637	0.940954536879834	0.993873572820941	1.00584795321637	0.994152046783626	0.992784992784993
YPG651	2.02102889805717	0.985737663290354	1.01606805293006	1.00730884557721	1.04026014942839	0.971891181063533	0.995331970217198	0.991875956431722	0.989329419958213	0.995746691871456	1.01606805293006	0.961440738256398	1.02816410117922	1.045952407428	1.00425330812854	0.989676674931873
YPG652	0.974008313308645	1.008595951375	1.01702902789151	1.0131323649494	1.0026794119777	1.10710406256789	0.99934825114056	1.0026794119777	0.902043289845295	0.959774060395394	1.00065174885944	0.926707453530773	0.991020349047722	0.964958914263076	1.01352505191255	0.992080263859538
YPG653	1.98906844106464	1.02985074626866	1	1	1	1.08695652173913	0.989795918367347	1	0.947368421052632	1.02	1	0.935483870967742	1	0.985294117647059	0.988372093023256	1
YPG654	0.994534220532319	1	1.03846153846154	1.02586206896552	1.07142857142857	1	1.02040816326531	0.976190476190476	0.973684210526316	0.98	1.02173913043478	0.967741935483871	1	1.02941176470588	1.02325581395349	1
YPG655	0.994534220532319	1	1	1.01724137931034	0.976190476190476	0.956521739130435	1.01020408163265	1	0.947368421052632	0.98	1	0.978494623655914	1.01190476190476	1	1.03488372093023	1.02597402597403
YPG656	1.98906844106464	1.01492537313433	1	1.02586206896552	1.02380952380952	1	0.969387755102041	1	0.973684210526316	1	0.978260869565218	0.913978494623656	1	1.01470588235294	1	1.01298701298701
YPG657	0.994534220532319	1.02985074626866	1	1	0.952380952380952	1	1	1	1	0.96	1.02173913043478	0.946236559139785	1	1	1.02325581395349	1.01298701298701
YPG658	2.05537072243346	0.985074626865672	1.03846153846154	1.00862068965517	1.04761904761905	1	0.979591836734694	1	0.947368421052632	1.02	1.02173913043478	0.956989247311828	1	1.02941176470588	1	1
YPG659	1.8499953630715	0.896978522024026	0.9906191369606	0.943650126156434	0.511033681765389	1.11983032873807	0.667994026879044	0.996515679442509	0.9602053915276	1.2019512195122	0.443266171792153	1.22318384474167	1.14982578397213	1.26255380200861	1.27283040272263	1.00348432055749
YPG660	0.994534220532319	1.02985074626866	1	1.02586206896552	1.04761904761905	1.08695652173913	0.989795918367347	0.952380952380952	0.947368421052632	0.98	1	0.946236559139785	1	1.01470588235294	1.02325581395349	1.01298701298701
YPG661	1.89113259725791	1.00347050074368	0.979494806961341	0.992329566500835	1.01867459923979	1.01867459923979	1.01867459923979	0.994420442115038	0.965060146648227	0.977927615270203	0.996529499256321	0.952953657353356	1.01867459923979	0.988713581615095	1.00682954576026	1.01867459923979
YPG662	1.98906844106464	0.985074626865672	1	1	1.02380952380952	1	0.989795918367347	1	0.947368421052632	0.96	1	0.924731182795699	1.01190476190476	1.01470588235294	1.02325581395349	0.987012987012987
YPG663	1.04559891508443	0.985636253287477	1.02354533995238	1.00262998179243	1.00910378312766	1.07134375357334	0.975578740498829	1.03257131296783	0.959698457148333	0.985636253287477	0.942782503144543	0.943243296156833	0.997370018207566	0.985636253287477	1.00855802661974	1.01123719493131
YPG664	0.994534220532319	1.01492537313433	0.961538461538461	1	1	1	0.989795918367347	1.02380952380952	0.947368421052632	1.02	1	0.924731182795699	1	1.01470588235294	0.988372093023256	0.987012987012987
YPG665	2.1879752851711	0.91044776119403	1	1.02586206896552	1.14285714285714	1	1.09183673469388	0.952380952380952	1.05263157894737	0.84	1	1.06451612903226	0.928571428571428	0.941176470588235	0.883720930232558	0.779220779220779
YPG666	0.983795118620468	0.974437670800925	0.989201877934272	1.01478468512223	0.989201877934272	1.03221065523576	0.999295774647887	1.01275430359937	0.989201877934272	1.00898591549296	0.967697489283527	0.946655560603766	1.00097809076682	1.01829605081469	1.00070422535211	1.00204865556978
YPG667	0.994534220532319	0.970149253731343	1	1	1	0.956521739130435	1.02040816326531	1.02380952380952	0.947368421052632	0.98	1	0.935483870967742	1.01190476190476	0.970588235294118	1.02325581395349	1.01298701298701
YPG668	5.12942614659341	1.15469027041487	2.97554800453061	0.995269504963688	1.84200590756657	0	1.56671711258959	1.84200590756657	0	1.54728496235592	0	0.831873635675226	0.921002953783285	0	0.899584280439488	1.00473049503631
YPG669	0.995414895996421	0.992349178477361	0.989886773567988	1.00766491246109	1.04684454426932	1.02575223637842	0.995778956743988	1.02131175050665	1.01593642550399	0.986587150989428	1.00243968555164	0.922475129489881	0.995778956743988	1.98705212635339	0.99756031444836	1.00274244595199
YPG670	2.00097903053209	0.990973277325945	1.0059880239521	0.979971092298162	0.982035928143712	1.0059880239521	1.01625320786997	1.0059880239521	0.953041285849354	1.02610778443114	1.0059880239521	0.962719721846629	0.994011976047904	0.991194082423389	0.982592953627629	1.03211758301579
YPG671	2.63701171550678	0.989367258586329	0.470681228345212	0.993434948906776	1.01980932808129	0.931130256074224	1.08224663388219	1.14121520047192	1.04664641566238	1.28495975338243	0.842451184067155	1.12946624507928	0.922684630168788	0.899831760071729	0.794502616063333	1.00656505109322
YPG672	1.98906844106464	1	1	0.974137931034483	1.04761904761905	1	0.979591836734694	1	0.947368421052632	0.96	0.978260869565218	0.935483870967742	1.01190476190476	1.02941176470588	1.01162790697674	0.987012987012987
YPG673	1.9310898227248	0.959359048911288	1.004329004329	0.995670995670996	1.02824159967017	1.04799548277809	0.973584238890361	1.004329004329	0.977899293688767	0.984242424242424	0.982495765104461	0.950332821300563	1.01628530199959	1.004329004329	0.992650760092621	1.01737223815146
YPG674	1.98906844106464	0.985074626865672	1	1	1.02380952380952	1.04347826086957	1.01020408163265	1	0.973684210526316	1	0.978260869565218	0.935483870967742	1	0.985294117647059	0.988372093023256	1
YPG675	0.994534220532319	1.02985074626866	1.03846153846154	1.02586206896552	1	0.956521739130435	1.01020408163265	1	0.947368421052632	1	1	0.967741935483871	1.02380952380952	1	1.02325581395349	1.01298701298701
YPG676	0.994534220532319	1.01492537313433	1	1.01724137931034	1	0.91304347826087	1.01020408163265	1	0.947368421052632	1	1.02173913043478	0.946236559139785	1.01190476190476	1.02941176470588	1.03488372093023	1
YPG677	1.06083650190114	1.01492537313433	1	1	1.02380952380952	1	1.01020408163265	0.976190476190476	0.973684210526316	0.96	1	0.956989247311828	1.02380952380952	1.01470588235294	1.03488372093023	1
YPG678	1.92276615969582	1	1	1.01724137931034	0.952380952380952	1	0.989795918367347	1.02380952380952	0.973684210526316	1	1	0.924731182795699	1	0.985294117647059	1	1
YPG679	0.994534220532319	1	1	1	1	1.04347826086957	1	1	0.973684210526316	1.02	1.02173913043478	0.946236559139785	1	1.01470588235294	1	1.01298701298701
YPG680	2.01130222415479	0.996085779186612	1.01117798796217	1.02861209120289	1.01117798796217	0.923249467269805	1.00085984522786	1.01117798796217	0.931348146807259	0.990954428202924	0.989195857789076	0.967686461598203	0.999140154772141	0.996307723433312	1.02293587154312	1.02431016962401
YPG681	0.994534220532319	1.01492537313433	1.03846153846154	1.02586206896552	0.976190476190476	1.04347826086957	0.989795918367347	1.02380952380952	0.921052631578947	0.98	1	0.967741935483871	1	1	1.03488372093023	1.02597402597403
YPG682	1.98906844106464	0.970149253731343	1.03846153846154	0.991379310344828	0.976190476190476	1	1	0.976190476190476	0.973684210526316	1	1	0.935483870967742	1	1.02941176470588	0.988372093023256	1
YPG683	1.98906844106464	0.970149253731343	0.961538461538461	1.00862068965517	1.02380952380952	0.91304347826087	1	1	0.973684210526316	1.02	0.978260869565218	0.924731182795699	1	1.01470588235294	1	1.02597402597403
YPG684	0.994534220532319	1.01492537313433	1	1.01724137931034	1.02380952380952	1.08695652173913	1	1	0.973684210526316	0.98	1	0.935483870967742	1.02380952380952	1	1.02325581395349	1.01298701298701
YPG685	0.98948582347378	0.965224638230169	0.99492385786802	0.99492385786802	1.01861252115059	1.03818141690576	1.00507614213198	1.01861252115059	0.96874165108202	0.99492385786802	0.99492385786802	0.941433327875116	1.00676818950931	1.0241863242759	1.00649273993625	1.02076603599446
YPG686	0.994534220532319	0.985074626865672	1	1.00862068965517	1	1.08695652173913	1.02040816326531	1.02380952380952	0.947368421052632	1.02	0.978260869565218	0.924731182795699	1	0.985294117647059	1.02325581395349	1.01298701298701
YPG687	1.98906844106464	1	1	1	1.02380952380952	0.956521739130435	0.989795918367347	1	0.947368421052632	0.96	0.978260869565218	0.924731182795699	1.01190476190476	1.02941176470588	1.01162790697674	0.987012987012987
YPG688	2.05537072243346	1.01492537313433	1	1.00862068965517	1	1	0.979591836734694	1	0.973684210526316	1	1	0.946236559139785	1	0.970588235294118	0.988372093023256	1
YPG689	0.997259621112832	0.97280783026367	1.04130731653667	1.00274037888717	0.978865607961283	0.915545563331762	1.01297242356969	1.00274037888717	0.976352474179611	0.982685571309425	1.00274037888717	0.959611760440408	0.990802993424226	1.01748656092963	1.01440015073469	1.00274037888717
YPG690	0.994534220532319	1.01492537313433	1	1.01724137931034	1	1	0.989795918367347	1	0.921052631578947	1	0.978260869565218	0.956989247311828	1.02380952380952	1	1.01162790697674	1.02597402597403
YPG691	1.98906844106464	1.01492537313433	1	0.991379310344828	1	1.04347826086957	0.989795918367347	1	0.947368421052632	1	1	0.935483870967742	1.02380952380952	0.985294117647059	1	1.02597402597403
YPG692	2.05537072243346	0.985074626865672	1	1.00862068965517	1.04761904761905	1	1	1	0.973684210526316	0.98	1	0.913978494623656	0.988095238095238	1.01470588235294	1	0.987012987012987
YPG693	1.98906844106464	1	1.03846153846154	1.01724137931034	1.02380952380952	1	0.979591836734694	1.04761904761905	0.973684210526316	1	0.978260869565218	0.946236559139785	1	0.985294117647059	1.02325581395349	0.987012987012987
YPG694	0.988785467812479	1.00905875248037	0.994219653179191	1.01136137133745	0.970547756674924	1.03744659462176	1.01450985018285	0.994219653179191	0.915728627928202	0.994219653179191	0.994219653179191	0.95145751755858	1.00605560143132	1.02346140768446	1.00578034682081	1.00713159672697
YPG695	0.983660423335583	0.989066442388562	0.989066442388562	0.980540007540385	1.01261564339781	1.03206933118806	0.999158957106812	1.01261564339781	0.963038378115179	1.00884777123633	1.01056788678831	0.914620581133509	1.00084104289319	0.989066442388562	1.01206798756039	1.04044651731784
YPG696	1.98906844106464	0.985074626865672	1	1	0.976190476190476	0.956521739130435	1	1	0.973684210526316	0.96	1	0.935483870967742	1.01190476190476	1	1	1
YPG697	2.05537072243346	0.955223880597015	1	1.02586206896552	0.976190476190476	0.956521739130435	1.02040816326531	1	0.947368421052632	0.96	1	0.946236559139785	1	0.985294117647059	1.01162790697674	1
YPG698	0.98948582347378	1.0394726873248	0.99492385786802	1.02065464729564	1.04230118443316	1.03818141690576	1.00507614213198	1.01861252115059	0.942559444296019	0.99492385786802	0.99492385786802	0.930735221876535	1.00676818950931	1.00955509107196	0.99492385786802	0.99492385786802
YPG699	0.98948582347378	1.00977346768695	1.03319016009371	0.986346928058813	1.04230118443316	0.99492385786802	1.00507614213198	0.99492385786802	0.99492385786802	1.01482233502538	0.973295078349151	0.941433327875116	1.00676818950931	0.99492385786802	1.00649273993625	1.02076603599446
YPG700	1.99767912695669	0.989339019189765	1.004329004329	0.995670995670996	0.980416408987837	1.04799548277809	1.004329004329	1.02824159967017	0.977899293688767	0.984242424242424	0.982495765104461	0.950332821300563	1.01628530199959	0.989559460147695	1.01600724856539	1.004329004329
YPG701	0.635075217374395	0.984852225801162	0.736806317814021	0.770682470357194	1.24165509113104	1.24936723455421	1.0099760070716	1.46971418950204	0.756195957756495	1.42612956181336	0.624683617277105	1.32748378406636	1.01359599276003	1.81552929291429	0.9900239929284	0.856949339333479
YPG702	2.05537072243346	0.985074626865672	0.961538461538461	1.02586206896552	1.02380952380952	1	1	0.976190476190476	0.947368421052632	0.98	1	0.935483870967742	1	0.970588235294118	1.01162790697674	1.02597402597403
YPG703	0.994534220532319	1	0.961538461538461	1.01724137931034	1.02380952380952	0.956521739130435	1	1.02380952380952	0.947368421052632	1.02	1.04347826086957	0.967741935483871	1.01190476190476	1	1	1
YPG704	0.994534220532319	1	1.03846153846154	1	1.02380952380952	1.04347826086957	1.01020408163265	1.04761904761905	0.947368421052632	1	0.978260869565218	0.935483870967742	1	1.01470588235294	1.02325581395349	1
YPG705	2.15611397242881	0.985897618324251	1.0553188115672	0.99871167224942	1.0162329296573	0.927864848817539	0.995493482113278	1.0162329296573	0.936004014158044	0.995908271064159	0.994140909447363	1.0490146370656	1.00413491858996	1.00128832775058	1.02804959163006	0.989837269146725
YPG706	0.98948582347378	1.0394726873248	0.99492385786802	0.986346928058813	1.01861252115059	0.99492385786802	1.00507614213198	1.04230118443316	0.96874165108202	1.01482233502538	0.973295078349151	1.12330112985099	0.99492385786802	1.00955509107196	1.01806162200449	0.982002768804799
YPG707	2.05537072243346	0.985074626865672	1	0.948275862068966	0.976190476190476	0.91304347826087	1	1.02380952380952	0.973684210526316	1	1	1.11827956989247	0.988095238095238	1.02941176470588	1.01162790697674	1.01298701298701
YPG708	0.997259621112832	1.01770665319892	0.925606503588155	1.02002900610936	1.02661514981305	1.04633778666487	1.01297242356969	0.978865607961283	0.949964569472054	1.00274037888717	0.959142971109465	1.28307639879111	0.990802993424226	0.98799419684471	1.01440015073469	0.976695174240748
YPG709	2.00179819221982	0.99448673345011	0.920975995340517	1.02315324219988	0.966738777717685	0.905307216591812	1.05172680213243	0.991526951505318	0.90411602288577	0.999459167117361	0.973205257836198	1.54486295992603	1.00392103839913	1.01048261381351	1.04110329908058	1.00054083288264
YPG710	2.05537072243346	0.985074626865672	1	0.956896551724138	1.07142857142857	1.08695652173913	0.989795918367347	1.04761904761905	1	1	0.978260869565218	1.04301075268817	1	1	0.988372093023256	1
YPG711	0.994534220532319	1.04477611940298	1	0.948275862068966	1	0.956521739130435	0.989795918367347	1.02380952380952	1	1.04	1	1.19354838709677	0.988095238095238	1	1.04651162790698	0.974025974025974
YPG712	11.8604897580458	1.07792074112198	2.77771883289125	0	2.56608311229001	0	0.736945812807882	1.71954022988506	0	1.44441379310345	0	1.15887624426	0.859770114942529	1.06206896551724	0.839775461106656	0.937931034482758
YPG713	0.988785467812479	0.994219653179191	0.994219653179191	0.968507075941798	1.01789154968346	0.994219653179191	0.984074554677362	1.04156344618772	0.994219653179191	1.03398843930636	0.994219653179191	1.06905339051526	1.00605560143132	1.02346140768446	1.00578034682081	1.00713159672697
YPG714	0.988785467812479	1.03873695108274	0.994219653179191	0.977077935020929	1.04156344618772	0.994219653179191	0.973929456175534	1.04156344618772	0.968055978095528	1.03398843930636	0.972606182457904	1.12250606004102	1.01789154968346	0.994219653179191	1.00578034682081	1.02004354027475
YPG715	1.93277066835017	0.99448673345011	0.920975995340517	1.04110329908058	1.04110329908058	0.860041855762222	1.06235030518427	0.991526951505318	0.90411602288577	0.999459167117361	0.973205257836198	1.44411102775694	0.991526951505318	1.02579295644705	1.05320915139547	1.00054083288264
YPG716	1.77923075784025	0.784360327311947	0	1.30127277339262	1.57070738290989	2.28487573608263	0.93557873170904	2.0232840864602	1.0298572046733	0.782691475551709	0.704908471770173	1.3465659794438	0.945086645649173	0.970142795326698	0.767089652118785	1.10360950170556
YPG717	0.98948582347378	0.980074248049095	0.99492385786802	0.977769998249606	1.06598984771574	0.99492385786802	1.00507614213198	1.01861252115059	0.96874165108202	1.01482233502538	0.99492385786802	0.962829539872278	1.01861252115059	1.03881755747984	1.01806162200449	1.00784494693124
YPG718	2.04493736851248	1.00977346768695	0.956657555642327	0.977769998249606	1.01861252115059	0.90840873979254	1.00507614213198	1.01861252115059	0.942559444296019	0.99492385786802	0.973295078349151	1.04841438786092	0.983079526226734	1.00955509107196	1.00649273993625	0.969081679741578
YPG719	1.00861058457367	0.999017102417928	0.975147812674842	1.01415372518184	1.01415372518184	0.925966444731242	1.03485073998147	1.01415372518184	0.934088957404323	0.953304501670926	0.970060084956539	1.43944399703228	0.977933949282485	0.969411649070873	1.0023612400053	1.00098289758207
YPG720	1.98906844106464	1.01492537313433	0.961538461538461	0.982758620689655	0.976190476190476	1	1.01020408163265	1.02380952380952	0.947368421052632	1	0.978260869565218	1.11827956989247	0.988095238095238	1	1	0.987012987012987
YPG721	0.994534220532319	1.02985074626866	1	0.991379310344828	1	1	1.01020408163265	1.07142857142857	0.947368421052632	1	1	0.989247311827957	1.01190476190476	1.02941176470588	1.01162790697674	1.02597402597403
YPG722	2.62214372136362	0.765760094349396	0.986652429257875	1.09651674429737	0.916177255739455	1.34771002112398	1.14522156967432	1.45061398825414	0.731334476072723	0.769588894821143	0.906218807307505	0.91946104518655	0.928901939846948	1.41468546842122	1.2304473609059	1.01334757074213
YPG723	1.85452450629427	1.05141568210138	0.916420569071392	1.06274559246885	1.03595368677636	0.900829292849005	1.04652464276387	0.937291430892893	0.926905930273582	0.994515539305302	0.945870757491455	1.40355015627764	0.986622558834625	1.0054844606947	1.06004563298046	0.968683966855813
YPG724	2.04437943514772	1.00949796472185	0.994652406417112	0.977503226996128	1.04201680672269	0.994652406417112	1.0149514351195	1.04201680672269	0.968477343090346	0.97475935828877	0.994652406417112	1.00534759358289	1.00649350649351	0.980025165146272	1.01778385772914	0.955899715258004
YPG725	1.11986692015209	0.963890226287915	1.0317617866005	0.967853170189099	0.993548387096774	0.993548387096774	0.973271889400921	1.06451612903226	0.967402376910017	0.993548387096774	0.993548387096774	1.12174817898023	1.02903225806452	1.02277039848197	1.039759939985	1.00645161290323
YPG726	1.96052129671234	0.989198953465447	0.98041908109741	1.01963584434131	1.04391288825419	0.886639864644615	1.01963584434131	0.995358800428418	0.965970799902291	1.01963584434131	0.953137854492961	1.21698471743962	0.995358800428418	1.00464119957158	1.01963584434131	0.993151796436338
YPG727	1.00310762413077	1.03872859673538	0.892241230529111	1.06079054844016	1.00862052146769	0.877061323015383	1.00862052146769	0.984605747147031	0.902449940260565	1.00862052146769	0.964767455316921	1.2580643063468	1.00862052146769	0.993787866740224	0.996892375869229	0.969323618033884
YPG728	1.91341062306095	1.03067484662577	0.951392166116093	1.03955997461392	0.957055214723926	0.985862896772473	1.03067484662577	1.00613496932515	0.976428802066516	1.01006134969325	0.985862896772473	1.37423312883436	0.993865030674847	0.985203897509924	1.03067484662577	0.990518683770218
YPG729	1.06083650190114	1	0.961538461538461	0.96551724137931	1.04761904761905	0.91304347826087	1.01020408163265	1	1	1	0.978260869565218	1.04301075268817	0.988095238095238	1.01470588235294	1.02325581395349	0.987012987012987
YPG730	1.952273199773	0.985037300708009	0.976294366086341	0.997840172786177	0.99117123261718	1.01534614072979	1.01534614072979	1.03952104884241	0.961906870165068	1.01534614072979	0.993273398540016	1.21186474861298	0.979083778560873	1.03027770162288	0.979927089308988	1.00215982721382
YPG731	2.03700459572596	1.02409980153105	0.945322893720966	1.05941358779074	0.975333144315282	0.935047644876173	1.00319980558143	1.02409980153105	0.943249817199648	1.00361780550043	0.957310684039891	1.32141909874974	0.999716472923164	0.993979219133074	1.00028352707684	0.957599814418641
YPG732	0.994534220532319	1.04477611940298	1	0.982758620689655	1.02380952380952	1	1	0.976190476190476	0.973684210526316	1	0.978260869565218	1.16129032258065	1	0.985294117647059	1.03488372093023	1
YPG733	2.03758230548085	1.02439024390244	0.984990619136961	0.997897392767031	1	0.890774125132556	1.00348432055749	1	0.943517329910141	0.962926829268293	0.979851537645812	1.26671911880409	1	1.00932568149211	1.03630175836642	0.971175166297118
YPG734	1.03164794681951	1.0305441668518	1.00988862287915	0.955718351920116	1.01879416629078	0.972485340550293	1.00225529995489	1.04194857916103	0.921301901573962	1.03083446098331	0.99362632621443	1.01431266702557	0.960908134115171	0.972485340550293	0.961177371474127	0.997744700045106
YPG735	0	0.757230261585094	0.637167064693266	0.294552446932555	0	1.1254309566593	1.81722647532416	1.62705161162745	0.899160101162537	1.18035198734428	2.02577572198674	1.54752807244722	1.20796256014765	1.00494364247578	0.397303300513679	0.995056357524224
YPG736	NA	Inf	Inf	Inf	NA	NA	NA	NA	Inf	NA	NA	NA	Inf	NA	NA	Inf
YPG737	1.06083650190114	1.01492537313433	1	1	1.02380952380952	1.04347826086957	1	1	0.973684210526316	1	1	1	1	1.04411764705882	1.02325581395349	1.02597402597403
YPG738	NA	NA	NA	Inf	NA	NA	NA	NA	NA	NA	NA	Inf	NA	NA	Inf	Inf
YPG739	1.06083650190114	1	0.961538461538461	0.974137931034483	1	1	1.02040816326531	0.976190476190476	0.973684210526316	1	0.978260869565218	1.26881720430108	0.988095238095238	1	1.01162790697674	0.974025974025974
YPG740	1.92276615969582	1	0.923076923076923	1	1.02380952380952	0.91304347826087	0.989795918367347	1.02380952380952	1	1	0.978260869565218	1.16129032258065	0.988095238095238	0.985294117647059	1.01162790697674	0.974025974025974
YPG741	0.947753463513197	1.24961986956924	0.942490032958415	0.933010966534983	1.11827190418479	0.799067636638657	0.927262728004155	1.09396164539816	0.94042316885105	0.959769016895986	1.04322719227825	1.03200969558708	1.11827190418479	1.14115214774867	1.06852067690053	0.967990304412918
YPG742	1.00238785979817	0.977810329756219	1.93826307969428	0.964452973792706	1.05589188722393	1.00789680144103	0.997612140201831	1.00789680144103	0.954849601365182	0.987738865412205	0.964075201378373	1.08376000154949	0.971900487103846	1.03754082501282	1.03133626193965	0.981717663741259
YPG743	0.997259621112832	0.957841555951922	1.96691382012483	0.985451751664975	1.02661514981305	1.00274037888717	1.00274037888717	1.02661514981305	0.923576664764497	1.00274037888717	0.959142971109465	0.938047451217028	0.978865607961283	1.01748656092963	0.979420835192118	1.00274037888717
YPG744	0	1.24702689759757	0	1.44053107136271	1.00534759358289	0	1.28342245989305	1.98930481283422	1.1111736560653	2.51550802139037	1.81632178563125	0	0.994652406417112	0	0.731252331799527	0
YPG745	0.977673080270703	1.01239085648018	0.983046193973505	0.974571657818561	1.05326377925733	1.02578733284192	0.99307727758548	1.00645205573478	0.957176557289992	1.02236804173245	0.961675624539299	1.00418697233853	1.00645205573478	0.968589632297424	1.00590773336824	0.995813027661473
YPG746	0.951927094103299	1.02552719200888	0.946640484931273	1.02552719200888	0.97669256381798	0.93635091444289	1.03599175519264	1.00110987791343	0.944564518955547	1.02552719200888	0.980939053225884	1.40045111166804	1.01331853496115	0.980283345302605	1.06130139638128	0.998890122086571
YPG747	1.96582713503467	0.991876062724353	0.943749531870272	1.00476782056878	1.02239532619279	0.933491384784725	1.01196272082348	0.998052580331061	0.968585045866858	1.00194741966894	0.97794335548876	1.2312717906838	0.973709834469328	1.03743055157798	1.01050700844637	0.99583960343454
YPG748	2.05537072243346	1	1	0.982758620689655	1.02380952380952	1	1.01020408163265	1.02380952380952	0.947368421052632	0.98	0.978260869565218	1.12903225806452	1	0.985294117647059	1.01162790697674	0.987012987012987
YPG749	2.51002918934629	1.17588404651434	1.14123012106762	0.961428704847095	0.828281959789633	1.11214329639273	1.06493394830096	0.925726896235473	0.807767236327351	0.961781522720433	0.645043111907784	1.25421063360935	1.16933923735007	1.03821847727957	0.93989040443981	0.863716482133575
YPG750	2.01794594335751	1.0296601651529	0.936478249754443	1.00577225817737	0.990362910950632	0.926299138344069	1.02487032945065	1.01451810390065	0.934424569382175	0.994227741822634	0.926299138344069	1.26542043067177	0.990362910950632	1.02943748778154	1.03811154817741	0.988166984318812
YPG751	1.00324769835789	0.99370522573348	0.969962851458962	1.00876136551732	0.984743237766908	0.964902175712219	1.02934833216053	1.03277949326773	0.98221501379318	0.988586138206974	0.98683177061477	1.14977101876168	0.996752301642114	1.02359609148081	1.04395071547723	1.02186216247209
YPG752	2.04344585168367	1.0273381294964	0.948312119535141	1.0273381294964	0.97841726618705	0.938004379105411	1.03782117163412	1.00287769784173	0.91919727375994	0.986244604316547	0.982671254300907	1.35873752610815	1.00287769784173	0.997122302158273	1.01539233729296	0.973969914977109
YPG753	1.04690706614708	1.00159877873934	0.986869384934347	0.961346900841217	1.03386316516932	1.02977674949671	0.976799289169711	1.03386316516932	0.986869384934347	1.00660677263303	0.965415702653166	0.965646387408877	0.998617829993089	1.00138217000691	0.99834461034056	1.0125023559716
YPG754	2.00206888839186	0.991513023119696	0.967823026646556	0.971827811584404	1.00653594771242	1.00653594771242	0.975723622782446	1.00653594771242	0.980048159614723	1.00653594771242	0.962773515203183	1.20134935694708	1.00653594771242	0.976931949250288	1.00653594771242	0.993464052287582
YPG755	NA	NA	Inf	Inf	NA	NA	Inf	NA	NA	NA	NA	Inf	Inf	Inf	NA	NA
YPG756	0.994534220532319	1.01492537313433	1	0.982758620689655	1.04761904761905	0.956521739130435	0.989795918367347	1.02380952380952	0.921052631578947	0.96	1	1.01075268817204	1	0.985294117647059	1.02325581395349	1
YPG757	0.994534220532319	1.05970149253731	1	1.01724137931034	1.04761904761905	0.956521739130435	0.989795918367347	1	0.921052631578947	1.02	0.956521739130435	1.0752688172043	1	1.04411764705882	1.01162790697674	0.987012987012987
YPG758	Inf	Inf	NA	NA	NA	Inf	NA	Inf	NA	NA	NA	Inf	Inf	NA	NA	NA
YPG759	0.994534220532319	1.01492537313433	0.961538461538461	0.991379310344828	0.952380952380952	0.91304347826087	1.01020408163265	1.02380952380952	0.894736842105263	1.02	1.02173913043478	0.978494623655914	1	1.01470588235294	1.02325581395349	1
YPG760	2.08446187478558	0.999017102417928	0.975147812674842	0.979182907072118	1.01415372518184	0.970060084956539	1.01415372518184	1.01415372518184	0.987465469255998	0.953304501670926	0.992106905069188	1.19953666419357	1.01415372518184	0.969411649070873	1.0023612400053	1.00098289758207
YPG761	1.92522179974651	1.05251520176893	0.917378917378917	1.0727969348659	0.987654320987654	0.856682769726248	1.04761904761905	0.987654320987654	0.955165692007797	0.974814814814815	0.924315619967794	1.36041417761848	1.01234567901235	1.02178649237473	1.07321274763135	0.983164983164983
YPG762	0	0.681375730045425	1.75585284280936	0.393553223388306	1.08695652173913	0	0	0	3.63205790005854	0.91304347826087	2.00795709324307	1.48406666884112	1.64307381193124	2.0296794147386	1.60486279304912	0.592885375494071
YPG763	NA	Inf	NA	NA	Inf	NA	Inf	NA	NA	Inf	Inf	Inf	NA	NA	NA	NA
YPG764	1.05455936283664	1.03859401218758	0.994082840236686	0.959804121607835	0.970414201183432	1.03730383329046	0.983939137785292	1.0414201183432	0.941762690750545	1.03384615384615	0.972472343709802	1.05821721702615	1.00591715976331	1.00870170553428	0.994082840236686	0.994082840236686
YPG765	2.15146312538177	0.998905925490202	1.0140408637552	0.961590474250625	1.03818469384461	0.969952130548457	0.982998796497392	1.03818469384461	0.960670291978615	0.993760046480101	0.969952130548457	1.11217385057022	1.0140408637552	0.999128498111746	1.03762320942393	1.00087150188825
YPG766	1.06083650190114	1.01492537313433	1.03846153846154	0.948275862068966	1.02380952380952	1	1	1.04761904761905	0.973684210526316	1.06	0.978260869565218	1.20430107526882	1	0.970588235294118	1	0.974025974025974
YPG767	0.982308519264418	1.01719090278166	0.949718373555894	1.00473654140327	1.01122394441475	0.987707108498129	1.0280216843552	1.03474078033137	0.909730231511435	0.967952966328167	0.966235214835127	1.05143014775607	0.99946552645644	0.987707108498129	1.0106770412539	1.00053447354356
YPG768	0	3.46268656716418	0	2	0	10.0869565217391	2.36734693877551	5.52380952380952	0	0	5.04347826086956	0	2.76190476190476	0	0	3.01298701298701
YPG769	2.08419937396153	1.00090925622841	0.967224810105334	0.993628935668554	0.997930359632487	0.911153806620967	1.02644265562199	1.04782687761411	0.937529311549468	0.984957264957265	0.956711496952015	1.47597119319837	1.0228786186233	1.04782687761411	0.999090743771595	1.0342187363464
YPG770	1.04242030402318	0.997306195749776	1.05822761494716	0.948755792711247	1.07622468322857	1.02536340330284	1.00269380425022	1.00603611693106	0.956780982687188	1.04159832385513	0.961278190596411	0.98263992816522	0.98263992816522	0.98263992816522	1.0054920195179	0.969878370656581
YPG771	2.17111877295869	1.05385150518593	0.983947196870926	0.952732320280538	0.998940677966102	0.934322033898305	1.01286319612591	1.04766949152542	0.942517841213203	1.00283898305085	1.0010593220339	1.30939037725533	0.998940677966102	0.993207876370887	1.03520398108002	0.983436055469954
YPG772	NA	NA	NA	NA	NA	NA	NA	NA	NA	Inf	Inf	NA	NA	NA	NA	NA
YPG773	1.04144409462197	0.996372234965996	1.01947815217957	0.998645903859174	1.02846825934165	0.981719702098849	0.991737250079449	1.00509398072025	0.930050244093647	1.00135409614083	0.981719702098849	1.01338807958591	0.99340684140955	0.967282647656219	1.01596573821858	1.00721891514038
YPG774	2.05537072243346	1.01492537313433	1	0.974137931034483	1.02380952380952	1	0.979591836734694	1.04761904761905	0.921052631578947	1	0.956521739130435	1.06451612903226	0.976190476190476	1.02941176470588	1	0.987012987012987
YPG775	2.05537072243346	1.01492537313433	1	0.922413793103448	1	0.91304347826087	0.948979591836735	1	0.973684210526316	1.02	0.978260869565218	1.27956989247312	1	1.01470588235294	0.988372093023256	0.974025974025974
YPG776	18.1251859811539	2.71288485110679	0	0	0	0	0.934782608695652	0	4.78324434274091	0	0	1.95444392499091	2.16384863123994	1.34718670076726	1.06521739130435	2.36056214317084
YPG777	2.05537072243346	1	1	1	1.02380952380952	0.956521739130435	1.01020408163265	1.02380952380952	0.921052631578947	0.96	0.978260869565218	1.0752688172043	1	0.985294117647059	1.01162790697674	0.974025974025974
YPG778	0.997259621112832	1.01770665319892	0.964173441237661	0.994096065276072	1.00274037888717	0.959142971109465	0.992508334204646	1.05048992073894	0.976352474179611	1.04284999404265	0.980941674998317	1.12134407961576	0.990802993424226	1.03223274297208	1.00274037888717	1.00274037888717
YPG779	1.04849950605197	1.00312230065979	0.988370502120673	0.937247889942018	1.03543576412642	1.03134313264766	0.968199675546782	1.01190313312355	0.962360752064866	0.988370502120673	0.96688418685718	1.03088106135167	1.00013681762211	1.01744022277128	0.99986318237789	0.988370502120673
YPG780	1.96524592059535	1.40912109249136	0.380008952939308	0.766569784377569	1.77739637247803	0.859150676210609	1.06419740789126	0.836421822342603	1.30003062847658	0.59281396658532	0.763689489964986	1.60539027191564	1.35918546130673	1.01708278580815	0.982917214191853	0.64157355691052
YPG781	0.994534220532319	1	1	0.956896551724138	0.976190476190476	1	1.01020408163265	1.02380952380952	1	1.04	1	1.23655913978495	1	0.970588235294118	1.01162790697674	1.01298701298701
YPG782	2.14656358338701	0.99663111005274	0.972818828285745	1.00300975743944	0.987642734240576	0.923754922163508	1.00140778977006	1.08399812294697	0.958482550816271	0.991496949788832	0.989737416603758	1.08788342087868	1.01173158141718	1.01173158141718	1.02349590213133	0.998592210229939
YPG783	0.988785467812479	1.03873695108274	1.03245887060916	0.959936216862667	1.06523534269199	0.994219653179191	0.994219653179191	1.01789154968346	0.941892303011865	0.974335260115607	0.972606182457904	1.09043445832556	1.00605560143132	1.02346140768446	1.00578034682081	0.968395766083627
YPG784	1.96074070425223	1.0045298061243	0.941307650494097	1.03733185047266	0.995470193875702	0.931076045597423	1.04056117826728	0.995470193875702	0.912407854206998	1.08093495198406	0.975413000149681	1.21712091367651	0.971190433049466	1.01974995470194	1.04346506992757	0.993262942891499
YPG785	1.06083650190114	1.04477611940298	0.961538461538461	1.01724137931034	1	0.956521739130435	0.989795918367347	1.04761904761905	0.921052631578947	1.02	1	1	1	1.04411764705882	1.02325581395349	0.987012987012987
YPG786	1.01230732329729	1.0330628817118	0.97872190433669	0.973997039970926	0.993635761926582	0.973615529183629	0.997097907438521	0.993635761926582	1.01787078051016	1.01787078051016	0.973615529183629	1.41188527619151	1.01787078051016	1.00290209256148	1.05337790076051	0.991432578418984
YPG787	2.09166730208733	0.987281491375806	1.01765938341814	0.947475977665163	1.01765938341814	1.01765938341814	1.0072751039955	1.01765938341814	0.937317853148285	0.997306195749776	0.973413323269524	1.31310888182986	0.981314405438919	1.00269380425022	0.982159637484948	0.978010316531717
YPG788	1.98906844106464	0.985074626865672	0.961538461538461	1	1	0.91304347826087	1	1.02380952380952	0.921052631578947	0.98	0.934782608695652	1.20430107526882	1	0.970588235294118	1	1
YPG789	NA	NA	NA	NA	NA	NA	NA	NA	NA	NA	NA	NA	NA	NA	NA	NA
YPG790	1.88253023470904	0.998905925490202	0.897036148706527	1.0315243269234	0.989897033665795	1.0140408637552	1.0140408637552	0.989897033665795	0.93398500609032	1.03432168103031	0.947907763945083	1.22121050258691	0.989897033665795	0.999128498111746	1.03762320942393	1.00087150188825
YPG791	1.14556330895438	1.00117693213025	1.01634627958677	0.998823067869753	1.04054500052931	0.927968342231395	1.01634627958677	1.06474372147185	0.989600324860799	0.996019353995031	0.994251795247923	1.32234300892472	0.992147558644224	0.986453741951861	1.03998223957716	0.989947674922175
YPG792	2.01130222415479	1.04136240551328	1.01117798796217	0.967592729860349	1.05932932072227	0.967213727615986	1.00085984522786	1.03525365434222	0.984568040910531	0.990954428202924	0.967213727615986	1.11990680387208	0.999140154772141	1.02604825249102	0.987662220800256	0.971781442976628
YPG793	1.08306693991248	1.03619371708098	0.94242053001483	1.00335289186924	0.996647108130763	0.932176828601626	1.02095557418273	1.06957250628667	0.994088322230556	0.980117351215423	0.976566201392179	1.17464781115648	1.02095557418273	0.990927469059711	1.00908399773875	0.967918920978435
YPG794	1.03162959722736	0.986982491671436	1.04727327736177	0.972468043264503	1.01877604532472	1.01474926253687	0.972468043264503	1.01877604532472	0.972468043264503	1.01136676499508	0.993608652900688	1.04566456265	0.984045043779557	0.943866041992018	1.00639134709931	0.985097498371834
YPG795	2.01722116914733	0.999017102417928	0.936141900167849	0.970440202544688	1.03830024244807	1.01415372518184	0.993456710382207	1.03830024244807	0.934088957404323	1.03443679968547	0.970060084956539	1.23225130048976	0.977933949282485	1.01415372518184	0.99056875482877	1.00098289758207
YPG796	2.00976915334721	1.04524886877828	0.96484510964149	1.05425963488844	0.995475113122172	0.908912059807201	1.02391725921138	0.995475113122172	0.962729221243153	0.982533936651584	0.977080464292741	1.40490439351919	0.995475113122172	1.06062017567208	1.03309481216458	1.00452488687783
YPG797	0.972860527910949	1.00740740740741	0.940583839134563	1.02037129583356	0.978207192699946	1.02073794020864	1.01813401689178	1.02478848759042	0.978207192699946	1.03689962426194	0.978207192699946	0.936133765056938	1.0131431638678	0.992592592592593	0.978207192699946	1.02902315076228
YPG798	2.12167300380228	0.985074626865672	1	0.982758620689655	1.02380952380952	1.1304347826087	1	1.07142857142857	0.947368421052632	1.02	1	0.946236559139785	1.03571428571429	0.985294117647059	1	1.02597402597403
YPG799	2.03008603739389	1.01718176569354	0.949709842551105	0.996212876220849	0.964181611580455	1.0735850394056	0.997776789684304	1.03473148559854	0.909722059706848	0.948190306803023	0.966226535465038	0.923975769398107	1.01121486092584	1.0022232103157	1.01066796267764	1.01335273589609
YPG800	2.05537072243346	1.01492537313433	0.961538461538461	0.991379310344828	1	1	1.03061224489796	1.04761904761905	0.947368421052632	1.04	0.978260869565218	0.946236559139785	1.02380952380952	1	1.03488372093023	1
YPG801	2.09410020695962	1.01646703192896	0.949042518662772	0.995512876473156	0.987004219409283	1.02991744634012	1.00714716266253	1.05750452079566	0.96103042416167	0.967264135021097	0.965547605943864	0.92332652783449	1.01050431987141	1.00151898734177	0.998481012658228	1.01264069264069
YPG802	2.1109030900774	0.99492385786802	0.956657555642327	0.986346928058813	0.947546531302876	0.99492385786802	1.00507614213198	1.01861252115059	0.99492385786802	1.01482233502538	0.99492385786802	0.920037115877954	1.03045685279188	1.0241863242759	1.00649273993625	1.02076603599446
YPG803	1.98906844106464	1	1	1.00862068965517	1	0.956521739130435	1	1.04761904761905	0.947368421052632	1.02	0.978260869565218	0.956989247311828	1	1.02941176470588	0.988372093023256	1.02597402597403
YPG804	2.05537072243346	1	0.961538461538461	1	0.976190476190476	1.04347826086957	1.02040816326531	1.02380952380952	0.973684210526316	1.02	0.978260869565218	0.967741935483871	1.03571428571429	1	0.988372093023256	1
YPG805	0.976735648924676	0.982103610675039	0.982103610675039	1.0075028419856	1.00548702997683	1.06750392464678	1.01216800692019	1.02887044927861	0.95625877881517	1.04102982731554	1.00345368916797	0.939862595162134	1.00548702997683	0.996546310832025	0.993523420101493	0.994858203021468
YPG806	2.12167300380228	1	0.961538461538461	1.01724137931034	0.976190476190476	1	1.01020408163265	1.04761904761905	1	1	0.978260869565218	0.956989247311828	1.02380952380952	0.985294117647059	1.01162790697674	1.05194805194805
YPG807	2.04320876549598	0.994082840236686	0.917614929449249	1.01122219955111	0.970414201183432	1.08052482634422	1.02451394759087	1.0414201183432	0.941762690750545	1.03384615384615	0.950861847182918	0.940637526245467	1.00591715976331	0.979463974939088	0.982523737443237	1.01990317374933
YPG808	1.98053166663947	0.980846838767536	0.995708154506438	1.00429184549356	1.0194154915185	1.08229147228961	1.03634930366997	1.0194154915185	0.943302462163994	0.995708154506438	0.974062325060646	0.931468918731829	1.0194154915185	1.05427922241858	0.984130152709851	0.995708154506438
YPG809	2.17502868585056	0.979245782919721	1.03231679563041	0.959804121607835	1.01775147928994	0.950861847182918	1.03465765004227	0.994082840236686	1.04640298972283	0.994082840236686	0.950861847182918	0.972704714640198	1.00591715976331	1.03793943612948	1.02876014861704	0.968262506724045
YPG810	0.971668272805718	0.991590599881308	1.05216287634465	0.977008385177171	1.04679469840411	1.01948701061966	0.967038911859036	1.00027048958615	1.05414062611221	1.0356288882878	1.01948701061966	0.987513851684452	1.00027048958615	0.977008385177171	0.999729510413849	0.964319964590454
YPG811	0.876677072313407	1.03229050849988	0.938870552979529	1.05218251627016	0.968675967359831	1.01710976572782	1.03786710788553	0.944459068175836	0.96357767279478	0.97642537509871	0.994998683864175	1.36708301845137	1.00500131613583	1.01710976572782	1.01710976572782	0.990691330254373
YPG812	2.05537072243346	0.985074626865672	1	0.982758620689655	1	0.956521739130435	0.979591836734694	1	1	0.98	1	1.04301075268817	1	1.01470588235294	1.01162790697674	0.987012987012987
YPG813	1.97897164694756	0.980074248049095	0.99492385786802	0.977769998249606	0.99492385786802	0.99492385786802	1.00507614213198	1.01861252115059	1.02110606465402	1.01482233502538	0.99492385786802	1.06981059985809	0.971235194585448	1.0241863242759	1.02963050407272	0.982002768804799
YPG814	1.83566809916974	0.974039995579347	1.02682887645865	0.980274055112182	1.03588380482248	1.03178940243188	0.988798177330549	0.965255363584583	1.01481918199714	1.04812606797038	0.988798177330549	0.999430415796469	1.00056958420353	1.00333932699717	0.977300524105775	0.988798177330549
YPG815	1.39234790874525	1.56716417910448	0.807692307692308	1.08620689655172	1	0	0.642857142857143	1.5	0.828947368421053	1.26	0	0.451612903225806	1	1.23529411764706	0.488372093023256	1.22727272727273
YPG816	0.980014687735535	1.00010814318157	0.985400670487726	1.00239033722027	0.961938749761827	1.07108768531275	0.995455779370253	0.985400670487726	1.01133226707951	1.00510868389748	0.985400670487726	1.01718778889056	1.02059355157657	0.999891856818428	1.01977511248148	0.985400670487726
YPG817	2.05537072243346	1	1	0.991379310344828	0.976190476190476	1	0.979591836734694	1	1.02631578947368	1.02	1.02173913043478	0.956989247311828	1.02380952380952	1.02941176470588	1	1.01298701298701
YPG818	1.96593657384744	0.988370502120673	1.02638475220224	0.962809196031346	1.05896839512929	0.988370502120673	0.958114262259836	1.01190313312355	1.04039000223229	0.96860309207826	1.00985681738417	0.988370502120673	1.00013681762211	1.01744022277128	0.99986318237789	0.975534521573651
YPG819	0.916168840544833	1.04592984444864	0.987004219409283	1.04656481885639	1.03400442033353	1.02991744634012	1.01721863428916	0.963504118947157	0.96103042416167	1.00674430379747	0.965547605943864	1.07190780817567	0.97525416917822	1.00151898734177	0.998481012658228	0.987004219409283
YPG820	NA	NA	NA	NA	NA	Inf	NA	NA	NA	NA	NA	NA	NA	NA	NA	NA
YPG821	2.05537072243346	1.01492537313433	1	1	1.02380952380952	1	0.979591836734694	1.02380952380952	1.02631578947368	1.04	1	0.989247311827957	1	1.02941176470588	0.988372093023256	1
YPG822	2.05537072243346	1	0.961538461538461	1.02586206896552	0.976190476190476	0.956521739130435	1	1	1	1	1.02173913043478	0.946236559139785	0.988095238095238	1.01470588235294	1.01162790697674	1.02597402597403
YPG823	0.994534220532319	0.970149253731343	1	0.982758620689655	1.07142857142857	1.08695652173913	1.01020408163265	1	1.07894736842105	1.04	1	1.1505376344086	1.01190476190476	0.970588235294118	1	0.974025974025974
YPG824	0.980951526553118	0.971621125792344	1.02427891407829	0.986342658001319	1.00982700700135	1.02922712139268	0.986342658001319	0.986342658001319	1.0122990437382	0.986342658001319	1.007784889697	0.986342658001319	1.00982700700135	1.00084769708957	1.00928085935019	0.999152302910427
YPG825	1.97757093562496	0.994219653179191	1.03245887060916	0.98564879410006	0.994219653179191	1.03744659462176	0.984074554677362	0.994219653179191	1.02038332826285	1.03398843930636	1.01583312390048	0.983529119274038	1.00605560143132	0.979598775926556	1.00578034682081	0.994219653179191
YPG826	0.980014687735535	1.00010814318157	1.02330069627572	0.959916170388905	1.05578643266542	1.02824417790024	0.985400670487726	1.05578643266542	0.985400670487726	0.985400670487726	1.00682242419398	0.985400670487726	1.00886259121362	0.999891856818428	1.00831696515023	0.97260325918269
YPG827	2.10595690747782	1.00740740740741	0.992592592592592	0.975478927203065	1.06349206349206	1.03574879227053	0.972335600907029	0.968959435626102	1.0187134502924	1.05214814814815	0.992592592592592	0.949900438072481	1.01622574955908	1.02178649237473	0.981050818260121	0.992592592592592
YPG828	0.994534220532319	1	0.961538461538461	1.02586206896552	0.976190476190476	0.91304347826087	0.989795918367347	1	0.973684210526316	1	1	1.21505376344086	0.976190476190476	1.02941176470588	1.01162790697674	1.01298701298701
YPG829	0.978791941493882	0.998860326706344	1.02202394287996	1.00113967329366	1.03103649969548	1.06975130897259	0.994213767563502	0.98417120425478	1.01007044647201	1.02353805242497	1.02696125661368	0.941841259985757	0.995887528114956	1.01311741614463	0.995615055467045	0.996952648465881
YPG830	0.982968286923721	0.988370502120673	0.988370502120673	1.01393180821	1.01190313312355	0.988370502120673	0.998455915407619	0.9648378711178	1.04039000223229	1.0279053222055	1.00985681738417	1.03088106135167	1.00013681762211	0.988370502120673	0.99986318237789	1.00120648266769
YPG831	1.98906844106464	1.02985074626866	0.961538461538461	1	1	0.956521739130435	0.979591836734694	1	1.02631578947368	1	1.02173913043478	0.978494623655914	1	1.01470588235294	1.01162790697674	1
YPG832	2.05537072243346	1	1	0.991379310344828	0.976190476190476	1	1.02040816326531	0.976190476190476	1	0.98	1	1.02150537634409	1.01190476190476	1.02941176470588	1.02325581395349	1
YPG833	1.97897164694756	0.965224638230169	0.956657555642327	1.01207771748643	0.971235194585448	0.90840873979254	1.00507614213198	0.971235194585448	1.02110606465402	1.03472081218274	0.973295078349151	1.08050870585667	1.01861252115059	0.980292624664079	1.02963050407272	0.99492385786802
YPG834	1.77335796792133	0.998005982053838	0.910016105529565	1.073054973012	0.955234297108674	0.983987168927999	1.03921093861273	0.930741110003323	0.974571023770793	1.00813958125623	0.983987168927999	1.34949559922383	0.9919740777667	1.02871385842473	1.04067564747618	1.00199401794616
YPG835	NA	NA	NA	NA	Inf	NA	Inf	NA	NA	NA	NA	NA	Inf	NA	NA	NA
YPG836	0.990265833319734	1.04029210172314	0.995708154506438	1.00429184549356	0.995708154506438	0.995708154506438	1.0160287290882	1.0194154915185	0.995708154506438	0.995708154506438	1.01735398395223	0.963588536619133	1.03126916002452	1.03963645544055	1.01886415809961	0.995708154506438
YPG837	1.98906844106464	1	0.961538461538461	1.00862068965517	0.976190476190476	1.04347826086957	1.02040816326531	1	1	1.04	0.978260869565218	1	1.01190476190476	0.985294117647059	1.01162790697674	0.987012987012987
YPG838	0.916069612650522	1.00162713025606	0.948939730304807	1.02092826156931	1.03389242997019	1.02980589862643	0.986897319516999	1.01039487474359	0.960926337424447	1.00663526590734	0.986897319516999	1.08240351172832	0.975148541903701	1.03043690714275	0.998372869743941	0.974080471211583
YPG839	1.99926879204446	1.00512820512821	0.966469428007889	1.01379310344828	1.00512820512821	0.917725752508361	0.994871794871795	0.981196581196581	0.978677462887989	0.985025641025641	0.961426978818283	1.05916735594155	1.00512820512821	1.01990950226244	1.01681574239714	0.992074592074592
YPG840	1.04534900025124	1.00010814318157	1.02330069627572	0.968411003755179	1.03232451193952	0.985400670487726	0.995455779370253	1.00886259121362	1.06319546026307	0.985400670487726	1.00682242419398	0.985400670487726	0.997131630850675	0.999891856818428	0.996858817818978	1.0109954930978
YPG841	2.00179819221982	0.99448673345011	0.961018429920539	1.08597844128233	0.966738777717685	0.950572577421403	1.05172680213243	0.966738777717685	0.958910933363696	0.999459167117361	0.950572577421403	1.32096977732805	1.01631512529295	1.0870343269812	1.05320915139547	1.00054083288264
YPG842	1.03733317722515	1.02162861994945	0.977844536237326	0.994703924793143	0.977844536237326	1.02035951607373	0.967866530765517	1.00112654900488	1.00357728719094	0.977844536237326	0.977844536237326	0.998873450995118	1.00112654900488	1.02098473636544	1.02332567745767	0.99054381592872
YPG843	1.65755703422053	1.01492537313433	0.961538461538461	1.02586206896552	1	1	1.03061224489796	0.976190476190476	1	1	1	1.04301075268817	1	1	1.02325581395349	1
YPG844	0.976158264463081	1.01082224862563	0.981523053013296	0.998445864272147	1.00489264951361	0.981523053013296	1.00155413572785	0.981523053013296	1.03318216106663	1.04041443619409	0.981523053013296	1.02373909830419	1.00489264951361	0.967088890468983	1.02717528803717	0.981523053013296
YPG845	1.98906844106464	0.985074626865672	1	0.982758620689655	1.02380952380952	1.08695652173913	0.989795918367347	1	1.02631578947368	1	1.02173913043478	1	1	1	1.02325581395349	0.987012987012987
YPG846	2.05537072243346	0.985074626865672	1	1.02586206896552	1	1	1.01020408163265	0.976190476190476	1.07894736842105	0.98	1	0.978494623655914	1.01190476190476	0.985294117647059	1.02325581395349	1.01298701298701
YPG847	0.923520101908861	1.02462307750587	0.956657555642327	1.01207771748643	0.99492385786802	0.99492385786802	1.00507614213198	0.947546531302876	0.942559444296019	1.01482233502538	0.99492385786802	1.16609355384531	1.01861252115059	1.03881755747984	1.02963050407272	0.99492385786802
YPG848	0.980014687735535	1.00010814318157	1.02330069627572	1.00239033722027	1.00886259121362	1.02824417790024	0.995455779370253	0.985400670487726	1.03726386367129	1.02481669730723	0.985400670487726	1.08076202569622	0.997131630850675	0.999891856818428	0.996858817818978	0.97260325918269
YPG849	0.971405517729242	0.976744186046512	1.01431127012522	0.976744186046512	1	1.01921132457027	0.976744186046512	0.976744186046512	1.0281517747858	1.01581395348837	1.01921132457027	0.934733683420855	1	1.01983584131327	0.976744186046512	1.00211416490486
YPG850	0.978397022882185	0.983774115242111	0.983774115242111	0.975293303903817	1.00719730846216	1.06931969048056	1.01388964938218	0.983774115242111	1.06144049276122	1.00344959754695	1.04793329667094	0.920304817484555	1.00719730846216	0.983774115242111	1.0180918169366	0.996550402453047
YPG851	2.14656358338701	0.99663111005274	0.972818828285745	1.01173158141718	1.01173158141718	1.01173158141718	1.00140778977006	0.987642734240576	0.985107066116723	0.951027686532145	1.01173158141718	1.13139875771383	0.987642734240576	0.996853175808099	1.03526022284548	0.998592210229939
YPG852	2.03403868408001	1.00734587929916	0.983277591973244	1.04023988005997	1.02260869565217	0.978147448015123	1.00173913043478	0.973913043478261	0.94187643020595	1.04306086956522	0.978147448015123	1.29750350631136	0.998260869565217	1.02260869565217	0.986936299292215	0.969486166007905
YPG853	NA	NA	NA	NA	NA	NA	NA	NA	NA	NA	NA	NA	NA	NA	NA	NA
YPG854	2.10940899799996	0.994219653179191	1.03245887060916	0.925652780546143	0.994219653179191	1.12390047750691	0.994219653179191	0.994219653179191	1.04654700334652	1.03398843930636	0.994219653179191	1.07974392442041	0.970547756674924	1.02346140768446	1.00578034682081	0.968395766083627
YPG855	0.976567077334605	1.01124557869526	1.01970080928636	1.01579390963392	1.00531349628055	1.06731968765883	0.991953848489449	0.95855472901169	1.08529559818782	1.02121147715197	0.981934112646121	1.04528470055877	0.993623804463337	0.938613490029381	0.993351951165262	0.994686503719447
YPG856	0.907808541738145	0.99259450583916	0.940382238280878	1.02858360683688	1.02456883866031	0.935475896168109	0.987977094422441	0.954711872388016	1.0037343048598	1.0171174289246	0.999258343634116	1.02006193761048	1.00128318323621	1.035526794154	1.00074165636588	0.952594994622189
YPG857	0	0.781713429648341	0.986652429257875	0.672653128854686	1.55241146111408	1.11534622437847	2.53039432537564	0.610784837159637	1.71582319386293	0	0.557673112189234	1.12633978035352	0.623509521267129	1.14746710216388	1.36716373433989	1.01334757074213
YPG858	0	0.658740197318492	1.13168187744459	1.38763021280985	0	1.27929255711127	0.900726392251816	1.05084745762712	0	1.17694915254237	1.27929255711127	0.949152542372881	1.05084745762712	0.865403788634098	1.36854552621206	0
YPG859	NA	NA	Inf	Inf	Inf	NA	NA	NA	NA	NA	NA	Inf	NA	Inf	NA	Inf
YPG860	5.92497928924953	1.33377803718836	5.17578300765945	0.389717497478668	1.60202807379935	0	2.51032077635523	1.07636261208394	0	0.904144594150509	1.46272128477332	0.960893854748603	0	0	1.0391061452514	0.587106879318512
YPG861	0	1.33119911804613	0	0.378526645768025	1.04545454545455	0	1.80620941558442	2.12357954545455	1.1555023923445	0	0.954545454545455	0.472140762463343	2.89133522727273	1.63448362299465	4.11647727272727	0.570247933884298
YPG862	3.43292155550841	1.54557683684581	0.995708154506438	1.00429184549356	0.616390762313509	2.25116626236238	1.32083734781466	0	0.681274000451773	1.55330472103004	2.25116626236238	0.835110065069915	0.616390762313509	1.90355970714466	0.301028046711249	0.672426286160192
YPG863	NA	NA	NA	NA	NA	Inf	NA	NA	NA	NA	NA	NA	NA	NA	NA	NA
YPG864	0	0	0	3.18061051441492	0	0	0	0	4.89473684210526	0	16.0413399857448	2	7.69555035128806	5.42574734811958	2.16279069767442	4.79156908665106
YPG865	0	1.35841466480766	1.76868889150666	1.28013940962138	1.36862830890396	0	0.811401068850205	1.09490264712317	0.60507777867333	1.36041653905054	0.999693721286371	0.731406741425019	1.35722307299643	1.00030627871363	0.534719897432245	0.44791471927766
YPG866	4.78839648616756	3.21549238029606	2.77771883289125	0.622592152199762	0	0	0.736945812807882	0	0	1.44441379310345	3.1400299850075	0	2.56473796999805	1.06206896551724	1.67955092221331	0.937931034482759
YPG867	NA	Inf	NA	Inf	Inf	NA	Inf	NA	NA	NA	NA	NA	NA	Inf	NA	Inf
YPG868	2.65258953399282	0.704303751323234	0.986378581493659	0.972773359679953	1.53875058713011	1.02583372475341	0.921156814064282	1.29450446218882	0.72888185706163	0.75911695631752	1.07043519104703	0.915529023167018	1.01362141850634	1.25212057580195	0.942335630878128	1.39886417011828
YPG869	1.0426293916294	0.997506234413965	0.982837025084348	0.991309758059213	1.05303966973323	1.02556906965323	0.972808075848793	0.959436143534721	1.00870115732341	1.00249376558604	1.00420304736879	1.0356777253577	0.982837025084348	0.982837025084348	1.00569370008631	0.982837025084348
YPG870	1.04362349107433	0.969090919492228	0.94593664927126	0.992254926580405	0.96035092202206	1.06931969048056	1.00385113800215	0.983774115242111	1.00966290774848	1.00344959754695	1.02654690286133	0.973195898949185	0.983774115242111	1.01270864804335	1.0180918169366	0.996550402453047
YPG871	1.92276615969582	1	1	1	1.02380952380952	1.04347826086957	1.02040816326531	1	1.02631578947368	1.04	1	0.989247311827957	1.01190476190476	1	0.988372093023256	0.987012987012987
YPG872	2.05537072243346	1	1	0.991379310344828	1	1	0.969387755102041	1	1.02631578947368	1.04	1.02173913043478	0.989247311827957	1.02380952380952	1.02941176470588	1.02325581395349	1
YPG873	1.29651829559274	0.992325820291256	1.01533790096543	0.977732793522267	1.00101214574899	1.02024291497976	0.977732793522267	0.954453441295546	1.00346260387812	1.05595141700405	0.998987854251012	0.956706281833616	1.00101214574899	0.977732793522267	0.989101779493456	1.00312845049687
YPG874	1.98906844106464	1	1	1.03448275862069	1.02380952380952	1	0.979591836734694	1	1	1.02	1	1.02150537634409	1	1.01470588235294	1	0.987012987012987
YPG875	2.12167300380228	1	1	0.974137931034483	1.02380952380952	1	1	0.976190476190476	1.02631578947368	1.02	0.978260869565218	1.11827956989247	1	1	1	0.974025974025974
YPG876	0.983904265137584	0.989311624300825	0.989311624300825	0.997840172786177	0.989311624300825	1.07533872206611	1.03978670717332	0.965756585626996	0.963277107871856	1.04867032175887	1.03232517318347	0.936122827295405	1.01286666297465	1.00386032465819	1.02382249491597	1.00215982721382
YPG877	0.731732496143689	1.01827550116738	0.964712366773392	1.08114316965984	0.644979125214211	1.39589685070515	1.04425191701348	1.1227414401877	0.871287590201653	0.842772723613236	1.26503152095154	0.981724498832622	0.90774839844963	1.04756413474334	0.95663570509808	1.0423905053967
YPG878	0.974203026926889	0.994177324620509	0.979557069846678	0.979557069846678	1.02620264460128	1.06473594548552	1.00954351076035	1.00287985722398	1.00533488747422	0.999148211243612	1.00085178875639	1.10595153047206	1.00287985722398	0.993962320873835	0.979557069846678	0.979557069846678
YPG879	2.12167300380228	0.985074626865672	1.07692307692308	0.982758620689655	1.07142857142857	1	1	0.976190476190476	1.05263157894737	1.02	1	1	1.01190476190476	1	1	0.987012987012987
YPG880	1.97729880531869	0.994082840236686	0.917614929449249	0.994082840236686	0.994082840236686	1.03730383329046	0.963651732882502	0.970414201183432	1.02024291497976	1.03384615384615	1.01569333676357	1.04752815422791	1.00591715976331	0.994082840236686	1.01720104582359	0.981172673480366
YPG881	4.00300023764259	0.870572982544903	0.472294654498044	0.882159555815313	1.24258474576271	1.29025423728814	1.25302663438257	1.19385593220339	0.780943354148082	1.41216101694915	1.0010593220339	1.36440677966102	0.998940677966102	0.677187188434696	0.904316121403232	0.651194144838213
YPG882	2.04244040200054	0.790239673004273	1.40695818704117	1.03734439834025	0.962655601659751	1.08821937578928	0.776018291133881	0.618850029638412	1.3679842760428	1.05892116182573	0.941728305971496	1.283540802213	1.21477968780873	0.863558701488894	0.69400752677796	0.762623268847335
YPG883	NA	NA	NA	NA	NA	NA	NA	NA	NA	NA	NA	NA	NA	NA	NA	NA
YPG884	1.26137819678108	0.724072786751176	0.804889357218124	1.03323571091167	1.08712328767123	0.868516974389518	1.14536203522505	0.928584474885845	1.02633020908435	0.837084931506849	1.03394877903514	0.992146118721461	1.00785388127854	0.839323126510878	1.05078050334501	0.753574097135741
YPG885	1.48698947477918	0.956393410806308	1.27335199631071	1.11400594560442	1.34767976260841	0.882238269533645	1.35131232261544	0.915405121771752	0.8993453827933	0.875737566494976	1.55552536996722	1.01055475808494	0.928119081796359	0.989445241915055	1.20457379395934	0.846056248910255
YPG886	2.28609398044719	1.23198084862105	1.64763943094549	0.963778994299904	0.820949263502455	0.772276382267132	0.703670797287818	1.24386252045826	1.01734860883797	0.606009819967267	0.749562371023981	1.15719339000053	0.982651391162029	1.6440935785116	1.45792258211852	0.678470465704508
YPG887	1.70282442562574	1.16530652952553	0.987797791981406	0.673064978260434	0.758252400320965	0.491322032185534	1.02730970366066	0.758252400320965	1.21655096486131	0.801301568855317	1.80895839122856	0.9610316582632	1.2352176198777	1.01220220801859	1.20649162871775	0.853867805640031
YPG888	0.978791941493882	0.998860326706344	0.98417120425478	1.00113967329366	1.00760385197513	1.02696125661368	0.994213767563502	0.98417120425478	1.03596968868924	0.98417120425478	1.00556623043423	0.973588718187524	1.01932017583531	1.0565367339794	1.02994660910384	0.98417120425478
