# Supplementary material for: Natural Variation in SER1 and ENA6 Underlie Condition-Specific Growth Defects in Saccharomyces cerevisiae
Source: G3 (Bethesda). 2017 Nov 14;8(1):239–51. doi: 10.1534/g3.117.300392 (PMC5765352; doi:10.1534/g3.117.300392)
Supplement: Supplementary file 11 [file 239TableS7.csv]

ID	CAF, day 1	CAF, day 2	CAF, day 3	CAF, day 4	CAF, day 5	CAF, day 6	CAF, day 7	COP, day 1	COP, day 2	COP, day 3	COP, day 4	COP, day 5	COP, day 6	COP, day 7	ETH, day 2	ETH, day 3	ETH, day 4	ETH, day 5	ETH, day 6	ETH, day 7	HYG, day 1	HYG, day 2	KAN, day 1	KAN, day 2	NAT, day 1	NAT, day 2	RAP, day 1	RAP, day 2	RAP, day 3	RAP, day 4	RAP, day 5	RAP, day 6	RAP, day 7	SLO, day 1	SLO, day 2	SLO, day 3	SLO, day 4	SLO, day 5	SLO, day 6	SLO, day 7	YPD, day 1	YPD, day 2	YPD, day 3	YPD, day 4	YPD, day 5	YPD, day 6	YPD, day 7	SD, day 1	SD, day 2
YO486	0.742144874667003	6.84323959850943	10.7304358486562	13.4236156672924	15.4191736205745	16.7717932307185	17.5553201274323	2.35774738975201	11.2837151297217	17.2637221191601	20.5721584324158	23.0366615836025	25.1112747327683	26.9901454139855	1.0770665537417	6.07038592249184	9.752195066274	12.4353827233758	13.8119463909837	14.7117194377553	2.53385812542199	11.6477197180255	2.35311998952492	16.2133356833207	0	0	0	0	2.65763248762711	5.79373163418131	8.40684837675947	10.4708902726355	11.6907347707209	0	4.99879628583492	9.62827142893183	13.3049707297411	16.3551788498608	19.0479809520196	21.2907680426106	1.33730486790404	9.85306409197063	15.7563799533336	19.4839472534481	22.1938690816427	24.366896745504	26.1341326977889	2.11321718589364	4.07952121971467
YO502	0.378644950971605	6.59762033229345	11.0661785375609	14.1916883338285	17.2594208663855	19.8705079247204	22.1962011196671	2.95082752112828	11.3795472464133	18.9275764616615	24.3050850284307	26.7343896885711	33.592940692778	38.4438034474206	0.0266959975286797	2.26112485658265	5.43167892174242	7.85045779266015	9.07021261282249	9.88867910760537	3.94799705451686	12.832561064007	0	0	2.7067656076881	12.7303484127271	0	3.83613181229857	10.4217045318774	17.5657257044326	25.3396337793093	33.2941385570027	40.6079936940118	0	0	0.00106290302617129	0.140572302878695	1.1412856088572	3.11824064330611	4.30642664948712	2.71140668621716	10.8527182190798	17.9458670266599	24.3272707529274	30.2014137910839	35.2029796266809	37.040026892021	8.77485229589343	12.1579055370722
YPG337	0.019265361072391	7.24339613773545	11.2685593769768	14.2201755876776	17.2311651844103	19.9306989212564	22.4242032390361	8.09046977238119	17.5458484105863	26.6363616374084	33.2222177435065	39.4730166547801	45.1066281375653	50.6864944985521	4.15256603141529	8.59775055235476	11.5210598896044	13.639832974524	15.1083652348965	16.2354107701276	6.89872495145288	16.4137526904909	7.83652603062274	21.1879294241513	0	0	0	2.62785588792913	5.03372841644783	7.20082281839982	10.2323591296481	13.8504495320277	17.8325051774373	2.84269192349574	8.05251537081408	12.876091216422	16.8638993424659	20.2012241061417	23.845664161187	27.3324113667159	5.88980662897953	13.6027167775293	20.9708717410971	27.462428368203	33.4084441751629	38.5456109221582	43.5030037076199	7.38977128582839	9.64247653989129
YPG339	0	3.31497883249626	6.34380476704575	8.28347031773413	10.069647226604	11.5032215199131	12.6805629248556	4.51263354614812	8.95334268797951	12.4485358580127	14.2622551739919	15.4197019394145	16.358419410623	17.6077551764068	1.58159349484847	4.1537089575346	5.27171055739721	6.06996450357343	6.71266840950557	7.32232941660757	3.4715597173179	8.49688714154247	0	0	2.8395325705404	7.45884284681164	0	0	0	2.55627733133274	4.26645958700878	6.05440918410184	7.64624248151377	0	0	0	0	10.4323307961265	2.42610610349942	2.46674821193747	3.49294270115144	8.04733909419658	11.877855892506	14.4490257196234	15.7745956589307	17.1046012438477	18.8092524110284	1.14326264170104	2.05275505921821
YPG340	0	0	0	0	0	0	0	0.0192177616471264	4.45151327830499	6.91773646335444	8.05212738039988	8.86080383605779	9.70966111251487	10.8047573888028	1.54141530923928	4.26686604925776	6.31993687209096	7.83231856518989	8.76846059008724	9.54875153185587	0	2.21736468237869	0	0	0	0	0	0	0	0	0	0	0	0	0	0	0	0	0	0	0	3.18745913493294	6.67651257996644	8.6187662206235	9.93165638894426	12.6754910047404	16.933947650629	0	0
YPG341	4.09345457968524	10.7660217260569	17.5669148830671	22.5160905533787	27.5010776867415	31.7752001869152	36.0020064593931	7.41118448614528	17.9401700294104	28.8257114754991	36.4367885221966	43.119769382821	48.6080677632574	54.3566201032329	3.15014199562531	8.83052303358751	12.5643583592935	15.2053620634746	17.0576210678744	18.693615714967	6.80021475269696	19.4080350513837	6.99911430077384	23.3295907130416	0	0	0	5.83047300795487	11.438637130477	17.1497149828322	24.360858192788	32.3351672551416	40.7702599329598	0.714726262789368	7.23006818648054	13.9145681525535	20.7287448779146	26.6576670546483	32.0179123717391	36.9354602871514	5.72500031008298	16.0684110608379	26.3880181786342	35.7789176610236	43.5785706335004	50.1346177141326	56.3989541671529	8.89101378996518	15.0451513923511
YPG342	0	0	0	0	0	0	0	2.73742117552541	7.86953521400603	11.2398502140344	12.8397621909519	13.9008251736536	15.3919521056187	16.888625427411	0.919983181397344	3.65362225288396	4.68584001505727	5.43577527242739	6.19970066885251	7.02118656367923	0.147363691952882	5.55971689408218	1.80915446925718	8.64249013092345	0	0	0	0	0	0	0	0	10.335694464326	0	0	0	0.200486426603592	0.547780666285914	0.903644642220671	1.47505402668862	0	5.67175147564718	8.41011283846347	10.0167216479062	11.3016403401089	13.2387332117845	15.3034040163972	0	0.0202356577536413
YPG343	3.30205529514742	9.90332293239108	15.8542133339921	20.0750112243697	24.2177374475568	27.604053408504	30.9603117594582	8.08604785565792	17.8152281544219	26.5890623490737	33.1066103064349	39.4720779390614	45.1258639330598	50.8368440884519	3.32088078310665	8.8371217264613	11.4372409602852	12.6873726360849	13.5341226680135	14.2199825044321	6.98915513016816	18.2078171659773	0	0	5.50865585628277	16.4761315687613	0	5.59173826408746	10.9797572860849	16.4729424635483	23.6958975173153	31.8395011661961	40.9044471918989	1.66769461317519	9.35486000777796	15.8630737168775	21.7692345993161	27.1713753742062	32.4834425417682	37.5560686263971	6.22435268402372	15.680899509321	24.1488365145909	31.6511653969229	38.49362036378	44.0667889349451	49.2651150334068	7.94458209850138	12.0040181498924
YPG344	0	0	0	0	0	0	0.00634781289928666	1.24356855530768	5.89763837175303	7.70987072078339	8.47372794247663	9.08090563805994	9.84493348855491	11.044255013782	0	0.173474949661333	2.64344256824495	3.46726736537794	4.00922371287644	4.5518079854547	0	1.00119720417575	0	0	0	0.766054149646743	0	0	0	0	0	0	0	0	0	0	0	0	0	0.0159700332708953	0	0.378863585352169	3.80421429701307	4.59891248691863	5.1912109788751	6.70091869789371	7.46674931679081	3.21281608223754	5.33506253114588
YPG345	0	1.92144246393815	5.29048166066272	7.17036777461467	9.10698299030185	10.4810843378671	11.659652225788	5.28331484468556	12.7596784478755	19.6690032966641	24.4028975925082	28.4232784346637	31.7630304476395	35.6121234306622	1.07763167953552	4.93212878961421	7.73731449847268	10.0471084718405	11.4702590554385	12.6749805858606	4.14782675079386	11.820785863444	4.17143417930184	13.3670604069991	0	0	0	0	0.72774833321303	3.05735560704261	6.22215077576063	11.3205797730076	15.9754169056816	0	1.31417176319522	3.68295898568353	6.00822814964415	9.11395290467198	11.6471585726696	13.9921252297903	3.36321652546483	10.441103651489	16.6333970736024	21.5586620429193	24.9998563090212	27.7013071864638	30.4161473644622	0.00384509249829949	0.050935460516253
YPG347	0.0254450588888993	4.95504920514637	6.81824764043841	7.79930430215641	8.72766800302746	9.59219539214044	10.5687898990385	5.52725449604975	11.4754853756798	15.77798847034	17.6531933840807	19.4942673184455	21.221434858007	23.2978312854807	3.96132474478398	7.41672842243151	9.39975750604742	11.1451003409955	12.7119468128753	14.213106852297	4.87099917043941	11.3729350105576	0	0	4.10770814217172	10.2191172043376	0	0	0	0	0	0.038197370801654	0.295487115026843	0	3.26390422482972	7.0580537305675	10.4609823118952	13.1981400421804	16.2977190627784	19.1871726622839	4.01327942589096	9.51967087892737	13.5968230745582	15.8177953024484	17.3663458739351	19.3109413119453	21.278584761547	1.24922782944752	2.09427953544056
YPG348	0.170056311535643	7.75543051751307	11.9992457591201	14.8183112219044	17.6360162043604	20.394589684176	23.1609698515928	5.58536827564954	12.2024020249498	18.5668803358756	22.8607928351771	26.7922195674594	30.3967045132982	34.5655476336179	4.87956962738184	12.5018624993675	15.7242118874829	17.3352014052014	18.605756244648	19.7275295148868	5.94179402569588	14.3115477883927	6.27982728790961	19.3522872018852	0	0	0	3.53037104960737	6.51501395261033	9.21942522809792	12.1704169342575	15.7571808868629	20.1346253989433	0	4.80078419803306	6.94480347894224	9.05797055489543	10.6837098084542	12.672009307323	14.6619305326357	5.04215345257611	12.0726676766642	17.6878517588518	22.1781503217898	26.2070124374589	29.8302124482097	33.6318020840237	8.80325192982325	13.3230919926911
YPG350	0	4.1532722137614	7.30582085297774	9.51275922872809	11.3711942487455	12.5631277492463	13.2005513183879	4.63417692346673	11.26747211186	16.3041729585808	19.5267736198537	22.2914577487009	24.7317048236673	27.1873067710254	1.11452451082123	5.11615487094775	6.80933685667617	7.78386016980733	8.65331122334431	9.57311863473896	2.13653001993837	9.17053695484809	3.31475399279785	11.3896530863767	0	0	0	0	1.20541693511143	1.75669500517402	4.02806740504152	5.61074135401946	6.9912386142104	0	0	0	0	0.0223162109113645	1.42182074850742	2.99494634547592	1.60284245781907	8.25631573610862	12.682835983888	16.5878910776725	19.6814511116509	21.8650921488171	24.0200673101615	1.17865641883457	2.25328020330579
YPG351	0	0	0	0	0	0	0	3.71401292094904	8.70250174152117	11.5065194500414	12.5020370039835	13.3198295956247	14.3990084812498	16.0591684863005	2.07697496680367	6.2524451320847	8.08866980353413	9.48377102734304	10.6886661384628	11.8113045661439	2.20084470373108	9.51128626161023	0	0	0	0.922809275034558	0	0	0	0	0	0	12.562968309851	0	0	3.6377308960463	6.03323380353518	8.25834243426941	10.4488679238356	12.2103319151907	3.16696769312534	8.83453418904936	12.307680701621	13.9152890080713	14.7584330828127	15.9665595514692	17.3605689300895	1.05782766953217	1.09443626666781
YPG352	4.14328234566862	10.6534294232898	16.9792826598986	21.2873468086014	25.7972374465354	29.8560815448071	33.9991994566329	7.28967552790876	19.0753980922319	29.3755749002985	36.220704925231	42.2067124735441	47.2811605023268	52.8307301137285	3.56194353944881	11.3316756723602	14.6079870895305	15.7927949179489	16.6546982640563	17.4327603728264	6.68314107072531	19.284437735252	0	0	5.61983453832222	19.8831693742945	2.81152242192926	8.19258417635145	17.3386634345503	26.7816640770008	37.399708645379	48.0468345155019	57.4633269835682	0	3.05423946181121	5.32129936787414	6.93514466963982	8.39738724484442	10.1821500679914	12.2687970965891	5.4119160688273	15.9368113145135	24.4311969974771	31.9929249018895	38.5437281440063	44.0473556270029	49.1787917822371	8.83445418620633	12.722250374658
YPG353	0	0	0	1.16536282953539	1.84481802431602	3.20806187711833	3.59820015287674	3.22833432541511	7.70799434250376	11.2687296069234	13.172201441586	14.2661936805263	14.9552531559724	15.7218146872305	0.793791192515004	3.67936921976715	5.66908756268136	7.14064220485781	7.91797335004672	8.48724854467112	1.71070025006172	7.78655770361147	3.42080678606834	10.0429463392661	0	0	0	0	0	0	1.04622716319512	1.97480794705837	3.5010926183048	0	0	0	0	0	0	0	1.40090990924465	6.85078464902733	10.6511651564548	13.221029050287	14.5326423892908	15.5027753050574	16.5016597122941	2.60812280499353	5.26557412232874
YPG355	2.84156282076911	9.83981699665708	16.4274890572009	21.1548121849548	25.8913704857621	30.2471262603465	34.5367982411117	6.98376902656426	18.6015681196264	28.8566055961785	35.9579899886778	42.6347747035333	48.2933550203434	53.9218652808149	2.47054209301883	9.48546186941714	13.1764819552196	15.123290523343	16.6594092253919	18.0629837839884	6.2109625166869	17.657471980072	0	0.362328871334046	5.43075062398168	17.8945897187685	0	4.0266054466395	10.1863654032193	15.3027121876916	21.5181687510068	28.9177159493366	36.7455100829455	0	0	2.88317615739492	4.91758600430714	6.17088773526943	7.31132477699243	8.57275082690756	5.03176349893049	14.8903272232161	23.0501424811073	30.4830374457675	37.1289616941701	42.3900241794107	47.1876477041993	8.92044578631148	13.1020063195552
YPG356	3.70308732300616	10.4636421018004	16.6394595228565	20.5232250066745	24.2616568353739	27.6862794097821	31.0301204357148	3.45536527401094	9.38173109524741	12.3692255579397	13.3591638734569	14.1527026848714	15.439466603562	17.9687461711774	2.42024013838085	9.48797861058731	12.6048133899043	14.0683354484213	15.0259094349184	15.8251343632615	4.55572540866505	12.2557129262986	4.78422160627175	17.8344820654901	0	0	0.0717225107635015	6.41678155061607	12.4433530133079	17.7535670349067	22.9486234620246	27.8294061016434	32.2289439594221	1.33608738314229	7.4616419477619	12.7523821989951	17.0098177921816	20.1709438337697	22.9262611596479	25.3758229328596	3.69817183450021	10.4031101231777	15.179493100432	18.4274826874251	21.1055045174749	24.0688181205308	26.9654616007259	8.41699415136418	12.0115872875366
YPG359	0.0127225294444497	7.63288553272525	12.8761301986672	16.7667047031319	20.5838606029663	23.7736768056783	26.6005407740366	6.18403779660076	17.0731896169618	26.5475180392513	32.3456710421453	37.6372893823914	42.133635375628	46.7992948790484	1.46560833564922	5.93125993330374	8.66020962203875	10.1063532030171	11.0315846517112	11.6947616568477	5.20113963620048	18.8851550638932	5.28284764499328	21.2512031848419	0	0	0	1.54530871119688	6.62975860529521	10.9162638455801	17.0708172128004	24.5435412147695	32.4752207821028	0	0	0.0482045984225426	2.77471139675125	3.95388931530792	5.40650925195714	7.12699049038819	4.23474138345019	14.0365272099168	23.4829392479824	30.5184099179616	36.6875709387007	43.3139536067341	49.3981642284455	8.47884380207507	12.6314225223491
YPG360	0	0.0127412660168693	3.02837993264436	3.82648673594353	4.35794632492635	4.64939390876818	4.94620125627666	1.56651919902595	7.69515386463475	9.82094467754167	10.3915844698416	10.8643148815648	11.5678200626021	12.5557928827377	1.43796456384634	5.18066778639243	6.61510949928765	7.17244601779963	7.58588662187717	7.87442459439049	0	6.50979124884317	0	0	0	4.80665924564739	0	0	0	0	0	0	0.00317728080674025	0	0.343657507082526	4.31817003517513	6.72349489691773	8.62732289154011	10.4931789106066	12.1769604151697	0	6.48922208386086	9.26649896844783	10.2153657203924	10.6319907916122	11.4201239688263	12.1742957800622	0	0.00585983174080787
YPG361	0	4.88519768569772	8.07253554669215	10.4374594579181	12.6818204342165	14.4973093643953	16.060505955036	4.18780066470172	13.0509770830262	21.3914906261517	27.0891479030311	32.2790085334771	36.9531224907994	42.1163341208951	0.694051236615471	7.505145441274	11.4812045667861	14.1097148728889	15.9263844543568	17.7085861431548	4.40191981204524	13.4110163688265	5.45695028989646	19.1908175000592	0	0	0	2.30790093810079	5.31459754082725	8.89835783895118	14.4768650084945	20.4361754394104	26.4803698614959	0	0	0	1.25535439395488	3.51595718220841	4.95103842292833	6.28425850951342	3.40604939119852	10.999481042461	17.5700665870338	23.0895127765025	27.9066379897359	32.1644439095169	36.2399415765116	8.21209719173784	11.2696958691219
YPG362	3.6591939541206	9.94036941363343	15.8119751590638	19.8791094552388	23.9685004589078	27.7145133916096	31.4149918666284	6.9927548852029	18.2045072192288	27.9199236109817	34.6155201780406	40.8869123288571	46.4312617917531	52.5444435540312	5.19992092322569	14.4934370944006	17.8401382774186	19.1582784092089	20.2057018329183	21.2104851951904	6.69466816266508	17.0758230605461	0	0	6.04673923709448	17.9617935326697	0	7.61014447774458	16.6922801128134	25.4885916643029	34.93398680381	44.2035044593282	52.992569617805	0	1.23748468887775	4.56248389504238	6.43622634391369	7.9538350608098	9.7098921996907	11.746987479681	5.45092941413123	14.2572353404412	21.704176562112	28.091690354678	33.658347430062	38.4807636323492	43.4894314482494	9.4533746090088	13.9187956744185
YPG363	0	4.0304977291369	5.44126321179711	6.04736147537684	6.63925671444697	7.33142745853081	8.13886654029249	5.01779419695331	9.88624085336279	12.8890412046655	14.383038149193	16.2134912135931	17.9209039444578	19.713470278922	1.87695039850726	7.3292767445649	10.4877643218187	12.118312566039	13.0372748727107	13.750858057058	4.63588394693389	10.4382573550424	5.03674603507503	14.4180255823687	0	0	0	1.46308429284167	4.45480826030563	5.78490958891065	6.68990349886719	7.51477351442689	8.04257958038542	0	3.09217042346383	6.13731215758856	8.83807451142852	10.9570233982737	12.9643074800266	14.5414410763305	3.93884489238443	9.33106860393596	12.9722984397442	15.4914820750695	17.1532264625426	19.042206150383	20.4162125119834	1.10597452986108	2.96350784957817
YPG364	0	0	0	0	0.0472069769422813	0.101512877984767	0.136477977334663	2.13187206819335	6.63308811472607	8.67416967561735	9.59657526106695	10.6445986236807	12.0044682874574	13.7734586083806	0.00157306665272074	2.16972085969523	3.30590158776585	3.60756334129691	3.80821932026091	3.98907503653797	0.778464720533702	5.72462568532525	0	0	0.14904491328865	4.74013163128644	0	0	0	0	0	0	0	0	0.127913572681195	1.76742471430019	4.14885420646804	5.51991809955448	6.86929735100773	8.1106542748058	0.243628597665906	5.15436754252012	7.75863806492775	8.81917787908777	9.82771316669709	11.0461279574411	12.310604771732	0	0
YPG365	3.58803985728897	10.6255922576396	17.5374104204394	22.5205329958434	27.2705164991215	31.4024366261241	35.0679081171137	3.99671315066047	13.2337810803526	21.6865362269913	27.6274703658539	33.2505023516602	38.295629789523	43.4359371681796	2.09236458788422	8.1138774175103	11.095137461175	12.9166016466196	14.2150460443742	15.3770761616519	5.58208789613737	16.5003825475563	5.63791922833567	20.9215618566048	0	0	0	5.95368173166316	11.2828736513584	15.8623780846206	21.2504622861259	27.0687986245773	33.10924877669	1.65779167731808	9.50642448468333	16.6486229077479	23.1534006091675	28.9433781291028	34.664917089062	39.965692322024	4.32484033284608	13.7816871024846	22.1333697218419	28.9198263868448	35.0876508111418	40.418169239334	45.19944223704	7.81361890521293	11.4790341579121
YPG367	0.00954189708333725	4.03516501016743	5.57950611468256	6.66459723016046	7.50451096864083	8.05591659795387	8.39689960217625	3.46415493161531	7.62280262234071	9.8705549891826	10.9463384174622	12.419524970016	14.0559612783782	16.1669469465831	1.39270487699142	5.51731256775631	7.63156777550573	8.63674125327499	9.25904064181836	9.72272655880447	0	5.49701460141697	0	0	0	5.67126199375175	0	0	0	0.181100193787806	1.50005353170697	3.06279820782542	3.42495669922356	0	0	0	0	0	0	0.0289894511238943	0	5.57687778067076	7.89825546298913	9.21731827770398	10.4536264109646	11.9089113723203	13.4488914399928	0.0110273504416661	2.75200686805468
YPG368	1.55335903826097	8.74471534465239	13.2596935857783	16.2563116027219	18.7763793957262	20.8716024056207	22.4095625374055	6.4024892053742	16.53648373912	24.8943162494453	29.2027916936825	32.2816472741999	35.0970141174202	38.2510269151358	1.4476083745954	8.34108768586754	11.350770498553	12.2260289236217	12.6373508889424	12.9408929790039	6.01505532319072	16.2178313582379	0	0	3.8346941796308	13.9495084521955	0	6.13026349699764	11.276889730009	16.043602318074	21.7035740424346	27.7720981705227	33.6904733271425	1.50639426586881	8.46954798712061	14.6792648626266	19.7479925692047	23.4578668528209	27.3466070174306	30.9123182951187	4.90747112330557	13.3557170470493	20.6293635327615	25.2935113842169	28.5586047507937	31.3526021425065	34.2247035376923	11.0869680307766	18.0317958503619
YPG369	0	6.85656602408022	11.5109482714705	14.5884127425033	17.3355749705082	19.639450775751	21.5471518551655	5.2134998287521	14.0228741451227	21.7671701506638	26.893987254993	31.2278156187487	35.4077925818312	40.0538881955722	1.60538518077604	6.22674054435998	8.45506065506771	9.65217613069644	10.3803041011983	10.8944463261323	5.08264275855952	13.9102043593556	0	0	4.35108501007032	14.2887797116662	0	1.79170290337265	5.54669349077082	7.65870989638957	10.2512551188636	13.8606574316447	17.7326913859553	1.26525865439739	7.62435194422894	13.1466377425908	17.6966336345051	21.5133315121879	24.9549625451317	28.3008667221201	4.00323051723801	11.5215239404912	18.2492202247734	23.2719800682779	27.9828790503594	32.1964215030466	36.3714028533901	8.73140794032915	13.6799134578069
YPG370	0	0	0	0	0	0	0.0222173451475033	2.26692498697151	8.81640017685946	11.9213027697175	13.5109187693644	15.3832577961815	17.3758089085195	19.6495980945443	1.49339020483509	5.45176770230185	7.17962508187111	7.96746486170637	8.50004664896873	8.99962250160121	0.0128142340828593	7.07491005240028	0	0	0	0.643519409076694	0	0	0	1.32778899852953	3.63160402106353	4.84386387323051	5.64555680565908	0	0	0	0	0	1.10817892743469	2.76619431923441	1.26625031630696	7.3551400563221	10.239601325137	11.7346210490506	12.9583283980369	14.4392833207768	15.9369242944814	0	0.00180302515101781
YPG371	0.047739746567639	5.96091189644538	7.96435072607357	8.60934350406173	9.08668497999176	9.79189061312009	10.5106063791759	4.55543022473678	12.6087691392853	18.1356590108246	19.9696626564196	21.3382144056042	22.9338098918414	24.9292848180893	2.03109973294384	7.07361710055062	9.21656227013174	10.0600724467133	10.624729347687	11.0723316914484	4.49367192052911	12.7178565533786	4.80707198332571	17.8991039562591	0	0	0	0	0	0	0.827132486932697	3.43726478133973	5.63560676886251	0	2.79068730735954	7.29289631564302	11.4323629324612	15.0340813283259	17.9773249677612	20.1557446800859	3.64963251619874	10.9511754247594	16.259002976248	18.9140147847348	19.9822824223221	21.0514239931697	22.3341438165125	0.0129471383080603	0.955157768511272
YPG372	0.00318063236111242	7.4507172527413	13.5207519325859	18.0561061445248	22.5859559690583	26.2604463459413	29.2396543836406	3.50601011855275	10.8326490800982	17.0207326915667	20.4427978033828	22.8204109525338	25.1993153935335	28.1186557433577	0.464160587610862	4.04530875439396	6.01200929866649	6.9353880545801	7.36688258429668	7.66980110049003	3.92639545200842	13.8769167724393	3.9476707695273	16.5693063741305	0	0	0	0	2.37996249500894	4.39063336077721	7.65732732728772	11.6396412659545	15.9155465318355	0	0	0	0.144670492410326	1.22351056144669	2.71301971888589	3.47036705779807	3.51053952184449	12.0497481801043	19.676141700523	25.0242170621918	30.5646711121345	36.4097966093311	42.2429172017585	7.44209016696414	11.006821715719
YPG373	3.67312692960316	9.77410266687677	15.8773681851149	20.2590272815079	24.5838027221952	28.3301741737171	31.7513080613348	6.02250829889946	17.671335605318	30.1683416771359	39.1248030394461	46.9854346870338	53.7278252752951	57.3393852561071	1.59335716618994	7.63799215060181	12.1050042901725	14.4061702663804	15.6528601244452	16.6276148883998	5.61352899473547	17.2746720119703	5.46172760424008	20.2280806738903	0	0	0	6.57414808299977	13.0366840801929	19.5487140007899	27.7014836657607	36.7269667365429	46.5790351991806	1.52603715568541	8.70924350763479	15.6595223184062	22.122633145013	27.9190374543788	33.6849028218977	39.049892692218	4.2186449772368	14.3458053318328	24.6454048700282	34.0459034142641	42.0700434992495	48.827649967651	55.0607511994509	10.0051440379569	17.3639112415113
YPG374	0.00321089351206517	6.97643073443222	13.0481387825981	17.6761258010251	22.096420697761	25.6778131765174	28.8003746660655	3.83388343274718	13.2939177040154	19.894102475786	24.058366186692	27.9919539820105	31.8092482199555	36.1535498164098	0.0206301560186875	3.51135637167414	5.8429459765348	7.13483481741442	7.68058059963412	8.1505961195373	3.06219688220044	13.6702664335084	3.54468958169283	20.357661333604	0	0	0	1.82444637939682	8.46468848692687	17.9140406897223	29.8907224417299	41.0951007670282	51.343556785903	0	0	0	0	0.0318803013019493	0.340097697089616	2.34854004515033	2.53984446812258	11.0460246473355	18.9280580378205	24.7626109576564	29.3182836854766	33.9651098459336	38.988811970372	6.43386549586713	9.864595685693
YPG375	0	0	0	0.147469910175608	0.305981463362625	0.552475571831445	0.624330196752642	4.96380436694487	11.0862511702527	15.3543771380848	17.2273161919536	18.8875059529055	20.8012524346557	23.0679526626345	1.19725962136874	4.30480633722315	5.73392870553663	6.39733845128369	6.89383367847398	7.23497102534804	4.11136694319815	10.2150769001426	0	0	1.66509868071425	8.88483760791649	0	0	0	0	0	0	23.6605310989121	0	0.0702258620741609	5.44451220438535	8.04624196945548	10.1522787978704	12.1232204738737	13.5808954327835	3.56278467891151	9.08333978930096	12.726840454543	14.6635760161082	15.889415363184	17.434231444711	18.8569019183163	2.15097322785934	2.25296820598163
YPG376	0	0	3.37802422788448	4.48461730430875	4.95223676002919	5.08730192749964	5.04526274550932	0	5.56667816540205	7.80657358821852	8.54152019287491	8.90577138666236	9.59407986224836	10.5640765965469	1.71937729183851	5.88029414905085	8.53510503109183	9.87532986285466	10.7266481870011	11.3717738606238	1.33268034461737	6.63041689126171	0	0	0	0.806032251174428	0	0	0.492980540744779	1.41702958648002	2.40440869226018	3.47277762871704	4.82946682624518	0	0	0	0	0	0	0	0	6.16447328393119	9.033714293407	10.0612387833488	10.5100008014816	11.4508772936893	12.6913397104316	0.0149531374933869	1.90701602446443
YPG377	0	0	2.83433739954694	4.29323054553026	5.21203141020735	5.57140458731241	5.66592130287418	1.39538082050108	8.37120328893061	13.2033929719334	15.6859141171279	17.1322246518342	18.4286568425085	20.0231512498147	0.00158417525047559	4.780285279693	9.04509728084362	11.4989973746337	12.9183859190403	13.9766981071137	1.60177926035741	8.854999079805	1.57885926678692	11.2356766129921	0	0	0	0	0	0	1.41617169709985	3.63770475330431	4.5022022563619	0	0	0	1.50778802089873	3.4779148324796	4.78097124852067	5.85078632168112	0.0416733127586418	7.03708651838324	11.6005485039688	14.432727188392	15.6887287639745	16.7049050508624	18.036176675923	0.921979769805888	1.01324930788414
YPG378	0	0	0	0	0	0	0	0	1.40552705275455	3.35654080684535	4.56301132117725	5.32888359135899	6.11198251435029	7.11604653701137	0.275646493582752	3.60788679944034	5.48257476231332	6.72160388366561	7.59463138943907	8.27191778670661	0.483737336627939	6.22569449126604	0	1.26960884508293	0	0.723136414178941	0	0	0	0	0	0	0	0	0	0	0	0	0.0642693628540139	0.486614695903026	0.0801409860743112	6.18182324891766	8.97440467373106	10.5094809564592	11.5531124762346	12.9642668633509	14.4357709161281	0	0.00180302515101781
YPG379	0	7.55595794384943	12.1333463651224	15.277986865346	18.0583232643246	20.4970837589885	22.7702685768466	5.08247642462865	12.6424528221097	18.707348973464	22.3829924047983	25.5201221001292	28.3755864936075	31.6693967684703	1.46437322946173	5.43453964497603	7.49091296151793	8.39425897953566	8.85100650443956	9.2080279252815	4.62205777473612	12.6818425687686	4.69813470204477	17.3637677644222	0	0	0	3.13298649807212	6.84506654993967	9.81844237331209	13.2082690132231	16.318770464086	18.5535475633719	0	6.93545439380768	12.6953593978267	17.8748112158865	22.604759802973	27.2238406134922	31.0478351469763	3.40175240777903	10.1311647747628	15.840701585067	19.8597013043815	22.9985585257354	25.7503175651843	28.3198182763031	8.11292937233373	11.7001871088919
YPG382	0	0	0	0	0	0.00961178684278651	0.0574410975336252	2.90948054336711	8.66457739603324	12.4998459455223	14.3364702306867	15.6688298893669	17.1439680476725	19.127789155118	1.62563874557678	7.14502803714836	10.5655830141841	12.523241113518	13.8513880455294	15.0579203629994	3.64308770019023	10.2464280464752	3.62161084497824	12.1089504547858	0	0	0	0	0	0.092138695085024	0.443745583257442	1.93204381074162	3.33011355614344	0	1.60336881755387	4.91797631336941	7.4518864923748	9.97024607656379	12.7344706872284	15.2165620059951	1.77601519673811	9.0184428510246	12.8833744837869	15.1143500979088	16.734358742432	18.9178209563068	21.0931496294048	3.05070349281994	4.9531181517785
YPG383	0	5.4281083080596	9.40013714422444	12.1192308117475	14.7237861724276	17.0904874944107	19.2440293636852	2.94734722031861	8.350072470977	12.489809619382	15.1239481318202	17.6926634756818	20.175660175362	23.1258319540145	0.361191957108434	2.76379670341638	6.77924826104731	7.97905637476955	8.58934272360869	8.9468643793002	1.73312515970672	8.09525587806433	0	0	0	7.64781269033449	0	0	2.8216776039844	4.42959698510726	7.06231816353353	9.85902546628738	12.8018643347721	0	0	0	0.350424081616122	1.7852023717435	3.75533950535659	4.84996647503777	1.163647117799	6.89786664671006	10.2075332739369	12.5743254304712	14.7057648884245	16.8796571963846	19.0084203954175	8.22648334649679	11.7563223869949
YPG384	0	4.03787439008958	7.1878701900652	8.79232802689693	10.2118891266748	11.2119733744078	12.1695985177342	4.67361469984106	13.1240795834325	20.8891474035414	25.2190431412581	28.4406269797837	31.4918468017618	34.8689020091864	1.36975973378823	6.50043917254857	10.0783653749452	11.5654363213396	12.1208150386391	12.4274914277046	4.50436101248141	13.4298345974522	4.55713781324401	17.9751433133653	0	0	0	0	0	1.17556266142962	4.00961054348408	6.5068612709927	8.25624078964773	0	4.52105182656601	9.11333240509448	13.3734682584777	16.6642987388434	19.7764591503132	22.492666316958	3.43635508799925	11.2945855235833	17.6887020561009	21.9131059435779	24.333737241956	27.1293253183826	30.0867415312358	1.0335343602843	3.1447287230366
YPG385	0	0	0.0952441725722113	2.13136051520488	2.65327073323745	3.17664849147393	3.70206148879455	5.05430647785065	12.7249570290751	19.6997891979623	24.7716402342746	29.3405721369633	32.8290375401525	36.1950895331069	2.69052584778454	5.63757665349432	7.53824433505652	9.14135873984192	10.3947271191385	11.3550904238312	3.70058091241139	11.2459848569684	4.3667961836229	17.8481840670285	0	0	0	0	0	0.0505870627845727	0.111942742592395	2.09326390976286	2.47180332396887	0	0.29390053527807	4.20225705702487	7.06249270558814	10.3643712888293	13.9085481471557	16.994894545308	3.34466477879232	9.98857279969384	16.1108989361423	21.0690298678236	24.6393666900898	27.7725352353882	30.8109503345465	1.14370140199419	3.00348826955222
YPG386	3.71362783807094	9.54122387195581	15.0167044582232	19.2706648095389	23.7891583014732	27.9730187880265	31.9236801803493	5.35449084225988	12.3963599076743	17.4034064863452	20.1988529556651	22.3419109184355	24.2288177907751	26.5103993525136	2.97785578456148	11.0773033545551	14.3009427066502	16.0900732620995	17.2875522717152	18.3697695539674	5.88256452917601	14.6485533853726	6.39910712728757	20.2219060343071	0	0	0	5.69082489903148	11.5106741244562	17.1898556639359	23.0261856282358	28.3096064851596	32.4999039800989	0	0	3.86704371071975	5.69560417004535	7.05041902831328	8.36369568505458	9.38843947990464	4.98822599036668	12.8610374467351	19.6021909399103	23.9188257303677	26.7901845468664	29.1953246122309	31.2374176867704	9.72663403163342	15.7056258300251
YPG387	0	2.60138873147767	4.82587002617838	6.12475740754829	7.18371051518128	7.76793568441726	8.10186442744388	3.8238074716785	11.3202836360501	17.2502259127898	20.3778544117361	22.5529361414654	24.4643749328081	26.6935802954448	1.3485699374256	5.07996316682721	7.26225552623119	8.98551622024487	10.0496605125791	10.8699909496078	3.28902645688813	9.82122574496047	0	0	1.35318324818149	8.35842613478646	0	0	0.133581823943746	2.4255161209982	3.76288088845587	4.81572194408448	5.46830239540459	0.128779506808895	3.45783299706407	6.01686177086764	8.32583044346063	10.4421125271075	12.6999018406538	15.1124984382067	2.43705937895187	8.30755295399922	13.1541143719107	16.8791497369943	19.5132146073285	22.5940104531101	26.9253605315604	0.070393879023647	0.0695869433943785
YPG389	0.00321089351206517	6.79983151005534	10.5725009081529	13.5599194334759	16.7753411558471	19.8211497055775	22.8568934248141	7.92117337248999	18.4600823797179	27.9207699535875	34.7078727459926	41.1359988374951	46.9662909499353	53.8132069373145	3.57340112611831	8.62161674477462	12.0203997244744	13.886394384382	15.3302921060073	16.6837631564903	6.79791567243896	17.3265635392843	7.23841168346964	22.1340919372134	0	0	0	3.98452814496778	7.86963618267857	11.0419717595894	15.2434487758551	20.7488797827233	27.7417392783845	0	3.57943001792402	6.05886346684741	7.97453690517987	9.10700792933134	10.4232903467791	12.0098685836248	5.71495140143002	14.4360639188505	21.9375280684084	28.4880450789932	34.610199715747	40.6084214231997	46.4492089524168	8.68694177240251	13.9833422527445
YPG390	0	4.40476597802435	6.55977778143684	7.75339062127821	9.10846355787087	10.5491082488718	12.0849187455987	4.23432814523887	11.3716075971424	17.0329460745693	20.5192410659107	23.6565029609052	26.2866905745727	28.9044793866817	2.35245475998652	9.34131220717511	12.0340257798866	13.1249976431458	13.9348056061877	14.682332976887	4.54597558260095	12.7106864599258	0	0	0	0.178252870923433	0	0	0	0	2.64305293811599	4.94572352870159	6.83647155015693	0	0.114552502360842	5.01186749776594	8.51485802151897	11.5332193231207	14.4422644079223	16.9570537512525	3.49510246928358	10.5360997084673	16.0901518847272	19.888224284894	22.7377366783728	24.9795958731605	26.935721640095	0	0.0254189822952524
YPG392	0	7.9001264782602	12.3264749320093	14.8896080050033	17.0682535801102	18.8359466903774	20.4736117872215	6.90372869320901	16.5632829703285	24.1429314533584	28.9248403225611	33.5165267167236	37.8033909754497	42.7245600786171	2.54996814894924	8.58073808706924	11.0730824054743	12.2833003859459	13.097761316168	13.6888686663917	6.39377717509631	16.6481347830668	6.55857696392539	22.7587465906933	0	0	0	2.48937477808578	5.63082949888744	7.90473263905252	9.90150976663625	11.9984112637113	14.1458517926287	0	0	3.77369856887157	5.72271403495331	7.32718563314407	9.11493575129697	11.1709695113994	5.79977588858218	14.8584467071429	21.6871465243858	27.1488401200229	31.8005379434889	35.7442788244015	39.5905985614962	8.56136114973222	13.3758155384353
YPG393	0.0127225294444497	6.74796061521878	11.5214883318274	14.5827300060861	17.0297803887898	19.039418713486	20.9743727610508	4.40606904361426	11.2766966511687	16.2301784248764	19.0623245374838	21.2346297463226	23.7004572784488	26.7937726104757	2.22312162994067	5.79438083847911	7.12441402800071	7.89025064647388	8.3621093763939	8.68169600963706	5.05154953621631	12.3198151909172	5.10241267822644	15.5985536656535	0	0	0.0717225107635015	7.62872758215424	15.7349273114534	22.4001100214822	28.3966642684135	33.7160115335341	38.5390032846428	0	0	2.59305105747206	3.97202463122144	5.03666702697041	6.1038996627687	7.24866647897031	4.1397999621346	10.6644058564533	15.4946666904471	19.1261413952143	22.2272294012659	25.0404297484138	27.6684310938227	6.06703743361933	8.57352064815641
YPG394	3.76724467094556	9.50242394014797	14.6088117931127	17.9175348890361	20.8809625002564	23.6352605779605	26.2251422360582	7.63225683767709	16.3788740551603	23.128671781677	27.6609196574204	32.0994256269226	36.2966538403103	41.1478757155313	2.3969885575075	8.4190141074804	10.8585394628353	12.1559259149632	13.0494508967152	13.750229789403	6.66172809919522	15.1881172975976	7.60623082815248	21.4430128372053	0	0	3.73674281077843	8.02920931775777	13.3950330377167	18.1276854551427	23.2508233367923	28.860600467704	34.7039443675778	1.5678904953983	8.36641003548499	13.7328865275272	18.3822240106	22.2301222575354	26.0054970379284	29.501903992483	5.93732281230302	13.2693444838354	18.8768868767974	23.777315549838	28.1836660579674	31.9701255896856	35.4562042061438	8.17100030627353	11.7391992969145
YPG397	0.00636126472222483	6.983001761791	10.4669563092768	12.7070161252287	14.6672782574258	16.5978982493759	18.5132366610315	5.93999637913894	13.0909481293474	18.0575570243128	21.3082041970943	24.3678435772731	27.2822163919216	30.2901241327752	1.72934989372936	6.4988275584314	8.25276518342874	8.71882871506888	9.04225961554927	9.39630399878018	5.41020894003441	12.2281529024602	5.51307746317712	16.3690624959091	0	0	0	3.70031659722968	6.5111119900803	8.2578665862276	9.71711997676022	11.2785657062906	13.3843650415429	0	0	1.55851562573025	3.91056071175439	4.89938623815437	5.85639753173819	6.90392672765072	4.40841432169181	10.4241941897093	14.6906582666185	17.5377531380365	20.643782703056	23.4380765654746	26.3745958535418	8.32200455859519	11.9981818870541
YPG398	0	0	0.647970777109706	1.3382608703044	1.80120912112081	2.11269086878766	2.4071362476251	0.808927206384114	7.83277400336851	12.198546813206	14.4900878068658	16.8543066295298	19.0519809253902	21.4792523199402	0	2.84041718877976	4.55103559419041	5.38313099932385	5.92031377201709	6.36456810752518	1.20464546364098	8.18551819456794	0.679551387636467	9.59093717918686	0	0	0	0	0	0.0730755167915708	0.471430379556856	1.53359219938527	2.89329248536053	0	0	0.0128545595793447	1.11878514130652	2.53610345509385	4.34228197915789	5.60314457397739	2.13538822631979	7.75372234164103	11.675195732096	14.1161065016039	15.9425434891074	17.7373684870914	19.432544186684	0	0
YPG399	5.09395533746968	12.000325431083	18.2835569598532	22.315746341783	25.765300401641	29.168724442071	32.6136812418106	7.54365746683384	19.100828250221	27.544189976779	32.0803101562601	35.6597359653422	39.3812021898648	44.1228275970913	3.32887718140628	9.16926357461737	12.058106013196	13.0105791958842	13.5402005860886	13.9938173227959	7.37765540181188	20.2185658553863	0	0	5.00614434933616	18.2520761113243	3.55026428279332	9.26704907340162	17.8917947209561	26.3607546686406	35.5029030467104	43.9618067729943	51.9562041001796	3.55118353350875	11.0910504925662	18.7521536069194	25.3536997618478	30.7324374840656	36.0170554850814	40.834429694768	6.12379557198368	16.9038628285915	25.9146667185146	33.4577338173908	39.623949989561	44.6707715987846	49.3223420196618	9.1266617501819	14.3372593429622
YPG400	0	0	0	0	0	0	0	4.00252313694569	9.44674228494215	12.7564389270122	14.6384947924517	16.6125137922313	18.3831677576843	20.347882276504	1.59751245747346	7.79077444190444	12.1695286883175	13.8625816832994	14.6469353777645	15.1726063683214	1.83884259089031	8.88656936865599	0	4.96428244367674	0.852353054732404	8.2667492713932	0	0	0	0	0	0	0	0	0	0	0	0	0	2.49990523466067	3.01903081575888	8.90411965248557	12.3324281319871	14.3468268148818	15.8669927362237	17.6547771902913	19.5424229843601	3.15820483747701	3.36507747412569
YPG401	0	3.9616522376325	5.9426238509952	6.83538345485046	7.60894293221174	8.23241755366677	9.00461784435168	5.62089880580119	12.7788212423679	17.5676622798734	19.7476784325312	22.2667424285636	24.9435200136886	28.0602756738335	2.64729841099687	11.1833885393437	14.6552107772404	15.982881159432	16.7989346767291	17.3754274337942	4.74438748513233	11.8280459280301	0	0	3.62804191022884	10.622233000094	0	0	3.07216802158156	5.06294309219784	6.18476954396375	6.95853796776037	7.90779822004371	0	7.52494989423746	12.9849086535634	17.0660572091688	19.6116460530029	21.9500187189798	24.1244710675817	4.03935653175878	10.5019187867586	14.8971406820378	17.2568025358261	19.4692730289944	22.1277924289552	25.3824695200861	0.0274774769620425	2.311673880908
YPG402	0.0572513825000235	3.02437572037632	4.51774858567522	5.28889858945232	5.75925118695832	6.23035288631509	6.55729072496313	1.68155414412356	5.09227183166556	7.23352530473313	7.98763226541746	8.29481653163889	8.62431717253858	20.9016123798034	0	1.83779113631079	2.96202338959806	3.17822408635305	3.27440212246409	3.35873238434765	1.70796751252676	5.13466653928381	0	0	0.186693182095967	4.39278758166704	0	0	1.71811889102033	2.88030088729661	4.36887648173098	6.1080754017068	8.22207121900448	0	0	0.00956612723554163	0.216398047762607	1.1142549987996	1.28246529722762	1.49160110750163	1.34946107429134	4.40749690875205	6.76093434530922	8.7273886438515	10.737977019419	13.0245861283612	15.169476548622	7.40221707189745	10.9098604243184
YPG403	3.35185601149092	6.78245206849427	9.37085686198803	11.4724895366314	13.5383503646488	15.5925608930635	17.6607966046649	6.70687878313803	16.0315471511398	23.4828468109276	28.4635758128549	32.9108842666732	37.1378790203932	42.1137550831225	3.36658248168456	10.6185824558896	13.7660978926336	14.9898797344867	15.8074641237274	16.5560074283723	6.3644550246773	16.6143532859417	6.39738534107868	22.6476740853896	0	1.70591440269581	0	6.40504396108598	11.1338155365016	15.2634849790721	19.8285971120576	24.7444829189172	29.69292402779	1.99502297320329	10.5044521495648	17.6938487888705	23.8725407343559	29.2735287269309	34.4126822754273	38.9551971704163	5.19006759360972	13.7777766062805	20.9647253066965	27.1086021874951	32.0443834986362	35.8560290496612	39.4410171750782	8.50358236160683	11.1166271876635
YPG404	0	0	0	0	0	0	0.0127646883408056	3.76159683040844	7.77621536788212	9.70586184303756	10.4040473913993	11.1760392374918	12.0842464911436	13.2924154047343	1.35842792088248	5.09602250754057	6.88382147050678	7.85210951318724	8.41879166797306	8.95056235922233	3.49022136945863	8.10053694364524	3.8742442475922	10.940591045804	0	0	0	0	0	0	0.171888691393627	2.68214598041415	2.88926365921004	0.00321948767022238	0	0	0	0.13257424914896	0.216396129557017	0.34495271865134	2.48175644049073	7.02389686146097	9.15609913486199	10.2181005466169	10.9328804002246	11.9085127732195	12.9771041480532	2.04396788263855	3.93856010293649
YPG407	1.38681623174692	8.58221410434972	13.561731248394	16.8337916238302	19.9958940014198	22.7475364461428	25.3541451492824	5.8424653254992	13.6583337926991	20.5548897881565	25.4960254993732	29.8517451546815	33.5255470692444	37.6941413995593	2.09142606655885	6.45132375908468	8.76213485027668	9.92149393495693	10.6356339743844	11.2860257918814	5.82398980358896	17.0709754257116	0	0	1.76092229765639	12.5938479655475	0	3.2330731083715	6.59698601975842	9.83685434336087	13.9328371369797	18.2677539188236	22.574090356815	0	3.54167313525958	6.89944099358044	10.5013201922463	13.9934780541358	17.74531264047	21.2936370242944	4.70083233732047	13.6564889493466	21.3458164399919	27.8634613665835	33.2168141557367	38.1265520757331	43.0910035293097	7.21334381846836	13.5866417892032
YPG409	0	0	0	0	0	0	0	0	3.03456545414228	4.13614934491506	4.56616824673904	4.91416918906546	5.30266172898221	5.89143198948387	0	0.103864830801224	1.68432289170608	2.16779214837915	2.42281813022145	2.57434593220495	0	1.45628684243746	0	0	0	0	0	0	0	0	0	0	0	0	0	0	0	0	0	0	0	2.31737673343245	3.83859039862064	4.41812044332908	5.10634898877798	6.23207391339832	7.36638001747222	1.08089822452197	1.10525441757392
YPG410	3.50307061806751	9.02419657032835	14.1481718000405	17.4443305967514	20.4498941540756	23.0672330076698	25.5839613363236	6.8064685187801	15.9453982344954	22.5440019501825	26.1111567502855	28.9322378348669	31.7496826928792	34.9022036097671	1.76959499385817	6.84476609720807	9.18072211321011	9.75711960247963	9.97618591335589	10.0812934144714	5.93827428157003	15.7828568826714	6.2380462730137	20.9040170437031	0	0	0	4.63193894328598	9.36149625277321	13.9654084250237	19.6122094478599	25.0312162494072	30.007653058078	3.22882612135834	10.1890371340085	17.3905474641669	23.298484499849	28.4544755051951	33.3903236048425	38.0298479578405	4.93918647274264	12.8406335195578	19.4067703524897	24.2277920192551	28.8145863502363	32.7171675191608	36.5435455938646	7.80534428079474	10.1923899635376
YPG411	0	0	0.321155475712079	2.04086350414642	3.04295324664441	3.97374471895238	4.61709615624752	4.83318728163767	12.3402361461832	17.2505949744021	19.3554071857828	21.2083368628998	23.0041041612214	24.9755277965706	1.68462265292935	6.53722179499352	9.3826692187938	10.5621165282633	11.1624914430198	11.6765463566563	3.74371994410097	11.0500078995434	4.27222685548886	15.8607185821934	0	0	0	0	0	0	0	21.8507065563066	12.6496665097556	0	0	0	0	0	1.02796691234638	2.60360421891663	3.30546954282563	10.3010761906033	14.4234248088114	16.335869291043	17.6172783149188	19.0838576908373	20.4037037498832	0.00170892999924422	1.02952736123117
YPG412	4.70710158581219	12.0288179345644	18.9263680059963	23.3588761209445	27.0382940703962	30.3519380218106	33.4572872337576	5.924523336188	13.9715720461531	20.4822375344574	24.9524581150096	29.141261302516	33.0813342385153	37.3020335277732	2.56752488148377	10.2096501337092	14.2366116093688	15.580631753533	16.3286299366467	16.8711237839402	5.98253271122672	15.9151011685921	0	0	4.46403835727253	15.3861966669048	0	5.85534350146437	10.1970215315322	13.9056140571646	18.3388622389816	22.7155057966725	27.0038972095376	1.48418381597252	8.74983424627733	14.9884948507935	20.2573273242909	24.9040549898234	29.3139490064139	33.5618540534092	4.9166787876433	13.3924135381406	20.1379697427087	25.0503231206168	29.2702674732611	32.9228585773226	36.4201158579483	8.84532965898037	12.3928994233211
YPG416	0	0	0	0.637953885132623	3.2830519320358	3.51560740457693	3.63704671823701	4.75048574642957	10.7765391365993	14.0464566895108	15.0708179186791	16.2752587932791	17.8058241141565	19.5866667422471	0	3.05982597442717	6.49866702544752	8.09132101272634	8.73357092354225	9.15966375502404	3.9761534234681	10.7656150950651	4.26337723859827	13.7608508311503	0	0	0	0	0.00318051961770825	1.43926996115572	3.56611603204171	4.66983290490863	5.22712610479364	0	0	0.0382645089421665	0.560089064797336	2.2444241847048	3.12378528279807	3.7305110169777	3.27943790962351	9.46225231945389	13.4050466182051	15.2165422387325	16.2193079852927	17.6801220037456	19.1927853646496	1.27211821539471	2.1385848394588
YPG421	0	1.7231309823126	4.80958033494099	5.89719960519011	6.46355698570535	6.75381975290788	7.06425600294389	4.07148525615218	10.5294383924411	14.4955877912943	16.0373845462845	17.5956670542819	19.3246068480981	21.3971745551616	0	3.27745661585737	5.05743921393115	5.86525230727961	6.22347240190055	6.42717608855468	3.41016719406625	9.74741178575254	2.02553609061262	13.0465973154576	0	0	0	0	0	0	0.088119690292258	2.47033345296084	3.74276399341793	0	1.46559381183753	6.35262359513185	9.60478662209629	12.0594397878205	14.3779950450683	16.1837993985737	2.22021234649584	8.80511520970167	12.5316547447017	14.3597817672861	15.6577345908657	17.0475825314167	18.3735014409252	0	0.00315529401428116
YPG422	0.0127225294444497	7.2714127046348	11.5172116597479	14.2190015300559	16.4253294173024	18.1051589003506	19.4260988288972	5.2699817475002	13.8700136283205	20.7257166806482	24.4206106764208	27.6378016368349	30.7871546990958	34.2047539082782	1.15566275513088	4.96665539271768	7.41250914905989	8.51843641444566	9.04783605106268	9.37164471660918	4.22669504994388	11.9876523744815	0	0	3.6835403365421	12.7162925484219	0	1.46313080332332	5.44898278983244	8.21397502528805	11.479778052859	15.0502483609461	18.5882996184452	0	0	0	1.27946498167447	2.40625771201947	2.88916819645816	3.47699846234271	3.53036450315628	10.6035366885266	16.6025923211724	21.1356939663436	24.7044255862036	27.7072513846591	30.5465724687353	8.4466292809629	14.4281089197778
YPG423	5.29666528484312	13.0300884927143	20.8667053227594	26.4441472883771	31.7904672213244	36.3743686059908	40.3974846349965	5.82162228858708	16.0616229395345	25.1362508581823	31.5866526383946	37.802601111157	43.2049292297802	48.9186794883254	2.79010660577785	9.23800681574708	13.2998812573348	15.7326108534331	17.038565495127	18.029386454128	6.04816932478802	17.5578496410523	6.57599286579876	24.2486952857897	0	0	3.11275696713597	8.48578495816369	18.4960770518908	29.3924795953606	41.9005868289235	52.557923153635	58.8281383036985	3.54877895532668	10.9160080743454	19.1797671594632	27.0657328098507	34.5280528159654	42.2223779034195	49.275131491613	5.19943441227735	14.551923790757	23.0519240227187	31.1378846689964	38.3977466456887	44.3932493239112	49.7158229459034	9.03477715889165	11.8996532175181
YPG424	0.0190837941666745	0.0126410688416983	2.62940812219924	2.7852187039391	2.8390697890664	2.97210346299697	3.07165972931155	3.56483476968741	9.86057485075139	13.5624535055928	15.0379721145573	16.5345137895775	18.2935211450748	20.5940248776729	1.45332288934893	5.66610107250537	8.13211537119975	9.083692185781	9.5076072125645	9.71219750774266	4.13204937459297	11.441111377821	0.817118919373324	9.18968108035556	0.00477264018741701	0.585521347690318	0.0573780086108012	0	1.32309616096663	3.13004746002924	4.19328572115699	5.78925473803056	6.78925907580505	0	0	0	0	0	0.041775085855109	1.43809602918662	3.10797021217972	9.70665797549385	13.8041638517185	15.9677737544459	17.5022201407191	19.4031685938508	21.309898646953	0.0685831920532014	2.13644252822225
YPG425	0	5.44428538351861	8.84993004891105	11.1059853754017	13.1802426640773	14.8799062726031	16.3364661302924	5.9125512206435	16.2089692130749	25.8818922415057	32.4601356469247	37.4099334881394	41.7448508943085	46.2591131710763	1.64240360044311	9.60862888551163	15.5063263945255	17.902328155418	19.1057487217031	19.9467298818694	5.40115176950436	16.4110688512187	0	0	4.60251643539354	16.1412004982183	0	0	2.15081790243396	5.77046556811264	9.02391033745936	11.9249406494048	14.250900093052	1.33930687081251	8.49511487629428	15.0673424345958	20.7574610317228	25.4038447204409	29.6582861117968	33.6168224990741	4.51749700808425	14.1764323088006	23.8437206255908	32.4945989004855	39.4642599292874	44.8684632513823	49.7959131371534	9.4215324464531	16.6188537236852
YPG426	0	5.22785920628839	8.14909302230503	9.69782430902706	10.8419512401311	11.600890312359	12.4147144710502	3.50150693806623	9.31343643937049	12.6222309115576	13.9487307413456	14.6984414832727	15.6058736298567	16.8466003663579	0.268211700336919	4.71940676989265	7.57440531041218	9.06940167907018	9.74798008070524	10.1294080894	1.7939927716003	8.27797865259513	1.70674898067196	11.276334771679	0	0	0	0	2.62625620210765	6.14692391698779	8.5804656435506	10.2849782622506	11.1531439067824	0	1.33956234122171	4.75874030597429	6.93670829841762	8.67152633565263	10.4929213142393	12.0280296413442	1.58358588482839	8.12239619960472	11.8615870396924	13.6815565479388	14.4244532757728	15.3555834702726	16.331538684919	1.02744557371	1.97697766293131
YPG427	0	0	0	0	0	0.0158613871851199	0.07617375479144	0.929576682306974	7.92804505770438	10.9072054271079	12.0346980480685	13.3787791659296	15.0931232207589	17.2695365909256	0	2.13065596257087	4.41737503202468	5.20498806064866	5.53478444485417	5.71125294712835	2.08872015550607	9.07680569625259	0	0	0	0.244415648787197	0	0	0	0	0	0	0	0	0	0	0	0	0.0891042886411248	0.713085432626417	1.53229565374083	7.60868312653431	10.5091993855264	11.8263766183246	12.9908744440146	14.5811657700197	16.2860088444264	2.22013197664377	3.4298764987883
YPG428	0.00636126472222483	8.30531701212695	14.1049679249653	17.7749763005539	19.5947667275637	20.3959333003797	20.7301457093047	4.20978797988603	19.9438004814104	29.2180827569603	33.2563921238663	36.75638115416	40.0981222620125	43.1641699171759	0.00950505150285353	4.09885745107096	5.84746330774943	6.51783403530198	6.78680538024556	6.82404983731582	5.35083409906112	19.3033590017617	5.11947986390561	30.6763504636909	0	0	0.00717225107635015	8.79440189459485	20.27223271243	29.8376733927796	36.6285993314231	41.5462610606094	45.3873656028449	0	0	0.277642067177608	3.76698770520547	5.1564891555986	6.48951857969574	7.82200613700874	4.5715381519579	17.3342277403821	24.9404063043757	29.5004159889133	32.9238810918319	35.8525228505278	38.2999324918958	6.51223695260532	11.8734727701539
YPG429	0	0	0.74693979310595	1.78230609948113	3.7918987585879	4.42570600837761	5.01066649698938	6.09043374594379	12.8090661538824	17.8994749055079	20.6139784935079	22.7292316807794	24.5823916320128	26.5308353962084	2.67794913075011	7.8817336425816	11.5970710682536	13.632745810775	14.9946519343769	16.1164884124717	4.90251294126423	11.6625745346555	6.060604768068	16.7196481947764	0	0	0	0	0	3.45669399403014	5.20346521018819	6.80187869679511	7.88959714393432	0	0	0	3.12522312064311	3.97182048132407	4.71040237766342	5.4484317483241	4.59891122879783	10.5428928600596	14.9194506272002	17.8356380797522	19.3770767684984	20.925453893145	22.4410140363846	1.21075240487641	4.72391402453267
YPG430	4.18841642174325	10.298552671852	15.8458615526276	19.8340847853449	23.7265557201361	27.0689901478757	30.221738196154	6.23206169838419	16.7040692205006	26.8911537143053	34.1939830370452	41.1681186495144	47.5250469619759	53.8599352601517	2.44638182884438	10.8182646673485	15.6612996294743	18.4243659599586	20.0901139525386	21.1733681520951	6.14939915228354	17.4476013332385	0	0	4.90540699073739	16.1914332042658	0	6.50496778469961	11.9200921443598	17.2915259481677	23.3808336308178	29.8162435904201	36.5391738009209	3.34998562926103	10.0803105972294	16.9586506820371	23.194347341387	28.7327791381786	34.2735285901684	39.4214633074055	4.66966265987167	13.8045821266442	22.1395322852263	29.2267139495351	35.8591726586665	41.7290607649594	46.9964479594867	9.11856674485682	15.9917646469631
YPG431	2.97411728929236	9.34380534038317	15.190644442448	19.1687785052313	22.4634322112473	24.9860280082923	26.544155850765	5.81446449183439	15.2273161099186	22.818620018443	27.449617704405	30.5705615043845	33.2353007283422	35.7487435758828	2.77039219589196	8.41392919409569	13.3952314574216	16.5168177145501	18.3478957293433	19.6384476897914	6.23216985943979	16.9998109598146	6.94171213390811	22.9446370551168	0	0	0	5.03109513016264	8.80106894286353	12.4005080746496	17.1611569541127	22.0422260551918	26.27043168769	1.74125388389742	7.64985553195237	11.8025682820647	15.7043706850291	19.4642276759159	23.0817517754867	26.6723178326037	5.36367232285281	14.7787643180634	23.2253504896694	28.9422777262236	34.1501220888537	38.6976703124291	42.8504823988382	8.90179070469052	13.4485860076317
YPG434	3.21021035163755	9.0607630587961	14.0407629884686	17.502348799929	20.7774841680243	23.2415816606639	25.3348254604156	6.58087981558838	15.5217440412583	23.4038656440903	28.9203085651538	34.1524222574193	38.8883760020109	44.2121574678133	1.71139808562534	8.01832393474719	10.955154740805	12.2762891518023	13.3436922257784	14.3898392731175	6.15894025259471	16.5474820652079	0	0	5.32600889898488	15.9501686804067	0	5.16063775345242	9.74933889763709	12.8052976066755	15.7129365730841	19.2803616358977	23.7675090671966	3.56687351711579	10.2176594342361	17.4838926060151	24.3452613119612	30.2136196106758	35.7047458457514	41.0424984991458	5.02951278546697	13.7588410231259	21.9862455145128	28.9412834303059	34.0588250466363	38.3920467708959	42.2676268714859	4.11901624067182	6.3325506777772
YPG435	0	4.04923388875531	5.54925834131539	6.26709718572383	6.97003821513787	7.67209555320467	8.50457367305935	5.60238533010223	12.5938232832111	17.466572460994	20.470549377446	23.4341479622984	26.1987046337234	29.1337210231425	1.82335973577303	9.86118867468479	13.1882250398137	14.553512072618	15.3955897311923	16.0897545724241	5.38207266585776	13.0652607641739	5.6413376880185	17.613063313922	0	0	0	0	1.36444291599684	3.24010196650044	4.07560067613604	4.79335579462431	5.255880059095	0	4.32609440576512	7.86838716498192	10.8554702987635	13.1741163194008	15.205976061889	16.8198037434804	4.64372197200091	11.6302776074568	16.4342919319234	19.7833243735171	22.2049780316951	24.5998644535851	27.2604956628416	1.29484856570795	3.58033628051669
YPG437	3.43055476944301	10.6211294271519	17.4508284328503	22.1433971863308	26.6215272399423	30.5706423822817	34.3680602597208	6.70394670207434	18.259417212628	27.8776740156544	34.0044500015834	39.029258876686	43.2505143338554	47.4680706453805	0.735689679480041	8.34752098414615	12.6888217690283	14.0317057081289	14.8050309363763	15.3840266212756	5.75469739237559	17.9915533160505	5.43687542704226	23.0694883961978	0	0	0	5.54954468621162	10.5565678162016	14.7029042896089	19.1694417549857	24.2703616603226	29.5143934612171	3.11887459487789	11.3811518247499	20.0703643633888	27.7063898240288	33.8474773978106	39.037250697226	43.6695256013004	4.53814049737842	14.7737576516987	23.6331649485992	30.4859346060193	36.1076952980861	40.5050586643332	44.5315575155904	7.31493999353646	11.6650890312581
YPG438	0	0	1.19690176865746	1.78413025646591	2.08340124905268	12.8388578593963	13.8755496571947	2.36058172232203	6.50399075529561	9.49735666374389	10.5331761979832	11.4904377209546	12.5768663375682	25.5154968013235	0.130637864670348	2.38101230392357	3.32045333105133	3.6239830468202	3.74375448936578	3.79461122666936	1.79986186848832	5.7372679913269	0	0	0.996179812308106	4.50456363114971	0	0.0282932509492878	0.512587956437004	1.81164918597251	2.3787832800884	2.74484793361824	2.91435166480074	0.0376559606568961	2.40878456353215	4.51202334609714	6.35510149091069	7.66405421270657	8.96771019252463	10.1824932135229	1.62064463945993	5.10847136264943	8.18834987042443	10.2097000679539	11.2759900986606	12.6050580283329	14.2864100687593	0	0
YPG439	3.11536955418335	8.655200841715	13.7489413199132	17.486055623187	21.1391381949059	24.4883428700556	27.745619052286	5.77553480037395	13.0622195520495	18.9709619722831	23.0694898536538	26.7145781021224	30.2805258238155	34.5614969043347	0.571906708741949	5.1274542364716	6.87082711155313	7.80760782542918	8.4093073920591	8.90911425889081	5.11025721835384	12.0792329042653	0	7.08468284039432	0	4.67689450660751	0	5.5271434852682	10.8641436226193	15.8400756901121	21.1409520631265	26.4028470137157	31.7943012604488	0	0	0	0	1.47286992015006	3.41923731920771	4.40958806087596	4.33784478128073	10.3541437506659	15.2089454417555	19.4788266772431	23.5537272483237	27.370959932356	31.2380540547414	8.80632270974534	13.3317048758504
YPG440	0	0	0.391863434539115	2.30349457945056	3.06220566197126	3.39956962923092	3.735006177287	4.688762687739	9.83912073968481	12.9010523302196	14.3604039329921	15.4586875062283	16.7092488190723	18.7868094715671	0.790600637279265	4.57638373933878	6.72819399359002	7.80992864118001	8.55838150275146	9.19364289658414	3.93189809078714	10.0447022467615	4.41092771485688	14.4595748406187	0	0	0	0	0	0	0	0	0	0	0	0	0.101834375417698	0.650749132995082	2.26606983777521	3.84214913035129	3.2045031767944	8.64741964262466	12.4669032226316	15.0076712761486	16.7193906181867	18.5899412204423	20.369367293288	0.0437824350660991	1.17931418901577
YPG441	2.64600092804266	7.64652857331866	11.6101260141963	14.1783567853963	16.1987137505064	17.700918650894	19.1305284194626	5.63414405363661	12.7731816002316	17.7851843039191	20.6550806940642	23.3552776920417	25.7740210865725	28.4254995705116	0	4.19252368301815	6.16231548035712	6.93762914876779	7.42797241904843	7.82341576233809	4.68651470600653	11.1134101781853	0	0	2.77212089420494	10.92188520674	0.0788947618398517	8.05759558967035	15.3171318792143	21.0617687466645	25.7658725712564	29.5200793211233	32.7728618187701	0	0	0	1.17665333827065	2.7703926462962	3.42881537939621	4.14688849371536	4.16474025136021	9.67934362257864	13.8948612847953	16.7354052601578	19.1354061814028	21.3985229778353	23.5461743448117	6.67268263458185	10.9676857810985
YPG442	4.48133721047512	12.2613460393723	20.8182037595537	27.1541169047592	33.488597204727	39.1857691974389	44.4674948186874	5.88101578606448	16.0889157221104	25.0410126714476	30.7104252069875	36.1243252211931	41.0719516713399	46.624230828472	1.87568567198852	11.6831666340249	17.1926626050049	20.0049750106533	21.5147226785391	22.5283541394764	6.15326057871281	18.6383430914944	0	0	2.92651273268524	15.2929731701711	0	5.59970426756542	10.7754333983498	16.4079100599156	22.6879624920342	28.6415219803079	34.6205936015465	1.75083085595927	9.70459557016381	16.793037256485	22.9870076323267	28.3455089828882	33.2966627071042	38.1734266410779	4.84861006035702	15.0776569333879	23.9575863655711	30.4884462229561	36.033445397075	41.1118452336522	46.3147670845044	9.72318919726255	15.2734245663759
YPG443	0	0	0	0	0	0	0	1.34524331529885	3.96730831439786	5.78113698514464	6.66900888668465	7.46063082373116	8.17638263029261	9.07813228519501	0	1.394363161045	2.40852168325298	3.15028109354189	3.48378263520204	3.75013964620622	0	3.50575948922984	0	4.68362972935996	0	0	0	0	0	0	0	0	0.0157873871332651	0	0	0	0	0	0	0.0159700332708953	0	3.54968342179086	5.37531251800143	6.7200252250346	7.55128416544974	8.52506719294262	9.64308596009986	0.00378886457302781	1.09757079262465
YPG444	0	0.158013360521229	1.73176941921874	3.05393515855833	3.51577705014909	3.82918809818373	4.11958409239615	4.28304974738377	10.8961358914457	15.1000552515245	16.8361012286124	17.6238499414305	18.8760748666359	21.0986598742728	0.524362007907419	5.03914275124059	7.14101885515116	8.00307423730492	8.40978345071411	8.60370493449429	4.15942032100887	11.4998164722242	4.2928465873965	14.9094353821759	0	0	0	0	1.53299405930555	4.61627632374923	6.37831204624458	7.79446581784301	8.72407107666743	1.12038170923739	7.54161958141278	13.0248435271992	17.4556138739532	21.0510986436982	24.0058333347993	26.548906674819	3.37115095516328	10.1195067033517	14.7814366468085	18.0007651969539	20.2962655914495	22.5450143484716	24.8385116307778	1.0739326139771	1.24540752340834
YPG445	0	0	0.0287284535809981	0.325404307098959	1.65986171246091	2.06539157082744	2.64260962214324	4.68165248124179	11.5520703716413	15.7918874478974	17.4319461736454	19.0496960796883	20.7958499205074	22.9845244301071	1.12324040395142	6.2709866784501	9.71015121365863	11.3753380701931	12.2359340864019	12.8488793138412	4.40498112308827	12.2652185451201	0	0	0	1.36084387648608	0	0	0	0	0	0.923103127706638	1.00084345412318	0	0	1.47436264887278	4.039580187802	7.11077758895345	6.94651410279196	11.0866171104957	3.66243233763778	10.9096629586501	16.1015457671337	19.2686007276674	21.2012482677601	23.3594280287278	25.5051649343354	0.00294689466791052	1.1247735392509
YPG448	2.87673134364706	8.26523551014314	13.2045492520947	16.6304153265559	19.6390779174038	22.1150963830437	24.3331772696447	5.75734637972799	15.3203345250522	23.6168551844988	28.7385746108657	32.0430202735358	34.9804408878848	39.0939710780565	0	3.0629479388953	7.75688208250424	9.62430265874369	10.3443683808977	10.837761615726	4.93325828735255	14.9176868744503	5.00516591232225	20.6768872628197	0	0	0.437507315657359	7.05238499368172	13.348833714995	19.321427512248	26.1072540535458	32.9159117509828	38.9395829536422	0	0.204661716289912	3.78396275896413	5.23162625966998	6.55194582312862	8.11669504774387	9.79763741849398	4.08444011095599	12.5330929380686	20.4087015663406	27.3149412413888	32.8451010827123	36.8370299108253	39.9249707222349	9.26899537592934	15.2965665739916
YPG449	4.09342431853429	11.0928568613016	18.1690570170208	23.3373415474989	28.6737401550607	33.403949799434	38.0696412812127	6.14965154472131	15.6752304172983	24.2768972829878	30.382662442913	36.5385721278521	42.103209679607	48.0459381608887	1.53220111542825	8.08045131714132	11.3870242925188	12.7162588956628	13.5188400852535	14.0493105114734	5.44938218241826	14.8357754808344	5.89339352943581	21.2079689183377	0	0	0	6.67260682644159	13.3070442563595	20.4457505825983	28.2453620846747	35.113667973196	41.0955966047911	3.06516253653634	11.4807437790922	21.6881167621186	31.4625601081569	40.7035970718974	47.9371701116461	52.1301809496223	4.49812675342935	12.4034214235178	19.5379738903967	25.5582446222096	30.7818149532091	35.2789666147698	39.8058782736052	6.34343742023204	11.4063190056806
YPG450	0	0	0	0	0	0	0	0	0	2.07923945540572	3.05098553880317	3.56926445567335	4.65762070959487	5.63735500556634	0	0.132020948365003	3.48482858957337	5.41701766431379	6.28748233691466	6.84235897836669	0	0.313854922939108	0	0.687546230434956	0	0	0	0	0	0	0	0	0	0	0	0	0	0	0	0	0	0	2.48493934495318	3.7619699873937	4.30706586081449	5.07310786385982	5.86596696432032	0	0
YPG451	0	0	0.174614316382387	2.08194586941947	3.3864711243399	3.62495958481248	3.70913148789423	3.53302187031086	10.3182440640564	14.8331509203492	16.385043066013	17.1955814359816	18.0744805293368	19.2652582036526	0	3.22776734907116	6.23329117877377	7.7368620666171	8.34892608877412	8.7388526482235	3.69608401779611	11.1864423927434	0	0	0	6.8124329473894	0	0	1.03048835613747	1.70494507052396	2.96858691999229	3.40539364747816	3.52329397719181	0	0	0	0	22.2213391859723	22.2252465635303	24.351276970577	3.07634580807403	10.1791277788591	15.153919667024	18.0726126599446	19.2570321910889	20.59032976678	22.2852349045624	0.00126681442952495	1.0516309334516
YPG452	4.51284092257671	12.0552272904685	18.6760756909206	22.9592504906713	27.016781622193	30.4980455665972	33.7486335034666	7.30889328955588	18.0320402628202	25.876047700018	30.5734076940782	34.0055402723985	37.6400927256893	42.403637109033	0.635254275440711	4.83474368409256	7.19519123655359	8.06318761612922	8.48444474858649	8.80094576981791	6.22311268890974	16.6529088716883	0	0	5.41634952473538	17.2394261168851	0.0717225107635015	7.04630690174928	14.9737017339895	22.8395102447323	30.9972858559241	38.5947253304532	45.860285358547	2.29900001005168	10.9147092785358	19.2085926306621	26.5746225434907	32.9531399681037	39.0666394923073	44.9456080743893	5.41700864040829	14.6655372896851	22.1585868066351	28.63410501915	34.4211552125823	39.2204609976403	43.3603483847385	7.90803377955475	9.24353545312632
YPG453	0	0	0	0	0	0	0	2.26653183932865	6.09026399650726	7.46666659813757	7.79650812099919	8.00694514497238	8.55716611349142	9.42014450493818	0.0776245872733038	4.30357950451039	6.60248592592396	7.477055013584	7.90547073887504	8.10841891759488	1.68186822337528	6.94415570956634	0	0	0.55029474675682	5.8569274905383	0	0	0	0	0	0	0	0	0	0	0.115736393928261	0.487768609919824	1.87754095449465	2.1705888929744	1.51947309596894	6.97842495434683	9.06286703975312	9.84063713748365	10.113041115289	10.8051671657572	11.7211177040364	0	0.00132556859012639
YPG454	0	2.45574089756641	4.32642533361254	5.4716494255799	6.35219500431625	6.95038147434095	7.49830423294491	3.92909884192145	9.95394646525119	13.5734302124063	15.2814298353647	17.0592814206532	18.9156855785485	21.2422581363733	0.00633670100190235	4.10339917865072	5.72924849659439	6.53344742013432	7.09990773898497	7.62735627703997	0.0288320266864334	7.17330414927319	0	0	0	5.53704297852783	0	0	0	0	0.044059845146129	2.02801522009234	3.6467128441525	0	0	0	0	0	0.339598943172762	3.17545360895486	1.15116560501977	7.24731634057086	10.6489706133224	12.5592917518697	13.8849385278616	15.461645739616	17.1495845251116	0.00252590971535187	1.24251237938387
YPG455	3.41676988820414	10.2746022029321	16.3354714243175	20.2968100033228	23.8529510738611	26.8711623660198	29.1646892233383	6.08561942715197	15.9405167594675	23.5042572681217	29.107485831104	34.9157367998674	40.2475520014022	46.2771975277154	1.48043812479864	6.03799176693601	9.10341603182506	10.8288422839317	11.7134747714575	12.3368407892247	5.85114892727619	16.2336958341914	5.75515036007268	21.9493368519502	0	0	0	4.62574457514943	9.20868374325478	13.5713585488346	19.0279336576646	25.1207430179242	31.6558871415583	3.52909472484362	11.1917976983755	19.9057755367166	27.6836450894589	34.5604306325978	41.1282915139389	47.3875344068022	4.73277505008597	13.7492141609461	21.2297318626721	27.5317190702626	33.5906026092881	39.0171710245382	44.3623673793795	8.54930510892541	12.8871294653462
YPG456	1.18160881243998	5.89037998987179	8.81975125412581	10.7616097013071	12.2767497089057	13.6020236675421	14.9672520591004	4.996131936822	14.268826707557	21.0647303090896	24.7771522078322	27.3541358441132	30.7545568459137	35.6546954588972	0	5.0471157300045	9.39832304862558	10.9963274389731	11.4761433589661	11.6950953401387	4.84174349829564	15.6114731296619	4.14751585890313	19.0454243287166	0	0	0	4.55686235794104	10.0212735188354	15.4106283299804	22.5686469683256	29.4003743527211	35.0959975197523	0	0	3.05833077936628	4.16235523326128	4.95888779741728	5.94515892706148	7.24322160670255	3.62494214314636	12.7454365955201	20.6004941516775	27.0315218091788	32.174555952371	36.2081242348609	40.0280840492508	9.03943800513427	15.4220733665189
YPG457	3.63565855925279	8.79808919711651	12.6543421567813	14.6501369511373	16.044282517765	17.2868767055311	18.5388178346198	4.40780267056359	11.3698404651768	15.9321351716314	18.2765810314274	20.2277953347706	22.4077376867983	25.0387018210458	1.62981170337589	13.0030817919299	18.9973337224867	20.7971770046794	21.4500834840565	21.9080075823139	4.0525865888339	11.1368781783379	4.41373592119985	15.5120306424984	0	0	0	0	0	0	0.191975039565276	1.56555798730398	3.14030844970269	0	3.00945388601022	6.82303662977772	9.60369922075776	11.373962336781	13.1123763915492	14.7440325712478	3.41073270878831	9.65221996101012	14.0830584282103	16.6843700650062	18.4972528480075	20.602769657365	22.9221129329736	0	0.0247820618257589
YPG458	0	5.56793659342586	8.61447708386848	10.742298208644	12.6287405656689	14.3754263319645	16.0079653275078	5.23030017983612	13.7166963754003	20.1842155531833	24.3394155815921	28.0284106975317	31.4064937786835	35.2582941856499	0	1.9850052841982	4.81581263745935	5.70495971792961	6.01969918444198	6.15610435476832	4.92872970208752	13.8631817460868	0	0	3.20286756193617	13.9846999803016	0	4.11404751301673	8.38935581055279	12.2895232706861	16.8990423469861	21.6781420184053	26.311883701831	0	0	0.0417773186328702	1.7878325532974	3.42375631154118	4.10963695577446	4.85878739406489	3.73843549462251	11.3826171221666	17.2412965069879	21.7586543384795	25.170142270897	28.0323599077273	30.5515534517381	8.16068105478741	11.8642866726892
YPG459	0	5.69818387998567	9.20669817371887	11.4861395008353	13.6845008230885	15.696978583641	17.6705802790403	6.3908216425483	15.2745029450991	21.1882508225896	24.9779120998286	29.1450189587283	33.411049580006	38.5683846121198	0.00158417525047559	3.99563633296806	5.33953399376921	5.8580621168753	6.1438599470531	6.31701604881053	5.66980154308878	14.884790159859	0	0	5.08368056237415	16.751162264167	0	3.74805339649904	9.68764688757251	15.0005839371727	20.4247346108694	25.6768379815476	30.6945176869619	0	0	0	2.63206059151226	3.73596276158042	4.6584230494208	5.73069136949077	4.85497586657728	12.7928418222641	18.3479589396745	22.4564337369538	26.2482474463412	29.8398863951343	33.35310364379	8.8655522128029	12.5470695786592
YPG460	0	0	0	0	0	0.0768942947422921	0.622278556614273	5.50670284068284	12.159279820317	15.383505807456	17.1448156486907	19.2989069122696	21.4224244912475	23.7359695448561	0.647927677444515	5.0062078606796	7.91454056524624	9.46357633298277	10.2831216686456	10.878221721996	3.89300005243147	10.6889160751074	4.82261685362804	15.1936485198272	0	0	0	0	0	0	0	0	0	0	0	1.62547851637905	4.15076608231788	5.12548437428979	6.13266227565104	7.13961439748223	3.74484677350846	10.1748746690498	13.8172178047008	15.7568308295827	17.1499174426999	18.7255283246629	20.2306094592195	0.0151554582921112	1.89870048438787
YPG461	1.31375247089419	7.77048037475141	11.4291103523727	13.2890461344049	14.5068780306961	15.2563873128908	16.1075304906647	4.27015664252243	11.2976951612518	15.9057877159031	18.0173878244818	20.3243214671987	22.8449732854344	25.9002162465978	0.00950505150285353	5.46865738659986	8.0798725758612	8.91897258696066	9.27551938424368	9.5143038829507	4.50512634024216	12.5580309644088	4.52891076588765	16.044867560757	0	0	0	0	3.09746461065479	5.75076668653272	7.92381802840884	9.47395299386324	10.3424334765687	0	5.67297141272899	11.0134862215088	15.3488624878543	18.8865197324184	22.0859764092011	24.7057817886084	3.68403056942336	11.0046834880288	15.9348082716321	18.5105603037793	20.3178266532807	22.2848954720341	24.3066293707358	0	0.979097643131901
YPG462	0.00636126472222483	7.15819416952295	11.7026954757351	15.117130829646	20.232919479925	25.8713007210362	30.8845726160488	5.46794226233559	15.111879478241	21.7097334074645	26.8482839136183	31.8392184115047	36.1660498605959	41.0442845297547	0.388483093142223	4.51698147675561	7.00192018776859	7.80622838557367	8.13965428152522	8.33963825675332	4.35786701116575	17.3929964749813	4.67584009142533	23.3342228408024	0	0	0	1.30061638864006	4.41055972496474	7.50315131332536	12.3069481509602	17.7175309596301	25.0180087518118	0.0658979311495682	4.14388086614466	7.07643806054891	9.8667470526898	12.4796362481215	15.5378782312732	19.0165800684293	4.22148683535426	14.4231332826197	23.2568273146754	30.0602249393014	36.6722388340108	43.1145062200017	48.1208118716432	6.84302627389523	10.4968083709271
YPG463	0	4.82956534059972	7.10918983207429	8.25155044582748	9.09691737191707	9.72567713020015	10.5161974746037	4.48816805897184	12.2310719248758	17.6101115170841	20.3809121422372	23.335604708864	26.0469559931307	28.8875935187803	0	1.38063110597456	4.36394665587003	5.86688343172914	6.3757197188574	6.62787639879487	4.36287952621189	12.3730626356425	4.29861556341739	14.9148410619947	0	0	0	0	0	2.04538573712828	4.41778519140418	5.65488320415871	6.90866891999533	0	4.76883633950839	10.4278357761641	15.6829615500403	19.8554603892778	23.126672505639	25.6379768830267	3.41898544714658	10.7098675878548	15.8236310234185	19.1208227523875	21.5719868162069	23.7392258814867	25.6996597901947	0	0
YPG464	0.0545246674032024	7.39335650637159	11.2926281943101	13.7942290967266	15.6699808237709	17.2513731486431	18.6868376106637	4.19824927107886	12.6847064138864	20.2445816577834	25.1254835984166	29.1220027324826	32.6137488322382	36.1780823291165	0.00158417525047559	3.62602570717888	6.41807302016548	7.76729296217618	8.12359029825366	8.35105199335869	4.3342214376529	12.9130043534419	4.1227399633728	16.0611863833788	0	0	0	1.90315078231003	5.74737775885312	8.03399118849111	10.6002604540842	13.1550907446321	15.8166262158519	0	0	0	1.33090337897592	2.55256059373436	2.85110533266261	3.02168493098623	3.44156134124445	10.6291379734154	16.7341926308852	21.3523297529434	25.4527842948289	28.8955841048454	32.2782636904242	8.37008899608637	12.4664238881294
YPG465	0	0	0	0	0	0	0	2.0505388457871	8.67257321412358	11.4708879727113	12.7732985167916	14.3008279093251	15.8337294874096	17.3348955636205	0.0384868456976971	0.714013446321194	3.09335205139281	4.59684860635185	5.2804245878757	5.79062387825246	1.98940984136391	9.35764779996585	2.204350665573	12.7831000331789	0	0	0	0	0	0	0	0	0	0	0.197348166627254	4.61778646988456	7.47827969409294	10.0890916931468	12.3717228525409	14.2781010972085	1.67334378923162	8.48545158119422	12.2604370369275	14.9502668274798	17.5734326876753	21.0607415241315	25.0273818079181	1.43056463901395	2.52446870427434
YPG469	2.9009962176488	8.53741927894034	13.4849495923899	16.8744363684898	19.8507932767019	22.4019552409505	24.7043201071193	4.99236671579142	13.9997334415851	20.8656494524605	25.3808939860678	29.6672037249087	33.3769277336701	37.3580467011079	0	5.11266482559723	10.4708241390023	12.5282526269255	13.2871778914258	13.7278809684417	4.92831225058165	13.5518945577854	4.84799210511717	16.6185773760796	0	0	0	4.32290341252002	9.10098877985799	13.8632574870875	19.0933088131807	23.899770812026	28.3986134034088	0	0	0	1.43706022460924	3.24559813802656	4.15721279571595	5.13122160403274	3.87273130623469	11.0628800764581	16.5137736065355	20.8887698166836	24.7191633342443	27.9814520003588	30.856388886983	5.84214727034486	9.37504575546686
YPG470	0	4.05791311298522	5.75577591703118	6.48919478107178	7.01693470745821	7.5421026076877	8.17514052595461	3.77310186570783	11.5792308463466	16.1479973481851	18.1875644491372	20.1258529624406	22.2061908760839	24.4829996974005	0	2.82068826753156	6.77614736623047	8.12777081551709	8.54656282072902	8.74394607223165	3.69684934555687	11.7606464511261	2.40524190353145	15.0595690441973	0	0	0	0	0	0.13026505167193	3.13493357116532	3.9474287361033	4.31537639692701	0	4.9142119835725	8.95227888351857	12.4734894372687	15.4725795143762	18.1828146294773	20.4053979287432	2.93927616385487	10.2595096918369	14.7470445169485	17.2209633533033	18.8867159210277	20.5313275492996	22.145168357931	0.901378957862097	2.48829972835071
YPG471	0	3.02977825545048	4.67006311927369	5.29588936196605	5.8165616297265	6.38591312599398	7.04000131280053	3.97654072618874	10.0872672639495	13.0727255653171	14.1712774378853	15.8150902546713	17.9065189159685	20.6344267175131	0	1.57027538562677	4.21762385959866	5.373222410804	5.75186691409313	5.8388488113366	2.55348584833961	9.17631193063784	0	0	1.13251069214915	8.09393528050801	0	0	0	1.88164317623122	3.42063335721559	4.26751744325275	5.51815978269538	0	1.3267709839536	5.06313858659612	7.5096670470632	9.36952242272034	11.0458587794254	12.4611980934532	1.70887865909845	8.82461365806504	12.2918491445355	13.7681941884899	15.1587017888481	17.0378231703991	19.0907981740844	0.0117875786716421	0.947788733413963
YPG472	3.60845835360864	11.3342185422947	18.7299802011134	23.6549137119294	28.5528850308462	33.0096521046856	36.8794549528815	4.52589929631792	12.5724497116392	19.328705973	23.2388779684346	26.9135592682791	30.6889816976504	35.3006527243751	0.196768267503423	4.29977855846965	7.3319126841556	8.80333873749765	9.38204266862516	9.78190436594649	4.5583692682022	13.9324146256905	0	0	0	7.03493072785079	0	6.61560173020821	15.5072252169346	23.7516730654998	31.3436725998558	38.0374451024955	44.1268937546585	0	0	2.84027695202754	4.1677751893383	5.32627376260131	6.65446530704679	7.99633835451107	3.95414552694828	12.0434934213203	19.0531476007574	24.0529723614625	28.0769579683273	31.7921994109474	35.4036017026233	8.08559921781794	14.7531675074035
YPG473	0.00318063236111242	8.13498822358333	13.1802372187407	16.3147049092825	19.3376407666361	22.005610470386	24.2441727344632	3.28202618829164	11.9105810673131	18.4821486656178	22.7982283408457	26.7968889325891	30.4910803124599	35.1030288554012	0.00475252575142676	2.55532836002007	5.78713372794191	6.95085793942448	7.42889018787896	7.67445082457911	3.02566749935376	11.1784479962193	1.8914850949882	15.7329043572662	0	0	0	0	4.60250547148693	8.30915005208139	12.345780043673	16.2908993967949	19.814459179124	0	0	0	0	1.37885500871943	2.18853314538409	3.77571439593081	1.57155909870605	9.55404757983905	14.7645037859108	19.098641969721	22.5731229701385	25.7762887486542	28.7242833477706	4.73009825198951	6.71397091319217
YPG474	0	0	0	0.0984128789153794	0.229740621119102	0.447544330704953	1.25441820430256	0.260821266211455	8.18454750842164	12.7414398552749	15.3185813596705	17.7491274982333	20.2891149605406	23.2122486353286	0	1.98094676311687	5.09182817563865	6.16764939605215	6.46182261873182	6.53813435342934	2.34169691576607	11.0841410687418	0	0	0.983840847420349	9.7352660958386	0	0	0	0	1.50634779529928	3.5795089656259	4.60985353956941	0	0	0	0.462945575713042	2.54027448815553	3.88640591257164	5.0032179466293	1.82084867627404	9.45450474424684	13.6761023310214	16.4507593553944	18.6938522622858	21.0437187917039	23.6169456036669	3.64845011571726	5.53187137286995
YPG475	1.62742141709514	8.42360361697001	13.8871324888622	17.192352377688	19.8843546002467	22.0721159432809	24.2337157003011	3.32507982934343	11.5157728061178	18.8901683351039	23.9128020975278	28.4728585434581	32.4768916728178	36.7994315003818	0	2.4033930939304	4.93672252984377	5.82183554497606	6.06758445264825	6.14676866679947	3.96529039338836	13.8864354580114	3.6248767413261	18.395512303223	0	0	0	4.61638325722213	9.1446798365848	12.8954839970766	17.65347671482	22.8172870397769	28.0741434335124	0	7.04126794779579	13.9959337488044	20.5877880038516	26.7910353043974	32.6891329352179	37.9105125966194	2.90417328431208	11.3337731116567	18.6265943443799	24.3456062995295	29.0520442419026	33.2090909940517	36.7798273907455	9.07887672703075	14.373136692424
YPG476	0	5.45655071295342	7.90435706504199	9.09849712832081	9.9755511498324	10.8105888872825	11.9063196731338	0.426366361819776	5.38848298323201	7.1816173950616	7.55127499032116	7.99054695674695	8.30368460213169	11.6913200896851	0.115644793284718	4.56509605693957	9.02305010987107	10.9799619541862	11.6841388923164	12.0302557639304	1.82282479828674	7.81412593991006	0	0	0	2.97099760608476	0	0	0	0	14.248495556177	15.3108288786449	15.9159490160355	0	0.191870359021793	4.2453605797443	7.68903751907373	10.6633271489741	13.340062308081	15.415656765179	1.27584449830303	6.4954911393326	9.58976232797007	10.9555586758713	11.5053177256078	12.6610960804703	13.7428126969375	0	0
YPG478	4.07179537617651	10.6112187313336	16.978403182979	21.3585810744697	25.6360831857238	29.349860771087	32.8679045392222	6.05682645818905	14.5040441703275	21.2840133093516	25.7953929086622	30.0757443024648	34.2625079103711	39.0731105265411	2.50306763470582	8.00320598635235	12.463695143969	15.1428451958897	16.7040491555467	17.9118014906102	6.15834886296139	15.2980695585102	6.60011823643778	21.9368404840585	0	0	0	3.6453854544684	8.56320222515826	14.2136625616182	20.7562995781579	27.2148844800135	33.556473038617	0	0.0254561116357427	4.03659376984008	6.5817988685882	8.87162271541598	11.0950922213224	13.3101654647916	4.91420071085134	12.6536219505909	19.0949898869791	24.4972148557185	29.4453604872155	34.4166629917656	38.9679431538116	9.61181235246969	15.0952785309738
YPG479	0	0	3.20197681494333	4.23246158421121	4.81743495965556	5.04259805340629	5.10106657815797	5.07051089467084	13.1495684187936	19.1459877400844	22.5454929926602	24.7537832728402	26.5247946805612	28.2420304403282	0.697212100091615	10.9692736478113	16.7890976276029	19.7099767260106	21.4604138443751	22.7936176382086	4.21510147972887	11.8806113078197	0	0	3.14934923701762	11.2625458020527	0	0	0	3.16291895583424	5.74592661106095	7.38618369770002	8.13960983526792	0	3.29252652505737	6.92432739580049	10.053319054229	12.5853637672507	14.8618828538586	16.9142249468192	3.34057242236842	10.683360824152	16.3126845050961	19.8666996022548	21.9608895492935	24.1110011264529	26.133333073658	5.79491777549735	9.17491728193531
YPG480	0	4.35337101976985	7.23932237863201	8.92672439770054	10.2467145661804	11.0314700756031	11.4449637059887	5.40065959423626	12.8841566777499	19.0952418809786	23.1017440949908	26.3703744657469	28.8527011286511	31.5245997929776	1.19304595039212	5.95641768697089	8.37099302448276	9.82181978789071	10.7707599340084	11.5632053986938	4.613111161034	12.982902873061	4.82005928704966	17.9689890304152	0	0	0	0	0	0	0	0.724962780189992	3.32356096072909	0	4.78536471450014	8.82938771220881	12.5530475430637	15.8908414692028	19.3335167736424	22.5812192299756	3.65313372796868	10.7345246248415	16.6902206196606	20.9890590931732	23.3363368435608	25.457442877925	27.7330246041933	6.59692311556659	9.37572177288542
YPG481	0	0	0.507968920385127	1.24405413468931	2.29902516671973	2.99394383968902	3.40476154531103	4.95548178958561	11.1800565236134	14.6950403251008	16.1888380592276	18.2684923928078	20.6838537031515	23.9755124602551	1.39023275491412	5.86219612571335	7.99393445868985	8.96322540137975	9.55626761478544	10.1185587264698	4.46578225670661	10.7401076164448	0	0	3.56490855899608	9.41093309481085	0	0	0	0.00317719638224221	3.82251374154338	5.19046374622589	7.52839478095586	0	6.38954174162417	12.0860392894403	17.5692980051106	22.6648283692298	26.9352491832422	30.2048303576048	3.72140708225056	9.34856540332468	13.1475550367206	15.4154906875201	17.8787277147721	21.9619644844299	26.1297161146532	0.0167950232393439	1.0493765909762
YPG482	0	4.48730460870974	6.92772580946812	8.12670916063092	8.85418902909943	9.12549079077105	9.35107732128703	4.73037408338669	9.63827840534453	12.147967758264	13.0756886041182	13.6785944989901	14.1687980958564	14.6072849966215	0.440400719632213	6.57454198775939	10.2379291053572	11.4900045151666	12.2556094991021	12.9170374894035	4.13981630600421	9.34037513959883	0	0	1.67281562966527	8.25636783187248	0	0	0	0	0	0	0.152212428022224	0	0	0	0	0	0	0.0128977222348576	3.38879343201007	8.38437207223454	11.2278307069054	12.5494842246761	13.1315387545193	13.7058433386888	14.256086403171	0.0172603830549045	1.10710331324176
YPG483	2.73845109457159	9.54119882266201	15.6948867284253	19.7652611519504	23.474119852254	26.8611462359194	30.0757557651059	6.33536906480136	17.5092862293219	25.4845485082255	30.7460213963162	35.7397675235153	40.1839461111363	45.0080246210909	0.710517865354788	5.82791508969659	7.66710190907618	8.97636710506786	10.3186054267258	11.8768112811737	5.39634798021115	17.5888573277719	5.76891137785253	22.1223848857193	0	0	0	1.3960899871788	5.15639138143311	10.2778179272897	17.8709795156368	25.2678691878794	31.7683791894999	0	0	0.94802376897667	2.79649903238081	3.1699109158906	3.42560191125351	3.70730160439349	4.34441521449658	13.9983134300022	21.6304039254409	27.7563677424067	32.7698264529245	36.5980853168741	40.1123509349109	8.19744426532507	12.3973670700941
YPG484	1.24246448341446	8.5573578046608	13.8324174803317	17.6561541583417	21.2938429498142	24.5182543819433	27.6446928744131	7.05600145306083	16.831477717191	24.3922152126602	29.0368215941504	33.687240250878	38.1339569824982	43.4991265141159	2.86261470983199	6.85834473681651	8.60269988271186	9.47782328869863	10.0654095232285	10.6254882952598	6.15343761381599	15.7933159759493	6.48131788182684	23.2242948992461	0	0	0	6.8386137642871	14.1135357233503	21.0478235246292	27.7929375516186	34.1004682366538	39.6350929196314	1.54841058747933	8.58742493169898	14.2572333775282	18.9311350006941	22.919234280988	26.880991550451	30.619139512156	5.09392114665339	13.0323876463416	19.4814661690311	24.528912317113	29.2255477298386	33.7190294778034	37.9897035998392	11.0052808767766	15.6278051696008
YPG486	0	0	3.22135329772193	3.88829095066582	4.31333943544632	4.62487740643729	4.90064429967038	4.56086098012682	11.5664421368535	16.1683121862911	18.6316776260663	21.118138679291	23.6057419015171	26.4330398339986	0.453074121636018	4.52906107629501	6.67355710534934	7.50790661719502	7.91171445707685	8.23124943401417	2.19750199470841	10.4658730040528	3.56070303938113	15.4932283106378	0	0	0	0	0	0	0	0.00636622846694233	0.025418246453922	0	3.92476501343812	7.63234790072293	10.613222749952	13.1614587000457	15.6521832917303	17.8737047470634	1.84012798559756	9.35198136366489	13.7869961132415	16.0792999482168	18.0860278963591	20.1476628601257	22.2637430513107	0.0046308344781451	1.05736187872415
YPG487	0	2.50898950356157	4.81598347136604	5.92680633956879	6.46855017088189	6.90787580723678	7.37352047454645	4.57185793051233	9.55080413972597	11.5715546202878	12.3958056678348	13.3135160813185	14.349985088306	15.5476609381396	0.0190489896462306	6.58399233560163	11.0806814764973	12.8399335304257	13.6452608173707	14.2738859994524	2.28734078379038	9.29808405653003	4.47093103782527	12.4470916710735	0	0	0	0	0	0	0	0	0	0	0	0	0	0.00318803013019493	0.672085163424448	2.81611239674643	2.96244320260669	9.3140367801544	12.4699642927283	14.4812710583602	16.1633477794195	18.3313123454056	20.3829961883045	0.00126295485767594	1.01671110862694
YPG489	0	3.12145105384658	4.79053329141034	5.66831889033445	6.3834815100028	6.95593474145071	7.44051782270012	5.60816822846635	12.0786232848118	15.4898218297286	16.5168328228554	17.4430931746713	18.3386102595156	19.4593777488889	1.80319216770482	6.71171370513709	8.83790703188807	9.80630340066719	10.3698118856421	10.838833538983	5.08048282880348	11.7681730709425	5.28601546491152	16.4606970214324	0	0	0	0	0	1.43291556839124	3.98714248532651	4.78921671569767	5.01442652116283	0	0	4.01290404680349	5.51928339783755	6.49821532585726	7.4457605129492	8.13006120264512	4.26641126022156	10.130920050759	13.718333324557	15.2804038718501	16.0697458013444	17.165088193593	18.2602015916361	1.09413989169992	1.16277863232179
YPG490	1.22136282666717	7.97017839205919	12.6513225528382	15.8217515037213	18.7762980783252	21.3304677047393	23.5425465166079	6.8930567978765	17.2070695533954	26.4953545184789	32.5708636880171	37.8483569778481	42.0019325367322	46.2207292036379	3.71034841086742	10.4336639306632	15.0750653175347	16.9594949792624	18.1695695614207	19.2373027218484	6.16719111378705	19.6061366041194	0	0	5.07706418894532	19.5130233605771	0	3.07220981578662	7.11149235848501	11.723378941327	17.7929029994304	26.8140251445469	38.5969823811639	1.8125715583352	9.77512211412665	17.7211285494575	24.9448738671212	30.9584031277605	36.6937852943566	43.4593889780583	5.14448381508994	14.7358079803318	24.7180680376637	33.1811774046979	40.7058949653741	47.5005698218018	52.9539983635768	8.83440188565639	15.7814681423661
YPG491	0	0	0	0	0	0	0	1.04330556718021	7.55679742091534	10.6420337095211	11.6897086054757	12.9990701020399	14.4906805069785	16.2249475740521	0	0.432504673590693	1.39770799776511	2.92705778919449	3.43350100802189	3.78650058033937	0	6.24728653029741	0	0	0	0.686256203206932	0	0	0	0	0	0	0	0	0	0	0	0	0	0.0128977222348576	0	6.85975075639692	10.5678935855325	12.2201317947714	13.5291134421528	15.2384004835588	16.8888729262059	1.08319428293339	1.13063938898638
YPG492	0.02871647470287	7.46890232789627	10.9768566299559	13.1226223460914	14.4248530067392	15.4318121172443	16.4196437921343	4.81028556272322	12.5049500381198	17.3534927885314	19.5098953014233	21.1558819377843	23.2358691336884	25.849209619106	0	1.93289614169991	5.24018125710766	6.21229550646792	6.55296188638066	6.77274445195714	4.96637228894985	13.4462486087866	4.53514832929451	17.5949688719265	0	0	0	7.51210856567648	13.3348983007171	18.1624795657653	22.5323116032515	25.9622838855001	28.8775796066358	0	1.44222553198047	5.084088355248	7.41353572359548	9.47359989391521	11.2790731203742	13.141217271748	3.79006677070273	11.1347659455298	16.6442402537371	19.5047027624627	22.2866196801721	24.6310638298228	26.7945289570129	13.3059527718569	17.40708244758
YPG493	0.0224157322825507	7.27256497214926	10.957790550796	13.4762855480134	15.940175823798	18.1655271261858	20.0049066003147	5.92829514280527	13.3541141401848	19.1675720920991	22.9988837969674	26.8187033607164	30.6587886994867	35.0990690439394	0	3.79109267302458	5.30572024616572	6.0690504482062	6.57167444957532	7.02849982475408	5.49510169234549	13.1593828950943	0	0	4.59161604834767	13.5263086422848	0	4.65997638658622	9.79532545453948	15.1459597228455	20.454475815076	25.303851284059	29.9640203487329	0	1.28233356612898	5.38938414525743	7.77084566326781	9.65723913503805	11.4965263622015	13.1315444833939	4.60461768136561	11.3119354885698	16.4419850303561	20.4875947760291	24.0176580475097	26.9389877204238	29.5635691602825	7.56509162128925	9.50570500011435
YPG494	0	0	0	0	0	0.0253782194961918	0.117745320076849	5.64052288626456	13.242498250302	19.0318523769104	21.9356708058858	24.5662291994023	26.8539125828357	29.3324222694196	0.81521880143728	6.15091168136917	8.9853335182406	10.4968170531775	11.1731219885522	11.6670092993637	4.53545733180035	12.5320982675023	4.87727619843722	18.1133505932219	0	0	0	0	0	0	0.154209458011451	1.29234437878929	1.36623074689831	0	1.31431195929928	4.8278946730487	6.57949608554391	7.87347279939531	9.25719842912734	10.5735690747718	4.01557561202017	10.9467754805478	16.1923484415309	19.5495378020422	21.8864890356847	24.442638034594	27.0097880100969	1.1218716196591	3.10073561835457
YPG495	0	0	0	0	0	0	0	3.59764992214403	9.17734758797998	12.3740756090636	13.737782389232	14.9288225934779	16.2538003957435	18.1192021126868	0.0538175241251506	2.87185684040092	4.93254084040169	5.95130555940712	6.33969869606783	6.62104479678196	1.96559342669935	9.64530347076823	0	0	1.06390450815526	7.9522661076368	0	0	0	0	0	0	4.47996593750375	0	0	0	0.00318232423180305	0.681999426525971	0.622106330455145	2.24237722794904	1.83587665833181	8.6003621173423	12.5971755161763	15.0661308959954	17.3784272567233	20.5381501384707	23.6709754324712	0.00126295485767594	0.0159068230815166
YPG496	4.87403778728863	12.3591640271327	19.203697008412	23.7134458227085	27.907959572347	31.7389369937735	35.494578537068	5.70308567050871	15.1843342572869	22.1071640881551	26.8189538767741	31.3608687770386	35.3476044519497	39.4061708118226	1.98892967057177	12.2698271240223	17.999602366718	19.804014341846	20.5017860962853	21.0740916356151	5.67446618188003	16.208106596898	5.65579282021394	21.1734085649951	0	0	0	7.0463301569901	14.1107155374204	21.7017031409427	29.8594777828534	37.4686782819276	44.4115862577286	1.68701153919653	9.10208715739004	15.9728135942228	22.2345907693949	28.0306944914854	33.3282133376638	38.1513099724468	4.51408674164568	13.1874891389786	20.1619640526541	25.8427281929457	30.9243323617782	35.074101226174	39.1067849481909	12.4935204317787	16.1797925985424
YPG497	0	3.82919655702639	4.75581736387964	5.1422890441026	5.5201915890453	6.09514687952708	6.83260965853356	4.44430836587423	9.83471786289753	12.6624232351527	14.2054115249676	16.2744714083049	18.5657319992459	21.3286447364014	0	2.84870958514218	5.30745259550008	6.3613779179474	6.71663554190402	6.93633316366917	4.07755409211533	10.1809993561162	0	0	0.689449740189579	7.16154997832236	0	0	0	0	0.0692368995153456	1.45784413978029	1.77920677824698	0	0	0	0	0	0	0	3.48844109073635	9.24845970252379	12.5183821438554	14.4044680006739	16.0228842857118	17.8308485090281	19.9365969142187	0.00420984952558645	1.04631547380643
YPG498	0	5.45617091735399	8.12617780523513	9.48595199996377	10.4683814027458	10.9245867131922	11.2976720571313	3.03482940081076	9.07020820538305	12.4738347136866	13.917526821086	14.787245096704	15.6197421402274	17.0159296299029	0.264557266829423	4.70418136275964	7.48190533107937	8.87150928915295	9.46291366198996	9.81870156430721	4.23452845963036	11.5923112762127	4.44525065966621	17.1103693596223	0	0	0	0.0126677991629725	1.85060331747109	4.60087099554242	6.1297008407136	7.14634170753517	7.7788565334332	0	3.31271055880095	7.09198514829107	10.3835090444705	13.0481386332321	15.2733653765263	16.9612527534004	3.42075888110842	9.92719479921552	14.0935048365392	16.3487701321049	17.6238963546043	19.0906043563702	20.3785183050612	1.04320071244032	2.04576651824083
YPG499	0.343508295000141	5.40664177541778	9.5094619024286	12.429234672189	15.3489860961761	17.7765999158636	20.0758316018965	0.241332625353495	10.0410226721237	18.799646233049	24.7203264457975	30.1089155129703	34.9270274885458	40.0093292748391	0	0.0397522677932622	2.12730061524955	3.90643223006238	4.51801686389628	4.83600217440734	0.531790714438661	12.2127005780424	1.62989310167296	15.3616684652194	0	0	0	0	5.75016437638658	9.45293942963851	13.983154626623	18.9618031005321	24.1477617282337	0	5.49398847923019	11.1935424726527	16.4017580722185	21.0455045563085	25.3899193795269	29.4229346093939	0.0993748227321459	9.84663649157874	17.3413956974876	23.5116759468591	28.5615372391421	32.6607087435619	36.3594118465399	7.48694923880337	10.6904602745428
YPG502	1.04029923675816	6.33753072275681	10.0230008433043	12.4460867849052	14.6273561378697	16.4080925524543	18.1307133565538	6.70869367385061	19.6124353073173	28.2206585148941	32.7147799309892	36.9399983027272	41.1791327483283	46.1805550514962	0.728866895471594	4.90783500993034	7.68325889899667	9.34718726819582	10.0924929616026	10.5106590507869	5.60321946968782	16.8493192598598	0	0	2.99788194559287	15.0998761958758	0	6.25023550519272	11.4922796568026	16.5972859412355	21.7805100172185	26.4104563104212	30.8774533439069	0	0	3.53235391155741	5.01341406285615	6.24086689619095	7.72021727391345	9.41654714111904	4.84649558140251	14.9759605265624	22.9037228057845	27.6458245201483	31.4470509894794	35.2133600885782	39.1042521454814	8.73499800214966	11.4759942031115
YPG504	0	7.22972399165571	11.6049472476005	14.3611950658125	16.665888506505	18.320468588413	20.3995420267978	5.38140815908136	13.4364860392797	19.0765256900171	22.031580155909	24.6804526353162	27.1178448441816	29.8131923826203	0	6.13551863763253	10.9642149999025	12.5572674557411	13.1381409426892	13.4421890975428	4.29456116851221	13.0569441872475	2.82325578475802	18.2984471489543	0	0	0	0	0	0.015885981911211	3.59900436804445	4.95657217285776	5.93578728497002	0	4.97082356952532	9.26761205086293	12.5701218012832	15.2924118068805	17.634496117628	19.6801753714953	3.19170335535535	10.9504657251485	16.8017217570586	20.2885651602279	22.4115547097009	24.2993415075887	26.0907904898391	3.8022265874591	4.96697762684626
YPG505	0.00321089351206517	7.46526612410378	12.6035452647427	16.0710589707315	19.2679751026428	22.1251758161652	24.7492382352099	6.13333219063009	17.218489189669	25.7964881234628	31.6462810035734	36.8587784498363	41.2377055009096	46.0770854264631	0.195056050997169	4.29581358050633	7.26353853308205	8.92113115401283	9.44219140014595	9.77416251565267	5.3245794536366	16.3430168010499	5.20258420369253	21.1057423638475	0	0	0	2.96471956482793	6.77479998261323	10.648495566854	15.3601437241278	20.420034935374	25.1302742225797	0	0	1.43594855503268	4.2362002025835	5.80612279322164	7.41942932541153	9.15910990279898	4.22435142980457	13.4171633768725	20.7324184513061	26.437801392843	31.0548813470074	34.8280208580438	38.3859272295674	9.01590814025005	12.7660573420558
YPG507	0	2.64440505702777	4.67144448189601	5.59211450464245	6.32279890695607	7.05989903850923	7.86752761437954	1.75022562735915	8.33388984955385	11.5416195366874	12.6487730155736	13.3441440060184	14.1385040457239	15.9061638129589	0	1.28054646662237	4.01081905605767	5.31660696611954	5.72174703252509	5.89174554443887	3.69793085892276	10.0570847138725	0	0	0.765687530042314	6.99918627752313	0	0	1.52323934686469	4.50781750792322	6.22619660730889	7.22882744897831	8.19423751376521	0	1.77698583706464	5.42575634756984	7.96553131112281	9.99721785409466	11.9548338541324	13.6979190805818	2.77299216681149	8.79985873147681	12.7016637929408	14.9890775733502	16.869894130871	19.0098394482071	20.6464358352062	0.977527059841174	1.06089672829782
YPG508	3.61069767877914	9.35050567040345	14.0139159922289	16.8232987797659	18.8864107287356	20.5258629428755	22.179487365831	5.53183894029952	14.6096672187078	21.9346445104517	26.857346706917	31.4782976286766	35.5300978378492	39.4807083957327	0.0554461337666456	7.83644248950665	13.8563496012817	16.025031618992	16.8251900683117	17.2679976877675	4.91208573222515	13.593313925071	0	0	1.70630143548007	11.3704315327176	0	6.43631811989944	12.3360843570865	17.7509325120616	23.2347115661257	27.8076022843557	32.2931826938599	1.69988948987741	8.41949033342747	13.7410863306865	18.0581683175944	21.7674224200606	25.6681966122122	29.4497979104546	4.25986356333856	11.9025604816207	18.3696858238662	22.9106663841843	27.2462753972271	31.0616772197963	34.7920837052956	7.8379648434812	12.5242994545242
YPG510	3.19240073732196	9.40182142458403	14.4222397734764	17.6556052730248	20.6108562101212	23.1479326100606	25.326892179538	5.9475129044524	14.8579241887203	22.0503315017364	26.8948980877321	31.5306291609612	35.7344243103766	40.4708317517967	0.560798038668358	4.2034621720534	6.55509969199588	7.88921226794477	8.56085662196251	8.98585377827986	4.97023681235486	13.8689780010873	4.66901406944075	18.6964513961582	0	0	0	6.33350640938494	12.3979407192178	17.9942445271386	24.2258822324357	29.9952511984681	34.9398663458674	1.76000037327705	9.36035252466649	15.8759331472784	21.4997771367671	26.3644498020633	31.1243445436238	35.3492240023352	4.07620992544252	11.6286134842311	17.9814846531088	23.0956655846499	27.1912144096325	30.8946250066041	34.2205688234375	8.65908190156256	11.440051862931
YPG511	3.31759532314155	10.224313469797	16.4731262182728	20.5413624417158	24.2789670949374	27.5788824968221	30.7165282305732	6.64879209145932	17.3212475576013	26.5753230850231	32.567805957516	38.082329979008	42.9910735284865	48.1998531357157	0	5.70461790919392	11.5962291258421	13.9766642979163	14.5999047687057	14.958886157326	6.07348470432434	17.8139055313328	0	0	3.68182108715736	16.9980570104063	0	3.90288510763312	7.7367430087875	10.750336405626	13.3513069620911	15.499495154454	17.3935342782177	1.60330485977074	9.61586316277763	16.5387383163262	22.2447442719277	26.7759956832418	30.8096740425975	34.4843773661175	5.17262974375852	15.2200776016542	23.9671581824438	31.384402983588	37.3950084146889	42.3862427570887	47.208334606753	8.80852293632327	13.7642473238687
YPG513	2.97845105690075	7.53925483322077	10.5001356723759	12.1452666257881	13.6724075928009	15.2432163041043	17.0003507834632	4.03614434144812	13.5498471990053	20.8127451928983	24.8472883030822	28.8148504245434	32.8211740158642	37.6235332088434	0	2.29408312718242	6.2037770913606	8.28862186696232	9.01694993192073	9.42666637878171	4.53893609434925	14.4618629042507	3.00566317749833	18.2571421703016	0	0	0	0	0	1.71565503649438	4.96810732651132	7.24352213105666	9.01540180527047	0	0	1.66454081144352	5.29788887679192	7.6970471472511	10.2403949923145	12.3202363693279	3.59324953004214	12.4184954552691	18.8978120521542	22.9426885136335	25.6673470769499	28.7851288027549	32.0816211809993	0.00336787962046916	0.973405526318351
YPG514	0	7.50404100661783	11.8337764777943	14.8413462088816	17.6836815157446	20.2949442453149	22.6601141954292	5.97479553542134	14.2177305469565	20.8466511472969	24.9146978624451	28.4789089753646	31.9042973467132	35.8717390554525	0.676442831953076	5.63055790803836	7.91885127775459	8.4192195503318	8.57568113594224	8.56723819894183	5.21980438531695	14.0971647538776	5.51951117944322	20.6681023819055	0	0	0	3.10951555605087	6.57431247168883	9.78237685611656	13.7533754022618	18.2221500050359	22.699458695017	0	6.76671270204552	11.7105444734816	15.5779898325441	18.7647760800885	21.7362383076834	24.3805706607463	4.37904063104964	11.839131887367	18.2819117601353	23.2618140534405	27.3307867788035	30.6514624294108	33.8069320811719	9.16640994358579	13.2984863038364
YPG515	0	2.79845251674466	4.85166509904371	5.98563726674277	6.60769668659346	6.82076122057097	7.05011006375843	4.7632163237644	10.0928700908365	13.3331811982241	14.6523153803811	15.9593893747968	17.2320399423373	18.5476608703755	0.746146542974002	6.8441788189994	10.9770057932117	12.826765097546	13.5125895655952	13.8563399044358	4.17864167213316	10.5301339317274	0	0	0.765467343707194	7.32234828642652	0	0	0	0.00953158914672662	1.34067814516078	1.95590014045879	3.32083915766436	0	1.59572181919791	5.70397182352286	8.54079284281267	11.0149684567248	13.552808559818	15.8399125232252	3.52588562907403	9.5591766082057	13.4226840111092	15.6512139429182	17.1814764130502	18.8692614125883	20.6497029595826	0.987630698702582	1.0809833269725
YPG516	0	0	3.5326911972036	5.17932155915158	6.25731532349877	7.08964516646429	7.83546347330054	0.678993904690691	10.6747448741443	19.4801042983682	23.0980888393748	25.7654933249817	28.4091515600825	31.7350893311645	0	0.583688116473088	3.05029520996813	4.52662821075971	4.96236008927711	5.06121388915372	1.29099929622259	8.19810673744681	0	0	0.465534826570623	8.15282229724115	0	3.13189773879239	10.8249276279295	21.5317289068968	29.763811446114	34.2869136456704	37.8486049141106	0.0450728273831133	0.677941935210334	1.5907517479439	2.32437257805923	3.04775680446635	0.296951037963158	0.618238294624145	1.06747793450983	7.78900452136669	10.5272174212524	13.0393666647307	15.0871378124971	16.9624815332353	18.9807867703022	5.63216547814206	10.3355394947614
YPG517	0.0287467358538228	8.98522129346397	14.5806179235416	18.4071261339086	22.0096538333215	25.0096899198377	27.7902466350652	5.32402575335081	14.517010047071	21.8834142796954	26.7464851398162	31.2556110995544	35.4195748888562	40.1601495615972	0	2.03176775636081	5.16345424287819	6.43568751891155	6.80678210667171	6.85957245998183	4.70921481967971	12.8992267686679	0	0	3.31246618855092	13.8540206820266	0	5.36115556562459	10.1859882853333	14.4179489325323	19.3392364273035	24.6239744437832	29.543314582552	0	0	0	1.65875801057359	3.69830490740058	4.48901322933196	5.31982011615198	3.82762499070464	10.8366758315614	16.4338869948943	21.0069425846018	24.9156874422237	28.3104463407517	31.3329192743781	8.80400157752577	13.547963326516
YPG518	0	0	1.28262152397245	1.63492363359421	2.08079376909943	2.53355926806298	3.23080098782518	1.23051292291985	8.3654014326706	12.5241574014894	14.4333717215199	16.2167930153467	17.9402256937676	19.4433566673988	0.679426926262401	4.97322582273678	7.97903862168495	9.7393050734783	10.8739805679907	11.6401311396581	3.66147105132705	10.9147068230665	3.87698706964876	13.0156400861746	0	0	0	0	0	0	0	0	0	0	3.52555733577393	6.45954629023272	9.29616632281047	11.6224211659891	14.0958644630265	16.2677557853964	3.20579914776652	9.80661684189248	14.4630239634864	17.0274755896165	18.6738394368896	20.8952510146594	22.956673283731	0	0
YPG519	0	0	1.39066838742718	2.42353580765721	3.46543033390165	3.95725030155583	4.58773677896506	5.04053997392796	14.8742690242672	23.3962414699805	27.8841802396094	31.5697814241451	34.825917220584	38.2930064611146	0.787073070013694	7.20467078529578	12.9644759376695	15.2609343882787	16.2029407902334	16.8456226868103	4.59301392532102	14.0440711179178	4.60521087845213	18.7738999532421	0	0	0	0	0	0	0	1.51561817832935	1.94152534671195	0	6.71625941428833	13.0521232877862	18.811021069874	23.8443745078997	28.7856227825704	32.8800099441643	3.63139889469799	12.2939091121405	19.1215431531637	23.8221100059107	26.2363543293002	28.8429447133877	31.351619778348	1.3021284439923	5.39953454131031
YPG521	0	7.57750368056517	12.9512200884304	17.0076274230565	20.960557464044	24.4172408017478	27.587116622288	6.27191237916147	16.670812367541	26.0095787925957	32.6145193266904	38.6403102619036	44.1001958423381	49.9558344512855	0.573193725728291	8.40685104198549	13.7034279434366	16.7056861631175	18.4897063385836	19.8726580545943	5.2476275708642	15.4590972561257	0	0	2.09875627239157	13.5757375450131	0	1.38069708780071	5.92709331979925	10.5411376030606	17.3093974506106	24.3803248365361	31.4749539493966	0	0	0	3.01777333555117	5.26434667341982	7.29962975246025	9.78738556930963	4.32818239028612	12.9588427419005	20.9924123361237	28.2449447463246	34.9028943097053	41.0632055449765	46.0145494663542	11.0258265106845	18.1643796264669
YPG523	0.136767191527834	3.45733232820449	5.64480462777972	7.1301718078691	8.38395910494916	9.52317686594598	10.4802390967223	2.57518006071494	7.12792010100711	11.2970552336688	14.1570188647165	16.3889267275406	18.3747796379068	33.7853973791538	0.178632985787212	3.05319697617614	4.38011068446867	5.07433061501193	5.47547067011531	5.70284659270362	2.005831976678	6.14214084191835	0	2.7746621619431	1.45481915989341	6.14013936829532	0	2.17543662854524	4.78099013689082	7.46159176072447	10.1805705346528	12.6420754827682	14.65069525967	0	0	1.28504975864109	2.02077588719494	2.68620681013727	3.36686919222536	4.23844683009563	1.80143368290566	5.44135420833586	8.77667653955976	11.6888099555032	14.2080022050599	16.2559132499537	31.4911065926543	9.02474922889203	15.2707918575843
YPG525	0	0	0	0	0	0	0	1.4083010132835	4.1921852326581	6.17805417551862	7.46701475962988	8.64909459969708	9.63511232250705	22.3556347409916	0	0.00318018142346098	1.3619466727918	1.74621793768075	1.91947758426418	2.10350998089388	0.0352391437278631	4.17870296614787	0	0	0	3.41183550069134	0	0	0	0	0	0	0	0	0	0	0	0	0	0	0.0384676733156694	3.89417346032515	5.77499617984504	6.99974684400766	7.79738644694134	8.44871537630386	9.063941372816	0.00462794374031093	2.78091027506673
YPG529	3.66394816633125	10.2378062146277	16.1167029863746	20.0846425969648	23.5855483660621	26.7713586696059	29.6594244903578	6.11197448321739	14.7069262965049	21.7493943403754	27.0528206625793	31.8960805504626	36.2093869191302	40.0389291699242	0.90618712991256	10.7353467787552	16.6546820116214	18.8711331020976	20.0752035426279	21.0911230618812	5.63748765687772	15.0181204497909	0	0	4.73342977924486	15.1277851749961	0	5.1832017410816	9.06495369255437	12.2772331190287	15.8172178515765	19.9305323211759	24.3594536628746	2.69386088174207	7.19406791906049	10.9696895067538	14.2624869496574	17.1505553301127	20.00904456926	23.1112702017586	4.63253624670575	12.6804468554986	19.6241202422508	25.4045911594125	30.9845303651803	35.3710135780345	39.6505396023621	8.4726891859956	12.7208440009285
YPG530	0	0	0	0	0	0	0	3.69184257590383	9.01625540846515	12.3581947414355	13.9544515866526	15.196600997148	16.4056806822248	17.6730989399678	0	3.89680690254863	5.21661304125194	5.93796085799466	6.46126824793534	6.9690465496823	1.60498281887813	7.77427827438435	3.61600532967338	11.035763033194	0	0	0	0	0	0	0	13.4234951876741	14.2096059523664	0	0	0	0.331134682628079	1.75575409124647	3.67400529395536	4.49871651146965	2.55825979679803	7.24851040033304	10.7930175208396	12.8906282131222	13.9837609217849	15.0788204317818	16.0020702125122	2.28406273276899	6.03759304055696
YPG531	1.77797348986184	3.4320501905211	4.25106490247303	4.57143695606924	4.90952560199726	5.31673698445219	5.76381411255229	2.47588829220479	5.69099191088366	7.66924180060968	8.60741687508564	21.0602800865619	10.8229817918727	12.2109281977946	0	2.49286873135804	4.44320595855817	5.63593480033986	6.2067179525849	6.55099699215267	2.005831976678	5.7717920328502	2.04832771932579	7.32827915000058	0	0	0	0	0	0	0	0	0	0	1.8201119819556	4.01139602077046	6.11006252506185	8.21013385801062	10.0815138005387	11.7028403809121	1.54639199661615	4.88121480453658	7.18851602287751	8.91307776393345	10.2286155242791	23.4646930998696	24.3032716204087	0.0122337633296107	0.0656979648100023
YPG533	2.87909492493245	8.3314508257993	12.7654948474065	15.7731633516897	18.602688355167	21.1763309486384	23.5068565920617	6.88298742239452	16.2486457374018	23.4360177129296	28.6435641689218	33.8850727014066	38.7623695629602	44.3573335483797	1.01902372947203	6.69534631727499	9.28939942322254	10.667317191818	11.5047789796463	12.1223924163096	5.50311213713514	14.1842885211518	0	0	4.56481818543144	14.8352976090188	0	4.88380659113281	9.04928064448338	12.3722234063736	15.8655033460428	19.9917765775038	24.3098537195249	3.62237956671537	8.85620168795511	13.9857942127934	18.4539391593985	22.6875540851924	26.9716599246882	31.4037693851988	4.85472576691599	12.4664095145647	18.5188182851627	23.7351274055514	28.5442265258897	32.6338359668877	36.6068170603926	8.6808474295986	12.8796091419045
YPG534	1.32632369458388	7.4150024402625	11.9720520789869	15.5607108986943	18.8543648658454	21.4069220243247	23.7539467688174	6.04460396576811	16.6543283151275	26.0685388012779	32.3671445390644	37.7870857628228	42.337728752685	47.2319866509719	0.0300993297590362	4.32123056342189	7.30101238279378	8.77713167645182	9.42411516160205	9.87654286715795	4.8729124898413	16.3834188562469	5.05586192839516	21.677970737247	0	0	0.315579047359407	6.54380837085812	12.8156049800183	20.658808799707	30.5834187231091	39.4089840088322	47.3934861448363	0	1.23110483560625	4.4192662254888	7.75679085128243	11.2840294940896	14.9565073475079	18.7989337739872	3.96378518161004	13.361575159571	22.816434626196	30.4912960357833	36.9763370540674	43.2314519453459	48.8066334644147	7.90850723634537	10.6631487437289
YPG535	0.0288980416085865	7.35548339843408	11.496419325056	14.1739143429315	16.048279786026	17.0231274307303	17.4309863586098	5.64947507139544	14.1298961729757	19.8884904139015	22.4430847690836	24.5424516638714	26.4417655914036	28.7226035087524	0.833276181750159	9.99842899079103	15.2156406716053	17.3333988394274	18.3267674212666	18.9680197051561	3.84954173816102	11.9457390969871	0	0	1.59193039072259	9.38250904185683	0	1.20344092048238	4.6972655905936	7.9797462756199	10.7117518626536	12.6342127912964	13.4468523385403	0	4.3104691925189	8.77811905878936	12.8846933507615	16.5381190685707	19.956342802656	22.9476471986527	3.39420431225088	10.4508967326151	15.9006266244128	19.4166649909255	21.3807835324743	23.5123932335219	25.5152175262917	1.05701402844933	2.85776450299658
YPG536	0	0	0	0	0.103855349273019	0.32674457601347	0.517346751291863	1.45414396463257	3.83495966530754	4.78025199099343	5.21441235378994	16.9273434534032	17.1379878275662	17.9832352862577	0	1.75283132786045	2.68663087077152	3.08493840605885	3.35235892034313	3.54648162280036	0	3.15424197553804	0.0224035844301258	4.83583976795798	0	0	0	0	0	0	0	0	0	0	0	0	0	0	0	10.2815074198024	0	2.77509064625129	3.87716919659673	15.7339239506537	16.6468172796687	18.0013383925362	17.899767744241	2.08576507397431	3.10932669101884
YPG537	1.26295313656925	8.90666550049162	13.195904311757	15.5341611770524	17.1594908322346	18.6525947556213	20.2427941933179	6.27304348626027	15.7902183569885	22.8025697310861	27.4354659218618	31.8039336939633	35.9022744087275	40.2122636476782	0.641590976442613	7.92453474064162	12.2097743129265	13.4375146619207	14.0657686350282	14.4599210513934	5.19605444892763	14.9932868236462	5.14517113944573	21.1335942128526	0	0	0	5.11140838173151	9.08426636027817	12.0362158377662	14.4757366734369	17.1917147874081	20.5774137037307	1.34203741278984	7.40458725165735	11.6931549407424	14.9692336184369	17.565667246084	20.2892113077541	22.9391584259653	4.24963276402285	12.7376451633687	19.3066468677829	24.1635921902472	28.3854652433023	32.1383303692252	35.9057719888047	9.60777663387589	13.8436623315488
YPG538	0	0	2.81123428236052	3.51972372083003	4.03024542361261	4.30853590503089	4.69856749066225	3.29304364101153	8.42505254909671	11.1056280172658	12.0341930341686	13.0295043235683	14.2803285198847	16.1400023595942	0.0300993297590362	3.31415845608069	5.00970873970706	5.84959388976261	6.26520022819578	6.58182715244955	1.78117853751744	8.10218554978792	2.01269045284255	11.2194549812422	0	0	0	0	0	0	0.16679798519606	1.07589261091325	1.5473357528825	0	0	0	0	0	0.311145311685506	1.73109277204411	1.47482150709577	7.85125844040228	11.1215446588142	12.6676569925942	13.7441738089584	15.2560685669116	16.8275458781063	0.00463790313773717	1.46201982501983
YPG539	0	0	0	0	0	0.0380673292442877	0.0983910999389433	0.226103373692305	3.52980694870359	4.94571348251777	5.76079282292583	6.7105332672485	7.79232654029924	8.94381965988259	0	1.35089592391215	3.54327224118634	4.56513945393157	5.24252858944496	5.80518664910732	0	3.19877711672173	0	0	0	2.09580696490861	0	0	0	0	0	0	0	0	0	0	0	0	0.127385357275303	0.580579540673774	0	2.76221816365267	4.3293766320328	5.09996420507645	5.7073492200402	6.72632994453146	8.08161107106047	0	0
YPG540	3.36881831357983	9.21815018697251	14.4638916304583	18.0708989077351	20.9324846225726	23.2070593006036	25.0254401293642	6.25236297687465	14.2346793796186	19.8479290286941	22.7936443655011	24.8581832550097	27.1701187249838	29.5607537167222	1.32738513473989	9.86729591077972	14.1638523323308	15.7636395740076	16.6331144478479	17.2680880077517	5.41731180958562	13.6373223062051	0	0	4.90505439877989	14.0379311369705	0	4.83283307635023	9.14758161689548	13.415396836857	17.7218231526544	21.1299034635058	23.5690236636794	3.3585032189883	8.98045848580497	14.8219614204481	19.5251422307028	23.6249609450239	27.2437393851385	30.6749588205039	4.48514504132755	11.4717255063666	16.9909473216644	19.925824289477	22.297245141182	24.5972545785201	27.1855683686012	8.04049434326222	11.2563478726001
YPG541	4.16857609880275	11.9767716946713	18.9410503632363	23.4167830594187	27.4929891172058	31.0323104130814	34.1475127484812	6.92703673093971	16.9451920762829	22.7427279265132	25.1136472921074	26.7600438796125	29.1965533050073	33.320709857942	1.45248682657767	6.09200581246008	8.50830909917195	9.38414884325915	9.75763217294029	9.90047444074357	6.41863412154981	18.6136255699842	0	0	5.15455529967166	18.1625233947779	0	5.97077226362128	12.3759066319114	19.4304290016113	27.8980858711355	35.7679777374008	42.7807325717813	3.41718741559163	10.1708470959477	17.4242545045435	23.4306211489293	28.8395406332869	33.7570073460342	38.353719427259	4.99500086709008	15.4176704564156	24.3966914610734	31.3303488776641	36.6140615496286	40.9861840973164	45.2926982173861	10.5811964801597	15.9335680386185
YPG542	0	0	0	0	0.116717398624578	0.339141695786551	0.589762538517727	1.23473130744783	6.77188634143686	9.95792681598226	11.5854846787509	13.308818778275	15.0017245522429	17.0200715016619	0.0427727317628409	2.39888518145181	4.52155663915736	5.426790138639	5.91638088580633	6.33863723768416	0.323559410592197	6.83289830212411	0	0	0.0363700551017438	6.11493334360381	0	0	0	0	0	13.6267571247322	6.55887562734163	0	0	0	0	0	0	0	1.17326403612792	6.84579736720662	9.85515759125952	11.5350841394138	13.2439737593081	15.5555855247012	10.0120178094904	0	0
YPG543	0	0	0	0.253968719781624	0.443856470622424	0.498553981781909	0.501788000483692	3.04929360509493	8.31688233951988	10.6373105341843	11.2005649580278	11.4721248522537	12.0406813698568	13.0048697444183	0	2.29799809940256	6.4516523083998	8.28219140214245	9.05479315963825	9.61402870224011	1.56654011662955	8.24604362492032	2.02879108957941	11.1965497940816	0	0	0	0	0	0	0	0	0	0	0	0.721570691948061	4.50367831605265	6.40115690446653	7.94550567702329	8.98362157692432	1.61300504813625	8.28766294722981	11.6562464520076	12.6835632165928	13.1181395115007	13.746849528218	9.07621555789587	0.001261826949718	1.36120000012455
YPG544	0	4.97141379423955	8.91979839306085	11.2869979930197	13.3024591910188	14.854574791775	16.155239153407	2.62642742510728	11.1551325998491	16.8175406630766	20.1357393563739	22.2188399935339	24.1630564319535	26.3916353145975	0	1.50360499225647	3.65789687489142	4.69637417783176	5.32603702532521	5.70760458565478	1.93928778787826	10.5540629922481	1.85309648357755	12.73452376159	0	0	0	0	1.88045656296205	5.88718324646238	8.81176251309372	12.0423859848858	15.1646715154967	0	0	0	0	0.482949050471213	1.00242324721265	1.94195604574087	1.42694209291094	8.54650731949256	13.1277313666386	16.7247997442898	19.3376382014874	21.3950863553365	23.3378726525616	8.97248890925846	14.0493319436643
YPG545	0	0	0	0	0	0	0.0349129709460767	5.08147417154857	10.7788067289282	13.5094365515575	14.8377634920682	16.352167818357	18.1612967553425	20.352266820441	0.617828347685479	6.97389893073632	10.4499167474718	11.3579187928173	11.6171852904721	11.8085059395401	2.24545100964267	9.36310059535329	4.03040459835788	14.5644024518528	0	0	0	0	0	0.174745801023321	0.585366514084285	0.923103127706638	1.61088136901731	0	0	1.34646525430371	3.7598187512763	4.84809425257428	5.89068582923458	6.98286417686914	2.96912731748676	8.62543009727911	11.8129505407013	13.4191523011021	14.5035640694955	15.966047066911	17.606274278701	2.17491960605921	4.3580822670177
YPG546	3.35136862156461	9.65438825228753	15.8210321799092	20.4080288638305	24.9500971640546	29.0135922363826	32.9441157957778	4.75794809590086	15.576381374786	25.6359938526274	32.0535507230069	37.5381794539556	42.1185262947517	47.2233083685921	0.637448447750339	4.72557448549175	7.55273767890736	8.96197698802955	9.57446578760298	10.0163891127691	5.19371748406841	15.9513507206409	0	0	0.846171427541962	11.0882125934845	0.0286890043054006	6.81337118692444	14.3429754516622	22.2349604695386	31.1030969859636	39.6011014646444	47.5462420041136	0	0	0	2.39394005931916	3.89558477081003	5.16462358209714	6.66200366735557	3.97135582998298	12.9205504569284	20.2617554829532	26.536075021826	31.6602206050711	35.2878243825831	20.4436195499291	10.7761140843195	16.3286093082725
YPG549	0	5.17553742416356	7.22072190490009	8.32226708499423	9.27990195804481	10.0616465485497	10.8513568717276	4.87588877971539	11.6586724786256	15.8677041581657	18.3024467974155	20.7420215063559	23.154455421831	25.7234833474071	0.582976492175016	7.57807158649195	11.2178432915786	12.1746090320487	12.6046694296798	12.9556933235856	4.09305007033657	10.938166610759	4.50613667050118	16.9525500748744	0	0	0	0	0	1.37890322989312	3.59087936355648	4.84276732549423	6.19570166634724	0	1.59793848603609	5.19599234279185	7.32023847728753	9.04722286657146	10.7719062519839	12.5638008105018	3.43267198556655	9.54984341483043	13.6404469023913	16.0093057987052	17.9979062697445	20.0937802190915	22.6391398446338	2.22802525995188	4.53791980698264
YPG550	0	4.55010916421755	5.68596467976919	6.16784032419689	6.57612926624896	7.14274381723897	7.80760620631163	5.36778368035077	11.5120993253201	15.2375146709586	18.0311561944738	21.1872278682302	23.9919794188811	26.5333387252935	0.733473140970197	5.64539998358683	8.77168912053721	10.3577809512594	11.1817221881861	11.7261354070562	4.71147911231223	11.3900359411181	0	0	2.73623086689452	10.0663453103712	0	0.0253355983259449	1.56799617153017	3.84145904035371	4.88445215098919	5.46818788703843	8.25214790656794	0	1.41648456381861	5.23488012214207	7.59986961141508	9.62659383977601	11.7591918424712	14.0293037444545	3.83460467791169	9.77294475273542	13.5667228541345	16.4602016310264	18.8713380694466	21.6604830025004	24.3852569221864	3.28718898295553	4.35846101585684
YPG553	2.85374064949641	9.13814153496019	14.6379886074762	18.1380520647642	20.5974323314538	21.9993363449129	22.9591663222606	4.88964869805139	14.8038390839319	21.3358406062315	23.9641449761386	25.419672546231	27.4463145824489	30.9252643715457	0	3.05069958611169	6.92112005517819	9.32830675706689	10.2225096913046	10.7556672405112	4.79783294489383	15.816783976102	4.19544725815735	19.5498847178029	0	0	0	6.87587299406971	15.655709844516	24.6463413488528	33.9516669684826	42.2905474590692	50.0859651678221	0	0	3.38594753292531	5.548543252315	7.71356079578237	10.1733824829178	12.938930519198	2.6431975986383	12.3494922415857	19.3976924842513	24.8123407166712	30.1317640454648	35.1080570556173	39.726487751612	9.54796665249928	14.2119639455402
YPG554	0	0	0	0.117460532899001	0.36192015655749	0.536114886857052	7.39980712602227	1.45952128975476	8.46421365993363	11.6105244490077	12.7841486446207	14.1047639319163	15.7961290904628	17.7301589600109	0	2.22083948160528	6.3769540258754	8.51318398161486	9.27293666010376	9.79328451273093	1.24938782307878	7.38288696166572	0	0.434794645600855	0	5.93895522672528	0	0	0	0	0	12.3612806941566	25.2483659802969	0	0	0	0	0	0.041775085855109	0.16402002383094	1.05144973729496	7.41568090733125	10.7163458090297	12.4210507470712	13.6800015800733	15.3483527915458	16.974321259752	1.06654371323758	1.39263335937155
YPG555	0	2.73815694680867	3.59411616381016	4.00401477086872	4.2537213511034	4.42518218545764	4.60836865613426	3.99999737469825	10.3855964765786	15.3242282312871	18.1359023005723	20.5394782493832	22.9185792305122	25.4826962035416	0	5.57318919671666	8.7282921701728	9.93555903266792	10.3248141012601	10.5292941506332	1.86447105905603	9.63645042521151	3.65962468399711	15.5717511769827	0	0	0	0	0	0	0	0	0	0	3.4823384708666	7.40046964737902	10.7019144301714	13.5827826834483	16.3232682075181	18.6939569857408	1.64449303424487	8.64343572921944	13.0174122787034	15.4269846336781	16.9647718587191	18.7823667184531	20.7705232602238	1.14354673126009	2.70417803341789
YPG556	0	6.40146655267783	9.78780833892773	11.8908952631085	13.856935140178	15.5560128363267	17.0831283651943	5.58045219076008	14.9972010136718	22.5717129578869	27.0563774446503	31.2340183125123	35.231279018425	39.9372951323414	0.0934663397780597	3.56949282209029	6.04456524769738	6.7816561647206	7.09592874055962	7.33924977044125	4.53235813615611	14.0631215558126	0	0	3.92223946762241	14.1229190257029	0	1.05142733052671	6.05995370083067	10.2634656161908	15.2402772313289	20.4006047881288	25.0388943476203	1.18778781813208	6.63582284512316	11.2779994901275	15.1734988145868	18.629555798301	22.0087623972198	25.2600481751133	3.90578809930956	12.1800998340094	19.1722041358374	24.5990620367341	28.7200851538826	32.0690710657596	34.9940923468672	8.73327855686116	12.4504486060823
YPG558	0.493875589350054	8.25256939200765	14.920960190932	19.8064685516845	24.3596171155686	28.2427185468148	31.9636490120208	3.6666457148583	12.8630707191762	20.1178709406514	24.7701490418946	29.0457018237204	33.2192852243995	38.2987261513394	0	1.35854901303355	4.29553142571204	5.70088987058324	6.02230730813877	6.14662775144231	2.89397372374956	13.6999689736983	0	0	0.622391735470743	11.4523669577059	0.222339783366855	3.92396075984968	9.11592398858683	15.5925799764195	26.2840717921711	37.1618356388134	47.5609332351585	0	0	1.60873474945342	3.57244244427149	5.37691073090813	7.45949542428335	9.72791539241759	2.60191117051411	11.8307826778631	21.7810993812162	30.1696431477735	37.8894904638063	44.2038523287929	49.5012368995168	7.93649458506716	12.1163923479543
YPG559	0	0	0.390501107546066	2.14801502557231	3.25140319429031	3.54958456257762	3.77957899266647	3.49550733633344	9.42226932343441	12.8301867997995	14.3199805656216	15.8553893712585	17.4886658568688	19.3358057824875	0.0190101030057071	2.95603020375401	5.21192641315722	6.09321275122205	6.32888199958007	6.41907694121338	1.76192239876766	8.90219342288034	2.02222660474048	13.7898380593157	0	0	0	0	0	0	1.77893249780474	2.8117198784428	3.68160352288638	0	0	0	0.112293464900157	1.94370334875789	2.85628538415587	3.58422561288071	1.48421106209624	8.04528341256486	11.7198885050423	13.4000513044682	14.4815305250794	15.9342308111125	17.4176839692634	3.20329020185434	4.18998717726194
YPG560	1.54086575197985	8.66385096045857	13.7100313615629	17.069789252304	20.192080691485	22.9197185436583	25.3847476523251	6.92845188842273	17.7462639150619	27.5080953997692	33.9965710553703	39.7019743257817	44.6066473796567	49.6403731782871	0.755651594476855	10.5373266525958	17.6952868391375	20.3752324638295	21.5502755550156	22.2495546504139	5.75500738402926	16.22814000092	0.00960153618433963	0.0761050192990108	4.82490017017296	16.512519616874	0	1.7446172508463	6.96182757572464	10.774854689108	14.9518064251683	19.4739973885756	24.4162375864068	3.10624111704344	8.7831577952654	14.2592777044667	18.7640354451864	22.7840705090914	26.9510955793141	30.9353157470152	4.76071635175896	13.3773833633337	20.8607552727734	27.553027307532	33.2012480384083	37.8743893739047	42.0886000476302	10.1800424420464	14.6414564902951
YPG562	2.60852934618123	6.60351920360212	10.5348171106156	13.4522015378754	15.9658555675552	18.0431693210964	20.0347494153928	5.64391546198667	15.1583150553093	23.0639728353232	28.1223348586088	32.7698049967848	37.0504502570178	41.8868953273305	0	0.869779619316577	5.43545698494938	7.84951182119356	8.51377495742841	8.85397209359192	4.64831242016064	13.4199724522671	0	0	1.22091856088236	9.50361376372429	0	5.28473017631196	10.5186147343769	16.1322537176127	22.5258160853777	28.8249054750698	34.4644117575141	0	0	0	0	2.78993033212856	3.69728161375231	4.35817971536374	3.87952910277899	11.1682616400279	16.9946238114309	21.6981836316137	25.8666530606799	29.3313430082356	32.6573054295224	8.79076465897176	11.672604343384
YPG563	0	0	0	0	0	0	0	0.287474289408788	7.94757786681223	11.4248652889424	12.7315987911205	14.2455819816298	15.715085152682	17.3768902064059	0	1.75040874697139	5.4598704328201	8.02224545654867	9.08836478084492	9.72336635205736	0.336373644675057	6.96503955016085	0	7.13299050083508	0	0	0	0	0	0	0	10.5471570598687	9.67482005652406	0	0	0	0	0	0	10.6615942116497	0.246834237108879	6.32668606936541	10.0744996060042	11.4461580912135	12.2830980896813	13.4721364279601	14.5659867817296	0	0
YPG564	0	7.34331826617445	11.2740277205782	13.7153327510234	15.5504119929901	16.9237106788231	18.0507441324326	3.62237311735776	10.7300448821591	15.4252568498189	18.0563490896059	20.1601007160089	22.2065199908052	24.2248867440247	0	2.62106284388127	5.41944409464178	6.56692848469952	7.04474825818617	7.30265116811972	2.78901232939952	12.8838087902114	2.29662064630151	17.6197468693328	0	0	0	1.62145503761965	5.52828262668742	7.8083792354355	10.2002362154556	12.3980156560212	14.2054192527605	0	5.51982328348792	9.72656421623277	14.228371008818	18.6305323103462	22.2469331052173	25.7248225341362	2.10303589258699	10.9316963609401	16.6645094855018	19.8400659582408	22.4003599941415	24.5442640402355	26.774562382741	8.83656847624971	11.4259126489858
YPG565	0	7.0393354871152	12.9659387259452	16.9733181266339	21.1264535653383	24.9778864436955	28.9525322536573	5.27769447384794	15.4220332948859	23.075607808608	28.2164106184941	33.531612286288	38.6945560369785	44.3803639513081	0	1.12919356269978	4.83539901553254	6.35548001505829	6.90510551968685	7.13431139503708	2.35726246923829	13.6149059641024	0	0	1.86163328246727	13.9049643915967	0	0	3.14059818876754	7.6734330064353	13.770591095256	20.3701291804671	27.2055796972417	0	0	3.58539021752499	5.9578577810347	8.19414731711211	10.3075119772825	12.6106460736558	1.74066221753404	11.6637243571542	18.7380631230789	24.1865711152149	29.3015377694658	33.9905780353	38.4732580044669	8.88436207686983	11.7654956331553
YPG566	0	0	1.82099162855029	3.83898385048365	4.55246231202589	4.94860796256659	5.40883190996003	0	5.63753493560213	8.42008997488226	9.6757920366054	11.0648554520443	12.4314304740689	13.8878517389124	0	0.733055939936295	2.99426545832436	5.1323252023634	5.81302758785291	6.11057066952203	0.0640711704142965	6.6066136439562	0	0	0	1.62045198154109	0	0	8.12546834648288	10.243880213876	0	10.7806268841075	20.9235194744844	0	0	0	0	9.32180010068997	0	0	0	5.56186699040789	8.65441276621497	10.4979689219782	11.9020765950035	13.338745840113	14.7357646401162	1.22483823083925	2.76641861439623
YPG567	0.0320484128187462	8.28467304998775	13.4922131701052	17.1057589744347	20.604236676925	23.5670530498746	26.2612465358578	4.36103798432338	13.180844157288	20.4599620782516	25.4227100722734	29.5670028188971	33.1791076671903	37.1094765918687	0	2.69256077444681	6.12765894829776	7.83574304649184	8.47413134653231	8.88103601724208	4.16342399491583	12.8985398494418	4.39754810541444	19.1836316085732	0	0	0	5.7292468908552	12.0758392270485	18.1534441352812	24.7309541634405	31.043531729027	36.9452803827739	0.0418533397128909	7.19121823771982	12.5489280883783	17.3572550031631	21.9704928181206	26.6571141121412	31.0841248252226	3.24278895944731	10.6780064563256	16.7902306978237	21.8773546919867	26.245038834897	29.9296324470229	33.2732726612177	9.27126307033202	14.1200844367609
YPG568	0	0	0.686016712202146	2.10948581609189	3.41753585529649	4.52508796278313	5.83444615565228	0.978704603268122	7.60588369593192	13.5385439489578	15.800146722354	17.7557292395157	19.4424361439055	21.4899331532609	0.481657783116356	4.71289238696568	7.93622484689651	9.77053864138442	10.6070932721603	11.1002692292792	2.23277592606177	11.4791861201094	2.31247064327377	14.7464093916468	0	0	0	0	0	0	0	0.126199904993942	10.6010413884454	0	3.80253497807569	6.64404266209272	9.04111424134982	11.1566852634836	13.4212855300178	15.5354753856184	2.46793330058564	10.3862200459421	16.0592013670545	19.440597628304	21.8445762701124	24.4389894786389	26.9289774905651	4.11862702320317	7.03746917602464
YPG569	0	0	1.32389399875374	1.77143182047683	2.19984512551031	2.69643582147038	3.1643847302944	2.75774879636264	7.10271083451372	10.9655318128931	13.8028562306204	16.0502347859841	17.7722761338999	19.4341155347398	1.61698860701218	4.16746537359194	6.56259363031422	8.57733410458092	9.87871373953143	10.8239222376253	2.22447716844859	6.98327203539515	2.34597534104032	9.32603590659962	0	0	0	0	0.101251942012248	1.17931090116535	1.5609793550384	2.01288848465338	2.47230482506932	0.00941399016422403	2.95290894974615	6.21798270310206	9.26374583877867	11.9222128341815	14.2153163342823	16.1808377100712	2.00482135678211	6.01109600191455	9.53860779958747	12.8765800167171	15.3158634569893	28.7016612106131	18.7274316747594	1.20543968930656	4.8101769336291
YPG570	0.00318063236111242	8.30960449755805	13.1477993753974	16.8623318461904	20.7049744643658	24.1164196472902	27.3447947314394	5.90563721518057	13.7820826265839	20.3401560684107	25.0186487748233	29.4940297875775	33.8463356539028	38.6008973596312	1.13900894240654	6.0943536526152	7.99450742658832	8.99179938259494	9.58464052681686	9.96204715126373	4.87312431256997	12.6461294853501	0	0	2.37016362422031	9.98042949664747	0	5.41043144782715	10.6797390705115	16.0236243472464	21.9903269412053	27.9360736971889	33.6253148972279	0	0	3.71612728974406	5.57425236644285	7.11531364490508	8.75614403602151	10.5078944346427	4.11672386871416	11.1195206069758	17.2902974190858	22.2959646020642	27.1645163319938	31.8906556046917	36.6871444770845	8.42715775193492	13.2766317785584
YPG571	0	0	0.72858253539456	2.51043807796274	4.01386661791496	4.9245591065144	5.79484287282049	3.12942837338682	10.6264317193627	15.5604664462943	19.7412384607608	20.7623999229913	27.2240645358208	25.5289690386543	0.0362249674035964	7.03250381073862	11.9164795325968	14.4278459644075	15.7268731848434	16.7241349076695	0	7.59363753674265	0	0	0	3.94623920557555	0	0	0	0	0	0	2.6261632570333	0	0	0	0	0.252522379331353	2.65605559127767	3.69206073818738	0	7.29182873621395	12.2203034096959	15.7177021795753	18.0217176059262	19.9418484260517	21.7355750418641	1.062071256931	3.28426497646262
YPG572	1.46720961415236	8.97691780864095	14.2790458663539	18.1406465298293	21.7421180606846	24.9346314127086	27.8484128892923	6.77767554981719	11.4945568099426	21.1015506875369	48.1088429455428	30.5562367808198	58.1828464046801	58.8501189505325	3.79257737150313	10.7895242410926	18.8674620566359	25.1104361141538	29.0454244395098	32.4805454633447	6.69832396031715	19.4161194190412	7.15239016352907	25.2555442796792	0	0	0	1.45675039326019	5.32266380876452	8.24415129846529	12.1562355395538	17.0558352609019	23.0361054202726	2.85116817255654	9.36256919150467	16.5464346323376	23.5650706655768	30.1146201929243	35.7951227116985	41.4750904070347	5.23465097348436	16.7149322366825	27.281031404802	36.7787394536079	45.1677980874923	51.3585860742586	56.1443636810858	8.88713203148674	14.5158857162011
YPG573	0	0	0.0952441725722113	2.64696003460287	3.97013204237278	4.72609829444704	5.10275861044266	5.28095160996462	11.5458934538924	15.6088329910892	17.9880749531115	20.3384664588195	22.3943144412712	24.7960488961168	0.702917348535869	5.6314405685176	7.96989833919472	9.30784932391767	10.3042947173768	11.1716194283912	2.43620344061502	10.10118306614	4.29573107540695	14.3770666664788	0	0	0	0	0	0	1.11408465583783	1.42575401050886	1.90563575898092	0	0	0	0	0	0.0321346814270069	1.2317324734289	3.19077116570874	9.33793008487308	13.4699438047866	16.4648122659138	18.384193927162	20.2822007451844	22.0638187620189	1.15165429056415	4.48847852372383
YPG574	0.0763956989686035	6.3609802058008	10.1288041118626	12.7247471982719	15.2358984106318	17.4407143452771	19.4312957852002	5.16841459361905	13.5400842489494	20.023417896175	23.3795791055776	26.1803734925329	29.1126685175742	32.5238870004319	1.53234191124338	5.99012423710331	8.71626637363138	10.1194182796621	11.0799492088956	12.1043253725069	4.38997217162387	12.8002700696635	0	0	4.15596619779567	12.6540520963973	0.652674847947864	5.00186743254155	10.2982246720234	15.859171198372	22.175893891599	28.5124023147893	34.6776990259492	1.84929215865689	7.89954020448169	14.2625910676268	19.5681738012926	24.5226624254196	28.8539390413929	32.895221896432	3.58231408789632	11.2362125404951	17.7490158027605	23.1873332229924	27.9600001282978	31.6524080352584	34.7463293085354	7.0180464937044	9.93173168592462
YPG575	0	6.47633198707756	9.86910988303185	12.5166333612382	15.1685962743889	17.5652070543345	19.7522890070101	7.40080397235799	18.5037717662166	29.5079491734404	37.7340130282356	44.6888353048044	50.2261781153346	53.9552579115441	2.05570562386622	11.9681558569389	17.1470578834722	19.7288782781566	21.2233160890758	22.20766625904	6.43364616998994	17.4766856461249	0.0127584587215105	0	5.79720635215932	17.4860256165842	0	3.99146668081064	7.6480983702373	10.8907997596475	15.1092250388746	20.3686714835909	26.4894683529487	0	0	1.1279876030875	3.11308018450758	3.72586316458443	4.24528840440356	4.86709211335898	5.32813745298598	14.6546918953427	22.8870571811651	30.7614764310411	38.1211999746581	44.2106453987826	49.8100451319293	10.9874476693577	18.2497338807979
YPG576	2.6653699186122	4.7056378763222	6.46390451190074	7.66033151041324	8.90323585131426	10.1780903359486	11.7622067570667	3.94072540007856	8.9373303248107	12.9521974730923	16.7496597692114	21.224304341243	25.8491912865465	30.5621342806114	2.41254652230743	7.0305231004117	10.4058964075861	12.6774286683178	14.1820064405416	15.4757813618517	1.8804888516596	5.84447294126377	2.48152022133379	8.87233131892759	0	0.109932433704508	0	7.39396958141389	12.5077789617005	14.4078278193311	15.3174986113927	16.4312276302113	17.3408660271784	2.16207974105012	6.11790171082381	9.82608002347519	13.6341683252121	17.3882076179607	21.0991107895733	24.7578934071791	4.06579760244016	9.58133746035389	14.3794445316321	19.0449575222194	22.5114386646765	25.8678169104077	30.675422986128	1.06879605967874	4.45082405255476
YPG577	0	0	0	0	0	0	0	3.68230837325683	9.02584923540126	12.2696731858571	13.7680053718256	15.2090198880759	16.7431731965754	18.5782315664997	0.822312899632919	4.54706572862461	6.01127447275669	6.85538091121142	7.44687417583202	8.06201554037344	0.0192213511242889	5.68656400978745	0	0	0	5.31829422186352	0	0	0	0	0	0	0	0	0	0	0	0	0	0	1.33995728716248	7.19016188964521	10.2246361942844	11.9084599387611	13.0838318612412	16.4096619712265	22.341117863739	1.05323228237421	1.60742792622966
YPG578	2.23280391750092	6.06455277680477	9.85777186122387	12.4635149232832	25.4786485322677	28.8914149023834	31.4557341240844	2.6904866305977	7.02708303503354	10.4035206805306	12.364070529605	13.7264317425268	27.6191625894599	30.2744667225703	1.43367657734357	4.88127634700119	7.0038275066458	8.01262579803562	8.67940966187705	9.21497584143454	2.72831174078951	8.30146271173941	2.81645061407296	11.1303590724803	0	0	0	3.09339543712214	6.92310153508743	10.8034995959303	14.5090232482254	29.6023595127617	33.3600245062689	1.29913064266292	4.57891808047922	7.94307431457807	10.9376483847071	13.4878515860359	15.8892040423263	17.9630934231031	2.32120218281213	7.04495330149837	10.5513012464598	13.8082271536799	27.3417483025983	29.9355270672595	32.6816325985275	8.70715459164444	12.9166490877232
YPG579	0	0	0	0	0.0566483723307376	0.704530454614467	1.24243046956186	3.93762420590168	10.0963744485143	15.0302170491879	18.2069551908913	20.8998593640113	23.0228842288237	25.3934725721019	0.488456520737572	4.46289832441047	6.64777490188066	7.79001590284786	8.55284016963805	9.36596006949746	3.71203533212444	10.3069191308662	0	0	0.142317606919867	5.84109539370428	0	0.0502991127987339	0.968221695492118	1.84326610021287	2.67516563009044	5.2995168867322	7.02386064422704	0	4.29843745265376	7.80314450065937	10.6087800618611	12.9457686739055	15.1001470782155	17.143615875056	2.9215201888319	8.71119085048366	13.1709986443942	16.9201271399934	19.8969507651999	22.2556078985265	24.2713486916967	0.98675116452883	2.77241562519626
YPG581	3.62138628808761	10.0146296087896	15.2235996251558	18.6321445502316	21.2890937168406	23.5591749697334	25.5000787539168	6.29785453082394	16.930540742203	24.6410004189976	28.7000706610024	30.922250653046	33.0389992246855	35.1546426126469	1.84453566753217	6.21831879307469	8.97579772069627	10.5751367387945	11.5554534808404	12.319334955236	7.60353641968416	23.134379631254	0	0	6.37443678490628	23.579260122283	2.5174601277989	6.45569190249705	11.5752355097402	15.3460610750939	18.0210639514689	19.8422205042888	20.6506012425735	1.45549424045342	6.8469751922225	10.9593280288067	14.3867154905421	17.143403787868	19.4346644597394	21.5100090380002	5.97288023501464	19.4997323711461	28.6865418210525	32.5400787156871	35.5639508463878	38.2767323559571	41.3809221114881	9.54470224265712	13.638965299721
YPG582	4.9680010113652	12.2598390255522	19.0151400635616	23.7608111696454	28.417161238467	32.6921742948897	36.7385515891806	7.25251972249211	19.0736677755156	29.7050623213128	36.238784256221	41.8189763669435	46.778891039522	51.195150030822	1.47440698226719	8.5766631586045	11.7295395630408	13.3122553523321	14.2258609500794	15.0035499513522	6.69327356066979	17.5251590022288	7.40392293065508	25.4509229225885	0	0	0.100411515068902	7.74883912179425	14.7318510716051	21.2583686184584	28.2130623289308	34.680178355435	41.1225927050537	1.95251770589988	9.12165400199371	15.0537673167538	19.6994309091854	23.5763464924708	26.9904961044583	30.285746367262	5.59106809630825	14.923871862515	23.0727034328328	29.5897072886752	34.8897039772256	39.4331307135686	44.0174235472237	8.98168895389683	14.5192725181892
YPG584	0	0.140153926185562	2.08784417623972	3.54270996033426	4.88843866451959	6.02251841233207	7.10417303770876	0.121712490431801	4.51304888144056	8.12077982329353	10.4474710305194	12.1809394106663	13.381700302064	14.7961245685875	0.212898935227148	3.99197444452067	6.19764045156853	8.34084602820447	9.81787972255965	10.8849289070999	0	4.5420843993613	0.466086946434683	8.31538419723734	0	0	0	0	0	0	0	0	0	0	0	0	0	0	0	0	0	3.65313069884957	6.76539601200141	9.49703784687349	11.9472607272691	13.982677031682	16.0073803711184	0.000426276464123732	0.000591432410620817
YPG585	0	2.4808097601833	3.27957434223648	3.60000660290452	3.88670776824783	4.19057849430868	4.51012106494318	2.76095175663716	6.54810697165905	9.39000622273083	11.1371499757721	12.5629622025502	14.0058406167049	15.4039701856365	0	3.55478409801032	6.42266769914862	7.08977631771696	7.38217770784711	7.55839903340767	2.06920739458252	5.94127369123732	0	0	1.74288204442011	6.2121452056316	0	0	1.5029585142443	2.16259693404048	2.66796869845208	3.06981268897764	14.8166721440235	0	2.65061762407171	4.47694754623349	5.9477639892399	7.07378315101953	8.22305292316666	9.43828966309915	1.63032976678738	4.91322277046797	7.08885412810596	8.9002716177209	10.1299267345957	23.3682193633577	18.7077003396131	4.38456898318804	5.27278909391196
YPG586	3.34340351584189	9.37681482913235	14.8011798046146	18.7467292905283	22.8573929075732	26.5818837405497	30.2727481231035	5.13391340446857	14.3113011908294	21.8625281225286	27.2645463214235	32.7377941430833	37.6574649502599	43.0347570367879	0.693624370557701	5.36394570376589	8.03143032267929	9.74153951366655	10.8934342826407	12.1458102292587	4.64103561248199	14.4686339129183	0	4.77682451850412	0.897309349195114	10.2158326099524	0	6.64256519539172	15.0249179764694	24.0236276829416	34.6040127198936	46.5402417685404	54.415852795564	0	1.70125051665989	5.13224552744863	7.4262526139689	9.69737902902723	12.1421189978834	14.5730474865664	3.5633756400774	11.5208580978247	18.0856165812585	23.944548448908	29.8300416102568	35.8690141174876	41.3098150113896	7.46768735963723	10.2344231298052
YPG587	4.23724556974519	9.8739245981406	14.8376891752754	18.3409107353368	21.3457420891714	23.8468955448055	25.9279030009605	5.03155411528931	12.6143501040496	18.7730823385582	22.706519553616	26.4607798559278	29.780155160959	33.4399732137484	0.80978575947669	6.13700071581332	9.05987209873439	10.7747974078045	11.7004795421675	12.3445304819971	4.92855576396008	12.8933274757835	4.71021752314	16.4124189022119	0	0	0.0286890043054006	7.49755285496799	14.5706939426108	21.2014581728258	28.0000352571757	34.6061232298064	40.8736954196033	0	0.0127913572681195	3.53160842247848	5.16702267609354	6.48955825584837	7.81555598651525	9.06389918790838	3.54084521864522	10.5940515728927	16.2313483055199	20.5396129426931	24.4028914167429	27.8326752596254	30.9170435904908	8.22028903821133	12.9414626856703
YPG588	0	0	0	0	0.0820176314659197	12.1125813398235	10.0981706397551	6.20800911561085	15.5343337213784	23.3593076410218	28.0176238049738	31.0611642645207	33.1841001455196	35.9395556175037	3.96538630459567	16.798587874289	24.24075542722	28.6045799571501	31.2092970799261	33.2075443053579	4.80598254018545	15.5568600589445	6.06144054843749	21.4375414951937	0	0	0	0	0	0	0.0786782949038018	14.6978611786353	6.55508853495594	0	2.48752335458519	8.66743911665604	13.2352027526225	17.1328437127732	20.5390321691492	23.2418025664927	4.06438758282772	13.8022083038075	22.3315030952363	29.0579118215337	33.1322319251694	35.9785361815076	38.605482251888	2.02206276465526	2.97067194093162
YPG589	3.0486973192038	7.42029595363785	10.8671370358894	13.2882196406511	15.6968486892095	17.910549300202	20.0988979336794	5.11646294327855	13.5689083188686	20.0006722496326	24.3051308030276	28.3883503922142	32.3534318001095	37.2474616276814	0.826986245202509	8.98679591632928	13.0300150597712	14.3550126076943	15.099404386224	15.6629980681137	5.41306152532451	15.164919210845	5.54733502370004	21.1796895800374	0	0	0	5.49621815506708	10.9053264133512	16.8417440031696	23.1604337779464	29.3768273056988	35.3367975461416	0	0	4.16683466114344	5.87542061592653	7.41015593592211	9.22487397517856	11.0540396519248	4.36844605040842	12.5800719582935	19.0440292085967	24.2901520626195	29.1285193151645	33.551896071837	37.9317482954518	8.70228019680462	12.9426071098268
YPG590	0	0	0	0	0	0	0	4.09423103312683	11.1997078225996	15.2311857578204	16.6676649613641	17.6064562305464	18.6591456178324	19.9463076062505	0	5.29020730486689	9.19508747637324	10.3518974355461	10.8416043676636	11.1374634400774	1.59216858479527	8.18262827952788	0	0	1.4313089443264	8.27208351428104	0	0	0	0	0	0.0859440843037214	0.212877814051597	0	0	0	0	0	0.0572813284121517	0.150240008364558	0.0865522649602561	8.03965984833434	11.9404613591266	13.705728125871	14.7203018196681	15.8586561338981	16.9112663596408	3.03781122662712	4.41689652675058
YPG592	1.20545966486161	4.62663119606159	8.3370399058209	11.2063697603642	14.5869558751649	17.7552368150232	20.6970439581242	1.74241038933946	6.36533978958195	11.0381512288726	14.3941813429059	17.4050025522101	20.6018344747072	24.0033047149585	0.731455054538149	3.44485911518753	4.75279524665865	5.76437798943842	6.59186581725322	12.5951712491047	2.14208912517271	8.78479929306564	2.32037124454874	12.4875652499794	0	0	0	2.41121371978931	5.65428813674646	9.53882302631598	14.6551707177211	20.6305294688847	26.4091411965259	0.922571036093955	3.3633887498725	5.7205440868539	7.6280311836319	9.25810173223573	10.9311868386523	12.6546543638575	1.82403231333638	7.22419791071414	12.9785506191219	18.3512075225814	22.7684588327557	27.5255268682727	29.770579399296	7.32263484308929	11.5840945467769
YPG593	0	3.84622530847436	5.32341601675745	6.19075027671313	6.81897588892257	7.24542780111488	7.69651948057412	5.40738398425161	11.8120265467951	15.5808070314631	17.5654300322873	19.743007862055	22.1084073819733	24.5951779107539	1.31584871162054	7.44939080130497	10.8949649985704	12.4457142567879	13.2770235500073	13.8308884312156	4.7463703797852	11.9048479858716	0	0	1.64753460635778	8.88173067034109	0	0	1.72633350236291	4.71746595427658	6.55368636995163	7.76933830327871	8.72804049267766	0	3.35143278858168	6.70216485459006	9.41259688885189	11.6572245125401	13.9125638710045	16.0247085505996	3.74762042262739	10.1962768767862	14.6513992308431	17.4674275565524	19.9068025184293	22.3894013067934	24.9871621260316	2.04209846177441	4.2184799335999
YPG594	0	4.44436748723356	7.17180647020287	8.87144318290675	10.5111327769852	11.846769902049	13.1504421749804	3.72633717946762	11.7384673102707	18.1588819383605	22.7356407187107	27.2657331404256	31.3606755791379	36.0005452553955	0.00629226661088295	3.69447441831193	6.16712817405455	7.54329279812261	8.47819685527686	9.34772752054728	3.84738490538071	15.7304419534776	3.93446551818197	21.4705297954937	0	0	0	0.0126677991629725	3.33170810513707	4.88825931100734	6.53491641268048	8.89895616109937	12.6581650367928	0	1.17355955326228	4.39403079184024	7.62351405621828	11.3868089584675	16.3065774244085	22.7993228896298	2.93466105526361	12.1451847402894	20.5072539920767	27.4255678340913	34.2075965144464	41.0039375947622	46.8032258395693	7.77491602563944	12.0195893903111
YPG595	0	6.81437632522528	12.2268125482262	16.1360965925813	20.006658652697	23.5314157605644	27.0353576034813	3.64979118793212	18.370936474755	25.9089263263332	30.3080646951827	34.6950133781488	39.1039485301866	44.2798524691212	0.745747470248412	5.19883715685309	7.04942755218062	7.85648607034759	8.38499252689097	8.79864104735671	4.38213566496166	13.637081884476	4.83463429043687	30.6053569467601	0	0	0	4.11139217852408	9.15877921516098	15.0526763009534	22.041669162545	27.3262578534303	31.7530321235176	0	0	2.66529684577044	4.25750928874287	5.80002374557189	7.51657876076488	9.29262028692333	4.31290430856706	12.7643721786748	17.8367331128539	21.2890790758588	24.6525015401883	28.1614840122415	32.1251979511075	8.12833522538706	12.9953473539456
YPG596	0	4.44303581847	7.45665772001615	8.98014386533727	10.0710370149118	10.5793536746161	11.0049129757995	5.88668374715758	14.3514931286462	20.844984209148	24.614257004275	27.0231384836398	28.8128321576791	30.3996473750141	1.63225174081029	14.3526098506627	21.3809486278378	24.7036482981669	26.5815921015053	27.9597151821985	5.0524161298778	14.1931759126698	0	0	1.39666379575198	9.09551491102447	0	0	0	4.9224642332181	8.67563182080688	11.8491866523407	13.9056679944166	0	1.85788134174411	6.20744126191028	8.58752794722693	10.3265614695499	11.8113160721011	13.0408360030525	4.1632396533925	12.0496992353036	18.4139655952914	22.9452812975839	25.4845691840759	27.0218679521862	28.2828723844329	0.0177698205219991	1.51115386810022
YPG597	1.59245187622956	8.86304799189049	13.295375213456	16.1615422120325	18.7010404373845	20.8698544461594	22.7288351366457	6.10678751911709	15.7202451527712	22.8413443930145	27.7273714069209	32.3271950032064	36.3856573216305	41.2098514759232	0	4.73190389075404	7.84658776439427	9.12611962064798	9.73432498657179	10.2087433422963	5.13031037551413	15.4332071176407	0	0	2.55233170850435	14.5626666534823	0	3.7168955138897	9.16095955255933	13.8562518860783	18.4066445092872	23.3443565844687	28.6141932171451	1.57962757279579	9.47571212051799	16.7723617268127	22.56424714349	27.4090971537177	32.048956028973	36.6085753412178	3.92995535321847	12.614301824803	19.5923923099503	25.2439461626598	30.3064679768749	34.5932130545604	38.7651155681568	8.17943654643864	11.2999223924132
YPG598	3.4459402801713	9.9959977025389	15.9823264660446	19.9777236556031	23.7016300104608	27.0936649077595	30.0678052185928	5.90107327326519	13.6757163642219	19.2555551663364	22.558275184172	25.4701671572801	28.396994446263	31.7089032913045	0.704957986461637	6.6942729600362	8.88582817472441	9.84076750806665	10.4201797923704	10.8430055466491	5.36967588328077	13.4775097839859	5.86096341095966	19.5268370342105	0	0	0	4.95338646556587	11.6261402200534	17.7076456444921	23.4988947875246	28.3789261456212	32.5591545861493	0	0	0	0.0381878907816366	1.67583932615807	3.15354814331706	3.8186963265308	4.43312724758898	11.277700534204	16.2144640330364	19.7028665967846	22.5913454527194	25.4174943501955	28.2392876244741	8.60735325163475	11.8614256003124
YPG600	0	4.77571555155354	8.30300122722296	10.5642700358749	12.4904220089491	13.8036251055359	14.6064424258459	5.6767240288566	15.8283417318494	23.9357536167178	28.8202449079448	32.3892526720934	35.5781590502179	38.8509086297862	1.04240867900226	5.85534483786902	9.33014686859061	11.8391518873775	13.3253047024017	14.2879343282563	4.92925151646986	15.4449713574482	4.83166262337787	19.4452403162668	0	0	0	0	2.39312766485351	5.66659489986565	8.66444711322497	11.3302206283913	13.1659754712288	0.101882732163715	7.26559146086474	13.1892900752056	19.0862196004336	24.5695878847204	29.335018619598	33.2739416258633	4.06209139669851	13.1977471957119	21.1613281450426	27.3194301257557	30.9732352412224	33.9434937333915	37.254538638073	1.76906935161069	2.87503864320103
YPG601	0	0	0	0	0	0.0539287164294076	0.149173603133237	4.79936987610096	10.2985053165795	13.0801758446062	14.4812219606568	15.9484064953608	17.4199915998938	19.1197786143729	0.640006801192137	6.60368615248033	10.4629435718765	11.9519645037855	12.5122206699952	12.943972931958	4.29167069862089	10.7558903337251	0	0	1.45692318891719	8.0152910618905	0	0	0	1.67754418486568	3.4196676731974	3.91939927339175	4.30312275144206	0	1.47414062370052	5.0012567116556	6.60294507674988	7.79834609336696	8.99921424643404	10.2404188177921	3.8800520384344	10.1249589607795	13.4856863502669	15.5366553105394	17.0488860640094	19.0842278185738	20.9138569312315	0.00596787049773224	1.61128814035491
YPG602	3.40338161343873	8.82999246074627	13.2878357214129	16.2073796059227	18.832872525746	21.4124404939328	24.3620014122248	4.35159163102631	11.6621250679276	17.3157995643772	20.985965331237	24.5966508486425	28.2198025225429	32.4735323438048	0	6.71846090664618	9.97138446789996	11.0718874129707	11.7787933070222	12.331096748814	5.14061990056179	12.9546559299964	5.48662337096217	18.0111036820985	0	0	0	7.39895881712015	14.515756098329	20.8094536310699	26.5330581173144	31.8425836889133	36.5818734280075	0	0	2.49143619083709	3.84670868899823	4.59160282428525	5.32236954977361	6.19461285254262	4.26568369757055	10.8533650417377	15.5698725846066	19.437078187614	22.8227375508919	25.9895184014147	28.9979095169454	8.82318981794678	12.2778244421589
YPG603	4.06331261937652	8.85695290111378	12.7604730736037	15.5137206551404	18.2125622923001	20.8180851588287	23.2407146224517	6.07709406317174	15.673036455468	23.2023256163969	28.3516005035955	33.4600915631982	38.1734612121113	43.2685650528284	0.708270083015378	5.2044739664391	8.00529376186943	9.55953212267885	10.4035911787285	10.9931536069272	5.5672149981992	16.6370443957348	0	0	4.70685547100912	17.407051322552	0	5.09862430636443	12.0028840329992	19.5834602764878	27.9064995586071	35.4796979934365	42.3544620557959	1.57754895840896	9.11563813206114	15.7997282300062	21.4194697921826	26.4236678578292	31.0914305592017	35.3960084176801	4.44215302126395	13.9043156535831	21.1794433575971	27.1055968045584	32.2260192459772	36.640234582296	40.6307448958932	10.0399330604521	15.030353987735
YPG604	0	2.48904692164857	4.98987172165441	6.34516331857289	7.39583246148424	8.12981427156283	8.6806751693544	2.19568089680733	8.52452054185079	13.0593766348497	15.810514964087	17.6607634425228	19.1918001173029	21.5181522746566	0.00962171142442429	1.47355326781457	4.01628583992978	5.38495676277667	6.0732948741906	6.49078622098952	1.40636219059381	8.51339112401021	2.22134488755751	13.4033983671743	0	0	0	0	0.089054549295831	0.612904307566824	2.29966387337963	3.84854944114622	4.83682671345407	0	0	0	0.0578681969641303	0.414286414982576	1.41249206527735	2.58267609585054	0.13143121716187	7.74506928762001	12.6916303861329	16.7412131084971	19.690110515148	22.8264646238075	26.596451794559	0.947099650952029	4.15884815072866
YPG605	0	8.07556937893008	12.8937804259139	16.0529803338204	18.9531066807167	21.4049493582983	23.5367339384109	5.90028113796708	16.1620331756433	23.366877705441	27.5785698056397	31.3058426282038	34.8450616319322	38.9283288725094	0	2.42282835599411	6.7107132124229	8.08838473372227	8.61638463378319	8.86219244765151	5.15482254268847	15.629377084083	0	3.97679000303524	0	8.84205118133186	0	0	1.69503659551042	5.91889451050205	9.40361035453975	13.1570426655453	16.3425783162571	0	0	0	0	0	2.45469264287474	3.24286241164251	4.09053289769407	13.125058825284	19.6089526932493	24.4734242606139	28.1337546372301	30.9547987713416	33.6491658886605	8.41822812820864	11.4399714000832
YPG607	1.43202824523011	6.86102885456787	9.94630541052755	11.8194872153062	13.15559786906	14.1079034010257	14.902858851423	4.65220281658619	11.6485781913261	15.6300695534626	17.5846469547555	19.2741231440165	21.0108753366447	22.9932024878325	1.74612211568416	6.75156514378774	8.7524470968693	10.0591911667664	10.9553267254385	11.7361236492022	4.26412891105328	10.4321519863901	4.58970959767406	13.4434661835012	0	0	0	1.97680879796482	7.21162934326913	10.3334569663494	12.8949352404805	14.9253196407993	16.2730147959703	0	2.6339445886579	5.36158327293841	7.02474846664624	8.46177136433304	10.0588482584104	11.5607620321155	3.69148771962013	9.31909747917624	13.0183030998748	15.2711577498345	17.1822796802383	19.2471379721622	21.4997903412082	3.01928306278073	4.34806307574948
YPG608	0	3.27956461154298	6.29578605391357	7.78252475732802	8.75267503010371	9.29803530766251	9.54678905176031	1.67558237588616	9.95569864409013	15.3437907648545	18.7422781034802	21.3010513255129	23.452869238154	25.6958559219769	0	4.18382899365902	6.83531171036154	8.22964511466535	8.72345909521971	8.90894241908718	1.58255790923312	8.90801095709159	0	0	0.732145022265539	8.25283771213077	0	0.00633389958148623	0.0159025980885412	0.015885981911211	0	0	0.155686759530272	0	0	0	0.00642979966268115	0.363403934453669	1.62972984206906	2.95083973705218	0.81102677907203	7.47549776204174	12.2933148614544	15.7058429818557	17.836601581353	19.3749914035527	20.9225948070905	0.87727696316664	3.87327668627695
YPG609	5.08265508212001	12.1259555351999	18.8928592036493	23.6868748931086	28.2835032048289	32.2448096008773	35.7693301178354	6.73939596846274	16.5103172761452	24.6219834574282	30.5523459783283	36.1946720840783	41.298015211244	46.8369809112389	0.962255449927583	7.92495295586883	12.1523055939339	13.9755409320969	14.6262819733029	14.8303598242199	5.94335637186714	16.579953561513	0	0	1.91872307165682	12.9805013996913	0.222339783366855	7.88480866562881	14.7122760610041	21.2850872859556	28.3446410777453	35.4615330935793	42.4476615183288	1.37415079854325	6.98688885404372	10.9066632496732	13.9637393790624	16.5570647379069	19.3056636318402	22.1135840172824	4.61903159894853	13.3622848591819	20.2290639475913	26.1816514129208	31.800935119775	36.4938399457128	40.7891547841208	8.71192303338778	13.0016532304463
YPG611	0	6.80958785391833	10.4074282536732	12.7407002493464	14.4188840127508	15.6594176785659	16.5540010667884	5.04572035244156	14.4735196899453	21.6643805559157	26.039157974764	29.5498018800721	32.6910408621953	35.5839052078843	0.136239071540901	5.1176476358257	8.65825297341713	10.3412517797481	11.0120235055777	11.4504392416902	2.60010673955381	12.8559739986825	2.35397922364296	16.9188289357827	0	0	0	0.0411703472796605	4.71654546545776	8.30718356248932	12.5259676048855	16.2549897755229	19.4747609635257	0	2.7044869579833	6.07177032347014	8.55858376422199	10.8613130027044	13.0501020443626	15.0796775883995	1.89773855023969	10.9425468431388	17.4921801648681	21.5482931105477	24.8602669314924	27.8000575843064	30.7805386914291	8.97232666038101	14.5582579138562
YPG613	2.42266065629288	7.5200176877265	12.049628779667	15.3746805204231	18.7032413303329	20.9221760619295	22.6018759081669	6.35934038381145	16.9800458029538	27.213689408995	32.8109391675552	36.656775792176	40.2458154412622	44.1024974556972	1.24053956004045	7.18738733282124	10.2771181227209	11.835304671434	12.5154488179321	12.8703000329624	5.62369936928117	16.1513853557904	0	0	5.04161089227266	15.7293950028275	0	4.17208007688521	8.27082397034666	11.680059743791	15.7224155796411	20.4190567915313	24.8319837675732	1.14613761059917	7.38240810615145	13.7752646211625	19.7513804315566	24.9970933892089	28.7514252616305	32.7477180261875	4.78122342305607	13.7297891297838	23.5221739895506	30.5033559476067	35.0602794341212	39.0346355870217	43.4799939031337	8.19755939972214	14.8668138603819
YPG614	0	0	0	0	0	0	0	1.3068077920046	5.9610285553448	9.15055130099067	10.1792963383461	11.051249197511	12.3807820360024	14.0803628227609	0.0174259277552315	3.6507640404917	5.63540220407234	6.53828061181801	7.15302047937299	7.68923000834615	0.233859772012182	6.25773255682476	0	0.0855774334451776	0	1.72087050044895	0	0	0	0	0	0	0	0	0	0	0	0	0	0.00644886111742881	2.11874614811814	7.54965447649223	10.7096407085968	12.0634864768731	12.8012696009162	14.1598587336283	15.5278627270496	0	0.00044752001353595
YPG615	4.43011422003684	12.1309234077559	20.1206277619275	25.787850927654	31.5915621639409	37.0991038311186	42.4711189865112	7.30998339198591	17.5274568742063	26.2620527555294	32.3216851219026	37.8709173496351	42.9603086523085	48.5120373233663	1.65056814512316	11.0273707458895	14.6651594136887	15.9688533477087	16.7792279629359	17.2389433021886	6.69216035665415	17.1711473001122	7.50052675107619	25.0205410740778	0	0	0	6.58709918209153	13.566584339915	20.5529690017678	29.0417500722141	38.1337079821637	47.1605236101725	0	3.92504986996424	6.16025639154622	8.2595003531087	10.3992376361574	13.0508529150409	16.0199933487186	5.67923464090044	14.0464966857019	21.2198442211069	27.5284431306136	33.3077723196091	38.4095872570176	43.3820361453821	8.55569333688434	15.1590335762762
YPG616	0	4.79801276708306	6.73677185889569	7.55909681128213	7.97832536593933	8.29398141052378	8.66373516770159	4.1251837046154	9.37045181097488	12.7750069702159	14.270616006301	15.7907623408769	17.527370145715	19.452171270347	0.720888686329011	5.12702843612064	7.65757980541395	8.96543114859337	9.68699666253722	10.1140060222279	4.018220232719	9.4257685420572	4.21002557951737	12.8180425702569	0	0	0	0	0	0	10.4893902765749	22.544292426672	15.0580528850336	0	0	1.50034600701101	4.12346076381269	5.95737772682569	7.9451600439025	9.67249360811686	3.44090217108002	8.52823661212314	12.2046095533612	14.4172132716262	15.9657066280067	17.6677580367988	19.1614854726288	0	0.000892395104976763
YPG617	3.48431969656132	8.28850964813058	12.7980016693317	15.9814509706573	18.9462505878084	21.5645515533571	23.9739042779549	5.87284915064502	13.6204750335791	21.1065567331139	25.9490395749749	29.708815460157	32.7134768183702	36.4201133644668	2.86372725631566	6.33638077989163	8.5413603264868	9.94795531111495	10.8443984555567	11.4937386707445	6.29237650644908	15.5493939185906	7.13036798743636	22.398611643441	0	0	0	5.82609678564137	10.6601804563403	15.284391927342	20.6437428505031	25.8838588106168	30.5219345510135	0	3.73667803214815	6.82943897875107	10.1828597398693	13.3540320237881	16.512925172177	19.4765504704678	5.38042808271868	13.1928679792053	20.5050756786594	25.9526085512591	29.9640842446421	33.2659061856134	36.2929991961016	6.91745555271232	12.5910700287492
YPG618	0	0	4.17965999389158	5.88858599714057	7.03891288259429	7.56795559984247	7.80648394000036	4.50649191922322	9.97305244449427	13.0540164650125	14.5003747405278	16.0231461375754	17.685437788958	19.6780600004453	0.568718914920736	7.45501615974691	10.865942137401	12.1815954638078	13.0236297721496	13.7716301717545	1.60818637739884	8.36940873178314	3.99281575720069	12.1484686420188	0	0	0	0	0	0	0	1.26369635068805	1.64782053589296	0	0	0	1.56864308849744	4.17089586688105	5.50902851132553	6.6288770685369	1.60281972148622	8.64915718305147	11.832580058589	13.585429284331	14.821174492019	16.4007335489108	17.9233246149583	0.0116608121669667	1.26107322061241
YPG619	0	0	0	0	0	0	9.98836862668039	5.71324289534063	12.0446818952424	15.9076285488728	17.6686386903984	19.347495222855	21.4394323720722	23.9118376576356	2.69507467669569	5.6986067923778	7.2140041192125	8.17346767374185	8.89614422345877	9.24772001443707	5.34227324621511	11.806329571904	0	0	4.35143629310688	11.0056989254546	0	0	0	0.0508351421158753	2.33962410114993	3.46680660345777	3.87043826370286	0	1.84798714190434	6.76800585850435	10.2888110473825	13.234474880041	15.9675138868783	18.1335439638757	4.88873748597031	10.5659591910217	14.3632891860935	16.6048118893421	18.0944156340683	19.9669043045436	21.9554938921981	0.00666987797946806	3.01799849313643
YPG621	0	6.06991809400751	10.9736146366054	14.9187771187686	19.2343969247467	23.154242367433	26.8370643818307	6.05180202161526	17.6776965993133	29.6026630601479	37.2308630489126	43.4303594576329	49.5819474997627	52.9117307258583	0.174395459374727	6.06743998837664	8.42008567259853	9.71304012219454	10.4946649020642	11.1691851983187	5.93987760931825	18.6399834851769	0	0	5.12994061965169	18.6407031772208	0	2.65067992024627	7.5566171493273	12.8486464940778	20.1727017810706	28.6855972929986	36.3158310621905	0	0	0	0.122166193590942	1.26242843116864	2.5244198664973	3.5491224669113	4.83897040569526	15.4025719522639	28.0264994583592	38.1610795053577	45.8749262445432	52.066216210608	56.8041329012623	6.14220168908537	10.5495397625788
YPG623	1.32780649098056	7.39458797795998	12.7519678814137	16.5664542673819	20.2346250759764	23.6234964883989	26.6534642160401	3.85119845433178	9.71001874152739	14.0553645588434	16.1895631480209	17.3900292021277	18.2629030129388	20.0062046577052	1.16224885280745	4.65705629999154	7.56065259484441	9.42141955615683	10.381342447521	10.9883007375096	3.44286684113342	8.92934129518307	3.46946830985418	11.9317023748446	0	0	0	3.14400317513671	7.26253405358228	11.4366870289313	15.5058276532354	19.0565314416443	22.5065159145297	0.289753890320014	5.22904146071407	9.1717014703443	12.3366719863778	14.6355766080084	16.6498913294438	18.206733308425	3.46859337309172	8.52346958190584	12.0841277245532	14.2566764975585	15.6562535669878	17.2059520263005	18.8033965104019	3.84757148021402	7.10053395264845
YPG625	0	3.66383564103881	5.69780167050474	6.59370680905976	7.36025298789674	8.06526804633221	8.84407806935784	6.20557120271335	14.5515324364983	21.1526805456071	24.8566822909948	27.7688251018303	30.3973577100232	33.3646464397874	0.171640430860411	12.8084774874604	19.6528841842345	22.841438873977	24.5358091886508	25.6362606585941	5.23147062775867	13.7130727059967	0	0	3.66443701400584	11.5362161496157	0	0	1.58309534455726	4.11550418705327	6.36344144414129	8.24241330989514	9.55487496748613	0	4.64685950994695	9.29588904410282	13.1341625981475	16.1289672169223	19.0101410317821	21.8060481713112	4.73980020995871	12.1340701495429	17.9464285151647	22.1564971247122	25.1919920068739	28.3255055968565	31.3846128699702	0.837733404362887	0.945537414642023
YPG626	2.52237992207262	7.26265833252351	11.1515916588567	13.8971469353371	16.4821404244351	18.7491557451972	20.7338893817278	5.59541056321044	12.2364020918912	17.738630229466	21.3481404375546	24.7008301208392	27.6370865611736	30.7816355788502	0	3.63681801449719	5.35496345601495	6.20810784421682	6.69793966384138	7.03049207189508	5.11474791901765	12.2112106349557	5.58685270130642	17.3055332641545	0	0	0	4.18621295621998	8.89107448508924	13.4884723536486	18.2995291947122	22.9826905760237	27.5297415530495	0	0	0.121170944983527	3.51905959552067	4.84724374208335	6.25764737970148	7.7742177328142	4.57253855060304	10.3926267269847	14.9475101342261	18.1743448543574	21.1587456028466	24.0105846298877	26.5959553604393	6.11256827852013	9.78526480130232
YPG627	5.17919371553863	12.9120313877079	20.3494896904285	25.4040533139944	30.4726670658322	34.9676784140637	39.0394956400876	8.17276498877305	19.1743058121161	27.5692820999124	33.3241672087907	39.3494130472923	44.985102691443	49.6817457068394	0.617828347685479	8.5676996402211	13.1192019919696	14.8518080749763	15.7693565546599	16.2972856948703	7.05099679557543	18.9598538056349	7.53828995033049	25.2284863393652	0	0	3.96625484522163	9.18815439152291	16.864372497196	23.9844779991131	32.4234010920426	41.6239151121416	49.5521027787694	1.59364639676008	8.1761222127194	13.6713311886096	18.2711459274056	21.9805294143395	25.9854002743514	29.8805927946878	6.1122915380287	15.6745417730791	23.2822469183488	29.607500645742	35.3833406486975	41.2115077629708	46.8370658620449	8.81418498337771	14.5614025581714
YPG628	0	0	0	0	0	0	0	1.34088949116545	5.41430315583659	7.62082039008591	8.53655948882472	9.40064353329714	10.3874970563041	11.3867822098582	0.020847041419586	2.56443975650293	4.58506118483249	5.62980431587838	6.20901675015707	6.5984586476248	0.0894213375761038	5.08291089969443	1.51912837834526	8.1637283800267	0	0	0	0	0	0	0	0	0	0	0	0	0	8.84997164142112	0	0	0.0064112788859449	6.25678755258062	9.08478021310977	10.5864463481728	12.2669671751114	14.5645458580118	16.7971902085294	0	0
YPG629	3.67530894398283	10.1685348851288	17.4699117566557	23.0361325152414	28.6787703026923	33.6679594126993	38.1448279242843	4.03833113189486	12.5271255010455	20.2176184795256	25.7071021366811	29.9220524384771	33.5749100399582	37.5935842899708	2.72436831444207	10.4360004472637	16.1129173933597	19.2306290312325	20.8467689252602	22.0888711192619	5.85762871654433	16.4604744025682	5.67277614481738	21.0620195381489	0	0	0	5.72677759828913	11.5983189685555	17.6613831449971	25.4115742834833	33.5048160007835	41.551483683809	1.65860777719033	6.98931125059521	11.8403591054968	16.3750693680736	20.1417095651062	24.1611084856024	28.2195866322525	4.74266480440902	12.5127624280924	20.1673897253331	26.8250926209233	33.1776751721731	39.2057581574983	45.1276774478401	5.98742979405646	10.2016651086338
YPG630	0	0	0	0	0	0	0	3.57859468802341	8.89003995287839	11.5495400063131	12.3447119542512	12.9739124308446	13.8487436290206	14.9990741505604	0	0	0.541750369452394	1.07397628274785	2.8741733557286	3.27765029068421	1.63701840408528	7.54984829812695	0	0	0	4.48407234695658	0	0	0	0	0	0.0668453989028945	0.219113555384554	0	0	0	0	0.00956409039058479	1.41626663157651	2.92184927928423	2.10517310787434	7.85348034098031	10.6301265745543	11.682145139406	12.2880593907915	13.3333658000687	14.499972611715	0.00249821094740424	2.12864667098092
YPG631	4.23921575606819	10.8058987774978	16.6547626873338	20.550417389479	24.4581244400971	27.8090344317491	30.6953783843373	6.3396826298403	14.7701185858582	20.7744078835868	24.7891511302834	28.8594189276292	32.8433617784153	37.3072828581214	0	1.88632988918275	4.7858967144875	5.59322282038903	6.01144936206763	6.33866169974569	5.25138773139274	13.5938421812412	0	0	3.00738401126511	13.633622850038	0	4.76057461218369	10.7567929842488	17.301631220768	23.6890146734642	29.6493439364571	35.0926507485176	0	0	3.57948648487809	5.35762628948348	6.78776555159738	8.37689245094322	9.92089595343398	5.13448037910267	12.8819746788644	18.1493639763449	22.1110803882013	25.7465582790711	29.1207369423138	32.0495796395663	6.96412581567145	10.749384108137
YPG632	0	3.21450156340129	3.78548398587414	4.28852426438608	4.84931286462201	5.42354908306444	6.04384062364399	6.14539215552454	13.4409107781896	19.8385722409958	24.0767819531099	28.1256422634175	31.7820579136395	35.4103581392383	1.57869113057625	8.37405517892509	12.0358725600491	13.9633069246324	14.7579482456803	15.0467159092712	5.35957818096178	12.6605040182169	5.59639975058542	16.7969700197681	0	0	0	0	0	1.3471312660707	2.73469587189026	3.40592786304199	4.05944249494733	1.61618281045163	7.41677724514811	12.3671193738596	16.8475091718367	20.6429112763654	24.6737130018532	28.4605046970539	4.71713337052946	10.8997669000662	15.7672690672956	19.8536093714943	23.1835283950188	26.5312826314196	29.9294371204339	0.326409624245515	1.29533429429375
YPG633	0	0	0.425423970822544	1.81930102435783	2.66039827894332	3.03874266831409	3.20285442216544	0	4.25441919039549	7.3411171755332	8.80227397561176	11.0836022917914	10.8016183384513	15.8154078781277	0	3.03873886947419	5.36801408749469	6.51176277146393	7.12250338769142	7.46913372666803	0	0.511158306104518	0	0	0	1.79159705175688	0	0	0	0	0	0.0378599714981827	11.5923530001484	0	0	0	0	0	0	0	0	2.2926850483327	5.53616254942617	6.98462082761404	7.61265223204447	9.08455435339497	8.93922623178349	0	0.0143051764736632
YPG635	0	3.88344713477326	5.4724249513748	6.04249890115645	6.39000494081606	6.59321896227055	6.65169699090389	3.94052261345759	10.0578760121645	14.761605851487	17.9941501208361	20.8564935901563	23.4226561091192	25.8071542521125	0	0.0174909978290354	0.104854910216592	0.0409480801501722	0.0618993950294941	0.0317854757811543	1.98603234471575	9.61079249599549	1.77664806911354	12.0851042702087	0	0	0	3.74523527532063	8.4315387835041	12.3668458259761	16.6966348232106	21.1526632454867	25.1082312907333	0	3.14143569294936	6.81509100560313	9.96389830426606	12.7266766058015	15.3299581784998	17.505207952878	1.67334378923162	7.90760021425914	11.5379591663321	14.4671594760108	17.0146788221484	19.0888011699617	20.5555440748425	4.95354046763421	6.81841111077207
YPG636	0	0	0	2.31111535001278	3.1597203233367	4.54587356725536	6.0939003833152	1.59241376043295	8.32557764734659	11.9129520381319	13.5191169855316	14.745467596198	15.8724438416914	16.7816663507925	0	0	0.0270080829345768	0.0267737447135741	0.026981787576959	0.0238391068358657	1.39675151503166	8.23165602530299	1.21524319322387	9.40639683230067	0	0	0	0	1.10045978772705	3.73063060602226	6.49960776344975	8.66432761844794	9.9277654179198	0	4.93286095714757	8.66090967819034	11.4913363777787	13.3852193165419	15.1043919661147	16.1715415849782	0.0160281972148622	6.20395454080915	9.37611322218266	11.0451678797701	11.9981090194344	12.789461996419	13.1924818138581	3.09214232141745	6.43439405762567
YPG637	1.49291417735554	8.8211879900474	14.5393971826968	18.8690698865054	23.0267835877405	26.8262195326016	30.3013793731995	7.51632724560942	19.5331478450315	30.8760219034171	38.7680936510786	46.2899958942306	53.0932052072002	55.2693686193208	0.662185254698796	11.2118853568862	16.71809492345	19.737066734532	21.9507000377771	23.6926279878646	6.38434043766161	18.2308991480954	0	0	5.59630096592069	18.0298849330452	0	1.04192648115448	4.81178069326092	9.93300750257128	17.367413023449	25.4128022623621	33.1534336572831	0	0	4.23434602975132	6.43168592902419	8.18990679238699	9.88067359305088	11.8731357822298	5.69815016889846	16.0994890755549	25.9350250626158	33.464563017319	39.9143647497612	45.7975597074258	51.1024737059515	6.21130260603248	9.45130974916607
YPG638	0	7.34138947055241	12.1633872027437	15.5586828078038	18.6403800118108	21.3856063049503	23.5535846413929	4.94277171458516	11.5837660310044	16.6228247298826	20.0722559024262	22.463207315716	24.3947640564599	26.6602939039979	0	5.25159518308611	8.34538408780443	9.23143327434013	9.6903071114739	10.0338353205839	4.95463956823289	12.8963417079182	5.10061461035007	18.8468339300703	0	0	0	1.28261466525096	5.21670647916079	7.6968827678511	10.6928944766802	14.371536176542	18.4364040445044	0	0	1.4397106728866	3.63873763699297	5.18472743955793	6.63770670009171	8.20550141280807	4.12454461674839	10.8955627350576	16.0895688237564	20.2686727852105	24.1477130844883	28.0072049033687	31.6768342616737	5.62517695146895	8.63995703407557
YPG639	0	5.16831511516617	9.0661272436934	11.241555803827	12.9966962486337	15.2405330520856	18.0476708493033	5.16472405076503	13.5768155533337	20.6325215843317	24.9836389074655	28.8440982135789	32.4178225329889	35.9347008260174	0.938730770274086	5.54394401092522	9.24512048372632	11.3404288384125	12.5474699831392	13.3843773025685	4.72164948685793	15.5470453264712	0	0	2.52027413327325	11.462634458225	0	0	3.80203149424208	7.07609039670743	10.9848133039856	15.2045117827193	19.9574280754345	0.138437969819562	5.59961101278805	10.8465016010589	16.9477349363233	22.1694171926212	28.1674184466966	33.484803389594	4.42369221992281	12.0838312122115	18.3192029651342	23.0984207026278	27.2345158844261	32.0861792122803	36.5328206573164	0.00583614323203455	0.530781273018404
YPG641	0	0	0	0	0	0.0951683231107194	0.5220055023995	0	1.44722841579197	3.93333009709087	4.98647456352549	5.52123135386989	5.73660075007374	6.35241881614507	0	3.05513185198729	5.6415706538123	6.74492021065466	7.35709923803456	7.81401341129449	0	3.15804466866225	0.0159480734018881	6.5765221363765	0	0	0	0	0	0	0	10.0045280357999	21.869506349542	0	0	0	0	0	0.157459938992334	0.251505583579723	0	2.85137040479705	5.48073183766564	6.74767330309286	7.40225194115354	8.24324469423607	9.1471394197768	1.26242926542161	2.25588411729833
YPG642	0	0	2.7667180232449	3.6501640172553	4.26633944825201	4.84594850382138	5.47365675852643	3.33718079890666	8.7005505333092	11.8965211234138	13.355346001699	14.4645513647417	15.7924480383012	17.3379601704035	0.525946183157895	7.50411027441483	10.9704866441616	12.0671038952534	12.8292052280223	13.4395710103617	1.64983263816813	8.19965230570557	0	0	0	6.16544533484299	0	0	0	0	0	0	0	0	0.175881162436643	4.96615598097563	7.89187171087494	10.433360955933	12.8552365958936	15.1312375501123	1.58679152427136	7.87292984454292	10.9767284011612	12.4596518114896	13.3374753289846	14.6837028593202	16.1133203619316	0.00416867373716754	1.36028922419832
YPG644	3.24671036515742	10.4195946990122	17.3080810955266	21.8382559001097	26.2420992959337	30.1065577299099	33.5798294300266	7.42357025166703	24.1454150566118	34.7297312236052	40.5265304488865	45.548717420995	51.4991252625009	53.852683041881	2.15105278894714	5.83015681383808	7.79775073058285	8.85494894299685	9.44607052701807	9.80738438715511	8.25824823415234	29.7772656025903	0	0	7.55608441245965	37.268338475195	2.74697216224211	7.55749234858388	15.0841673062584	23.0783568318458	33.0767653212258	41.7899447219243	48.3208799693865	1.77715719396275	9.52087750502046	17.1981553297649	23.4347155899482	28.0742744187132	32.7257252297768	36.8589547370077	6.44063075769448	24.5046760179169	34.4273728855875	41.0048578381106	45.8348082790942	49.2462100412916	53.9237172702125	6.73111057343863	14.46137055968
YPG645	0	4.99667970715279	9.62520166875192	12.6789585518546	15.4593447681586	17.6624889022737	19.3639876556065	3.84924153842709	11.8111648429349	18.67819455703	23.2437573644138	27.3280259537985	30.7473771122701	34.1857591378263	0.383370410615092	3.96356293760078	7.00787632591493	9.278493712242	10.5840846560806	11.7200726057542	3.90177582498188	12.5460263028721	4.23720647829112	16.2699820349631	0	0	0	2.04671424576939	7.71161038401251	13.0228819515304	19.8934711160171	27.0225539662504	33.3567971089	0	0	0	1.15093413961992	4.95424979537049	5.27939622435121	6.05234290052226	2.71554057301122	10.3824319117399	17.1665521020323	22.1681060574729	26.0158387131338	29.3051440538509	31.9096670201715	5.26210566438255	10.9712017477167
YPG646	0	0	0	0	0.0252361942972061	0.121749300008629	0.312734864349737	3.67063422484424	9.33561994642668	12.4901316619606	13.6384438208163	14.6109360539893	15.8902516632829	17.5483587907691	0.0966346902790109	3.57304830300802	4.83280459552183	5.40601965507604	5.84640591469933	6.22588772445077	3.13936058770151	8.74365170122941	0	4.52369074993458	1.22624018097897	7.24895530292253	0	0	0	0	0	0	11.5017565203997	0	0	0	0	0	0.0642693628540139	1.02859334822989	3.61243789403429	9.58185138076182	12.1491059589793	13.3615381709813	14.0523466628963	15.342384343305	16.7187445710856	1.6954551597496	3.9414445356774
YPG647	0	6.03434952109893	9.62613467059172	11.7004812405028	12.9023562196591	13.4102136530835	13.5373134491257	4.42764345439563	10.2726552377217	13.034052032113	13.8612635317026	15.0012829633989	16.5899512876197	18.5614972283005	0.664255512955816	7.11729376735167	10.1444347842271	10.8449277833179	11.2791466247002	11.5512398802652	3.70625439234181	10.0684711481057	0	0	1.95055465388335	9.8234992985307	0	1.55180539746413	6.55711494341251	10.2088188944563	13.2528178035608	15.321122353486	16.192227405963	0	5.50003488380838	9.97353836721429	13.3754778611262	16.213267980949	18.54616295385	20.7447830728646	1.89773855023969	8.79758788609802	11.8160439694971	12.9199763916072	14.3471579269651	16.1701437286695	17.9807055284498	0	0.0365755835461584
YPG648	2.88948413424247	8.45555292299481	13.2616267770561	16.5150040925055	19.5349046910179	22.5819908934765	25.4328682771504	7.36410866159977	15.9842498702115	23.1751530900336	28.3652241444351	33.9038204722661	39.2756163593054	44.897621383307	0.793982671706451	9.05324145983348	12.5650018125571	13.5808774191586	14.1578642429288	14.4816361531624	6.17353175255323	14.1466046511884	6.77170358631403	19.9347818981219	0	0	0	4.45088793467471	9.55040904754612	14.3531180933564	19.8036335183349	25.7070102439736	31.9190754972482	1.54857356937696	6.86898025874022	10.9643841136986	14.2963624547463	16.842538431751	19.7473765968239	22.6443981032888	5.71188217998411	12.4440579710698	17.5708682958686	22.258581042851	26.7198461160892	30.8549095189252	34.6882986957932	7.29179653514643	10.4163349594015
YPG650	0	6.72328371677895	10.6835846201962	13.3864899962478	15.8519600311228	18.1274281454309	20.3808606091239	6.6175817119333	15.8538374762065	23.9278215813432	28.8570831246263	33.4911627700685	37.7521094715294	42.2728281334947	0.443569070133165	8.76832365920071	13.4359443677885	15.1665403797214	16.2177545243337	16.9935366150025	6.14964266566196	15.0687150430355	0	0	4.73666035333546	14.2301345609009	0	4.35918592218809	9.27131034981941	14.2454810403153	20.2326467377984	27.0355054185942	33.8479994776264	0	0	0	0	0.210409988592865	1.64080416400812	3.71697489606963	4.29655798618043	10.9998970732675	16.7613128290568	21.2580016914723	24.9412603826871	28.5210102235355	31.7829075206984	6.88585364659286	12.0450467466431
YPG651	0	5.09282010436764	3.40307599001032	4.54924856416041	5.3249289603549	5.78283937272301	6.14499125477919	2.63189334515372	10.1802856790831	13.9053954608907	15.4911130323216	17.2148525783033	19.2233448033766	21.6103343859241	0.478459812284151	8.35983710025877	14.2665392921328	16.1642974408685	17.2690627894318	18.0998970198523	3.69928757631683	10.5740605541883	0	0	0.672055366010484	7.0844344006655	0	0	0	0	9.56239815290057	8.81882627732142	13.6557455799907	0	0	0	0	1.5853394764727	3.34151907370368	4.38354972849199	2.02596412795859	8.98665004884028	12.6175419247694	14.0836176618261	15.3377018157283	16.8156830284154	18.2074798132893	0	0.00402371273868084
YPG652	0	3.05084399939161	5.49607989721663	6.72849205300379	7.87816419279636	9.08027336612869	10.7657506962581	4.74182494284392	11.2311676373405	15.9357955655999	18.7065192980096	21.3559657226927	23.8264381562976	26.061337812294	0.0952255049108914	4.18724075444778	6.86867232201925	8.61571271193427	9.61415264815624	10.369072444385	3.75458607115645	10.4356339952326	4.10037996846695	15.222814365397	0	0	0	0	0	0	0	0.216451767876039	0.432110189716674	0	3.34084227278918	5.89414755068287	8.33870012730887	10.7843657650263	13.3878022280303	15.9899694848405	3.23712797954523	8.79245885773138	13.0494317414893	16.5055372005237	18.8060909075855	21.7412668915731	25.2349384956431	0.00167408634047288	0.00178479020995353
YPG654	0	0.0382237980506078	0.700957739124386	1.17899530488153	1.86260879579441	2.30332977735507	2.76330736590052	1.76265823756207	6.46260918177874	8.52958201947277	9.35679592367918	10.0874616015868	11.069034183126	12.3522671509148	0.151449371488009	2.31077054456767	4.49901167577642	5.98079624934944	7.2661797448313	8.58362079812605	0.740022018285125	5.78616021530606	1.27903548683143	4.76383698658328	0	0	0	0	0	11.8092965236637	3.50049079678406	6.97516239160241	11.2873905758618	0	0	0.694146217284613	1.85116336646096	3.40104262330816	5.12468217170453	6.63931246779252	0.894373404589313	4.70012362269857	7.57470853674207	9.34978745718261	10.5071642642238	11.9122889264056	12.9477206876906	0.0364113779052852	0.242439941568786
YPG655	3.70660082802776	10.3643421495136	15.5353014531764	19.6359949131469	24.2015878090801	17.0948958495554	18.6298758657873	5.91391878787105	15.7950032042606	25.1765327447528	32.0530755207565	39.4628500293445	46.8854092519628	53.7282916918154	0.591807490593367	5.93368206706273	9.32564679726138	11.2742398899191	12.5146766047312	13.4381344066166	5.76361231542796	15.2526186470012	6.10721758421287	21.1362563394958	0	0	0	6.85633642478633	17.0677289955714	27.4018827646909	38.6785236642142	49.6658543960044	55.981594074955	0	0	0	1.3470430293317	3.0827565982782	3.88141563360015	4.49883820708779	4.73670825217996	12.4402453644672	19.203737714481	25.5268177175275	31.6440188415102	37.630548753103	42.8619909649539	8.14184187488561	13.1891639488884
YPG657	3.07695987664238	10.3286564425212	17.6567596906198	23.0501300433132	28.2813002425113	33.018479730144	37.4369229560719	4.93889155628356	17.0534796406036	30.146919654193	40.1577639578005	49.2920926674935	57.0159106196587	58.1028763194233	0.354026315310245	4.81259664656324	8.96273844374864	12.1915625032934	14.3214917925534	15.9123503656304	4.6442391710027	17.5401435499389	2.81005053341268	11.7110992586839	0	0	0	3.26725417228773	9.35398785121845	16.9874635380231	22.9789858972912	29.6460420730413	33.4214836882577	0	0	2.17715011777827	3.73060155692127	4.75998843241894	5.96914672600799	7.3522447742522	2.12229246557767	12.6515367087025	23.5678303655583	33.6956304938354	43.232530088464	50.1594025907548	56.5162974426406	6.65962434092776	11.4971546630415
YPG658	0	6.35867972696441	10.5921723408885	13.6091989941431	16.7332973913743	19.6535713298547	22.3102361226534	2.74173399499004	11.7205382838702	19.4862406602799	24.8889081637139	30.2984056870105	35.7229006600238	41.5788827557432	1.00576483803098	5.26279145458021	8.44600148914775	10.5413825275612	12.1270324990393	13.4025036988229	5.36915716587417	14.2231106621287	0	0	4.11795789417713	13.1921173551834	0	2.82309052339574	7.01879818953636	10.9266313824199	15.9174625286654	21.9703418458863	27.97219552377	1.16223504895028	6.59909461102525	12.1622989391665	17.4514519597043	22.1654786900089	27.0664293197247	31.7375311402014	3.54646090936967	10.4694703176204	17.3465784280954	23.1507816256696	28.6034876578638	34.1385385969221	39.3656220955938	8.06935844466845	12.5980652051301
YPG660	0	5.61842572091127	9.15515976192465	11.3958125526105	13.4575081392517	15.2741865686007	16.4531237153291	3.81292545856403	10.2327210066498	16.2239222778346	20.0839646450569	22.7991361926065	24.2682511647261	25.1588905751443	0	3.50248940993742	5.859854320083	7.69509186515021	9.24752349201862	10.5366702075864	3.24177009748792	10.1828671047773	0	0	1.54145669778142	9.19022675114012	0	0	0	0	0	0.00318311423347116	2.10018261325531	0	0	0	0	0.119948130182393	1.68164682607208	2.7540881218395	1.56489772015881	8.97065624158724	15.0493990315604	19.6189548151098	22.9025475669702	25.945576487856	28.3328601112492	0	0
YPG661	0	3.05162458369173	5.59011694460512	7.11233841413631	8.51423226269602	9.83260954287251	11.1638845484506	2.65297942778128	9.53466524254815	15.0055436222655	17.516704012875	19.5457150797264	21.8680451650083	24.8425493066009	0.0957282835559766	3.43358010020254	6.08118240644729	7.76996084995179	8.51247812832399	9.01661499838121	1.11439232002887	8.81722523870819	0	0	0.0843166433110338	6.44961426014289	0	0.0754486691981009	0.594855159321955	1.7920291492337	4.17901788982455	6.37521861884421	8.26589786894674	0	0	0	0.0192893989880434	0.380673592310211	1.64686525426473	2.62535328408315	0.732386574453484	7.91867603591754	13.9193253498992	17.1946183543247	19.7298357616189	23.412613645244	27.1262783511968	2.97095845365869	5.82221869618932
YPG662	2.93637656858343	7.79162532276647	11.8670093658136	14.6829320642708	17.2502032174981	19.3006572465808	21.1873954256801	6.72050984745531	15.8457093502456	23.3871126867936	28.6484554895608	33.8519168565265	38.9060169486894	44.5504971647291	0.554405794677681	6.10308216660213	9.22942663272823	10.4112079471587	10.7337726533797	10.7658578876505	6.23391233768997	16.0192015493321	0	0	5.54725620349383	16.4379391229547	0	4.47859980460344	8.29931747546743	11.4167090581036	14.7753291712073	18.424919288744	23.5709620715334	2.73648779027664	8.53098742473434	14.3965168489244	19.4539583760197	23.5116158687081	27.5670555225621	31.5383141820773	5.45884129098489	13.7321384802201	21.0130379165032	26.5595274210403	31.6587314874512	35.9793091296638	39.783694078842	7.51957213932616	12.804955156191
YPG663	0	0	3.24987481555715	3.69055869299301	4.02986840657168	4.29068047267977	4.49981700833074	5.57627406532656	13.0074349575247	18.6490188686251	21.1620194550115	23.5476813303801	25.957891721584	28.4757930536216	0.0142575772542803	6.20705475342268	10.0293119979735	11.8046444769419	12.5864469885449	12.9182078921934	5.16186203094017	13.1272761376129	5.22272445083314	17.3025861446479	0	0	0	0	0.0254277605118405	3.17296220860178	4.08630864489137	5.00122012195222	5.63821207504124	0	2.7619372881519	6.35785906655953	9.93860258840932	13.2306753607556	16.2688574539308	18.8157855971676	4.39352294111915	11.0409200913692	16.4058437175837	19.43171675785	21.3983246219313	23.4329907295285	25.5082781314754	0.0688020414646241	1.0047624649797
YPG664	1.80690179262138	9.35828312005682	14.5794107983579	17.8431435030282	20.7736938895113	23.2135763657902	24.7609151885106	6.56272506845019	16.4887814904495	23.7166071984649	28.2127091072707	32.5569004800925	36.8000473258856	41.6181925707826	0.0332676802599873	9.41343016915902	14.4613802986489	15.9248473997235	16.4996405908941	16.752186157329	6.00990365764262	15.8887219741886	6.43656519987194	21.9717423078703	0	0	0	2.54048782431329	8.20052461016057	14.2620479203375	20.6215380705256	26.3977357284055	31.5527067754615	0	3.53625862910437	6.89082223736515	9.59434770165958	12.2766918516157	14.774121706172	17.0421069086045	4.80800535524205	12.9443315753579	19.0762592547547	23.9153401092667	27.8923018752893	31.2641657733778	34.1276346909495	7.85557875617164	10.9629002486941
YPG666	3.29805761171059	8.60837296731586	13.1006428945393	16.0176532728523	18.6316778655222	20.8695062795431	22.8048880319882	6.52298273935725	14.6550719687961	21.3249038277946	25.5551436098381	29.4307847550851	33.2013457569194	37.6552112512296	0	6.112712710013	10.5544432232823	12.3303263737115	13.0859221545432	13.5120537660073	5.70612220018254	13.6843449194739	6.43284161351918	20.8846243694825	0	0	0	3.92745328301193	8.14229185902073	12.3666287565612	17.2561350755261	22.1153814493444	26.444330586717	0	0	3.23313880531987	5.07716835881369	6.71689139802369	8.41828799175478	9.94672282845229	4.77506224383141	11.4856054783558	17.1016143915285	21.4680720709385	25.075666176643	28.2535604946876	31.3531237361974	6.45609226222135	9.74987788338779
YPG667	3.8705984863507	10.7699835706687	17.3673849707389	21.736842194131	25.3247019501797	28.3295973201469	31.122615599772	5.69260997621048	16.4279304239237	24.2215364679265	28.1310149608721	30.9755930736148	33.4897037609218	35.7988854169633	0	4.05801203635875	6.51599305147857	7.83907209250285	8.44348516805261	8.84897121107244	5.76935537060936	17.8866547657402	0	3.34392963895528	5.13242060900208	20.1631634177408	3.62198679355683	8.76194171849946	16.1811182580028	22.6034519099958	28.471905756464	32.8276118090139	35.9484768181885	0	2.97354968684504	4.8983703733882	6.58936881423469	8.12097363517405	9.74720693261097	11.437928928517	4.73618531652454	15.3596207023886	23.3068648131874	27.1581335894632	30.7351417033236	33.7511589186096	36.8175569121833	6.12087093730545	9.63146140756086
YPG669	0	0	1.19693625794842	1.81714046080584	2.87347385658511	3.07336312889716	3.23037231742927	3.15021723445677	9.69531563907159	14.4870374178252	16.1378025259112	16.964303051372	17.980616215576	19.7678449095829	0	5.49630170841513	11.6194086567833	13.8563563414764	14.5981906519749	14.8795924861402	0.0256284681657186	7.63296180038858	2.24247347840257	11.5647525477958	0	0	0	0	0	0	0	0	0	0	0	0	0	0	1.13422956589413	2.71527275619476	1.20852607000061	7.97777301530441	12.5603701953197	14.8430785084537	15.4932714952292	16.3765845327591	17.5924574661433	0.311302858969003	2.37447072160876
YPG670	2.71076349900112	7.83272978960324	12.6056836007825	15.9259472264566	18.8535147293806	21.2745552155149	23.2320591553737	5.46408919195507	13.2492423499167	19.0863739400228	23.0243086916528	27.1344340207423	31.077689892977	35.1953019968173	0	3.76373551007824	5.73228612736416	6.67376928336491	7.22117764506163	7.52075242077582	5.56422326240715	13.7086502894485	0	0	3.93762770180737	12.5254088359709	0	4.49492291361443	9.53780174408406	14.6766184408914	20.0198453330548	24.9350258446466	29.5827577153114	1.11394273389694	6.82701271355478	11.9115328686933	16.3863102719449	20.4315618129591	24.8186794346977	15.1296165266974	4.95557845128301	11.9387481401603	17.3100969964233	21.3241923157459	25.0218477429799	28.7079460173635	32.3375197175238	6.65675254984081	9.77482897807658
YPG672	0	4.98722801100785	8.08595904481201	9.85544321849934	11.3149598559107	12.610166708742	13.7621458084767	5.60672598306225	13.5670825095311	19.4054488826275	23.3537193019195	27.3340349443906	30.8081119565769	34.3341669009934	0	4.18581290470928	7.23064554974437	8.34639944697367	8.66453502085388	8.82000440226959	4.85055715544728	13.6637489133204	4.94182041133853	19.8287781944613	0	0	0	0	3.89275809161167	5.79411557393504	7.51457806140331	8.82239865730345	9.65730922173792	0	6.79899177710449	12.8151366525069	18.0872552095513	22.8141302787436	26.8378788032473	30.5689166922766	4.21246106167929	11.9009503910521	17.7469346661717	21.5583035552755	24.8420318978618	27.970046569345	31.2135962659464	8.32623840654115	12.8274405135335
YPG673	1.39994957126041	8.93252377193225	14.7340605230316	18.7302310732371	22.3057059968897	25.3331672638825	27.8076843696562	7.61336413108297	18.124439727712	26.103620231518	31.2186985065028	36.3155685027276	41.2136294014587	45.7966549898861	0.581392316924541	8.54264861964062	13.3448333392051	14.6316483315051	15.3276537439	15.6942066473295	6.77249283305044	17.394774252509	7.58552391719629	23.8606723685596	0	0	0	1.41879350625292	5.35366557988015	8.31891553565128	12.4723413244801	17.2761908706043	21.9150972701213	0	0	0	3.51081564680676	4.8807305632015	6.42349809852683	8.15345366197858	5.87787060470051	14.6961798890516	21.5011276943881	26.8758302036913	31.5184813615904	35.7742444415175	39.8018834932018	7.98853845386788	12.3744897647658
YPG674	0	0.0790066802606145	2.59013781727761	2.91991389113763	3.28577029935403	3.55196555225035	3.90957103201739	4.83324804306653	11.0920599355088	14.3222759806756	15.7255661400976	17.3541237959823	19.3069155742417	21.5797939957404	0.183764329055168	5.13499742079703	7.64811429001562	8.30380966390285	8.48293904932581	8.50461487243872	4.13306131270789	11.2867859969505	4.46563064919034	14.3899997082527	0	0	0	0	1.8970157937805	3.97902428724071	5.18928480755795	6.13990934012671	6.62079271952025	0	5.0254875198035	10.2247507569706	14.5357534353214	17.8879732931192	20.7966898973424	23.0914672598383	3.82319177277613	10.5115701213388	14.555575820796	16.4514357471751	17.865830513746	20.4743562891424	24.0803581856557	0	0.010724974827542
YPG675	3.28224523335788	8.17027719806764	12.1451316219215	14.5389631190024	16.1641618331677	17.0642159062386	17.8357788051417	6.41416335378678	16.6544238077487	25.6885006879494	31.7973689909549	37.5404731607623	42.677652080869	47.8603146130806	0.881928681834069	5.79856024568068	9.06971523157297	10.3894992743729	10.8962972046124	11.1746042021379	5.89920540206265	16.3580700406826	0	0	5.12050879312194	16.8962203767994	3.35661350373187	7.80256099203278	15.6483322266314	23.8811796942697	32.8358644052549	41.5579813196329	48.9129940554925	0	1.56374342602761	4.49464842582231	5.61559000585675	6.06139219724345	6.99450339969975	7.85890429334573	4.82278305415049	13.1430450726803	20.0347528292062	25.7726122929137	30.7500426150119	35.3174346315534	39.4602494276832	7.93816365219769	13.3100680541064
YPG676	0	2.72433856115871	4.45930156978563	5.16049271547466	5.6712539152606	6.18984042997923	6.72699019828186	3.44955528772573	7.59508991889611	9.67353587937752	10.6902089033476	12.0784159288219	13.6321942197294	15.3510835788923	0	1.98125101886011	5.50801755008389	6.65834450294814	7.29765628973289	7.70742134033175	2.2547833842009	8.5301616617082	0	0	1.72515266325678	8.18188258758634	0	0	0	0	0	20.2358982296384	23.3226018007398	0	0	0	0	3.19898119172499	4.88879798766449	6.21754895330805	1.89144095301797	7.96594872494696	10.7688288572372	12.4340192273111	14.0903730603344	15.8413107260079	17.3085188342291	1.7446285816619	4.07873746934342
YPG677	4.40742613739571	11.1120940067959	17.6371917257571	22.048016393094	26.2505796674923	30.0776345412297	33.4382265294242	8.09890728701148	18.2282806910002	26.7799006934985	32.0927850024776	36.5545982753601	40.7082360639662	45.1555674855196	1.42869457748928	10.8486639459138	16.0527062190392	17.76261912309	18.5224024425256	18.7817149223119	7.31344508089562	18.4445135047112	0	0	4.82920066172636	16.7846114715385	0	5.62878819670267	11.9242236569074	18.4139432287086	25.8884348618285	33.0277262565932	39.3375724730539	1.83510797202675	9.02502250653009	14.8980915452713	20.2327909317464	24.8772147506899	29.3178739537062	33.0026605043356	6.43453797095641	15.5029468494689	22.8875916537217	28.8013424787075	33.0347184768605	36.6416866218776	39.9829393579021	7.71049058739827	13.0121131408222
YPG678	0	0	0	0	0	0.00961178684278651	0.0255293766816112	1.82650073968382	6.16736440595874	7.5033724225849	8.25624638586187	9.66075436268552	11.5264170330407	13.8434143789227	0	1.06902842847524	3.63967923682115	4.15317915804332	4.55086056755625	4.83103724117969	0	3.64686839133723	0	0	0	3.96500581491608	0	0	0	0	0	0.0254649138677693	0.114382109042649	0	0	0	0	0	0.0192808088562042	0.24183229190358	0	4.73804882166501	6.28339591487957	6.94543130234638	7.74413808870177	8.86257554914262	9.89495241538922	0.616085232806721	0
YPG679	0	4.3337581348687	6.39542940206738	7.47178817897844	8.19866894661596	8.66567594633531	8.88585682226994	5.31963092454863	11.8566800387711	15.7919814859647	18.2225340232174	20.7260791725892	23.2214790724814	25.4465879898169	0.723987532787605	9.15566486627674	14.3114013425351	15.8163459808446	16.4345467111468	16.769270381347	5.22955421138105	12.5586622584628	5.24730419350423	18.5136912609392	0	0	0	1.60564354390676	5.12581591749294	7.30481752631245	9.0896239934927	10.3087221255332	11.0563908992211	0	5.15199263521667	7.96726207723217	10.172455717063	12.2874974389326	14.5739569973363	16.9844606560185	4.22401038481191	10.7363549670135	14.8451192237655	17.4899330072737	20.6220252817358	23.2723814873162	25.4908370321676	0.0512085665812151	2.92344664058485
YPG680	0.0667932795833607	8.09155011623129	13.0058143844424	16.1817501538803	18.932915419033	21.1030908303716	22.9673240564004	6.37779309808155	16.0085537085994	23.1203893410959	27.5864726011723	31.8509472346004	36.0482863877328	40.7517474204024	0	3.33483385128851	5.70368329780684	6.86162385533262	7.24343789857621	7.40766768080324	5.8017388320714	19.4355902209318	5.65319166411129	21.4606955542452	0	0	0	3.20426824212412	7.38041003659539	11.5391635709897	19.2666521337841	27.7441368159466	36.6302653651718	0	0.302291325674444	4.18666010765007	5.9403297864526	6.95005955701082	8.01305907166847	9.12272693955097	4.73559417187059	13.4905859193116	20.6496570587332	25.6352641252657	30.3039622242202	36.9513657611045	43.8270280911037	8.43100624362	13.2233242184548
YPG681	3.82828190882575	10.2513531142385	16.324860594395	20.4355550407454	24.6213613140011	28.4407607628649	32.008273624307	5.97009615390054	13.7827602541976	19.7109069618768	23.0214598329012	26.0747582088443	29.563722299403	33.5305166700148	0.800630687738549	5.68171965546779	8.7658330296785	10.3867305635567	11.2185172064461	11.9194515236767	5.70998672358754	14.9769415042344	6.26652396013465	20.8938321473983	0	0	0.0143445021527003	6.32691670215441	13.6385397395135	21.471643904982	31.369738131759	41.3400496757311	49.0858853055295	1.49286438759741	7.41722035529985	12.7179546003558	17.3533560157415	21.1705742680523	24.7339529418438	27.9757463626495	4.83947060501783	12.0827350420508	18.6200107149826	23.61748898714	27.8816970590711	31.9251861305578	35.0010184104038	7.13476435532341	12.2440156795905
YPG682	0	6.87906363396009	10.7032025280116	13.021066116794	14.7937697135338	16.2617634470937	17.5820216798903	6.27163491436394	13.9867019784737	19.4277456108042	23.0120024239072	26.3991654692113	29.7344484764308	33.5095647513692	0	6.72295169420249	11.0206215734521	11.7252544973234	11.9910825201084	12.0323712196582	5.37987794847622	12.4866473559934	6.04001772830356	18.2414951165722	0	0	0	1.75111393711354	6.34323310039444	8.96151414264087	11.3648264167797	13.891701308938	16.664938064477	0	0	0	1.60893830872614	3.46747522209588	4.17677689345334	4.93927646241461	4.74607507084759	10.8651699475511	14.7500569986309	17.9093478235702	21.0200141540131	23.9956729997405	26.84727872213	7.4643740525136	10.5990027518707
YPG683	0	0	0.111721763926104	0.272498747063623	0.558343406334686	5.39779502583018	7.76189088849229	6.78350603843679	13.6444993030995	17.7423518237821	20.4300737921382	23.5046056457262	26.5075692000326	29.3836412631489	0	6.3650807162498	9.544915995485	10.6544081578684	11.2872502773256	11.6002459524941	4.55746478993949	11.3760048678644	0	4.87657215604911	3.19046841393614	11.1217645391488	0	0	0	1.31218210586603	3.78760660880206	5.01775425850927	7.16620689576208	0	0	3.95291691390347	6.19745429972985	7.98795838058535	9.80633015589447	11.7460134114138	4.73632173452161	11.0499840883403	14.6573350818715	16.9724204238571	19.1617151764973	21.7608900086109	24.1377397612526	0.0116722864640691	2.31609380804297
YPG684	0	3.93190321326892	6.92817417025064	8.76286381583696	10.0139672705941	10.6885792488094	11.047690165081	3.99717364531889	11.1431779582319	16.4791446166914	18.9945666180332	21.3927143896397	23.6586438154553	25.8754411740403	0.0593338871172831	2.91281362561826	5.36106687065917	6.58198547538929	7.05438795740377	7.36363223269529	3.25385379143551	11.6902588755886	0	0	1.46547388309372	10.4629964643916	0	0	0.298968844064575	2.34969754665417	3.75932003380527	4.89392208609875	5.56219497624052	0	2.29403992466157	6.51915946088791	11.2596805428787	16.1174130652097	20.7203853564413	25.019430322781	2.95319024909133	9.61193620277603	14.3563654377965	17.6131335695529	21.0950547711624	25.3211397682768	28.8816230730881	1.14591292142528	4.41523446123928
YPG685	0	3.61663202723278	6.20081779566906	7.42936169324994	8.43143841967524	9.27617753221963	10.1323590113305	4.75021486721873	9.88810347794958	13.1896022137573	15.0593993558688	16.849332740686	18.5456912302669	20.2270715204995	0	4.05709276564951	6.57070950835922	7.2876516543641	7.45683051279783	7.43630788336022	3.79163726838547	9.15969184353563	3.73011223101642	11.5175126168636	0	0	0	0	2.96770276709195	4.34370414807928	5.46798792417782	6.46019486353653	7.22900872344635	0	0	0	1.16379373894529	1.35172477520265	2.71092844705611	3.1951957030661	2.22250853262505	8.07069400610695	11.094051983044	13.4122554619959	15.0902290071851	17.0268964834433	18.6883688091014	1.46791140078682	3.15060548572861
YPG686	2.95730629295822	8.50741976163883	13.0148024267059	16.0587043795101	19.0914769848734	21.9936248202503	24.608515882021	4.86872439737601	13.0883710618976	19.4123420241697	22.5773294904982	24.7001535564076	27.0251653434177	30.1228277261115	0.516441131655042	4.20631632201208	6.83304031062851	7.83629983049733	8.38683380132209	8.7650781416918	4.74584856540286	12.9959035674755	0	0	3.38135262556287	13.9954577526694	0	3.3881373719138	8.57087497877972	14.5037642447693	21.6785098215712	27.7511156723441	32.2952620487691	0	0	0	0	0	0	1.11878613216029	4.08223468667011	11.0384239065307	16.4725386754918	20.5562902533217	23.5563083072773	26.5934536129802	29.0267399075425	6.89359843970581	11.87330642928
YPG687	3.41895190258381	10.2449574319362	16.81536718765	21.3036437044436	25.8407798173117	29.901038630985	33.3866152757231	5.8282178245837	14.62794830934	21.3447014565303	25.8746790676119	30.4647506552996	35.0675657001278	40.3432544588591	0.56713473967026	5.04985680286654	8.15442744084125	9.22304866028301	9.76482684152564	10.1538074463605	4.84919734107747	13.4177268980317	5.46791068074159	19.9216905955767	0	0	0	5.63602905067622	13.1437395828265	20.4790575372832	27.6423407499383	33.8680965308382	39.4408693360367	1.58076844607919	8.83384846346102	15.3940118171346	20.5772311875705	24.8385173836878	29.0677533646122	33.0729286507275	4.46534279634861	12.1101472845675	17.4881635562019	21.7108747912235	25.2755871618139	28.4742580875444	31.4914131229165	6.02746541267349	8.72122716461191
YPG688	0	3.53767544555975	3.72467982650492	3.75193905685941	3.70863179614321	3.71425099932785	3.70454476982187	6.11824496416101	12.5228042988873	15.4005222225489	16.5490811018624	18.1741482155313	20.4058148032467	23.3494752363396	0	4.90099700020877	9.12707767713754	10.894690082041	11.717551007176	12.1238401832591	5.30751803226836	13.5859034098892	0	0	1.98063336762839	10.6234296470042	0	0.0221686485352018	2.04158206240201	4.51496265355623	5.52145155354382	6.30827699519721	6.80501559617092	1.27169762973784	7.72617639077191	13.106004806098	17.4455255226194	20.6331396650276	23.8071107628835	26.7419435537461	4.64876907091621	11.9001917466404	15.8963266504844	18.2772539704687	20.2896269069723	22.5696526469531	24.8834190966846	0.251070200214126	0.835897193708827
YPG689	2.73381471545367	6.0802465154352	8.26519671716726	9.40701062588791	10.4834369525547	11.6071960893426	12.8239441859205	5.02577780251188	10.9035645276702	14.0234218381096	15.9784350142915	18.1825896713865	20.3007807198304	22.3462436512117	0.792087625237794	10.726142864852	16.2411841799784	17.9432035215892	18.9470313140986	19.6827256428979	4.06007521924122	9.6897501369391	0	0	1.38112835456507	7.90271099607497	0	0	0	0.0474253713605369	2.3498177199101	3.43593142581623	4.0671920331597	0	0	3.2525452987705	5.89636128596812	7.67382391595804	9.53530506791154	11.2342117491318	3.77697137693671	9.06000426193465	11.6919018806377	13.7454520006454	15.8668295725761	18.3647461998359	20.6001436862763	0.0108385517166356	1.24271685427733
YPG690	3.43536950395557	8.58539942085394	13.125127374348	16.104885618168	19.0469883752493	21.9436984469127	24.6072036937186	6.81493970691816	17.8213245326762	27.2903994809028	33.3240105549786	38.6684652111384	43.3701212467712	48.0491392005673	1.25045032998502	6.45038460320505	9.91205459360945	11.3202660023289	12.0229941567485	12.4451380855186	5.93918185680847	15.3313227994652	6.1324511697481	19.9566738459209	0	0	0	4.12715716175533	8.08543602021779	11.5266563499175	15.8555099894906	21.355848340865	26.9071838087365	0	1.7551548495351	4.42865783701009	5.66625667329217	6.76771736866184	7.8169018672727	8.82632473267365	5.34989483910146	13.5863895655024	20.3468977078235	26.2231969850157	30.857616727089	34.7129299927009	37.8932851144525	6.35603588538884	7.42952848395672
YPG691	3.00974294094568	9.05999058688107	14.0283414707705	17.0984894868406	19.683012090203	21.837082549346	23.7443298098115	6.41926905412383	15.5016072350353	21.7346090918354	25.5844676843524	29.2934072655816	32.9021169016762	36.4311886243221	0	3.85955489960485	5.93431822045856	6.80783074815698	7.14447859296239	7.28154754324313	6.17422440808728	16.092886337155	0	0	4.22435625433429	15.1162682243153	0	3.58437198273576	7.92734463583243	11.6571849858789	16.1844919925117	22.0073242650581	27.5713741210058	0	3.22668540449239	4.93451819835371	5.95426205853178	6.8699863359365	8.0294271743682	9.31011101209896	5.3199072674725	13.5979446594557	19.2172370276833	23.2462054418254	26.4835635657974	29.4949554554779	32.1045050450193	7.23524868343219	11.393525365581
YPG692	0	0	0	0	0	0	0	4.01956727931946	9.17386509242476	11.8447807739443	12.9174818117804	14.2460098981748	15.7402651440322	17.4227537428319	0.0558933301326668	1.48746424730236	5.27126784413481	6.57672406787001	7.08400757855242	7.3084625776176	1.68827534041671	8.40075987811574	2.01264686331828	12.5135207098953	0	0	0	0	0	0	2.79006546448909	4.23751981793763	4.84942575639329	0	0	2.10423363284993	4.91024408785741	6.460406460621	7.94045305381219	9.23813812040898	1.65731559201676	7.92081943143811	10.7306873549892	12.149535656575	13.1691384162637	14.4983751736692	15.4951075229747	1.60849359430636	1.12882823642375
YPG693	0	0	0.201099175066987	0.468056671426929	1.3278699126155	1.99414864371771	2.38851312516672	3.75852930973933	8.900288410171	11.3229761464908	12.3406911730736	13.7221539760166	15.25019848712	17.0722766178915	0	4.54390439851259	6.66166437382143	7.43804505936554	8.04658529102108	8.46918580013331	3.73626919829487	9.79169493457708	0.0127584587215105	7.75183432929296	0	1.65858943534376	0	0	0	0	0	1.66046096552704	2.94819741117904	0	0	0	0.0482234974701086	1.08469274447789	1.97160708979042	3.44539305875081	2.11572203236182	8.67996600136435	11.3294927911525	12.5780072051886	13.5820909554784	14.9555361304603	16.2832874620702	0.00792048010061832	0.333320151397202
YPG694	4.00224512034537	10.4812469870056	15.7370904140626	19.1227085312769	22.289970337909	25.1644351810193	27.5849584178433	6.35814192969709	14.9145932699545	21.2051731996152	24.7450143270298	27.7708007815222	30.2706473494566	33.0265796086629	0.708437430086776	5.50669455298184	8.31797392249116	9.88875393505718	10.6430510618641	11.1389543335281	5.87092997738404	15.4204942576672	0	0	3.08907843890087	14.1941554194858	0	6.16274692833385	12.3981702692354	18.6279937631426	25.3840653366618	31.5644880947295	36.8577138201785	1.63549973647297	7.70502589383254	13.2790950411361	18.3076499715342	22.5240130460095	26.9167788495009	30.5925221189418	5.22442017416865	13.1052962683728	18.751287135511	22.5206403298796	25.2323609933191	27.6981753363858	29.7624292901987	7.41143356784823	11.0768162847494
YPG695	3.62063297082486	9.78157952500463	14.6304146261422	17.905010234981	21.0715994989509	23.4511949112211	25.4340393698753	7.15848959625881	18.5941394834019	27.9859319996209	33.1087915351447	38.0340596955374	42.9313411264971	48.3275669738761	0.949203358529534	6.63176768446996	9.72390584266538	10.9493964039832	11.5493024955492	11.9886823023199	5.78022149766484	18.6888951263175	6.04228106559308	22.8865155100607	0	0	0.193650779061454	7.11399886463682	18.6307574366329	30.373969693184	44.0060189926227	52.3652433656503	56.012139073457	1.91791825101558	9.34114966340174	16.5970052229	23.2907842518043	29.2143801628284	34.0606658693609	38.7503852337899	5.26911723570751	14.8408469302964	24.7561285927985	31.3817763800485	37.3293219660845	43.6343369311379	49.23216392194	7.60909965500245	14.5336370754544
YPG696	0	5.41228192271368	7.80866453168725	9.08203016964484	10.0730678805671	10.9376065908057	11.8991431097277	3.65221518408192	9.07366079468503	11.9362175096096	13.4571969934384	15.1975415750916	16.7298467655253	19.6535426968724	0	5.97515108542355	10.7565942132463	12.5957306719468	13.5249527766366	14.1453620482934	2.26477672364343	9.49625915547865	3.7780218355085	12.9212620074757	0	0	0	0	3.45007598104494	5.0728157904251	6.46643173653684	7.64567483051992	10.3195611261532	0	0	0	0	8.89779209337405	1.55734750865731	3.23896865518401	2.17046800255363	8.86793199394594	11.8935416843489	13.5025004741686	14.8946713300413	16.5610201156606	18.1418088122632	2.80749234650862	4.47088117274417
YPG697	0	0	0	0.0128234704500529	2.73502962751842	3.41447434471902	3.99728658551805	5.41965406692803	12.7423695068512	18.3273907168889	21.6679832406227	24.774381468336	27.541211932447	30.2719941487346	0.853726087525818	6.28856054591862	10.3412049211746	12.8298550644911	14.3013040803407	15.4765153693726	4.84972225243554	12.1747075944272	5.358711862315	16.303443130118	0	0	0	0	1.36444291599684	2.19452790759519	4.36000848401588	5.78753368744547	6.92986030649789	0	1.22477245842244	3.83752504748523	5.29973560144268	6.46475351424132	7.74826292804031	8.87055454668163	4.0604090915561	9.95565935494848	14.2111199489073	17.2182488188323	19.6184461303985	22.0543910658858	24.0402577785956	0.0300124553776754	2.96623329768303
YPG698	0	3.09742138085282	5.23415931813494	6.27967058725194	6.94167706651751	7.23201070662364	7.28560070391213	2.3967426058196	6.51581762958041	8.78393226866097	9.55967958563395	9.92380845651074	10.3211266023786	10.7707277716881	0	3.82311256602094	5.50438268917505	6.26327030457232	6.76802505693172	7.12125404428459	1.12124548225019	6.09502190710526	1.3460718820247	8.7911830642879	0	0	0	0	0	0	0.434304187868986	1.01859655471077	1.37576258931853	0	0	1.12477396319266	2.73095075641779	4.44509795846636	5.75727603342837	6.86319616598634	0.0128225577718898	5.73500876309824	7.90973029250883	8.73716896174711	9.02925922889526	9.47773165176216	9.70142310310424	1.55529704089398	3.58469269437785
YPG699	3.91273349696993	10.3891984492026	15.8069533852611	19.4252966617053	23.0082260665675	26.3587236434679	29.3154828257209	7.27407363093909	16.2638343470943	22.4852557646977	25.3924460748865	27.1350700749718	29.0759342819515	32.4900845093797	0	5.51542622403802	9.34435021487456	11.4076846098514	12.7219740929899	13.7096843398579	6.61151479162845	16.6288226442322	0	2.8284746805335	6.07134772706589	17.7686496389497	0	3.54292257256623	8.4823451152383	13.4194733208152	19.163185102562	25.451055866381	31.9519287512276	0	1.63409589100227	5.11555405756639	7.41819403432935	9.46345581475799	11.6535783238335	13.8317326971075	5.55926180153981	13.8353420001563	20.4480172550221	26.1758232728281	31.1482197530364	35.606248451983	39.4776345534504	8.18875230033075	11.5898023732523
YPG702	0	0.0764475961012156	0.683098785148177	1.17334754617984	1.62773453216979	1.97625443347614	2.40860976763362	4.26750202625627	11.4144571419036	17.9182310248462	22.9087012545812	27.9240935979911	31.7585893188404	35.1162583082268	0.527530358408371	4.97638782711622	8.3232930443638	11.110546817264	13.4100413587918	15.4556990179621	4.23150193621282	11.6417037608116	4.37233631464135	15.3781954464658	0	0	0	0	0	0	0	0.833975929169445	3.28863299862955	0	0	0	0	0	0.780872758676268	1.68117519785412	3.18247295468479	9.33661366310902	14.8629752645337	19.6451983553213	23.6534326730419	26.7653027271561	29.277300960796	0	2.67276477061796
YPG703	0.362955222978248	7.78803516136903	12.8181024272206	16.2034373013018	19.6399206613777	22.7560087786051	25.5413710985403	4.32873091678064	13.5660516825511	21.5759343819988	27.0479353042702	32.9935545655691	39.071122614252	45.5698257646891	0.573256763530152	4.87166610877134	8.74592826904547	10.4598979120736	11.8979430355918	13.3698534300786	3.6100432738439	12.8058046237241	4.88092350312249	20.8713748061659	0	0.330648551870664	0	3.61064202773351	10.0575213719583	17.9975754530528	28.3336952356135	39.9079013201467	50.9196865721119	1.1364791475885	7.68452535283771	14.6497437639813	21.3615488505732	28.0262714553153	34.5959746480404	40.5195621911259	3.18572406679345	10.6884409077179	18.5651387699858	25.4079009186505	33.0834079884579	41.7756557845381	47.8564973071179	4.66346057564899	8.60699303013503
YPG704	0	3.09821078967657	6.39709855071153	7.88117654786465	8.79251997099745	9.35666899239842	9.78006727739223	0	6.87636811708941	10.6058566601929	12.6160368881406	14.3383062231939	16.0853067684902	18.1513661733923	0	1.70196877396251	4.68552563236608	5.97042389830869	6.5632180208647	6.96836988401129	0	7.16290553545771	0	0	0.0885531776390285	7.11640466060376	0	0	0	0.0822039770249306	2.55806817325485	4.12354627092236	6.48248868091752	0	0	0	1.39205162697047	2.21568094048548	2.91461560542953	3.67585083693442	0.00320563944297245	5.43224950851413	8.65779772549613	10.7215218394376	12.606205051149	14.504604085508	16.2358891736093	6.39352597467766	2.86499776509076
YPG705	3.1321805505175	9.446666348581	14.8493364749107	18.2822986184695	21.3957487508329	24.1312610597571	26.6038414809212	7.17784938309804	18.8870718075131	28.7120321213478	35.4749155466246	41.4407331146843	46.6413047949967	51.6290247453677	0.0572054195153881	3.61017536143115	5.66610941440908	6.68041658443225	7.05550328512277	7.14972893018951	6.38799313833795	17.6043570649015	6.83557216158907	23.0548703461697	0	0	0	5.9653728107116	11.4442439339405	16.4960497958335	22.3295279677901	28.7637233894183	34.8729739584978	0	0	1.50385881670172	4.20843882568479	5.86407434255911	7.70511626891385	9.77573623380479	5.60871057315505	14.8027116554392	22.2226337966988	28.7056075223325	34.0932205542444	38.6501167569174	42.8380715904339	8.52908714135334	13.6467210975054
YPG706	0	3.62869696231725	5.86318472860309	6.8708668088948	7.407556067222	7.81034639698972	8.26473506323806	3.74743059325619	7.95553686965329	10.1719694315371	11.1901154082238	12.2516438797558	13.4124953745487	14.5661398187862	0.630501749689284	5.76587604969807	7.87424709395945	8.25690027895142	8.48370896149676	8.57392077559555	1.7939927716003	7.47105417452968	3.44970947105098	10.6790026947436	0	0	0	0	0	0	1.74136717845887	3.57612903513207	4.03658762451745	0	0	0.676579733420355	3.7118031139572	6.48814169240663	8.80261411846779	10.474491000751	2.57562943765069	7.01124050949068	9.49291049673213	10.7716214105014	11.6229488650193	12.708474586477	13.5836058478626	0.929114223464233	5.36609454199783
YPG707	0	0	0	10.0920712441916	10.9492503058263	15.0691057760374	16.4673077136014	2.00518273144323	8.04147984792862	10.7210006950446	11.9608888102128	12.9220916977338	14.0316470507392	15.2931739815719	0	1.49043844057079	4.93880609008025	6.22923738321033	6.54901497085133	6.68777529909768	0.00961067556214447	6.46355859268439	0	4.13479708977456	0	6.53249434107514	0	0	0	20.3676527793979	22.9137915516204	25.5143082768393	26.8814883149614	0	0	0	0	0	0.0931905761383201	11.7602113083912	1.05144973729496	6.6308596353151	9.22950735842626	10.6114498879953	11.4571679091524	12.500093508293	13.7331725787901	3.76743059462341	5.4649935337064
YPG708	5.29587849491835	13.3055327258971	21.0957914316517	26.380436298125	31.6647741542443	36.494306643517	41.1940172649011	7.82329017587617	19.1194038628475	28.4595297957863	34.7947886861283	40.490265408542	45.8632092488035	50.9150989239731	0.882385614514902	10.3706748664383	14.3192136843835	15.7670408542406	16.4868098405668	16.9497113249889	6.60339998396233	17.0484691124755	0	0	4.80150759860632	15.7427984309044	3.58612553817508	8.80257719524021	17.4019455105395	25.804047578629	34.5233552235668	42.7034082196455	49.8180723476642	3.87394840040325	9.82578113159714	15.9991459837896	21.3381099438901	25.6486365228041	29.8802675304045	34.1516819577397	5.73682246920973	14.2335571994695	21.8024293928707	28.2640592707941	34.2325419024191	39.6794061599304	44.9231853114597	9.03977912908029	14.2110242250481
YPG709	0	0	0.212711985411272	0.754601694035308	1.28236853172463	2.09451179495094	2.26148186365267	4.17629562940232	9.09527021087932	11.9773830515976	12.9898170227299	13.6634395501976	14.5952437643493	15.8462059249689	0	1.242364992078	4.07204662722319	4.81404591134494	5.15324060200028	5.2811082970876	3.47751149825224	8.8564546769304	0	0	1.58091831445546	8.01528713280396	0	0	0	3.01813235857327	5.10053793376477	7.19551643061787	9.29129286758904	0	1.80038353548782	5.44207385520725	7.94345049509741	10.1899236702776	12.3951752458448	14.437712171492	3.43733275031154	7.91578829267298	10.8305436034177	12.0441690348694	12.8613797469696	14.1149192745005	15.6204963328099	1.49040018008107	6.63526912332923
YPG710	0.00954189708333725	6.48784583769859	10.7186281959911	13.1478629249934	15.0171791086056	16.4584129966786	17.7499106746458	5.89900800567616	16.3729398910298	22.504138759823	25.1052051517272	26.8611150532271	29.0477767623425	32.5121896263433	0.0427727317628409	3.7716931796385	6.36657030065733	7.26514691104933	7.51845004181406	7.59113542162245	5.36615613915492	16.3479887529791	5.54055259123973	21.2016833110019	0	0	0	1.10526547696935	4.09093409369911	6.57193949917254	8.88172523910374	11.3318913832182	14.1315298556219	0	0.0959351795108963	3.53439580308509	4.80012310360339	5.7522477757802	6.57506650687633	7.45755421216041	4.53568497343125	14.1076248743201	21.8670269844749	26.8210861781511	30.6126245691009	34.1143273689058	37.5067435830272	7.69484630761995	12.2594876882647
YPG711	4.8742496153453	12.8048077461976	20.3609972419161	25.443819098327	30.5214116809022	35.2337485215072	39.5785649740818	7.47213591187212	17.8117755651199	26.1496570966008	31.0085856413871	35.1781827773768	38.891176192308	42.9477482101994	0.616244172435004	6.60471700250247	10.3980052715584	11.8272866489622	12.4289318871017	12.6986603149783	6.3335326434858	17.0068093234608	0	0	5.865103066334	18.1753247101752	3.42833601449537	9.48216910676393	19.6335221443145	28.8320836453459	37.5971768997047	45.2117200479981	50.6960007593217	0	3.10907749107757	6.91416536438396	10.4344363167023	13.5518158934144	16.3912497924316	18.5173739026249	5.41353016497118	14.5504799191347	22.3736935648495	28.2091664390621	32.8016821911624	36.538456729378	39.9877104401278	8.46183653477082	13.5057477526284
YPG713	0	5.20797077915551	7.69663236414248	9.08187387656863	10.1614758780083	11.3047607078458	12.3291053250876	3.85608745130016	9.9090421755262	13.0534264895458	14.7055850818605	16.7524201330274	19.1674456279215	22.2327151947639	0.174259277552315	5.19495878899479	9.06389758389033	10.7203318416286	11.495343183557	11.9139726125915	3.79006872826273	10.7236461923986	0	0	0.0159088006247234	5.80206259688268	0	0	1.24676369014163	3.58285155182744	4.97981859045343	5.89931413898817	6.4976114931206	0	1.23436597637353	4.83335208641255	7.73146255982616	10.4176348171155	12.99859303772	15.293250099566	3.43392248387297	9.75929012020597	13.5536851308674	15.6808191502799	17.6596931224836	19.9065122593461	22.5005359378018	0.0133917166080732	1.64910215827718
YPG714	3.25122569967153	9.74561016339536	15.1867108722944	18.8269384980716	22.104496551684	24.8350880547591	27.0807907301456	5.87813129525626	14.1151562552706	19.8549561366802	22.45895974356	24.2742597781694	25.9933300268054	28.0498377373452	0.00316835050095118	6.47256158549629	12.351843884332	14.084548048395	14.7166537266004	14.9477807232468	5.01811625203814	13.3653119688378	5.14790306412122	19.7119743032092	0	0	0	3.54932623787018	7.54635453533029	12.0725294342931	16.593193196792	20.0133273453139	22.1421583975191	0	7.14312404506388	12.6925945126257	16.6731103600017	19.5452264359878	21.8735161861481	23.7342546254902	4.16901431495881	11.5271179444651	16.4475402385626	18.8210890576801	20.2614522627636	21.597998835932	22.5196629089656	8.51412339138116	12.7794697951322
YPG715	0	0	0	0	9.7569436201573	11.3498886355409	13.381833062673	2.7096033717215	8.23033536412942	11.9243873695332	13.9684176252501	15.5623713448767	17.2884610662418	19.2907310991308	0	0.818896716541201	2.9951924414793	4.58391209115687	5.08950292086115	5.27646869104277	1.5120796217774	7.42383855224359	1.93290649630884	10.9688047219115	0	0	0	0	0	10.3544830097274	23.4200406431429	27.1994809452604	28.8075629320015	0	0	0	0	0	0	0	1.56755768761353	7.29952736662024	10.6792732518949	12.7444803420339	14.2148562520699	15.8736869186385	17.6424085542333	0.00669585830403658	1.29838028358908
YPG717	0	8.29661273860325	13.7845539690089	17.5671088133419	20.9441416958914	23.7886693493183	26.2604005197155	6.38034594825007	16.270578446709	24.0477943953479	29.4149761108191	34.6461349783625	39.6092102217905	45.020662377951	0	4.75583722238968	8.54091628847259	9.90051538657869	10.3413563457582	10.5823291344424	5.86121493894543	15.6687144144795	6.11686270992149	21.291332071068	0	0	0	1.37762315897325	5.5400701086582	8.45737875006419	12.266348533324	16.7760764200373	21.3109782424787	0	0	1.10227848392881	3.36949035662592	4.09902668264634	4.72353679931246	5.54893672592589	5.06384262969306	13.3501424276196	19.7724186360134	24.8037980421075	29.1554226669082	33.2104671099951	37.127583231208	7.22879463222645	11.6781302727238
YPG718	0	3.5660176532784	5.79382185212362	6.83370925938485	7.45822805307338	7.79264209581158	7.91244871296321	2.26393139890465	7.79741177220372	10.9866168559052	11.966337362689	12.4404006824245	13.2565240000868	14.6234880260815	0	1.15966916948582	3.73981276301518	4.36788890763937	4.70861712734891	4.8742123528505	0.0480533778107224	7.63048889117456	0	0	0	1.08783380978225	0	0	0	0	0	12.4937233663743	25.9780030331894	0	0	1.10549212382364	4.00818042827796	5.89046059448015	7.5749850252929	8.89130012632051	0.0416733127586418	6.94248201981098	10.2367831971115	11.5062635465177	11.9385636706225	12.6138462195117	13.1862554195783	0	0
YPG719	3.79744394204512	10.3033451993514	16.3643205904169	20.7252084360203	24.9371464048111	28.686854786749	32.0905219123218	5.41870598969011	15.2525920979145	25.8643727983566	31.8925241620511	36.7199514454401	41.215528201407	46.0029875595075	0.0285151545085606	4.86703260739422	9.64220117841177	11.602839614435	12.0996532136622	12.20863784542	5.67334988088865	17.0945595304987	5.88853661545189	21.6848171457226	0	0	0	5.92093825563899	14.7789689821654	25.5210006514618	38.4394412827739	48.8327160276345	53.728528042149	0	0	1.45256523246595	3.3732590416494	3.92857407659768	4.27339914257298	4.56436072769425	4.6081187096475	13.8053061229428	22.0885473126368	29.0622383718732	34.51256075694	39.2808720237473	43.9049286486327	9.17946225048007	14.8668156261558
YPG720	0	3.5404349240695	5.89213736257535	7.15204540033868	8.06299483230449	8.59776040822437	9.07623941234187	5.49815038878153	12.0614098364087	15.5573490087589	17.1129097674416	18.6680392740205	20.6705926974326	23.0547534034221	0	2.38807136255843	5.25947986101355	6.8155916431333	7.57229491443288	7.98367143659815	4.09719289474549	11.366898333828	0	0	2.10743283512034	10.9719652653139	0	0	1.4662195437635	3.10114259342493	3.56990255370381	4.03968281565671	4.60488521456203	0	5.39676921319277	10.9321254960794	15.7913133673964	19.94849325182	23.3568319788471	25.7581311730601	2.44660772130615	10.2533038778537	14.5883159445721	16.786805706871	18.0876469817851	19.5318856566264	20.769495077469	1.94835072356481	2.88746432574001
YPG721	0	0.0663656114189162	2.81042378402289	3.53035908821308	4.11472268521181	4.51886288757149	4.84585913951965	3.84316067293105	9.84450267507609	13.6042444763323	14.809013814865	16.0264344359283	17.5150864187246	19.4163513562018	0.0481085571221214	3.42888817691143	5.75109019102703	7.09463238386616	7.54683938677598	7.7493599145677	3.18525403575619	9.51191755566429	3.54207752820911	12.9031518011407	0	0	0	0	0.321232481388533	1.53458585262299	2.98875970479266	4.7060043092025	6.37577047996863	0	0.572413237748348	3.56117938275638	6.77636429856792	9.44221061705742	11.8657919097309	13.9263364438735	2.19438534028931	8.33503861371707	11.8281747426089	13.52127003883	14.6525614562022	15.8763010150224	17.5825927917283	2.92865885614173	5.56181897583195
YPG723	1.39337647848152	8.88810468592975	14.1613538731236	17.5889697426974	20.7968179007522	23.7605864986638	26.6573662496762	7.08677842584951	17.9548662228702	26.3675082538821	31.9488105792382	37.7950857987324	43.6257241905011	49.4230108638848	0.589313193176919	5.92514450634037	9.25963852869716	10.5119286774864	11.1620690994211	11.5563278794263	6.10788894504047	17.2132192406626	0	3.93792782035509	3.06903855524926	15.9463803897972	0	3.61874332561749	8.733442200739	14.4665371757584	21.5358855955576	28.425801244256	35.1907218425519	0	0	2.17645449033198	4.74012508611553	5.93768253905056	6.9995221109881	8.14499732648385	5.30351528893213	14.4577547075352	21.6561068943765	27.3295082096616	32.4423974730131	37.2545555248947	41.5803919468157	8.03074107760849	12.6734120331506
YPG724	0	5.64759861151762	9.75135070220339	11.6702080245467	12.7905802587741	13.8242698512061	15.1530908165275	5.39584527544444	14.5239600850548	20.5481731570002	24.0301677789961	27.4367241914927	30.8753636699798	35.0460292225846	0.632085924939759	6.89668746225146	12.5023674017593	14.5377747292689	15.0884115552477	15.2061904333996	2.20084470373108	10.9280084186726	4.03635882985695	15.1282169560275	0	0	0	0	0	1.24530593225688	3.27876135457368	4.39952124454119	5.51421891005802	0	0	0	0	9.37599661290328	1.27574685265218	2.86794667692214	2.51917805900751	10.2771777980283	14.6099375874434	17.8688506587354	20.5652788170322	23.3649082424559	26.172224046062	0.0120051888386678	2.93496390847481
YPG725	0	0	0	8.9283413008493	9.72539837728579	20.3611577282349	21.8117113272902	1.46208072550997	8.38759184872283	13.9750269306868	16.021504330994	17.7552878195701	19.55710090567	21.509337447054	0.200180114858508	2.98538217453914	5.31463583146607	6.43477952097763	6.9450168546117	7.2321884211321	2.01431086637009	11.8296601882114	0	0	1.42913554398675	9.18489525988433	0	0	0.502522099597903	1.65660490662925	3.38246625917236	4.5909298476788	5.16709442692706	0.0804871917555594	4.60853291423028	10.493103371303	14.8175019834189	17.6749987912808	20.0841049651718	22.2375727259312	2.51524485691353	13.0945824448638	19.1489304868822	22.5637438065005	25.5719126456021	28.5524605729164	30.8546397138411	0	0
YPG726	0	0	0	0	0.211353127239101	0.67435147788236	1.59701314936594	3.81229585079242	10.149775016693	13.3567944593432	14.308428476803	15.0352541311669	16.267866374947	17.7799063745568	0	0.744162453089868	3.71918108469322	5.64628088249869	6.43743383565511	6.78089797659546	0	7.39720586936044	0	3.67355061055927	0.621453550216754	7.13282139827159	0	0	0	0	0	0	0	0	0	0	0	0	0.0321346814270069	0.10963063899629	0.0320563944297245	7.70404626951827	10.9744366812003	12.0762046921542	12.5944544529639	13.7439032659168	14.9729213546208	0.00753284059204116	1.35210220141308
YPG727	2.88003302061199	8.05931715558969	12.0847930679802	14.6158726830875	16.378484672419	17.6700504673092	18.6443337010582	4.32074731122208	11.5145291317728	17.2708627934744	21.0330435044573	24.5426462981553	27.8604815566692	31.7628077867432	0	3.36212591635005	5.4855497365648	6.53648584458072	6.96320637455212	7.22114540748299	4.62943894529124	12.5202653357721	5.13827973317474	18.064624628073	0	0	0	6.07483975714018	13.1780366485687	19.6507550839686	26.5814432468479	32.9021952127471	38.2315642216214	0	0	2.0314418020032	4.28280500459961	5.98022944434245	8.00543389581578	10.1965855211871	3.93982237120867	10.6296274214229	15.7460847201524	19.6162086644801	22.8293932437269	25.6382678666905	27.8906015549527	7.28041330638094	11.2598460071296
YPG728	3.9383903839155	10.8306548800115	16.202577943499	19.7469149572597	23.3274318113407	26.8969765802841	30.4114361017896	7.91451707506451	18.0764141859286	25.2076406886296	29.9163618834155	34.741002527101	39.5420042004606	44.4447214800417	0.711294687463539	6.46641035709024	10.0523234407951	11.096140786272	11.5604085228477	11.6910821466227	6.55541308442685	17.6340808843022	6.77034141368042	23.2439476174036	0	0	0	3.71985316651305	7.3651796921297	10.3856720497456	14.1856231822237	18.8128537177886	23.4916511950399	2.0282772322401	9.43124305196825	15.1486308029869	19.778392569666	23.4462172458995	27.3314748403112	31.1721889424796	5.6662072726449	14.9201326731135	21.5222229291947	26.6998336242003	31.4835255140486	35.8609018742831	40.0620706712176	9.09776654347965	13.2535270879727
YPG729	3.09689098303573	9.86562516951012	16.5428512323074	21.1881524643049	25.4979050863331	29.2504685443106	32.7708946901279	6.41006649211651	15.3785279846336	22.8288302394041	27.8296170143556	32.6527635514898	37.2650098798274	42.5243112074875	0.870778860540538	5.83776179307944	8.63980304878755	10.1684097754733	10.8356948509489	11.1599399239197	5.7735360796195	15.1639836574296	6.19955294922779	22.7909816955684	0	0	0	5.2506378963201	9.68743373398478	13.9131778366692	19.0465785750649	24.460994873337	29.96727684306	1.69023102686675	7.88396246732315	13.4145416022293	17.7753548592351	21.6944507222265	25.4250356252432	29.2017596453478	4.99254552663096	12.7317819629907	18.8500258504122	23.8539359817434	28.4695292443933	32.6417689392684	36.4209274742862	7.53533630983316	12.367040772156
YPG730	0	1.00951988819275	5.36693208643514	7.09113391570093	8.13213562943685	8.5875788941913	8.70671954460972	5.29918762086606	11.7832392921252	15.823855915694	17.9335348556613	19.8260772084697	21.864551118631	24.1932088139657	0	2.10813299244972	5.42939500669015	6.60235978611537	6.88311863560792	6.92785741866315	4.01229704545868	10.338222864487	0	0	2.17919206464344	9.80141693291785	0	0	1.52982993611767	2.83562385368882	5.21369644011694	6.54348411171149	7.41884469665449	0	0	0	0.253977086675905	1.34853674507245	1.54527293908159	2.98347854675422	3.71731454233861	9.45535619040373	12.7725940073792	15.1702056093998	17.1751802433519	19.4579950112273	21.4048265057701	0.0130466722666389	3.05760295092935
YPG731	0	0	0.00634961150481409	0.213042647584782	0.544742107883259	0.900096726460079	1.22371507793961	0	3.98232089197454	7.60965822270279	8.8840038959897	10.1449914571377	11.8598645490969	13.5826004900492	0.0650484018708081	1.858438472224	5.71002434198189	8.05453502065423	9.11186191832521	9.68059644880783	0	4.49003906328164	0.264738018471342	8.37167823760762	0	0	0	0	0	0	0	0	0	0	0	0	0	0	0	11.4185737886902	0.294918828753465	6.59513695238264	9.75195690747218	11.1459103387527	12.0867371453495	13.667650545094	15.2079510745848	0	0
YPG732	4.53025714192991	11.6375960821104	18.1165338694503	22.5971887719063	27.0518953688476	30.9076736992309	34.2332427538927	7.15075636757668	16.5059512146072	24.0739325029707	29.1335373410378	33.7792348455203	38.2159174087811	43.1029073011657	0.557629688167407	5.78744616069016	9.78398497426121	11.5910959779989	12.4348229976392	12.9253578653912	5.83899875505336	15.3878723107662	0	0	4.83841563739294	15.7264425614423	0	7.49145150779472	14.5892359781328	20.9527840823095	27.7787713395004	34.6851284492395	41.028061769266	2.03785420430195	9.2968071977525	15.7282303661975	21.2314419731871	26.0705905139777	30.9297000397963	35.4988241020605	5.35610149099181	13.5027772956748	20.20071291008	25.7469932365708	30.7406426995758	34.8861025014104	38.4642542542904	8.28429813458681	12.4696811688479
YPG733	0	0	2.55687043996737	3.41225589415149	4.080843484554	4.48418226995836	4.8479828126933	3.66586016514689	9.69667780329504	12.9669010053521	14.4309465685971	16.1051533754404	17.8215256015313	19.7545850384896	0.346934379854154	3.21824864001535	5.65052203462712	7.19686355639544	7.86836742990497	8.13778133334841	1.04436007775303	6.62110428145745	0	0	0.794945636896502	7.00674122553997	0	0	0	0.254175710579377	1.34697240875309	2.78208776903977	3.41671207650901	0	0	0	0.138240692747645	0.360247404712027	1.10849064863272	2.59596932884435	1.66427254289096	8.08708954747868	11.2982669727095	13.0709220838512	15.0721445861522	18.4857011184169	21.5834062034068	0	0
YPG734	1.38374379794532	7.67599799925798	11.7477463188606	14.4411128951614	16.85748445966	18.8718545905229	20.4932077262572	5.84711053117783	13.3973467905654	19.3262867303125	23.0091013472182	26.5355069258541	29.9389673850732	33.7682694007105	0	5.54546348894262	9.14150375977196	10.5860746151617	11.2847137271427	11.6489211583468	5.15273838213487	12.9971187428718	0	0	1.5985140973076	8.62156024306298	0	3.29657489087211	6.59401865372845	9.45339039347657	12.4672760230861	15.556003945615	18.4008202474674	1.09462580787561	6.3437105758146	11.3860191411465	15.8987957280878	19.8453737740545	23.5185991499782	26.8739048353493	4.60964204394806	11.3000326931549	16.3916236426597	19.9015241971065	22.8244946978658	25.7926239470186	28.6989719624824	7.1245633402121	9.85080301060884
YPG737	0	1.9685255996063	2.86007715650825	3.67392428394014	4.20813539905911	4.40860623189141	4.40381747757793	3.02655515928129	6.05396179225683	7.72577210434409	8.28989714381638	8.98590724759123	9.90561681284482	10.9388442359794	0.020847041419586	2.14631082703707	3.68014743687841	4.60425287580689	4.99789288010424	5.20543825355065	2.74544965225261	6.29819695353343	0	0	2.15163468226735	5.45475269022333	0	0	1.40260915140934	2.04611447016398	2.60897225901007	3.02395852179761	3.25035826529528	0	3.03794735117838	5.04541463489279	6.74807474598386	8.18048531408019	9.61148321481777	10.8824531356611	2.4779592894177	5.68562030504243	7.5936413856526	8.56518543531928	9.34481409480932	10.1984871171257	10.7936035536603	0	0
YPG739	4.64130692421027	11.0395832060127	16.9879103555908	21.1416761283523	25.349383707652	29.4808420398116	33.2180701868164	6.94120955367865	16.076863317603	24.7139773308405	31.0208165633916	37.2735650246952	42.7988333141166	47.9093488832447	0.762182728681376	5.87099233394779	8.66616264341747	10.5288876048025	11.6691094541556	12.4571090854055	5.55558664035869	14.8386736083347	6.00450696895772	20.3126402756803	0	0	0	5.53787686240401	10.7725644108987	15.425118865653	20.8290221099867	27.3122957738631	33.8109414904702	2.03149671991032	8.69133832610014	14.6637475765222	20.49826952709	26.0256680977717	31.8468192571809	37.4292530112367	5.05620358883353	12.7269415155723	19.4949168938192	25.5578996624015	31.23573892926	36.2544587908416	40.6941356372476	8.41450698728474	12.782839646021
YPG740	1.32588719242625	6.7180152526974	10.8978831129918	13.8356553067673	16.3064111257295	18.3799300272102	20.2689653690082	6.05136202929123	17.8989921239935	29.5828725220692	37.0990501642665	43.1357801647035	47.902130057368	52.0075843341539	0.0348518555104629	4.82778289205558	9.93848064482218	12.4066310548143	13.2959240132773	13.8655898327981	5.19403366967354	16.7196770545382	0	3.3051239338809	3.72125499735854	17.3292928320172	0	5.14950480018372	11.58805596679	19.057875262104	27.6707655632444	35.6341241774024	42.2109695316103	0	1.01371506349847	4.03181192392768	5.81319737314725	7.36404299583739	9.14762605127453	11.1214484546124	4.55069003566813	14.456702394319	23.590188899135	30.6163588788899	36.4695861772886	41.3878869975795	45.9962267837829	8.30640298153961	13.045401567193
YPG742	3.89316552438802	9.66527587056373	15.2622854031148	19.1248828645864	22.7812333827307	26.1579522711288	29.0930503897125	5.66378333373979	13.0940256571605	19.296922965773	23.4579141385107	27.4814286596976	31.1786328884127	35.1403962820717	1.27072702735543	5.74631604558964	7.68677588077189	8.78778716710337	9.50290771586579	9.99336153614743	4.55029234513731	11.8425365655313	5.0941699967029	16.2234184652169	0	0	0	6.32952552616541	12.1781405405696	17.9864481732609	23.66583101103	28.9182058066014	33.0533932886273	1.35862379683384	6.37757330320928	10.5962864439555	14.1239631610368	17.2579653516078	20.4538435741042	23.564302946919	4.26309193911437	10.6414812720371	16.0473054715219	20.0461344554222	23.1248867217935	25.7622217689826	28.0863911299897	7.79964714083696	11.8793329139102
YPG743	4.97499776025743	11.2661665158066	17.55247215988	21.976313247997	26.4588891578093	30.4068795865783	33.9860203930387	6.39063202710072	14.2437497489341	20.850513798714	25.4485758382615	30.3772596605293	35.3303689059855	40.5365698295652	1.92492819914133	5.47358596149801	7.41579510475828	8.8706847564523	9.95257045168085	10.7107872811575	5.22892803412225	12.8644066802434	6.25373280926993	18.0751148738744	0	0	3.58612553817508	8.45080897902058	15.671661631894	21.9015564138598	28.0270308460756	34.3312004456249	39.9454628829058	3.24606443299285	8.6522046368928	14.3030470529946	19.2729792930781	23.6833034807967	28.2030783174643	32.6559731198037	4.88773708732517	11.2504351260896	16.7066109435098	21.3506568618147	25.6626116947364	29.7109942828538	33.1936309203975	7.62986966201413	10.1655851575517
YPG745	0	5.37677156077777	10.8392726055663	14.8316247795411	18.8845478210039	22.6401822914621	26.0760662857523	1.70397486604521	9.19403644362795	17.7555507469647	24.0165164910545	30.5060075776807	36.6675604396022	42.5924306042887	0	4.8553379185471	8.33062947519408	10.6122569829265	11.9266930821511	12.8576626767912	3.90017869118513	14.4622586308659	4.37928220781769	20.0562382737679	0	0	0	0.0284560376350435	4.62185093207039	8.91864458889287	14.5452500495709	20.549401712911	26.9271759290465	0.206047210894232	7.00997004521565	13.1293503685275	18.5583795827792	23.390943229589	28.3089953378913	33.1837153980962	3.4274429959885	11.9554862951373	19.8829399406348	26.7617382816412	33.2113050657426	39.2271654800351	44.4619623631919	7.78149838367913	12.5906917595712
YPG746	0	0	0	0	0	0	0	5.30597935789696	11.7045040585787	16.083345420865	18.2513821739654	20.6154611310306	23.1241563389807	25.7128784474283	0	1.84902526673317	4.82972795791037	6.68927861016847	7.59892877734624	8.13480156336802	1.87087817609746	8.62872748838764	4.27940159366764	13.7106637807114	0	0	0	0	0	0	0	0	5.97328791667167	0	0	0	0	10.2686450493579	0.00321346814270069	1.12532626499133	1.8849159924678	8.379653986818	12.0368031127464	14.417010354092	16.6477262334372	19.5691578761075	23.8214517334325	0.971392955420126	2.79384984822099
YPG748	0	1.38561267933453	4.4682206334672	5.77773852091556	6.64913426680434	7.17354157142276	7.56061126921287	2.14388518840663	10.1148177532703	14.4601044617221	16.36274528524	17.2294417832069	18.2623206718759	19.5345981712403	0	2.40671273202074	7.03721656757683	10.2258504258746	11.7963938776204	12.7598355523612	1.34869813722094	7.76975281995217	0	0	0.0079065337177704	6.32034426373229	0	0	0	0	0	6.55403220671713	8.89320897806596	0	0.00319783931702988	4.65044885138643	7.34710790644494	9.53018394477221	11.5548959750039	13.4592503714279	1.37521932103518	7.18923193843086	10.6644944102073	12.7277286283094	13.7458637433752	14.7653830724612	15.5052234162168	0	0
YPG750	0	6.80191465763267	11.3614219974887	14.2375490461957	17.0144640324267	19.3158151741534	21.3798498920189	5.19420738892841	14.8121213798859	24.3684351473773	31.2503030047875	37.6659984343393	42.7533341638568	47.6327721311745	0.154593767279071	4.72464745468475	8.27301616826582	11.3118394085992	13.5694812025285	15.2087409378754	4.08187395162743	13.9677073451131	3.98218986719587	17.4778845801045	0	0	0	1.66553652704101	6.82621298225098	10.8577253793358	15.9410345091504	21.747236745998	27.3977017991526	1.20730787633339	7.39690860257627	13.7380496419166	19.5771220066426	24.9122256181881	30.1625687063474	34.9606823849593	2.13829792645969	11.3950532225335	19.5023913443879	26.4314253754079	32.5455499791221	37.90508153472	42.4801998567293	8.51770287034273	12.288143655032
YPG751	0	0	0	0	0	0	0.00634781289928666	0.109821638650548	6.50378708719562	10.0911145940103	11.9625717088684	13.2725962761273	14.4580067654166	15.7601075121931	0	1.32159296610119	6.84788879773981	10.400092784693	12.0232701600027	13.084917987423	0	2.60560437911737	0	0	0	1.32098895960867	0	0	0	0	0	0	11.8544346899479	0	0	0	0	0	0	27.2051089690829	0	3.15476085393466	6.09227540211866	7.7807144385782	8.73372000393733	9.73053021406091	10.7627467706401	3.862508901146	5.01720159244307
YPG752	0	7.10765494344995	11.8462170311217	15.3656568312751	18.5336954078546	21.0882035136343	23.0621989076716	3.63378297214621	13.0099303503453	22.710430325481	30.2406670604796	37.0678307865115	42.8358262064117	48.2368867477325	0	2.97623165174196	6.4046255329709	9.42139510973932	11.3734953812332	12.7683129841496	4.0864690151677	15.102195638969	0	0	2.63334473206526	14.2653582525912	0	3.54271327539883	8.16760484452379	14.5916403963976	23.8487031557241	34.7302203266128	45.4609888160496	1.40691611188718	7.65829268235693	15.8080502518364	24.532494910014	33.9489393827124	43.9991424974518	53.1452077530396	3.12961391663098	11.7338675979427	21.5662678230407	30.5296130156538	39.4066887317302	47.1870565388429	54.4663524535728	7.76765712749566	10.3805119523404
YPG753	0	0.21341620578256	3.5714269181153	5.09715682860547	6.12824595740154	6.55087155271923	6.73404590223903	5.98475655921898	14.1356531698559	19.7130840187391	21.8867008622605	23.8304633520981	26.1488712345771	28.9924438051755	1.07011547020176	8.51262362706956	13.8420845658066	16.7160547391007	17.8016835745701	18.5021248951313	4.33829778378657	11.7392392086519	4.88042222359332	16.3405841835713	0	0	0	0	0	1.28676453480809	2.80733097501682	3.22336568738923	3.40843658702707	0	0.00319783931702988	4.23636299046269	5.92168957742439	7.22042413803586	8.53759703019806	9.7507617314355	3.97703972970597	10.6919598455159	15.6726684320963	18.3096481153973	19.5818380015893	21.2432231211649	22.9844821572132	2.7981243369652	5.73388690240076
YPG754	3.03882254945999	7.47890916469719	11.509273749875	14.4233155857875	16.9872561124021	18.9009676882666	20.4317842078957	5.93312996393148	14.7349772461891	22.1115040205657	26.8852318069887	31.1967867843052	34.9156904463643	39.0126823910017	0	3.00348355024158	5.34667942495952	6.45246593045954	7.07137037341429	7.47582672104738	5.50426012877628	14.6234319247869	0	0	2.74556643753876	13.5434257240408	0	5.54568007919621	11.1646205504593	17.1730703944487	23.6100608940152	29.2912043790082	34.3079812095333	0	0	0	1.63287593392517	4.18529249849292	5.45599207081254	6.82279875730576	4.2957167418652	11.9989514654205	18.4309875685257	23.073674191682	27.1158268203964	30.5085645015063	33.4527892535531	7.90633260373973	11.918470168919
YPG756	0	5.34122803716299	7.30185279353318	8.02171448365679	8.591934748788	9.3613542503607	10.2654731602244	5.48013108124876	12.5741063978569	16.516367650509	18.2889104269767	20.2958205529353	22.7186021050247	25.4918143152031	0.554461337666456	6.04128502478126	10.1420236043173	11.8720433840543	12.3835362661148	12.4332194985931	5.01547239250098	12.5859475146108	0	0	3.57815957851286	11.3675834058901	0	0	0	1.22946646522029	3.78306786376824	5.11770198459401	6.18822705206157	0	4.30245821082401	9.35694820210471	13.916666112099	17.8322202800941	21.5294541502376	24.5430385621239	4.06411493032164	10.8805131757066	15.1409385966631	17.4075656022892	18.9873501234321	20.7057433075855	22.3688507667611	0	1.3508544454589
YPG757	0	7.87218505924223	12.5720213876099	15.8098657917285	18.8332347578049	21.4397494555739	23.6701588687448	4.88221343650118	13.3920016704234	20.7218611198881	25.5086801272065	30.1178803402875	34.3098907624259	38.8236453249502	0	3.38917299111257	5.75469387209879	7.09324969273468	7.71241266882895	8.08866893478086	4.5699976260427	14.0670369954014	4.39408605620734	19.5758841131955	0.61544424276684	0	0	1.675200163099	5.5057238536266	8.22053098250922	12.1438482666506	16.8738754089484	22.5052397582113	0	4.48487748015777	9.07977982043722	13.2958197065016	17.0214646423204	20.545062087286	23.945334389773	3.29046429710071	11.0411107827159	17.9231062777952	23.3639723746751	28.8894467953803	36.0360948020441	43.4709961564917	7.68865783701296	11.5308168826909
YPG760	0	5.00857335337325	7.18081354809564	8.04981708540358	8.67360493317698	9.38917676255077	10.1600436219638	6.59352912915996	13.8076381834475	18.4922320107919	21.2422455368339	24.0823678701173	26.9091891554855	29.9874220650531	0	5.24871118974334	10.0872577747549	11.8479314838115	12.5509918296284	12.8135662457243	5.72990382722161	13.5875994287437	5.98912555937142	18.2730426882153	0	0	0	0	5.81493891525836	9.27042960470399	12.6110793937644	15.1383752364911	17.3572661028704	0	1.98566831152481	6.46139117064057	8.98839298911262	11.0826230797797	13.0510738596824	14.8903478959273	5.10597066910858	11.9316857921638	16.6570998530625	19.6840429207808	21.7281042845917	24.0368215460914	26.4173203513675	2.0498611482634	4.32772178287178
YPG761	0.0866941248257596	7.78615646433457	13.3769544628716	17.1963847390544	20.5689750804504	23.6856055473155	26.492112956175	3.62012481990785	11.3552259463462	17.3562669115173	21.2061853483988	24.750965263459	28.0167468168279	31.4757626799171	0.438816544381738	3.53075310019055	5.79711863109389	7.29955366573893	7.94885651610432	8.25059569342091	4.8016309900236	13.892287338184	0	1.31068530847794	3.04334923383743	11.7582848502591	0	3.84287584829476	10.1123772340909	15.6560928941479	21.1919709665345	26.1296896384183	31.4683594238276	0	0	0	1.23117633300529	2.86221551230079	3.46391415200749	4.08255200206374	3.88280295122049	11.0790798386268	17.2960469809492	21.3752342748153	24.6849856517909	27.8921994521189	30.8563748935979	7.53683715964483	11.8435172482292
YPG764	3.72974282793317	10.5258664673584	16.0338993671298	19.7917033279891	23.4691784145145	26.7848390671183	29.7743066854251	6.08930997000599	14.7495699028971	20.8209149390062	24.0995146428557	26.7871078512716	29.3089243291578	32.340538981683	0.559213863417882	5.23745760302577	7.8699048420466	8.69122008688035	9.02766210629977	9.2073988413126	5.60736539107246	14.6596389184142	6.30807613002811	21.5466597637194	0	0	0	6.32549813246425	12.4023341868742	18.0325246132575	23.2707846450932	27.6474624913803	30.9417206217177	1.33608738314229	8.30411491221341	13.5464978490374	17.282204736658	20.1015001794535	22.5298484698601	24.4349894628414	4.71933861132729	12.7980687402323	19.2093658053088	23.1473636437466	26.2419557339509	28.9829438312648	31.4945403134416	7.03734658296977	10.7711143668323
YPG765	0.0256871480965214	6.21372921708681	9.43718109889516	11.5709924722923	13.2564465438659	14.6467403177919	15.9723647016325	6.14676705391309	16.5119889154896	25.2098434925546	30.6603758521513	35.0558629195239	38.3931701227276	41.6407527261617	0	3.55864556775536	6.40021075116764	7.80307804098442	8.29358423473261	8.52415569868819	4.98889846449559	16.4300800888617	0	0	3.3060207302138	14.5904199089155	0	6.43838783633261	14.7599678466083	23.9545201154008	34.1208466636646	43.949596656706	49.6627641757501	0	0	1.34330147604152	3.89110843476866	5.63248215704278	7.56188177576367	9.79012472736188	2.78697391058233	12.7076827033563	21.4713594276407	28.7313978800509	35.8906850612515	42.8144525276084	48.2234774103348	8.11300703957473	11.4839311381722
YPG766	3.67951845547633	10.0887225712743	15.4135188969993	18.8191964121486	22.1207496850346	25.1594761662306	27.6963243642427	6.94104702615215	17.6147470635784	27.3417095684124	33.6307869490443	39.249322030711	44.1539635199875	47.8530626194643	1.07930942858042	10.7725634261079	15.8063961313145	17.8796655392261	18.8795760241901	19.3860249887586	6.64664647550412	18.1184478444676	7.48262804646297	26.0050975672587	0	0	0	4.61638325722213	9.35110207956915	13.8910304917427	19.0896727361929	24.8125432694499	29.8360886345068	2.01217979388899	8.40087301057753	13.4761492381903	18.2499547370906	22.0614521918616	25.7501258336927	29.0946237665234	5.74721223936729	15.2252555748216	23.3744667212507	30.2428207455151	35.8894765240355	40.4361884695137	44.5916951259535	9.06417846267098	14.5984058656099
YPG767	0	5.80949461257672	8.99671263327748	10.9306629324012	12.1247633213156	12.5587139365171	12.5269579943701	5.25793495377914	11.6669478655836	16.152290261562	18.3726179451291	20.2652755108643	22.3963754810279	24.7670559061311	0.568718914920736	5.92505341336617	9.50043703814649	11.4305850088519	12.3177264266303	12.622564489462	4.78787749005254	11.8605991830084	5.2537488071514	15.8471025994809	0	0	0	0	1.67931435814996	4.62920217869309	6.87346485096085	13.8398879914169	21.6989874119117	0	3.6797499389441	5.69684648087617	7.14135431723914	8.21515903032012	9.24708770309924	10.4839548483496	4.41071050782101	10.477530946176	15.0657568959793	17.9411670354852	19.7933132254562	21.6579448297548	23.4890453122526	3.51003733455243	3.91200057438738
YPG769	0	0	0.146041064610724	1.41893895707636	3.06543411116839	3.69074734533525	4.37541309391456	2.13047008188371	8.05481274203038	10.6784786917374	11.9417479550016	13.5650629931333	15.4642872838841	17.64512249075	0	0.680558824620649	3.22444216951388	4.62360321253676	5.16711245121625	5.45079980269614	0.150567250473597	7.77868762418206	0	0	0	4.91107708557484	0	0	0	0.00635439276448441	2.78443599556629	3.79934660145489	4.462708453455	0	0	0	0	0.156213476379551	1.43807512193974	2.15221537124521	1.40727571546491	7.82621493286585	10.7511914643331	12.1754387974658	13.2712240831386	14.5881496969221	15.7068895509053	4.4422421470099	4.84510820587098
YPG770	3.02116102938809	9.38075162445035	14.7763849211872	18.1608194939617	21.2822376239324	24.0764461010317	26.4570302993664	6.50797019106472	15.5750192105625	22.6750055806913	27.7156164086827	32.867698692589	37.7127062938852	42.8519553112576	1.0918532250849	5.1475710152019	7.14704488579694	8.22836152084378	8.83935109782032	9.1846007178304	5.9962166359468	15.0362517591905	6.85984677759023	21.6854482013489	0	0	0	4.01028233762852	8.87863114592544	13.1522012007517	17.1609312871012	21.7738544408193	29.1817295387536	3.42847569757858	9.4971791247086	15.20839355854	20.178039907815	24.6042411742582	29.0104096919604	33.0275128077647	5.20211711606491	12.8016610952314	18.6901311560942	23.4796199978209	28.3638584345798	33.0055637595801	37.2845098206113	7.70192453786715	11.4214348727246
YPG771	1.46047236957441	6.86464000906656	10.6939195357911	13.5884909144513	16.3654452032835	18.779137686486	20.782720868104	6.57881454799935	16.5317127098399	24.0661131620693	29.3328582585916	34.8543836333256	39.8123619467565	44.4985196238709	0	2.96234615245306	6.09077097143461	7.69786504247306	8.33676510535597	8.67723072079687	5.64082726892466	16.3819976050828	0	0	3.16665916773505	14.5906981365746	2.83303917515831	7.17841183856842	16.3239956943523	26.2362548213213	39.225635651553	51.5901602019157	57.1633246978814	1.87696131173965	9.45742713028185	18.2878261268669	25.8726544033204	32.7515630700784	39.78159076578	46.6483193700782	5.07862032860149	13.6581479847159	21.0834822467992	26.8214784853839	32.1633656941195	38.1071662200648	42.8972290017322	7.33055820035226	10.27419012898
YPG773	0.028837519306681	7.74813306063431	12.1293955503233	14.9703173503905	17.5570200323436	19.8384670622489	21.7890105443471	6.64252161051569	16.0872003585208	23.3121751568509	27.8678994462938	31.2393372352722	34.6060259392882	39.0204805655092	0	3.84260470133677	7.2227375290245	8.74720724420286	9.26576748673331	9.52181618964154	5.74985571848116	14.7778390643305	6.4197562333656	20.4681434965477	0	0	0	1.50730531370797	7.65283616291999	11.9148931868292	16.6127285758734	21.5971020989201	26.015683665121	0	0	2.91493859409844	4.03830973942004	4.86463291060776	5.95280157601921	7.12896754086095	5.24019827172223	13.0213413849399	18.906995161713	24.068039859653	28.4754444252893	32.2959743682268	35.5515591942603	8.18701863010132	11.9587078979234
YPG774	1.35814743330166	5.15007994142361	7.36063753839726	8.60490106159701	9.24168543454007	9.61928279320749	9.92686657697488	7.0063522760124	15.2915840856316	20.2351636697375	22.5644659909154	25.0024833062476	27.2808240446562	29.2610706283815	0.57822396642359	4.36788616973312	6.68692775156566	7.62877871918303	8.05700693696202	8.23589544192222	5.62662152982224	14.3777664358617	6.04875837138346	20.0117576603509	0	0	0	0	1.34535979829059	3.1895769235487	4.27427149578303	4.94088153455938	5.277170462498	1.72564539123919	7.76986890047661	12.4487841399063	16.0902889671882	18.6493769876304	21.1167559148976	23.1612800543062	5.0330820227474	12.4876404154986	17.3371604409574	20.3389916027768	22.5052777409662	24.7011298219449	26.6054208923253	2.06916895536797	4.34718602861612
YPG775	3.5742549760501	10.9806903965291	17.8715564871505	22.632453315644	26.8501832342539	30.3783852662863	33.596510447146	7.2640247577915	18.3854117767191	27.8276547140245	33.6617819975545	38.4682147298599	42.6564164334574	46.6894075162154	0.589313193176919	6.50349718338552	12.1769475005005	14.9058058477791	15.886569810939	16.3029879611507	6.08730777954638	17.6306675673824	0	0	3.85734774026943	17.5535565354508	0	6.31704376892902	11.0007256054526	15.0518067032437	19.4276193957759	23.677762259874	29.4926650600577	1.68057256385608	8.08816524809877	13.1226737805746	16.8784078908139	19.8593924010037	22.794381537515	25.7076046174573	5.22216927721708	15.164636218755	23.4552279243481	29.184647555769	34.1934361146971	38.3643156319725	42.1955055820178	9.32208673190354	15.0193191952038
YPG777	4.29361937886758	10.3139782684972	15.5148195221032	18.9289323479824	22.1924536071743	25.3783387842545	28.4638226934475	5.97891948501269	14.9376085746176	21.4408871145952	25.9007365398755	29.5851001010141	33.348218466918	37.7361360423447	0.0190101030057071	4.38624354139417	6.78740868990027	7.77582618102371	8.23762432643406	8.51675810940954	5.13142667650551	13.7552820303924	6.00422363704993	20.4422255276875	0	0	0.0215167532290505	6.58877355943073	13.9838390777384	20.7191600260114	27.1900188281699	33.2961762833324	38.6354440849118	0	0	1.18583312119455	3.28639159500413	5.9425901087785	5.35297131772435	5.93538161049905	4.73848150265375	12.1126383815497	17.5587698814558	22.0020184639426	25.8350815392798	29.3858045670114	32.7667504322593	8.30132054320995	11.7998413525164
YPG778	0	7.56122640793099	12.3427455876174	15.3978405418612	18.1209923780807	20.4377355078714	22.2565416680359	6.27597556732396	15.4852037221165	21.8713561351077	25.3881522793623	28.2853584836229	31.4074760901298	35.2764999907053	0.00316835050095118	4.15947835411153	8.10324127568371	9.81316544838948	10.4512169004881	10.8597372221686	5.05279879375818	14.8104610112315	5.09673846066235	19.7493550439662	0	0	0	1.44096215478812	6.18497775171082	9.59606963647155	13.5792798582867	17.7789039240829	14.1187112056924	0.0128779506808895	6.39533494040138	10.6059547298671	14.1383638980633	17.5074127205905	20.6954743873999	23.4894118770037	4.10928927136217	12.3654228073502	18.7050475978012	24.1499743738978	29.0002295189017	32.8534136860803	36.1121039242777	7.81274234133949	11.9595983885422
YPG779	0	0	0.383046047746641	0.910466401953753	1.31859115202902	12.7662144966436	14.3259753623862	0.48127718114505	7.05839095005028	11.2004314669488	12.66713728557	13.6626810342496	14.9277492307014	16.7952446027513	0	0.502510375174195	3.37016308056078	5.40963544283756	6.10959882728369	6.43427694562291	0.307541617988623	5.76638029976371	0	0	0.00632522697421632	5.05852653791475	0	0	0	0	0	11.5921947563143	13.9699643691855	0	1.89779158979648	5.73172526961998	8.6547150876897	10.8882662616194	12.8873997096374	14.4240538516438	0	4.85703195198844	8.15041058486262	10.2532070225861	11.1362071772028	12.6258411065389	13.4993049718977	0	0
YPG781	4.21577114465324	10.6867896021521	16.3189593436727	20.122661617944	23.5404166097212	26.5874124825288	29.3856713459598	7.02863755832863	17.1329362260092	25.0002561194485	29.4993564998273	32.8674365413018	35.9321684884765	39.1717708751622	0.595649894178821	5.17356747816078	8.7956828858163	10.3620938529466	10.9396160383488	11.2773731168539	6.16677056530545	18.1045410883086	0	0	4.9818113136908	17.7373158423982	0	5.89592823068456	11.3282043510678	15.7643811554337	20.7936890480259	25.7939384095791	30.0923195871878	2.18603212808099	11.1682089795221	21.4423417257313	31.1093849475949	39.1980139045272	46.4459146820935	52.3850635866054	4.99688779922809	14.9383585566572	23.2976978326124	29.6351443169395	34.1894618892142	37.5293160774265	40.3398315546472	9.55975659871958	15.6062773793647
YPG782	0	0	0	0	0	0	0	4.65385517977227	10.6270357164778	14.0116786454435	15.6637849148268	17.4322895638937	19.4892265894618	21.7294761809871	0	2.3893878184015	6.40488042260541	7.98408339276116	8.52547886830476	8.78102902416727	1.78438209603816	8.39448277965696	3.4872547226839	13.3857360067676	0	0	0	0	0	0.24464412143265	1.8253364417682	11.0747711243557	6.66834649812265	0	0	0	0	0	1.25646604379597	2.7941194370216	1.81439192472241	8.34557095471084	11.2944690119073	12.9586315673681	14.2748283365754	15.8862406946809	17.3056155378663	0.908979162704519	1.37676108951222
YPG783	5.16186827963829	12.9150163098618	20.3377561675659	25.4247889332012	30.2462731737662	34.6412820046665	38.6170553008449	7.93935520754926	18.8171722337944	27.8084213136926	34.0110764388154	39.7229734310211	44.6115740350417	49.1823754743759	0.952089325535828	12.3283818225736	19.9282458498986	22.915560192306	24.2521301104485	25.1446749160189	6.64821501562685	17.6810691516097	0	0	3.08628123222873	14.796445671378	0	5.03619226494163	10.8013202588967	16.3411114110975	22.807541293923	29.6243288883272	35.9102306282271	2.28583624585789	9.85557450865438	16.1990897201264	21.6019271836573	26.1453077149549	30.7808518252785	35.0084368419951	5.96030777690403	15.2807459025216	22.8182809859369	28.720641200934	33.8626147149022	38.2105479598409	42.2304224330434	8.84192889989847	13.6002189557575
YPG784	0	0	0	0	0	0	0	3.87551533072926	8.39254695424934	11.132962872701	12.7717319786705	14.552332448713	16.5907461956688	18.8729835930304	0	1.51814373406487	4.24089237166165	5.10339257073746	5.66666264696586	6.0415141254995	0.461312426982935	7.63496693289488	2.3899476729937	15.5103410419507	0	0	0	0	0	0	0.0314713179615207	0.50605892990467	1.04463226711449	0	0	0	0	0.0252522379331353	1.61125950832774	3.56040772220579	1.83683140082321	8.69068903370481	13.0491725697029	17.233167510831	22.0421376579184	26.7758445267847	29.6552718748786	2.55662885333605	3.88786901112584
YPG785	0	0	0	0	0	0	0	5.17161755389357	10.9852150749061	14.6254230366186	16.4156957167653	18.0593446012154	19.6083723441547	21.1466472977286	0.651096027945467	6.20299379806765	9.75004565523346	11.4140236405341	12.4835451396669	13.1643743658022	2.10790671900487	9.37882768746155	4.41666399873457	14.1808284526855	0	0	0	0	0	0	0	0.130507683572318	0.495655805851479	0	0	0	0	0	0.317385215252088	0.850518990469723	2.17024063922519	8.89915684306525	12.605921330007	14.762066090461	16.0377098911011	17.3345741845283	18.231371201039	0.00125547343200686	0.0169012775176635
YPG786	3.13484674331241	9.67688991835993	15.4176267045915	19.3761145959841	22.6551263361546	25.2969745001418	27.5273273983185	7.08607413990135	18.1757418266816	27.4062674576652	32.9958994308163	37.2447740212309	41.0602402199769	44.6537242299115	0.0839612882752061	5.79304265232761	11.3261434110349	13.1946159489701	13.8579165776508	14.0935807837124	5.98591020787488	16.6374009220985	0	3.08733983505148	5.33305519621143	17.2186628403569	0	8.01411873651037	17.1268799467815	25.7863488366577	33.9152431826328	40.8706135865452	46.1431821706274	0	0	3.1866270669965	4.49510861134336	5.52386862989628	6.77108532377812	8.28078799348225	5.01064254664659	13.9346350238884	21.2541229444233	26.907027135168	31.133063363044	34.3571293088174	37.2858318644539	10.5142547962588	15.8423763773613
YPG788	0	7.16955772438122	11.233877938737	13.9762308327317	16.3875490507665	18.5896872825605	20.4477025665576	4.50557092990638	12.1862412656494	18.3694779831443	22.6081097049289	26.6753159495083	30.5331365387463	34.7211011511188	0.101678865834365	4.13674795684665	6.77442790380691	8.34344849481841	9.19241374768702	9.92944740984407	4.79473684622532	14.0123552327614	5.02327924658404	19.0477653415236	0	0	0	2.75097159067413	6.08349625968102	8.46765457720482	10.4662755825537	12.350353292345	13.8092889276825	1.26847814206762	6.09079641324312	10.3795290190655	14.9188477248435	19.5986039380988	24.1353411360242	28.7944464788736	2.94445949727918	11.9265272035405	17.477085498488	21.5633403169847	25.150727438584	28.3103514362039	31.0509117296126	8.70856117246745	13.7088592745267
YPG790	0	6.78822151845168	10.3481089247992	12.7749507476388	14.9219889431662	16.566815631597	17.7513580175396	5.39501213547755	13.7319586155914	19.9882849718093	24.0528945064121	27.9735926863815	31.4664844397321	34.9212892980403	0	3.04251778457466	5.33884423881033	6.12113262905495	6.55771777539201	6.75147637924925	4.25444866024016	13.1189939066479	4.36929926329594	18.2341148433423	0	0	0	2.73762938952732	6.454666062023	10.0057729201987	14.3602951000926	18.3303921306644	21.8033006638773	0	0	1.35294239572603	4.08868322645962	5.88171551419194	7.43224928605957	9.13696532687351	3.58772496813712	11.2974681789715	17.2070744365777	21.0234778529565	24.459194958269	27.6908307722017	30.6035195872876	8.58281714514644	12.5381356180587
YPG791	1.52034226861173	4.22843752754809	6.7147141663409	8.35557088081544	9.79702128142145	11.0458700357175	12.2195398311268	1.64632158110383	5.21831816413253	7.75764804614985	9.2208771520021	10.5496267721865	11.6841517216836	12.7024093379292	0.00316835050095118	1.0224395233142	2.71307164454491	3.57175240768138	3.96711568727888	4.18802361827182	1.76817415953606	5.82200882052045	0	0	1.69779535976255	6.58340562987546	0	3.79758301630441	8.68235402755024	12.9755816042429	17.8362103197216	21.895683516449	25.5945120204494	0	0	0	1.50842168587464	2.2442926463074	3.02954581379824	3.85197202493996	1.77560667669913	5.06686100693863	7.64824669875922	10.1097963347794	12.2912113460426	15.2961668162328	17.7043886121107	7.95927125417756	11.643463738846
YPG792	1.428847612869	5.95624461541486	8.40185132168462	10.5454099335828	12.0777485491393	12.9428688951228	13.3651139864668	6.42010877967741	14.9325211612206	20.1053355150702	22.8178279543493	25.7674960114749	28.7175147064265	31.8597688684824	1.17086105666355	10.2924793795585	15.2542560141194	17.6091061808473	18.6376139594886	19.2474198144522	5.14511060122559	14.6443926697642	5.38150775246361	19.0672801555429	0	0	0	0	1.51710785764683	3.32374790463857	4.586677195676	5.89009625813211	6.64254966405255	0	3.72260370443301	7.73157427981243	10.9883336955565	13.6984652794034	16.3770216067865	18.6714777468654	4.61459819753198	12.6750680152718	17.7072949875744	21.0804899943925	23.7815467546074	26.7819268604829	29.7981504298168	3.86493794275017	7.73201868007264
YPG793	3.00116940069283	8.09794174234098	13.1105984279336	16.9463095764206	20.6955478539594	24.2014381078784	27.8652808579098	6.41641823682339	16.3268356512051	26.0922132627446	33.6019328359664	41.6451691687201	49.2838124709832	54.4391986461557	1.2392055566696	5.82998475145808	8.25957537044418	10.0168594252885	11.3958038096078	12.5883664163092	5.35348415254975	15.4239206413376	6.46053468920317	23.0847644382377	0	0	0	6.40848997376659	14.5766450711006	22.67762827882	31.2547864956798	40.2794481331364	48.6283964761191	0	0	0	0	0.468640429138654	1.48359360197421	2.70079450089015	3.98886188883271	12.0232118561449	19.4662500316154	26.3444630668021	33.5509822285237	40.5258870691283	46.3805367013319	8.93544485141357	13.5463707972413
YPG794	3.02334304376776	8.50370840996496	13.8680646187185	17.8046556028203	21.4676374852475	24.7281556420868	27.4805820833517	5.09315490554785	13.7032737625388	21.7401457720584	27.8175024528856	34.1705637741879	40.0783552478591	46.1707084739919	0.798838196812453	5.90712360713239	8.5950833471716	10.7176114885713	12.395985452936	13.8501426553792	4.71269977618007	13.0952380720542	5.49973054587789	18.7610936435603	0	0	0	7.25746930713289	14.3072355000954	20.9220974655616	27.7215832123709	34.2442382259516	39.9979430563609	0	0	3.36726403314803	5.18767016573929	6.64211768715577	8.33620564947828	10.2910670690129	3.78456494513056	10.6384517822466	16.731601315947	21.9899022373464	26.9578939070967	31.6157484740193	35.6266190946068	8.37577267656454	11.4693336207014
YPG795	0	0	0	0	0	0	0	1.61125229118491	8.9623474709271	13.5588587870638	15.8390617318706	17.8407202520196	19.6311726440755	21.5437768121643	0	1.74744285794314	5.41400854541984	7.77106096045913	9.42138393080019	10.6779682288387	0.634304587101535	8.92848264615042	0	0	0.187293048020414	6.52811059443718	0	0	0	0	0	0.280114052545462	0.730200287527728	0	0.855707431871357	5.2345037244865	8.48344817747205	11.2235078946635	13.9679803518343	16.2798021416263	1.19320288259197	8.59933936438277	13.5472391014895	17.7072925330788	20.758690264658	23.6914635359698	26.2952966196046	3.45082552127638	6.0304742838487
YPG796	0	0.159265825210866	1.04060842971171	1.42661108756838	1.73183383364577	2.01206737908998	2.33274679428222	5.93996929121786	14.1603470228593	19.7802350455001	23.2004269580244	26.5071447700471	29.9814793392517	33.7750055193759	0	2.56224606417169	6.03981216682578	7.72060765807151	8.52895473575843	9.18534009155753	4.08737349343041	12.3626166091152	0	0	0.553457360243928	7.92510050424342	0	0	0	0	1.19276295074163	1.9942943275208	5.05267503451875	0	2.35663349766284	8.45810620420863	13.5961510749201	18.1465177835074	22.4802868679473	26.7740722035795	3.61459766216643	10.5521964931781	15.0410661185194	18.3242962506837	20.6756177965022	23.1953980014752	25.5452586757557	0.915720824688044	2.92613115956034
YPG797	0	0	0	0.073016006937217	0.132179535438388	0.275988137021086	10.4169150599245	3.65153140046814	8.4140378805652	10.8834581995448	11.9617884398079	12.7796863057837	13.7220181703006	14.7996293416339	0	3.45860177836501	6.16081314149995	7.50912365097438	8.12714659021034	8.57368696319672	1.63061128704385	7.65528817135793	0	0	0	4.5259323409975	0	0	0	1.15014509037168	2.78369597855961	3.94052829207252	4.79324467425642	0	0	0	0	1.0042294910114	1.22433136236896	1.37360741801234	1.44894902822355	7.21090843042784	9.70317464323839	11.2316754339067	12.0631221686569	13.0909150069841	14.0329917165167	0.000829987316250236	5.03378542888747
YPG798	0.0636731695241538	9.31042822461218	14.8013367974078	17.9976365509762	20.559260162895	22.8307191191179	24.5384309555955	6.3906591150218	15.084954848158	21.0492326843878	24.528861346653	27.1177592467165	29.5563551623621	32.0269741326703	0.686965520220908	8.97384926904849	13.404919638449	14.8389493778845	15.4102555394448	15.6445741747749	5.35045453215648	14.6726183336179	5.81342431742392	21.8095102260323	0	0	0	4.50029911128328	13.6834261845438	19.6853888648088	24.0864081144387	28.4336132946809	33.2756381014602	2.4091995805309	7.90726521357096	13.3434201360762	17.7702381680768	21.7502787637583	25.3533986829038	29.0297705718168	4.48926013408429	12.570768325175	18.9840718105519	22.6906734909218	25.983305218206	28.6934614576815	31.4296809287533	8.68438213565198	14.5887882704129
YPG799	0	3.38382026780812	7.57006945919945	9.91818147257868	11.9053585869958	13.5299475287865	15.6119349123603	3.93513211716202	10.7693532539931	15.5858779964413	18.6543111207515	21.7067431624368	24.8211078777579	28.0692728987149	0	2.52474869850232	5.22793917983688	6.20966146352131	6.47137010889681	6.53009582011647	2.09192371402678	10.306364741195	0	2.18027459967965	1.81728010709641	11.2415130751864	0	0	0	1.42973837200899	3.31379253511231	6.70511408494384	10.0298653381046	0	0	0.257091191586894	2.10254448969673	3.93354464710271	5.3832274525543	6.96008220891451	1.7566904147489	8.7144599764216	13.426894872701	17.0990298470844	20.0654876738438	23.4516015414065	26.942275223662	0.00509799418710653	2.05001124121182
YPG810	3.06735745725714	9.98180357748205	15.7299303042202	19.3891881353561	22.4440541235735	24.6879993131448	26.6296959341854	5.8903742900116	14.3226172903512	19.8644353250736	23.0897973904769	26.0880482984876	28.7818597472328	31.4512303918648	0.598818244679772	6.56439004414581	10.2461030938763	11.1981518092367	11.565437905646	11.6645724082888	4.76371010215735	13.7067138488648	0	0	3.29946799424613	14.3953514418052	0	4.08910725378477	8.47219688848164	12.4773499762353	16.9706863612909	21.1958772475414	24.8478724950014	0	1.70125051665989	4.53592956353948	5.65872938776809	6.46216399149363	7.41303082144297	8.43665592086381	3.81048271318041	11.5916427088794	17.4671978569228	21.4448090614228	24.7817666819026	27.552202501132	30.3165657119295	8.34034647308908	12.4795650160295
YPG811	0	0	3.83867967461839	4.86795980849715	5.36588602865087	5.63000032855557	5.91917772469444	3.23813282168626	7.86024395319475	10.033132278813	10.8026310462396	11.7562744373479	12.8968030638297	14.0854759448679	0	1.587533597421	4.38494550984667	5.20292286609357	5.64640696108646	5.97379878641633	1.85165682497317	7.36409001225068	0	4.76680247526412	0	1.8804374431753	0	0	0	0	0	0	0.0476592121011038	0	0	0	0	0.369811495102612	1.00581552866532	1.38650514024719	1.50665053819705	6.86573631877678	9.14110164531035	10.2303047041446	11.1353573422494	12.5060429756242	13.7008371762693	0	0.944171312334676
YPG812	3.96023115432995	9.83655653227148	14.1704471742438	16.8818483794026	19.1483693094071	21.1398778464333	22.9762271833623	7.47604315809481	17.0802132854442	22.5235531456325	24.7633025297692	26.4341861732406	30.1538255286844	35.2344749296522	0.849137377575177	7.30728544359945	12.2244084595644	14.499304521821	15.5033230209183	16.033375902099	7.04388773207275	20.3383328487722	7.39891345333619	26.9859379811685	0	0	0.0430335064581009	7.02113409010909	12.2734741469517	17.2608858462943	23.3070071766615	30.4226379414711	37.4797677399966	0	5.78500656636297	9.42333768397809	12.7074930373662	15.7305579518136	18.7069840021752	21.6221638544288	5.73727701237856	16.3630944232974	24.5862085561646	31.4283248942636	37.319879940191	42.1130048986409	46.2227631810752	9.15204567253073	13.020959072642
YPG816	1.50884760031206	6.1347225368262	7.9376571406594	8.91612028893273	9.98881239369789	11.317442691214	12.8655675481126	5.46948627383734	14.0460516639095	20.4179404874357	23.5444585907548	26.7674618748952	30.1065135322917	33.5508921018288	1.56287356778415	10.7830922920791	16.0449278851793	18.1696914114621	19.2448941702145	19.8731871430644	4.00320818427887	12.6868701458698	4.9113376061009	18.6417294088305	0	0	0	0	0	11.2658379169754	2.11523647233501	4.55597776178697	6.71892554708936	0	4.82862993941567	9.56533617894261	13.6692266364073	17.3063083283935	20.8141517640382	23.8040983471848	3.73097834442574	11.4678394825629	17.1220050943287	20.3675822224674	22.4794331347148	24.8829607989173	27.4054379110345	0.309862588261982	2.16471748922246
YPG817	0	0	0	0	0	10.3903415770522	21.0228214329517	6.08241646687745	13.5685033511264	17.9590816149125	19.9601470671584	21.9171369867993	23.9775084365764	26.1680693135411	0.869712212511098	6.78439624644479	10.3361318728976	12.0244565808401	13.0330430116423	13.6980819453196	4.10346086128496	11.8964757837732	4.90828965737441	17.2974405087659	0	0	0	0	0	0	0	0.184226993020611	13.7632268191849	0	4.96973050342904	9.3833304533041	12.6381334162573	14.7971201409397	16.5529234472033	18.0742279197944	3.80463984261557	11.1275078183303	15.918247888333	18.3924078276145	19.7590351346043	21.3866240431729	22.8779404508391	0.00288016779301467	4.14906555160621
YPG818	3.47738025845992	9.6493702811439	14.8026111101896	18.2079697496921	20.9948949991438	23.3493124874804	25.2804028786116	5.65854219379733	16.0929872616542	24.2146575076983	28.4100166530708	31.7292084862618	35.7596449610821	40.0601994694353	0	2.57801725250684	5.67278453951088	7.0958424950749	7.66650421542095	8.05083390460304	5.10356560635703	17.093069587412	0	0	3.45542498365554	16.2055222622372	0	5.7705757877817	11.9151575945192	19.5525242603585	30.5968864976832	41.3110717564725	50.5655010222825	1.5389151063663	7.91364506684246	14.0450881536579	19.8011551512507	25.0514279307059	29.641488113313	34.1260715733073	3.43335370857577	14.4435321219407	23.7344463900243	30.9299200713987	36.4032596251436	42.201028956895	47.0398368120536	8.62032090433057	14.365336456069
YPG819	0	4.96961906961011	7.0203814942343	8.17221647951096	8.95535558101822	9.77119681718848	10.6378418578236	2.92915879967265	8.1836133091975	12.0355250803018	14.5130756239686	17.0090075195769	19.3892101479637	22.0142910491738	0.532282884159797	4.69295182906854	7.46598453085278	8.57296597425173	9.00984433542082	9.21332595026982	1.53770808994312	7.69907740997363	2.40496946900473	14.3392742007661	0	0	0	0	0	0	0.116443876457627	0.292846509479347	13.4475117130962	0	0	0	0	0.102016964166238	1.62922834834925	3.62425793470686	0.60266021527882	7.04348811156952	10.417773126236	12.7755893425791	14.9340111304018	18.1736915486325	21.3583244560632	0.00204398352329915	0
YPG822	1.43520887759123	8.28835935236782	12.9316539145515	15.8371244108638	18.2150293149244	20.259873537204	22.0006090727041	6.39676706843893	15.3147685134145	22.5178097328691	27.199330636946	31.5617688159473	35.5046595874397	39.2804292186626	0	4.01527425722946	6.92549337126444	8.09768523736244	8.60808964135291	8.80320367157365	5.2575830257055	14.7394077956786	0	0	2.002905688503	12.0411144648384	0	3.12395075351633	6.77829203439762	9.37682758113863	11.7232487346588	13.6577594398117	15.1422196828521	1.66753163127756	7.99300551135341	13.3390846094468	17.6533942037642	21.36165409176	24.9781086968435	28.4317910743589	4.59234061209392	12.8511607726952	19.2639542843122	24.0611092009578	28.1789638715953	31.767684488378	34.9195641951559	8.21692995014356	10.5546691636075
YPG823	0	0	0	0	0	0	0	0.0256236821961686	3.02196082089559	4.20245402907019	4.59778991049762	16.3718226425719	18.2324563908206	19.9517091402642	0	1.64825354770592	3.92382805656565	4.87683337679774	5.19629514442011	5.33275286210917	0	2.10282798369202	0	0	0	1.71772020228626	0	0	0	0	0	0	10.0815119997868	0	0	0	0.180034390555072	4.22413992250828	2.69609977172588	16.2347463522976	0	2.10932495487843	3.43351301987173	4.00832376452754	15.7387685107698	17.3013754958335	18.0588000070545	0.00205441928414901	0.866200316315915
YPG824	0	0	0	0	0.0157726214357538	0.0672825078995056	0.1400662590377	4.97493675693579	11.5012100556631	15.3891152537754	17.2421117552191	19.1014474335709	21.170386051944	23.6697762040177	0.48475762664553	4.31177012553216	5.98484950812275	6.96805740111213	7.60306178552876	8.01077866605958	5.47587724424547	14.8247325062143	5.39722698086305	16.4761654577574	0	0	0	0	0	0	0	0	0	0	0	0	0.0771575959521737	0.385751645753586	0.768018886105466	1.1920657417792	5.24472243498211	13.7215276341689	17.7168830341623	19.5366978362406	21.0792959307789	23.2466570556706	25.2734163321329	0	0
YPG826	2.21872741683703	5.88009426678517	9.41016457297582	11.9001805776491	14.2142864379013	16.3304258458943	18.1960632298184	3.1848275208659	7.59694099575989	11.1320333017384	13.6257751037757	16.014488164024	29.8832040929985	32.6432720293089	0.624165048687382	3.10897423355316	4.33900049634454	4.8486967494744	5.15028128690565	5.38187739890385	3.33490442006413	7.82753243544936	3.60426458882671	11.1597292370886	0	0	0.00717225107635015	3.50898036814337	6.88582497233836	9.96368785471156	13.3343974202963	16.7049834972567	19.6991410017896	0	0	1.93139757679654	2.58156456456648	3.27410694371019	4.08110454122988	4.80117710192575	2.74723300262739	6.34311941294398	9.26232812712163	11.6098037567886	13.5114532941916	26.7629912775082	28.4165086395419	8.00191273955963	11.9722919117515
YPG827	0	7.44331959868736	12.0521137996002	15.1340528977931	18.0667740659193	20.6544703483072	23.0789805481113	6.77234656052478	18.8782591449425	28.7369548247525	35.3078951260152	41.3454222837753	46.7103790223552	51.6168420269232	0.722383914216868	5.97985696578425	9.85982927196739	11.9789458227268	13.0203038669855	13.8582730095179	5.60879168371751	18.3292327655059	0	0	4.75373684720848	18.776439814001	0	4.94884321952769	9.56445923683281	13.6471926281368	18.5761260858913	23.5136077293247	28.3706294575364	2.8996222791234	9.69641050948074	17.7632573349296	25.9331837149238	33.1692960091859	40.1839316379364	47.0825825794284	4.74668876834633	14.7726513058253	23.5613682071966	30.1344487408728	35.270549757206	39.8582339318728	43.9076993388895	6.76403288314104	9.54254883361264
YPG828	0	0	0.0383046047746641	1.72772001242314	2.3652701767499	2.56499005245821	2.56251953857316	0.338071543695126	6.02572336092262	8.59159640581603	9.59047768705438	10.2900625966119	11.3185767808779	12.474306476943	0	0.138488620820928	2.02597147522495	4.22992777780913	5.12048063179166	5.44771874393665	0.00320355852071483	6.76227030485744	0	0	0	2.46629417196792	0	0	0	0	0	0	0	0	0	0	0	0	0	0	0.0192338366578347	6.71065929854017	9.16973614881509	10.1928737975068	11.0162038893766	12.2672597194043	13.442776992794	0.000410883856829803	0.0026215167150748
YPG830	1.70177356139454	7.58855041912777	11.8418796701869	14.430198812698	16.1770723762038	17.519869315632	18.4826722170757	3.36894026801535	11.0880125283568	15.5201535815309	17.6260550575744	19.0821553389493	20.5126504745213	22.0033230395459	0.599168224444484	2.33742805966719	4.1345976105171	5.0796325273953	5.38298479477304	5.49929513853885	2.94727383905764	10.9053027460084	0	3.69890517344495	2.62775947605778	10.4104328406323	0	3.41278585713914	9.25716294525908	14.0667105504087	18.9552447687105	22.9214653574715	25.4461920092582	0	0	0	1.49135519014711	2.2598788477548	3.53950447395603	4.13098031489759	2.91713189310493	9.62876619261698	14.3311966392235	16.7279514227343	18.1622090172934	19.43990725223	20.3698197609361	7.89993785362611	12.5735503899972
YPG831	4.06189034528174	10.4132782207839	15.8469497562767	19.4181834671874	22.95041707315	26.2898023833986	29.2201245366541	6.46823444755847	15.6096669988643	22.5915646963133	27.0927628653694	31.3016579865589	35.440177868027	40.012667084395	0.682779532954978	6.72513435906892	9.97680727315338	11.3798505384291	12.0887867658769	12.549018873044	5.53991672401001	14.73997039781	6.15770655004547	22.3296583821142	0	0	0	6.00172084906322	10.6136204121625	14.834687507135	19.6141662206998	24.846466915741	29.8677909690467	1.8415469473672	8.59249016379833	14.2887738722956	18.641901827195	22.18547685394	25.5964120286826	28.8558328584293	5.16521806622743	13.0269353889137	18.7313417929308	23.14089969538	26.9350068912932	30.6114527376337	33.7075756470121	7.29262405128483	11.2251399572004
YPG832	0	4.2333560136551	7.17910453720917	9.07555591718933	10.6992362206364	12.031448054258	13.6401989979731	6.22231737795521	14.6822543056241	20.224454895812	22.5123741741917	24.5882219650756	26.745435177833	29.2705529729645	0.778277244349535	6.05424648479103	8.96370696169323	10.2167597785456	10.8660142456189	11.2183309697001	4.87315600321972	14.3285800270306	0	0	3.19205733671019	13.3048691898097	0	0	1.78423871267468	5.33942119728573	7.87728805250109	9.78317087770703	10.5909830411703	1.39725764887651	7.8399998103754	13.624076396618	18.4051494701824	22.3993203848851	25.905525672975	28.7177309813303	4.26081830582996	12.5922388622563	18.5179436937065	22.1010428878022	24.5605652153045	26.9489695832203	28.8003714308719	1.93910554120909	4.72760780181042
YPG833	0	8.59593229282451	13.8263955170911	17.1968848768982	20.3547705210551	23.1971135999042	25.6481789171524	7.58367067513761	19.1089414230552	28.1120926696629	34.3988972362275	40.7853294249563	46.715695582688	51.8127517568629	0.649511852694991	8.34185631093336	13.201830039518	15.184878671989	16.3032260311784	17.2852939053755	6.04726484652531	18.4963314858123	0	0	3.48580102120539	17.6635114080803	0	1.42196045604366	5.81784108333747	10.665342856174	17.0116366858094	24.1572716030928	31.0664663151442	1.6190763343266	8.95618927636138	15.5783111778747	21.1829252953211	25.9759326130034	30.7491874654515	35.5173786572508	5.42198753032505	15.9359252202436	23.949601736653	30.3476665455496	36.161325466002	41.5035757615737	46.4081356740371	11.4225863180592	17.1782279917
YPG834	0	2.89784861001401	4.83311635924824	5.69527869307475	6.27359802681343	6.81108613070704	7.42923797901731	5.73253533516432	13.8613551357431	19.5703442862211	22.7049649401546	25.5178572623487	28.1272747985387	30.4747461242949	0	4.2495837545824	8.95051390447118	10.6120895272098	10.9904563750411	11.1022500205331	3.84243886860982	11.3865539322757	0	0	2.71299957468543	11.0462517797358	0	0.00950084937222934	1.87014553521245	4.18690648840862	5.59362212420884	6.63317957988025	7.11934855885725	0	1.76200946368346	5.21021809726892	6.8338966550138	8.21352101011536	9.62581210194382	11.0645947335104	2.59343051836324	10.3774986625763	14.5908749008113	17.4100231078836	19.881761179366	22.6039880945877	25.0905486551103	1.19676564645735	4.57800547996321
YPG836	0	3.54306509991773	6.279203203703	7.4807006034229	8.29685839403157	9.07295474080679	9.93752782827065	4.18677132370055	10.0324309010488	13.3322079798312	14.8341604543896	16.1318443752696	17.5987989009139	19.3567120737317	0.673274481452125	4.96351901905076	7.28188021929424	8.43369565580345	9.03601006511476	9.49126257922928	3.64277461156083	9.55376214123611	4.39086374938376	13.2563950343575	0	0	0	0	0	0	0	11.7329590645747	24.6317073198554	0	0	0	0	0.0223162109113645	1.81623568282491	2.91208521921651	2.30496844116141	9.10652339440869	12.3102639520673	14.2033731865111	15.4420341205197	16.8272360853868	18.0789711406744	0	0
YPG838	0	4.01525630207185	8.04828532798502	10.7928095184197	13.2138175882211	15.3844518278563	17.1238633831391	2.66924535160464	9.35840054160196	14.4751692088989	17.6201663553114	20.1391798378363	22.0845581524359	23.9057093426874	0.372495971086364	2.11490943515623	3.68268643943026	5.47810088013315	6.33092181802289	6.93177574124874	1.26220205716164	7.37027228528574	0	0	1.23407640073346	6.9233948448159	0	1.53913759830115	4.12893714035024	7.44449276756561	11.5041500901024	15.6891914405508	19.4390874431664	0	4.62254282441568	9.317217645821	13.1620294643368	16.6503226859691	19.5797189293373	21.9890846454428	1.25981630108817	6.44139065059782	10.7900697565552	13.7374954298738	15.9308208085818	17.9657786762347	19.2652824892002	5.21824147860735	9.51444019454425
YPG839	0	0	2.39072682648403	4.09304262701077	4.90036186751431	5.57917346016218	6.30951939158694	5.66256437729105	12.5070703694516	17.809658088958	21.0378945318187	23.9909958263038	26.6307049907372	29.1992769282867	0	6.40941624406775	12.5800712669858	15.4680880848191	16.8905183739619	18.0038407671024	3.87642565782008	10.8842617384784	0	0	2.08141105547143	10.215730954696	0	0	0	0	1.35956093593769	2.85555244588721	3.74262536975732	0	0	0	0	0.00318803013019493	1.42649930628088	3.11114754120778	3.45420200835359	9.22705240693097	13.2214815031262	16.0674542783328	18.1612944324051	20.3284741371175	22.4905526506658	3.52542038775595	4.99325874014029
YPG840	0	1.86022483846291	3.42507007693455	4.30548020360525	4.89897621794513	4.9885173714062	5.0165225179366	2.46452677324613	6.2994357564505	9.26387687833213	10.8742621316521	12.1220778463793	24.811568981169	13.8914637621862	0.788151718937362	5.29212972362254	7.94820083565352	9.19797928780038	9.93868918748502	10.6971419001012	2.51479343876114	6.29185116315204	2.73349978108362	8.73055045623166	0	0	0	0	0	0	0	0	0.088963862588727	0	1.48379744310186	3.49001292579208	5.14383973014492	6.71717948432071	8.22647844531377	9.47337698150291	2.01955284907264	5.36163523738079	7.80422135685137	9.2105295076559	9.96315096229755	22.7474702093698	11.3786833671436	0	0
YPG842	0	0	0	0.121822969275502	0.993675150452489	1.26875586324782	1.44560095459623	0	1.75976140564812	3.47675766620213	4.18834276013678	4.66771490336334	17.8800282936766	19.1011777088195	0.676316905722235	3.41592686985421	5.70995570767969	7.56908804666866	8.70967516711675	9.57758850560365	0.36520567136149	3.7408434298317	1.7670465329292	6.23205658694558	0	0	0	0	0	0	0	0	0	0	0	0	0	0	0	11.6466431780764	0.711651956339884	3.29702451208606	4.84014873194748	5.54612529493259	6.01530788525731	19.6561158299242	20.7780803503022	0.00248996194875071	1.08494470643545
YPG844	0	7.15054602253109	12.1765002972449	15.8020786774328	19.3970592537221	22.8454339255426	25.8853788552264	4.95382284081283	12.7787326587427	19.8138917234165	24.859484894139	29.5046829987229	33.8367510652407	38.005794390798	0.150496648795181	5.13551499497245	7.55247709269492	9.45282346663912	11.1276339021263	12.6124974310991	4.34073601454653	13.161319335678	5.11906576342499	20.2633850380707	0	0	0	2.19882085668835	7.88032549161948	13.4647448230351	20.01642172464	26.6531262031387	32.5942036919239	0	2.2800594330423	6.40168071213083	9.2230682702467	11.7963508425081	14.252531400009	16.4825786965811	3.12674913869262	10.7101072240022	17.1875501600104	22.4617613471288	27.3901689639678	32.2911489958787	37.1191178953066	8.65427931377102	13.2863883111234
YPG845	0.07048835151067	7.33890553427439	10.8718466150897	13.3877403408575	15.4523703953945	17.3627193740447	19.0560984938625	7.87429374897876	19.2072313278322	29.3676615213298	36.5063733479393	42.2746971815068	47.0612490901598	51.0702275966717	1.02496138705771	8.50774110673038	12.3986111727238	14.5890274123272	15.6038290457223	16.1011216542308	6.31333723884782	17.179841682613	7.100560819825	23.1961830063042	0	0	0	1.58259119622031	7.3386861636792	11.2755958158875	15.18466877328	19.0301430464642	22.8310476179609	3.20641134889795	8.76596475504604	14.0864416484133	18.7234897046842	22.9937179974726	27.2745620977308	31.287508851624	5.36203530688803	14.1484521132189	21.7313452479664	28.5474065033386	34.3445250694147	38.849596836333	42.815936041466	8.76249990752793	13.8378511062861
YPG846	0	6.10522806159308	9.04493828215545	10.8804318435193	12.3045120657552	13.2644400221534	13.9693993376592	4.82092378454795	12.7573521781747	17.8820282284552	20.2463317069105	22.3887577627024	24.4334025223617	26.4414448012783	0.808326578870293	6.39788485521773	9.72993271342713	11.7856259450958	12.8738100400476	13.5667854199813	4.20461801655377	12.3600962871893	4.38824079851897	17.7148985000897	0	0	0	2.78438946868215	5.35927238334359	8.0389191251006	10.3350993423021	11.9319876139378	12.9132561334215	0	5.89773803594968	10.7729892119496	15.1246439741717	19.2619827788447	22.9722729139933	26.4896813991293	3.38201837179862	10.3028820603749	15.6618819048677	18.8688212575115	21.1314746342244	23.349811024532	25.4952096339697	0	1.97514770860851
YPG847	0	0	0	0	0	0	0	0	4.39475561344558	6.71364322652955	7.33944489560218	7.63197575655301	8.37010074813025	8.71057269688561	0	0	0.212837020051976	2.65316619831311	3.11192491442374	3.41967173991844	0	4.31339552390198	0	0.253683397663369	0	4.17404221914913	0	0	0	0	0	0	0	0	0	0	0	0	0	0	0	4.43353772996636	6.96161830825684	8.10734557009405	8.48658607373904	9.03375084102903	9.52935032955544	0.0530798076690422	0.0694841773866515
YPG848	2.88063824363104	8.19071670966397	12.8944874563786	16.5291541945532	20.1727099963022	23.6122245702466	26.8915274358919	7.60718149948928	20.8892285144072	33.3308725923304	42.2255537155949	49.4900918143922	54.3678889145065	56.791344537092	0	5.12916822666733	11.0912737114996	14.3986283287108	15.6968076173497	16.5690839103704	6.19574483946957	17.9679348653021	0	0	0	7.24631184344109	0	7.75997207506296	16.3790479258744	25.0254329005229	33.5703008456929	41.5545289142314	48.9560786867934	0	0	0.154254714952136	0.646194866099455	1.65067509850425	3.32151856628904	4.57382155536068	5.09203403102733	14.6275682337742	23.2468344317898	31.0629755082962	38.3770479698608	44.7430488668708	26.2456620825296	8.82485591972572	13.0733372080386
YPG849	0	0	0	0.19377618329446	2.23690309729754	2.71268017277345	2.94382292391235	5.58308630469185	11.4352198073644	14.4209066284908	15.9457399016519	17.4588147984652	19.0013220242751	20.5315637729249	0.90694541940277	10.6607257752463	14.9214090780504	16.0713022907547	16.5546666797279	16.8286882338251	5.13731197916461	12.1894942788296	5.39475659333322	15.9054027619415	0	0	0	0	0	1.70547223910298	3.23462628709038	3.80458222811781	4.24867330336556	0	4.65295450669233	7.16370738944668	8.86967980907266	10.4209803491885	12.2322858784008	14.1139613910476	4.24965550035569	10.3439540232774	13.9093809546965	16.5179442755856	18.2616606054555	20.2475194198588	22.1430626845209	0.0621599314286877	2.06487518644355
YPG850	5.00922818745585	12.8714989984358	20.5391140123151	25.8383771138306	30.9309158314429	35.4817242372748	39.667779667383	8.22816339067782	18.7918525215531	26.1704820534201	30.8403873360219	35.5442692899954	40.2712989861318	45.7202058851838	0	7.59508899621379	11.6872399355017	13.2977902841812	14.1088482276774	14.7386731092404	6.95426076571945	17.6822025683328	0	0	6.35712227605521	19.2431985201475	0	7.38391474635439	15.1736317662998	22.5450853183418	29.9383817447687	36.523259300519	42.3460392026605	3.90606059577255	9.91733045351936	15.6169770152888	19.5557803448837	22.5757960560338	25.261548507917	27.8731441489229	5.90522076171955	15.3119218068401	22.2744689658061	27.2561907730764	31.6067912539522	35.8535288387346	39.9415928774595	8.35364014904803	12.8412975866534
YPG851	0	0	0	0	9.79479791160311	10.5217026639036	20.5892536702533	1.82304007137185	7.16851236783909	10.4259834568328	12.0896618513475	13.3964215247003	14.8629635601564	16.6073303167501	0.00320723714147476	3.51379013244336	5.49598300400526	6.48319570311797	7.08291222154617	7.4028568045089	0	4.99779226492651	0	0	0.00316261348710816	5.45952880185262	0	0	0	0	0	22.466329092445	12.23253110595	0	0	0	0	0	0	0.0225710139110008	0	6.65385254907613	9.21744946793575	11.7181128363671	14.7054762142788	18.4237051863613	22.1131128231129	0.0111922720850567	0.465048342189068
YPG852	0.00642178702413034	3.9912015797843	6.40006104776679	8.27755017550912	10.1543175779553	12.3094459664005	14.4395470411191	3.01040491830326	7.91892632541652	12.6925687703471	16.4833627582359	32.2559192035535	35.6275816183191	39.401498866924	0.600402419930248	2.80678463283875	4.21178725191555	5.13439361307	5.55834676597631	5.8970726044476	3.14589446734196	8.47163015916084	3.40012924928254	11.8654828647306	0	0	0	3.22712183676723	6.08433402867588	8.9501622087763	12.3934050132469	16.227516362236	20.2710515470028	0	0	1.48470163141431	2.50119206878297	3.62160222790144	4.84912342733535	6.10062261708765	2.72799916596955	7.21025591756777	11.5468017540659	15.2837922874179	19.1303913925974	22.6225050797856	37.3070478672212	8.31024556152557	12.9728417450345
YPG854	0	0	0.0539716977909197	1.08889088606371	1.24632333120422	1.39932251634386	1.56501212984309	3.63332247748779	10.3135317121483	13.6311703417785	14.841088274586	16.237019170125	17.9398106252308	19.8038923990994	0.0253468040076094	5.32526305787229	9.3735101451692	10.6952292328357	11.1396069554156	11.400658517169	2.13969879083359	10.6382527899402	0	0	0	3.23584979884765	0	0	0	0	0	0.0541129419690098	0.114382109042649	0	0.693931131795483	4.3632655877896	6.50634528833485	8.14688089038046	9.58780884258492	10.8894725011342	1.43612647045166	9.11954683238465	13.2158534122984	15.2007171817476	17.0900206644932	19.1514044911233	21.1156556720261	0	1.89546234441628
YPG855	4.76077572947765	12.1102293470291	18.5041878195081	22.5204217311399	25.5130789159979	27.9205460410834	30.0093454485612	6.0454231889873	15.0181397112484	20.7494922708391	23.6019176518837	25.9831095792305	28.2297266889749	30.6019896025787	0.628917574438808	5.48841248547433	7.48238231882506	8.01954072316645	8.23610184697196	8.30539419409819	4.91225967035259	13.6577335158015	5.41273915902218	18.8571770871464	0	0	2.99800094991436	7.77496539830816	16.1978078847229	23.6947639399172	30.4287457247096	35.4801537966336	39.0611886496277	0	1.86753816114545	5.54603221857651	8.39428571027445	11.651685980998	14.7750174782374	17.7420831616304	4.18361012320449	12.0081816813379	18.0882403556271	21.8096354222887	24.9511076786086	27.7482196123692	30.2736526344571	6.92579474495857	10.1128526416385
YPG856	3.05917731196668	9.04373430734814	14.4858566010429	18.3339538338952	21.9717034394927	25.234288587655	28.2855314319296	6.65338312129578	15.6680295815656	23.7568536317506	29.9184916157037	36.2536775302107	42.4649610617011	48.0456952640562	1.51081245656485	9.10141538584269	13.9247391321761	17.1989460454028	19.0129784435247	20.320665481152	5.53890788287083	14.5872805563316	6.18709961717621	20.1947463108276	0	0	0	3.93311278060958	7.49099038387303	11.0754789586809	15.4850765103942	19.9953592617171	24.6212359785782	0	4.30559274869079	7.3469596559013	10.0613551427919	12.7422637612921	15.669647898229	18.7161030716324	4.60668650416637	11.9944781040077	18.8530706907937	24.6952095920953	30.4520227394988	36.1557600665919	41.7965745633186	7.33601191819107	8.89192221585638
YPG869	3.21496777535928	10.3506991089202	17.2047628469014	22.0389614453308	26.4902791583698	30.3940955222985	33.7505470185205	6.46242446127326	17.6907947839273	27.6532260123468	34.2395237622779	39.8210734022851	44.5861760463745	49.2559423695741	0.644759326943564	7.59204617114027	13.4962686520423	16.1824113240819	17.3825741370901	18.1097581198256	5.64127950805601	18.2053050565116	5.88794815687417	24.7507082866099	0	0	0	3.71177088683097	9.16855032403166	15.2020807356597	23.5032200719119	32.7899648954664	41.1052781342592	0	0	1.18802459762017	3.1661473617859	4.3450090088882	5.21497922030704	6.07108150910587	4.5554188259236	14.8425742950105	24.1814064781858	31.909626279678	37.8405527467726	42.6055969266853	46.6671047654407	8.96635817436707	14.8810034040235
YPG870	0	0	0	0	0	0	0	2.33175507985134	5.30024828023606	6.67782890419492	7.18444200594951	7.4386785682599	7.94295195334753	8.52957591588354	0.0285151545085606	0.0270315420994183	1.34335291786324	2.10858764975725	2.56646198108269	2.8112983060357	0.0221813962665814	3.97340332440911	0	0	0.00160965772454038	4.3907084896479	0	0	0	0	0	0	0	0	0	0	0	0	0	0	0.0129135031032664	4.06181087669306	5.5071234110864	6.04770254887582	6.16964110988263	6.49788179356896	6.83332897871878	0.0143480999978742	1.87103637391263
YPG871	0	0.372911530830101	1.87125393657887	2.90532616847647	3.80443346896624	4.45841395996435	4.991942193888	2.0513441522586	10.337025615052	16.772403494252	20.5142512717269	23.9914921909645	27.1508984252558	30.4062468361295	0.0395377296753606	3.79140745327157	5.97520596380782	7.0527462896129	7.50029911568985	7.66668131361868	0.0864960800593003	8.02212547991269	0.274339554655682	12.3631723094969	0	0	0	0	0	0.0254175710579377	0.646353369240878	2.3904019561302	4.59648216480679	0	0.547306400168468	3.76776503458686	6.07291240940359	7.87384526721475	9.63390485959357	11.1364728302326	0.189132727135374	7.35018742261443	12.2759366403367	15.863962833836	18.3508158754627	20.9375953583128	23.0185387461056	0	0.00478795034544414
YPG872	0	6.34355066565215	10.7105350843088	13.8471484265194	16.7704736430176	19.1884912278954	21.2557109031222	6.59616324309173	16.6626623794574	24.7905064172706	30.1896427303071	34.8481944429627	38.7055891280276	42.1969707247579	0.946116526061931	7.3334789444006	11.4946272457002	14.054072828971	15.5165081418994	16.6701227664028	5.28808795539114	17.8987150524489	0	0	4.41318257930768	18.5260194907952	0	3.34314892810037	7.86709512382406	13.3772097804873	21.0903835016681	28.5169069096281	35.8158278062979	1.94135106514409	10.2908129883842	18.4570545207857	25.4151264616535	31.2963018671294	36.4596816952356	41.2976873884624	4.72477222790094	14.4631284599056	23.7352723930663	33.4296729867195	42.2149949906084	49.4139350289563	54.2267262376445	7.63361078005987	11.0110580196888
YPG874	0	3.39187731588575	6.23342808546722	7.65713458681459	8.47908894607744	8.86987280819599	8.96558432749331	4.22143504037753	9.61500539393649	13.3760677880517	15.2991436407931	17.0296336529865	19.1666150932349	21.8658377709325	0	2.76812711464394	4.30753422756994	5.03809767077717	5.46746226381647	5.73364057382938	1.81641768124531	8.75392599795023	4.21891878593223	14.6854516948367	0	0	0	0	1.73077538377186	3.11742774409929	4.34089079608288	5.61589577223043	7.07802587479876	0	0.293378298313522	4.75779293495404	6.74374915733811	8.47756050392759	10.0556687021904	11.5869829079267	1.90414982912563	8.23630336733732	11.4365886125704	13.1435631286557	14.3722745723273	16.0356859885679	17.6567291286559	2.03800664580161	4.31969809435846
YPG876	2.93473925492091	8.68567223940603	14.2161878031886	18.4394173900979	22.8613827833432	26.9523296146892	30.7621197184506	7.92497226702834	18.4384292392783	27.2741282796916	33.8471659666444	40.2921978135275	46.5066650871975	52.9134148959337	1.43261736340877	7.74144233585381	12.9780442329052	16.041666901779	17.4471384545739	18.4546404385987	6.28777834593308	16.3538667666528	0	0	5.84602008495526	17.0151098675067	0	3.03159759428669	7.63829446850697	12.7634527002192	19.0891207750291	25.6476498004234	31.9284005658747	0	1.52217151490622	3.73172423911886	4.5648692241696	5.35574705260054	6.42564897479327	7.74465123414819	6.1419151448441	14.5391889337292	21.770239870635	28.1319304906362	34.0557042925407	39.4895093442104	44.226967295638	8.0674383868135	12.0261681027129
YPG878	0	4.68155881687941	6.651707400109	7.59281219401513	8.20252575754799	8.78681674126321	9.46389061058035	4.64568854435281	10.4346160300927	13.45133445123	14.4382108242215	14.8363856477776	15.487376039171	16.7351959092671	0.118813143785669	4.73977357813867	8.02252942342987	9.74858222915735	10.8169162678723	11.5867322955181	4.41152739063165	12.156618843449	0	0	0.0237961877046572	7.71045966503387	0	0	0	0	0	0	0	1.1364791475885	6.74942470965078	12.0177350055315	16.6241903683875	20.7883691844325	24.7779669407188	28.4107108317702	2.60648043946358	10.4757199885481	15.0560959667701	18.1256454142797	20.5824425541208	22.9420489927991	24.9290955366684	0	0.828785354000154
YPG879	0.0479515746243083	6.47236608627323	9.80145422645506	12.1319880458669	14.3284895046002	16.4288987016685	18.3034682900436	7.43169588241771	18.5785010465874	27.3632469013936	33.0867145507809	38.3684138024796	43.3974784280003	48.5545934685041	0.720755304575373	8.91481483543983	13.4692221974171	15.2190221770854	16.1610473261656	16.8527010728067	6.71782361244535	17.5493874678205	7.5854149433856	25.9078130823193	0	0	0	5.0329322941876	11.6488957502721	18.814487042286	26.9515260190619	34.9428422982571	41.9122369856437	0	5.04271109466849	7.40811853716848	9.14297887033615	10.6061380998482	12.2844183274395	13.9513712907298	5.94371117136807	14.6748949554607	20.9986315524143	26.0723459876211	30.3445822316617	34.3120285119583	37.6861622216666	7.46707517873507	9.38378345564893
YPG880	0	0	0.120832309691766	1.05387269214778	2.36574329617381	3.32718410174952	4.10269588765	5.79356069349341	13.7685944273545	19.8056820489319	23.2486136325892	26.0834618159867	28.8151766200841	31.7661909990462	2.60106573940922	10.2838351956313	14.396944254311	16.2613177437091	17.1007796622849	17.6926109417	4.19904580252407	12.9936923592014	0	0	0	6.55804090471787	0	0	1.48530266146975	3.84975155289399	5.63487333807609	8.09068632035707	9.97891876490904	0	0	2.24463899098057	5.67876802554549	7.86269871246703	9.91583197009882	11.5949534675929	2.5709228332639	11.610896433239	17.4331944343766	21.6951309012523	24.3357032994687	26.8663687959654	29.1916280709824	3.15359357632385	4.90298809228048
YPG888	0	0	0	0	0	0.0640785789519101	0.201043841367688	1.78649411696674	9.34063372932514	14.4436123466564	17.2115053600743	18.7470888129356	20.1079833279866	21.7693166308023	0.69214012560845	6.44129605043412	10.9786134692589	13.4919382208435	15.0431730412055	16.2362029618349	0.0896996385800151	7.80580936298367	2.30345756566716	14.0003436680807	0	0	0	0	0	0	0	0	12.0196532918984	0	0	0	0	0.363435434842222	0.838715185244881	1.28977222348576	0.676389922467187	8.65399763046991	14.9521989161996	19.9484966347131	21.8029610933017	22.9120032307259	23.8472535493059	2.02354368806616	0
[truncated: 541 more columns]
