# Supplementary material for: Natural Variation in SER1 and ENA6 Underlie Condition-Specific Growth Defects in Saccharomyces cerevisiae
Source: G3 (Bethesda). 2017 Nov 14;8(1):239–51. doi: 10.1534/g3.117.300392 (PMC5765352; doi:10.1534/g3.117.300392)
Supplement: Supplementary file 12 [file 239TableS8.csv]

Strain	RAP, day 4	RAP_q.norm	CAF, day 4	CAF, q.norm	chr15_643999 allele
YPG337	7.2008228184	7.2008228184	14.2201755877	14.2201755877	2
YPG339	2.5562773313	0.3660874367	8.2834703177	8.2834703177	1
YPG340	0	-35.5125467837	0	-15.7546188353	1
YPG341	17.1497149828	17.1497149828	22.5160905534	22.5160905534	2
YPG342	0	-31.7853476208	0	-13.3716843903	1
YPG343	16.4729424635	16.4729424635	20.0750112244	20.0750112244	2
YPG344	0	-29.7065217547	0	-12.0502062934	1
YPG345	3.057355607	0.8325127716	7.1703677746	7.1703677746	1
YPG347	0	-28.2613608305	7.7993043022	7.7993043022	1
YPG348	9.2194252281	9.2194252281	14.8183112219	14.8183112219	2
YPG350	1.7566950052	4.9118315033	9.5127592287	9.5127592287	2
YPG351	0	-27.1126055487	0	-11.1125053089	1
YPG352	26.781664077	26.781664077	21.2873468086	21.2873468086	2
YPG353	0	-26.1545049438	1.1653628295	0.4778453764	1
YPG355	15.3027121877	15.3027121877	21.154812185	21.154812185	2
YPG356	17.7535670349	17.7535670349	20.5232250067	20.5232250067	2
YPG359	10.9162638456	10.9162638456	16.7667047031	16.7667047031	2
YPG360	0	-25.3129283415	3.8264867359	3.5428576498	1
YPG361	8.898357839	8.898357839	10.4374594579	10.4374594579	2
YPG362	25.4885916643	25.4885916643	19.8791094552	19.8791094552	2
YPG363	5.7849095889	5.7849095889	6.0473614754	6.0473614754	1
YPG364	0	-24.6011837656	0	-10.3853085042	1
YPG365	15.8623780846	15.8623780846	22.5205329958	22.5205329958	1
YPG367	0.1811001938	-3.8765471213	6.6645972302	6.6645972302	1
YPG368	16.0436023181	16.0436023181	16.2563116027	16.2563116027	2
YPG369	7.6587098964	7.6587098964	14.5884127425	14.5884127425	2
YPG370	1.3277889985	-2.592184105	0	-9.7779504775	1
YPG371	0	-23.9405217908	8.6093435041	8.6093435041	1
YPG372	4.3906333608	5.8960264596	18.0561061445	18.0561061445	2
YPG373	19.5487140008	19.5487140008	20.2590272815	20.2590272815	2
YPG374	17.9140406897	17.9140406897	17.676125801	17.676125801	2
YPG375	0	-23.3517155768	0.1474699102	-0.5555693094	1
YPG376	1.4170295865	-2.1578272208	4.4846173043	4.2593653658	1
YPG377	0	-22.8069297833	4.2932305455	4.0807495928	1
YPG378	0	-22.3006876318	0	-9.2558142951	1
YPG379	9.8184423733	9.8184423733	15.2779868653	15.2779868653	2
YPG382	0.0921386951	-4.3001631134	0	-8.7983090075	1
YPG383	4.4295969851	3.5255978869	12.1192308117	12.1192308117	1
YPG384	1.1755626614	4.2125449743	8.7923280269	8.7923280269	2
YPG385	0.0505870628	-4.8674614187	2.1313605152	1.9975398562	1
YPG386	17.1898556639	17.1898556639	19.2706648095	19.2706648095	2
YPG387	2.425516121	0.2149769028	6.1247574075	6.1247574075	1
YPG389	11.0419717596	11.0419717596	13.5599194335	13.5599194335	2
YPG390	0	-21.8354717019	7.7533906213	7.7533906213	1
YPG392	7.9047326391	7.9047326391	14.889608005	14.889608005	2
YPG393	22.4001100215	22.4001100215	14.5827300061	14.5827300061	2
YPG394	18.1276854551	18.1276854551	17.917534889	17.917534889	2
YPG397	8.2578665862	8.2578665862	12.7070161252	12.7070161252	2
YPG398	0.0730755168	-4.5847472849	1.3382608703	0.866793809	1
YPG399	26.3607546686	26.3607546686	22.3157463418	22.3157463418	2
YPG400	0	-21.3924998837	0	-8.386806141	1
YPG401	5.0629430922	5.0629430922	6.8353834549	6.8353834549	1
YPG402	2.8803008873	5.329291575	5.2888985895	5.2888985895	2
YPG403	15.2634849791	15.2634849791	11.4724895366	11.4724895366	2
YPG404	0	-20.9729228065	0	-8.0193095702	1
YPG407	9.8368543434	9.8368543434	16.8337916238	16.8337916238	2
YPG409	0	-20.5691549189	0	-7.6801971433	1
YPG410	13.965408425	13.965408425	17.4443305968	17.4443305968	2
YPG411	0	-20.1902776564	2.0408635041	1.719017162	1
YPG412	13.9056140572	13.9056140572	23.3588761209	23.3588761209	2
YPG416	1.4392699612	-1.72423896	0.6379538851	0.073266133	1
YPG421	0	-19.8212710156	5.8971996052	5.8971996052	1
YPG422	8.2139750253	8.2139750253	14.2190015301	14.2190015301	2
YPG423	29.3924795954	29.3924795954	26.4441472884	26.4441472884	2
YPG424	3.13004746	1.3144175128	2.7852187039	2.4579870806	1
YPG425	5.7704655681	5.7704655681	11.1059853754	11.1059853754	2
YPG426	6.146923917	6.146923917	9.697824309	9.697824309	1
YPG427	0	-19.4724401415	0	-7.3650655427	1
YPG428	29.8376733928	29.8376733928	17.7749763006	17.7749763006	2
YPG429	3.456693994	2.1336031452	1.7823060995	1.3451344871	1
YPG430	17.2915259482	17.2915259482	19.8340847853	19.8340847853	2
YPG431	12.4005080746	12.4005080746	19.1687785052	19.1687785052	2
YPG434	12.8052976067	12.8052976067	17.5023487999	17.5023487999	2
YPG435	3.2401019665	1.9661350627	6.2670971857	6.2670971857	1
YPG437	14.7029042896	14.7029042896	22.1433971863	22.1433971863	2
YPG438	1.811649186	-0.6943497155	1.7841302565	1.4402522829	1
YPG439	15.8400756901	15.8400756901	17.4860556232	17.4860556232	2
YPG440	0	-19.140363161	2.3034945795	2.1813416806	1
YPG441	21.0617687467	21.0617687467	14.1783567854	14.1783567854	2
YPG442	16.4079100599	16.4079100599	27.1541169048	27.1541169048	2
YPG443	0	-18.8218565336	0	-7.0622836444	1
YPG444	4.6162763237	4.2770312306	3.0539351586	2.7314780265	1
YPG445	0	-18.5152527863	0.3254043071	-0.1328160232	1
YPG448	19.3214275122	19.3214275122	16.6304153266	16.6304153266	2
YPG449	20.4457505826	20.4457505826	23.3373415475	23.3373415475	2
YPG450	0	-18.2150857902	0	-6.7805290953	1
YPG451	1.7049450705	-1.2874028297	2.0819458694	1.811944543	1
YPG452	22.8395102447	22.8395102447	22.9592504907	22.9592504907	2
YPG453	0	-17.9236842799	0	-6.5158013557	1
YPG454	0	-17.6442911971	5.4716494256	5.4716494256	1
YPG455	13.5713585488	13.5713585488	20.2968100033	20.2968100033	2
YPG456	15.41062833	15.41062833	10.7616097013	10.7616097013	2
YPG457	0	-17.3722496042	14.6501369511	14.6501369511	1
YPG458	12.2895232707	12.2895232707	10.7422982086	10.7422982086	NA
YPG459	15.0005839372	15.0005839372	11.4861395008	11.4861395008	2
YPG460	0	-4.1576486588	0	2.5574072338	2
YPG461	5.7507666865	5.7507666865	13.2890461344	13.2890461344	1
YPG462	7.5031513133	7.5031513133	15.1171308296	15.1171308296	NA
YPG463	2.0453857371	2.0453857371	8.2515504458	8.2515504458	NA
YPG464	8.0339911885	8.0339911885	13.7942290967	13.7942290967	2
YPG465	0	0	0	0	NA
YPG469	13.8632574871	13.8632574871	16.8744363685	16.8744363685	2
YPG470	0.1302650517	-4.161098596	6.4891947811	6.4891947811	1
YPG471	1.8816431762	-0.3949324263	5.295889362	5.295889362	1
YPG472	23.7516730655	23.7516730655	23.6549137119	23.6549137119	2
YPG473	8.3091500521	8.3091500521	16.3147049093	16.3147049093	2
YPG474	0	-1.9223415361	0.0984128789	6.6780323148	2
YPG475	12.8954839971	12.8954839971	17.1923523777	17.1923523777	NA
YPG476	0	-17.1045720501	9.0984971283	9.0984971283	1
YPG478	14.2136625616	14.2136625616	21.3585810745	21.3585810745	2
YPG479	3.1629189558	1.4758148165	4.2324615842	3.8997650647	1
YPG480	0	-16.8416636036	8.9267243977	8.9267243977	1
YPG481	0.0031771964	-5.5756804544	1.2440541347	0.7715515665	1
YPG482	0	-0.7139234746	8.1267091606	8.1267091606	2
YPG483	10.2778179273	10.2778179273	19.765261152	19.765261152	2
YPG484	21.0478235246	21.0478235246	17.6561541583	17.6561541583	1
YPG486	0	-16.5908268124	3.8882909507	3.7217277428	1
YPG487	0	0.155121771	5.9268063396	5.9268063396	2
YPG489	1.4329155684	-1.8701522967	5.6683188903	5.6683188903	1
YPG490	11.7233789413	11.7233789413	15.8217515037	15.8217515037	2
YPG491	0	-16.3422298606	0	-6.2684368377	1
YPG492	18.1624795658	18.1624795658	13.1226223461	13.1226223461	2
YPG493	15.1459597228	15.1459597228	13.476285548	13.476285548	2
YPG494	0	-16.1026421139	0	-6.0328631926	1
YPG495	0	-15.8644148714	0	-5.8010810273	1
YPG496	21.7017031409	21.7017031409	23.7134458227	23.7134458227	2
YPG497	0	0	5.1422890441	5.1422890441	NA
YPG498	4.6008709955	4.0818162011	9.485952	9.485952	1
YPG499	9.4529394296	9.4529394296	12.4292346722	12.4292346722	2
YPG502	16.5972859412	16.5972859412	12.4460867849	12.4460867849	2
YPG504	0.0158859819	-5.1507421403	14.3611950658	14.3611950658	1
YPG505	10.6484955669	10.6484955669	16.0710589707	16.0710589707	NA
YPG507	4.5078175079	3.7070518704	5.5921145046	5.5921145046	1
YPG508	17.7509325121	17.7509325121	16.8232987798	16.8232987798	2
YPG510	17.9942445271	17.9942445271	17.655605273	17.655605273	2
YPG511	10.7503364056	10.7503364056	20.5413624417	20.5413624417	2
YPG513	1.7156550365	-0.9909991211	12.1452666258	12.1452666258	1
YPG514	9.7823768561	9.7823768561	14.8413462089	14.8413462089	2
YPG515	0.0095315891	-5.2934092472	5.9856372667	5.9856372667	1
YPG516	21.5317289069	21.5317289069	5.1793215592	5.1793215592	2
YPG517	14.4179489325	14.4179489325	18.4071261339	18.4071261339	2
YPG518	0	-15.6310476096	1.6349236336	1.1541766566	1
YPG519	0	0	2.4235358077	2.4235358077	NA
YPG521	10.5411376031	10.5411376031	17.0076274231	17.0076274231	2
YPG523	7.4615917607	7.4615917607	7.1301718079	7.1301718079	2
YPG525	0	-15.4050101701	0	-5.5829520179	1
YPG529	12.277233119	12.277233119	20.084642597	20.084642597	2
YPG530	0	-15.1825654009	0	-5.3732231082	1
YPG531	0	-14.9599146003	4.5714369561	4.4409762152	1
YPG533	12.3722234064	12.3722234064	15.7731633517	15.7731633517	2
YPG534	20.6588087997	20.6588087997	15.5607108987	15.5607108987	2
YPG535	7.9797462756	7.9797462756	14.1739143429	14.1739143429	1
YPG536	0	-14.7412388917	0	-5.1716723836	1
YPG537	12.0362158378	12.0362158378	15.5341611771	15.5341611771	2
YPG538	0	-14.5319732854	3.5197237208	2.915038184	1
YPG539	0	-14.3224777712	0	-4.9743072144	1
YPG540	13.4153968369	13.4153968369	18.0708989077	18.0708989077	2
YPG541	19.4304290016	19.4304290016	23.4167830594	23.4167830594	2
YPG542	0	-14.1176706976	0	-4.7875059969	1
YPG543	0	-13.9194595817	0.2539687198	-0.2373339949	1
YPG544	5.8871832465	5.8871832465	11.286997993	11.286997993	2
YPG545	0.174745801	-4.0180803751	0	-4.6052692543	1
YPG546	22.2349604695	22.2349604695	20.4080288638	20.4080288638	2
YPG549	1.3789032299	-2.3054175333	8.322267085	8.322267085	1
YPG550	3.8414590404	2.4702741557	6.1678403242	6.1678403242	1
YPG553	24.6463413489	24.6463413489	18.1380520648	18.1380520648	2
YPG554	0	-13.7212804022	0.1174605329	-0.7744544604	1
YPG555	0	-13.5266130301	4.0040147709	3.8109733738	1
YPG556	10.2634656162	10.2634656162	11.8908952631	11.8908952631	2
YPG558	15.5925799764	15.5925799764	19.8064685517	19.8064685517	1
YPG559	0	-13.3365279672	2.1480150256	2.0905479373	1
YPG560	10.7748546891	10.7748546891	17.0697892523	17.0697892523	2
YPG562	16.1322537176	16.1322537176	13.4522015379	13.4522015379	2
YPG563	0	-13.1415568548	0	-4.4271338663	1
YPG564	7.8083792354	7.8083792354	13.715332751	13.715332751	2
YPG565	7.6734330064	7.6734330064	16.9733181266	16.9733181266	2
YPG566	10.2438802139	10.2438802139	3.8389838505	3.6320115495	1
YPG567	18.1534441353	18.1534441353	17.1057589744	17.1057589744	2
YPG568	0	-12.9523004307	2.1094858161	1.9048552768	1
YPG569	1.1793109012	-3.1680768344	1.7714318205	1.2498699335	1
YPG570	16.0236243472	16.0236243472	16.8623318462	16.8623318462	2
YPG571	0	-12.765180523	2.510438078	2.2743689276	1
YPG572	8.2441512985	8.2441512985	18.1406465298	18.1406465298	2
YPG573	0	-12.5778956059	2.6469600346	2.3656806002	1
YPG574	15.8591711984	15.8591711984	12.7247471983	12.7247471983	2
YPG575	10.8907997596	10.8907997596	12.5166333612	12.5166333612	2
YPG576	14.4078278193	14.4078278193	7.6603315104	7.6603315104	1
YPG577	0	-12.3927109381	0	-4.2554185652	1
YPG578	10.8034995959	10.8034995959	12.4635149233	12.4635149233	2
YPG579	1.8432661002	-0.5470117854	0	-4.0867319943	1
YPG581	15.3460610751	15.3460610751	18.6321445502	18.6321445502	2
YPG582	21.2583686185	21.2583686185	23.7608111696	23.7608111696	2
YPG584	0	-12.2132047267	3.5427099603	3.0971238972	1
YPG585	2.162596934	5.1247291597	3.6000066029	8.1541219293	2
YPG586	24.0236276829	24.0236276829	18.7467292905	18.7467292905	1
YPG587	21.2014581728	21.2014581728	18.3409107353	18.3409107353	2
YPG588	0	-12.0356955147	0	-3.9229962623	1
YPG589	16.8417440032	16.8417440032	13.2882196407	13.2882196407	2
YPG590	0	-11.8564984791	0	-3.7610622982	1
YPG592	9.5388230263	9.5388230263	11.2063697604	11.2063697604	2
YPG593	4.7174659543	4.6679690127	6.1907502767	6.1907502767	1
YPG594	4.888259311	6.0723346717	8.8714431829	8.8714431829	2
YPG595	15.052676301	15.052676301	16.1360965926	16.1360965926	2
YPG596	4.9224642332	4.8647712312	8.9801438653	8.9801438653	1
YPG597	13.8562518861	13.8562518861	16.161542212	16.161542212	1
YPG598	17.7076456445	17.7076456445	19.9777236556	19.9777236556	2
YPG600	5.6665948999	5.6665948999	10.5642700359	10.5642700359	1
YPG601	1.6775441849	-1.4342545601	0	-3.6058774143	1
YPG602	20.8094536311	20.8094536311	16.2073796059	16.2073796059	2
YPG603	19.5834602765	19.5834602765	15.5137206551	15.5137206551	2
YPG604	0.6129043076	-3.451454704	6.3451633186	6.3451633186	1
YPG605	5.9188945105	5.9188945105	16.0529803338	16.0529803338	1
YPG607	10.3334569663	10.3334569663	11.8194872153	11.8194872153	1
YPG608	0.0158859819	3.6654526457	7.7825247573	7.7825247573	2
YPG609	21.285087286	21.285087286	23.6868748931	23.6868748931	2
YPG611	8.3071835625	8.3071835625	12.7407002493	12.7407002493	2
YPG613	11.6800597438	11.6800597438	15.3746805204	15.3746805204	2
YPG614	0	-11.6829188779	0	-3.4541364561	1
YPG615	20.5529690018	20.5529690018	25.7878509277	25.7878509277	2
YPG616	0	-11.5101800011	7.5590968113	7.5590968113	1
YPG617	15.2843919273	15.2843919273	15.9814509707	15.9814509707	2
YPG618	0	-11.3393877698	5.8885859971	5.8885859971	1
YPG619	0.0508351421	-4.7274245353	0	-3.3046093616	1
YPG621	12.8486464941	12.8486464941	14.9187771188	14.9187771188	2
YPG623	11.4366870289	11.4366870289	16.5664542674	16.5664542674	1
YPG625	4.1155041871	2.988181009	6.5937068091	6.5937068091	1
YPG626	13.4884723536	13.4884723536	13.8971469353	13.8971469353	2
YPG627	23.9844779991	23.9844779991	25.404053314	25.404053314	2
YPG628	0	-11.1669553393	0	-3.1568092098	1
YPG629	17.661383145	17.661383145	23.0361325152	23.0361325152	2
YPG630	0	0.8493211913	0	4.2073408928	2
YPG631	17.3016312208	17.3016312208	20.5504173895	20.5504173895	1
YPG632	1.3471312661	-2.4494299655	4.2885242644	3.9908284748	1
YPG633	0	-11.0004549506	1.8193010244	1.6262984955	1
YPG635	12.366845826	12.366845826	6.0424989012	6.0424989012	2
YPG636	3.730630606	5.7131203232	2.31111535	7.9152459477	2
YPG637	9.9330075026	9.9330075026	18.8690698865	18.8690698865	2
YPG638	7.6968827679	7.6968827679	15.5586828078	15.5586828078	1
YPG639	7.0760903967	7.0760903967	11.2415558038	11.2415558038	1
YPG641	0	-10.8347979244	0	-3.0132633917	1
YPG642	0	-10.6716263395	3.6501640173	3.1865497567	1
YPG644	23.0783568318	23.0783568318	21.8382559001	21.8382559001	2
YPG645	13.0228819515	13.0228819515	12.6789585519	12.6789585519	2
YPG646	0	1.4040969495	0	5.1153002784	2
YPG647	10.2088188945	10.2088188945	11.7004812405	11.7004812405	1
YPG648	14.3531180934	14.3531180934	16.5150040925	16.5150040925	1
YPG650	14.2454810403	14.2454810403	13.3864899962	13.3864899962	2
YPG651	0	-10.5097608833	4.5492485642	4.3494946774	1
YPG652	0	-10.3465112058	6.728492053	6.728492053	1
YPG654	11.8092965237	11.8092965237	1.1789953049	0.6741267152	1
YPG655	27.4018827647	27.4018827647	19.6359949131	19.6359949131	2
YPG657	16.987463538	16.987463538	23.0501300433	23.0501300433	2
YPG658	10.9266313824	10.9266313824	13.6091989941	13.6091989941	2
YPG660	0	-10.1878673573	11.3958125526	11.3958125526	1
YPG661	1.7920291492	-0.8447148453	7.1123384141	7.1123384141	1
YPG662	11.4167090581	11.4167090581	14.6829320643	14.6829320643	2
YPG663	3.1729622086	1.6378724372	3.690558693	3.3656028189	1
YPG664	14.2620479203	14.2620479203	17.843143503	17.843143503	2
YPG666	12.3666287566	12.3666287566	16.0176532729	16.0176532729	2
YPG667	22.60345191	22.60345191	21.7368421941	21.7368421941	2
YPG669	0	-10.0274857139	1.8171404608	1.5329395713	1
YPG670	14.6766184409	14.6766184409	15.9259472265	15.9259472265	2
YPG672	5.7941155739	5.7941155739	9.8554432185	9.8554432185	2
YPG673	8.3189155357	8.3189155357	18.7302310732	18.7302310732	2
YPG674	3.9790242872	2.8142386119	2.9199138911	2.6404995772	1
YPG675	23.8811796943	23.8811796943	14.538963119	14.538963119	2
YPG676	0	-9.8704745551	5.1604927155	5.1604927155	1
YPG677	18.4139432287	18.4139432287	22.0480163931	22.0480163931	2
YPG678	0	-9.7117959216	0	-2.8721314344	1
YPG679	7.3048175263	7.3048175263	7.471788179	7.471788179	1
YPG680	11.539163571	11.539163571	16.1817501539	16.1817501539	2
YPG681	21.471643905	21.471643905	20.4355550407	20.4355550407	2
YPG682	8.9615141426	8.9615141426	13.0210661168	13.0210661168	1
YPG683	1.3121821059	4.4568109804	0.2724987471	7.0421985466	2
YPG684	2.3496975467	0.062333537	8.7628638158	8.7628638158	1
YPG685	4.3437041481	3.3445550004	7.4293616932	7.4293616932	1
YPG686	14.5037642448	14.5037642448	16.0587043795	16.0587043795	2
YPG687	20.4790575373	20.4790575373	21.3036437044	21.3036437044	2
YPG688	4.5149626536	3.8923390269	3.7519390569	3.4541172502	1
YPG689	0.0474253714	3.944999017	9.4070106259	9.4070106259	2
YPG690	11.5266563499	11.5266563499	16.1048856182	16.1048856182	1
YPG691	11.6571849859	11.6571849859	17.0984894868	17.0984894868	2
YPG692	0	-9.5533231667	0	-2.7335280382	1
YPG693	0	-9.3980045769	0.4680566714	-0.0302465442	1
YPG694	18.6279937631	18.6279937631	19.1227085313	19.1227085313	2
YPG695	30.3739696932	30.3739696932	17.905010235	17.905010235	2
YPG696	5.0728157904	5.0728157904	9.0820301696	9.0820301696	1
YPG697	2.1945279076	-0.0923176132	0.0128234705	-1.0000697886	1
YPG698	0	-9.2435474769	6.2796705873	6.2796705873	1
YPG699	13.4194733208	13.4194733208	19.4252966617	19.4252966617	2
YPG702	0	-9.0903565337	1.1733475462	0.5768825835	1
YPG703	17.9975754531	17.9975754531	16.2034373013	16.2034373013	2
YPG704	0.082203977	-4.4420246681	7.8811765479	7.8811765479	1
YPG705	16.4960497958	16.4960497958	18.2822986185	18.2822986185	2
YPG706	0	-8.9381701313	6.8708668089	6.8708668089	1
YPG707	20.3676527794	20.3676527794	10.0920712442	10.0920712442	1
YPG708	25.8040475786	25.8040475786	26.3804362981	26.3804362981	2
YPG709	3.0181323586	0.6774691499	0.754601694	0.1754157736	1
YPG710	6.5719394992	6.5719394992	13.147862925	13.147862925	2
YPG711	28.8320836453	28.8320836453	25.4438190983	25.4438190983	2
YPG713	3.5828515518	2.2998895706	9.0818738766	9.0818738766	1
YPG714	12.0725294343	12.0725294343	18.8269384981	18.8269384981	2
YPG715	10.3544830097	10.3544830097	0	-2.5978112278	1
YPG717	8.4573787501	8.4573787501	17.5671088133	17.5671088133	2
YPG718	0	-8.7858720641	6.8337092594	6.8337092594	1
YPG719	25.5210006515	25.5210006515	20.725208436	20.725208436	2
YPG720	3.1011425934	0.9926161278	7.1520454003	7.1520454003	1
YPG721	1.5345858526	-1.5808568786	3.5303590882	3.0058866544	1
YPG723	14.4665371758	14.4665371758	17.5889697427	17.5889697427	2
YPG724	1.2453059323	-2.878254133	11.6702080245	11.6702080245	1
YPG725	1.6566049066	4.6897300939	8.9283413008	8.9283413008	2
YPG726	0	-8.6326010646	0	-2.4644243317	1
YPG727	19.650755084	19.650755084	14.6158726831	14.6158726831	2
YPG728	10.3856720497	10.3856720497	19.7469149573	19.7469149573	1
YPG729	13.9131778367	13.9131778367	21.1881524643	21.1881524643	2
YPG730	2.8356238537	0.5223980048	7.0911339157	7.0911339157	1
YPG731	0	-8.482892612	0.2130426476	-0.3423612932	1
YPG732	20.9527840823	20.9527840823	22.5971887719	22.5971887719	2
YPG733	0.2541757106	-3.5945632202	3.4122558942	2.8220769114	1
YPG734	9.4533903935	9.4533903935	14.4411128952	14.4411128952	2
YPG737	2.0461144702	-0.2420661621	3.6739242839	3.2763628177	1
YPG739	15.4251188657	15.4251188657	21.1416761284	21.1416761284	2
YPG740	19.0578752621	19.0578752621	13.8356553068	13.8356553068	2
YPG742	17.9864481733	17.9864481733	19.1248828646	19.1248828646	2
YPG743	21.9015564139	21.9015564139	21.976313248	21.976313248	2
YPG745	8.9186445889	8.9186445889	14.8316247795	14.8316247795	2
YPG746	0	-8.3334717602	0	-2.3330584339	1
YPG748	0	-8.1844109044	5.7777385209	5.7777385209	1
YPG750	10.8577253793	10.8577253793	14.2375490462	14.2375490462	2
YPG751	0	-8.0346977675	0	-2.2009207799	1
YPG752	14.5916403964	14.5916403964	15.3656568313	15.3656568313	1
YPG753	1.2867645348	-2.735780555	5.0971568286	5.0971568286	1
YPG754	17.1730703944	17.1730703944	14.4233155858	14.4233155858	2
YPG756	1.2294664652	-3.0221112163	8.0217144837	8.0217144837	1
YPG757	8.2205309825	8.2205309825	15.8098657917	15.8098657917	2
YPG760	9.2704296047	9.2704296047	8.0498170854	8.0498170854	1
YPG761	15.6560928941	15.6560928941	17.1963847391	17.1963847391	2
YPG764	18.0325246133	18.0325246133	19.791703328	19.791703328	2
YPG765	23.9545201154	23.9545201154	11.5709924723	11.5709924723	2
YPG766	13.8910304917	13.8910304917	18.8191964121	18.8191964121	2
YPG767	4.6292021787	4.470530333	10.9306629324	10.9306629324	1
YPG769	0.0063543928	-5.4341002531	1.4189389571	0.9635468766	1
YPG770	13.1522012008	13.1522012008	18.160819494	18.160819494	2
YPG771	26.2362548213	26.2362548213	13.5884909145	13.5884909145	1
YPG773	11.9148931868	11.9148931868	14.9703173504	14.9703173504	2
YPG774	3.1895769235	1.8012823451	8.6049010616	8.6049010616	1
YPG775	15.0518067032	15.0518067032	22.6324533156	22.6324533156	2
YPG777	20.719160026	20.719160026	18.928932348	18.928932348	2
YPG778	9.5960696365	9.5960696365	15.3978405419	15.3978405419	1
YPG779	0	-7.8855940246	0.910466402	0.2772608843	1
YPG781	15.7643811554	15.7643811554	20.1226616179	20.1226616179	2
YPG782	0.2446441214	-3.7349008487	0	-2.0747976539	1
YPG783	16.3411114111	16.3411114111	25.4247889332	25.4247889332	2
YPG784	0	1.8979025456	0	5.7593277664	2
YPG785	0	-7.7376035886	0	-1.9482647124	1
YPG786	25.7863488367	25.7863488367	19.376114596	19.376114596	2
YPG788	8.4676545772	8.4676545772	13.9762308327	13.9762308327	2
YPG790	10.0057729202	10.0057729202	12.7749507476	12.7749507476	2
YPG791	12.9755816042	12.9755816042	8.3555708808	8.3555708808	1
YPG792	3.3237479046	5.5259489063	10.5454099336	10.5454099336	2
YPG793	22.6776282788	22.6776282788	16.9463095764	16.9463095764	2
YPG794	20.9220974656	20.9220974656	17.8046556028	17.8046556028	2
YPG795	0	-7.5942246198	0	-1.8242019863	1
YPG796	0	-7.4455255264	1.4266110876	1.0584368366	1
YPG797	1.1501450904	-3.3104269839	0.0730160069	-0.8869405724	1
YPG798	19.6853888648	19.6853888648	17.997636551	17.997636551	2
YPG799	1.429738372	-2.0145469423	9.9181814726	9.9181814726	1
YPG810	12.4773499762	12.4773499762	19.3891881354	19.3891881354	2
YPG811	0	-7.2994305405	4.8679598085	4.5298479631	1
YPG812	17.2608858463	17.2608858463	16.8818483794	16.8818483794	2
YPG816	11.265837917	11.265837917	8.9161202889	8.9161202889	1
YPG817	0	-7.1543626708	0	-1.701399597	1
YPG818	19.5525242604	19.5525242604	18.2079697497	18.2079697497	2
YPG819	0	-7.0093060701	8.1722164795	8.1722164795	1
YPG822	9.3768275811	9.3768275811	15.8371244109	15.8371244109	2
YPG823	0	-6.8642439654	0	-1.5810164157	1
YPG824	0	2.3209124938	0	6.2625621942	2
YPG826	9.9636878547	9.9636878547	11.9001805776	11.9001805776	1
YPG827	13.6471926281	13.6471926281	15.1340528978	15.1340528978	2
YPG828	0	2.7019973552	1.7277200124	7.654461845	2
YPG830	14.0667105504	14.0667105504	14.4301988127	14.4301988127	2
YPG831	14.8346875071	14.8346875071	19.4181834672	19.4181834672	2
YPG832	5.3394211973	5.3394211973	9.0755559172	9.0755559172	1
YPG833	10.6653428562	10.6653428562	17.1968848769	17.1968848769	2
YPG834	4.1869064884	3.1639311123	5.6952786931	5.6952786931	1
YPG836	0	-6.7195182531	7.4807006034	7.4807006034	1
YPG838	7.4444927676	7.4444927676	10.7928095184	10.7928095184	1
YPG839	0	3.0460591353	4.093042627	8.3801711355	2
YPG840	0	-6.576656408	4.3054802036	4.1691439025	1
YPG842	0	-6.4352680447	0.1218229693	-0.665239311	1
YPG844	13.464744823	13.464744823	15.8020786774	15.8020786774	2
YPG845	11.2755958159	11.2755958159	13.3877403409	13.3877403409	2
YPG846	8.0389191251	8.0389191251	10.8804318435	10.8804318435	1
YPG847	0	-6.2904074128	0	-1.4616833966	1
YPG848	25.0254329005	25.0254329005	16.5291541946	16.5291541946	2
YPG849	1.7054722391	-1.1396925454	0.1937761833	-0.4481411019	1
YPG850	22.5450853183	22.5450853183	25.8383771138	25.8383771138	2
YPG851	0	-6.1471851287	0	-1.3437894183	1
YPG852	8.9501622088	8.9501622088	8.2775501755	8.2775501755	2
YPG854	0	3.370659696	1.0888908861	7.3628267643	2
YPG855	23.6947639399	23.6947639399	22.5204217311	22.5204217311	2
YPG856	11.0754789587	11.0754789587	18.3339538339	18.3339538339	1
YPG869	15.2020807357	15.2020807357	22.0389614453	22.0389614453	2
YPG870	0	-6.0025465931	0	-1.2276799495	1
YPG871	0.0254175711	-5.0081324385	2.9053261685	2.5494817978	1
YPG872	13.3772097805	13.3772097805	13.8471484265	13.8471484265	2
YPG874	3.1174277441	1.1521432209	7.6571345868	7.6571345868	1
YPG876	12.7634527002	12.7634527002	18.4394173901	18.4394173901	2
YPG878	0	-5.860400782	7.592812194	7.592812194	1
YPG879	18.8144870423	18.8144870423	12.1319880459	12.1319880459	2
YPG880	3.8497515529	2.6392714477	1.0538726921	0.3787282388	1
YPG888	0	-5.7195926941	0	-1.1113139069	1
