# Supplementary material for: Natural Variation in SER1 and ENA6 Underlie Condition-Specific Growth Defects in Saccharomyces cerevisiae
Source: G3 (Bethesda). 2017 Nov 14;8(1):239–51. doi: 10.1534/g3.117.300392 (PMC5765352; doi:10.1534/g3.117.300392)
Supplement: Supplementary file 13 [file 239TableS9.xlsx]

## Sheet: 3a349703-d73a-4104-bdd9-6763441
Table S9. LOD scores of selected markers for each condition. This table lists every marker that both scored above the significance threshold for its condition and was the peak marker on its chromosome for at least one day. LOD scores for all 7 days are listed, but note that only days 1 through 4 were used in the main body of the paper, including for the permutation tests used to determine LOD thr…
Marker	Condition	day 1	day 2	day 3	day 4	day 5	day 6	day 7
chr15_730254	SD	45.7596	44.7299	44.1812	43.9584	44.7285	44.3709	44.7737
chr15_643999	SD	44.4985	47.004	45.8764	45.4037	45.5208	45.1523	45.428
chr04_504540	YPD	5.987	3.62179	3.11915	2.67547	2.26231	2.06483	1.71004
chr15_643999	YPD	27.7131	34.3802	35.4567	36.1934	37.9408	37.9662	37.7152
chr04_598655	copper	5.80441	2.69623	2.14804	2.02312	1.72938	1.40545	1.39838
chr15_643999	copper	23.0631	31.6989	34.7443	35.9572	36.0741	36.6078	37.4762
chr15_643999	caffeine	32.4829	39.8542	39.9708	41.0452	41.0814	40.8225	39.993
chr15_730254	caffeine	29.3491	39.9637	39.668	39.7935	39.9701	39.5221	38.8793
chr15_643999	rapamycin	4.46429	42.7025	43.2013	40.2418	40.4257	37.9633	38.5718
chr15_730254	rapamycin	3.85403	41.4264	41.7473	38.595	40.0464	38.1399	38.626
chr04_527628	salt	24.5339	53.2302	54.6486	54.8121	52.2833	53.274	50.2314
chr15_730254	salt	11.12	7.13557	9.6239	10.3162	9.31585	10.0024	8.70891
chr04_531513	ethanol	NA	10.4762	10.6042	9.61244	9.13486	8.83531	8.67622
chr14_245895	ethanol	NA	5.28195	4.19813	4.28987	4.35768	4.27008	4.07459
chr04_504540	ethanol	NA	8.43787	10.8466	9.93136	9.36805	9.0078	8.83492
chr09_409532	ethanol	NA	0.00110534	6.38334	10.159	10.7024	10.4852	9.76993
chr15_643999	ethanol	NA	1.89554	5.74346	5.54205	4.96978	4.57502	4.45704
chr16_564521	ethanol	NA	2.30802	5.28435	4.0782	3.28714	3.04825	2.70957
