# Supplementary material for: Natural Variation in SER1 and ENA6 Underlie Condition-Specific Growth Defects in Saccharomyces cerevisiae
Source: G3 (Bethesda). 2017 Nov 14;8(1):239–51. doi: 10.1534/g3.117.300392 (PMC5765352; doi:10.1534/g3.117.300392)
Supplement: Supplementary file 14 [file 239TableS10.xlsx]

## Sheet: Sheet1
Table S10. SNPs within open reading frame of TOR1 in parental strains YO486 (sake) and YO502 (tecc) compared to reference strain S288C. Polymorphisms (synomous and nonsynomous) within anotated Tor1 regions and rapapmycin binding sites (http://www.uniprot.org/uniprot/P35169) are indicated.
#Chromosome	amino acid position	nucleotide position	S288C	YO486	YO502	Tor1 regions	interaction with FKBP-rapamycin
chr10	1	559416	START	START	START
chr10	58	559588	A	G	A
chr10	133	559813	G	A	G	HEAT 1
chr10	156	559883	T	C	T
chr10	167	559915	G	A	G					TOR1 reference sequence. Chromosome X 559416-566828
chr10	169	559922	A	G	A					ATGGAACCGCATGAGGAGCAGATTTGGAAGAGTAAACTTTTGAAAGCGGCTAACAACGATATGGACATGGATAGAAATGTGCCGTTGGCACCGAATCTGAATGTGAATATGAACATGAAAATGAATGCGAGCAGGAACGGGGATGAATTCGGTCTGACTTCTAGTAGGTTTGATGGAGTGGTGATTGGCAGTAATGGGGATGTAAATTTTAAGCCCATTTTGGAGAAAATTTTCCGCGAATTAACCAGTGATTACAAGGAGGAACGAAAATTGGCCAGTATTTCATTATTTGATCTACTAGTATCCTTGGAACATGAATTGTCGATAGAAGAGTTCCAAGCAGTTTCAAATGACATAAACAATAAGATTTTGGAGCTGGTCCATACAAAAAAAACGAGC…
chr10	247	560156	C	T	C	HEAT 2
chr10	253	560174	C	G	C	HEAT 2				Tor1 regions ( http://www.uniprot.org/uniprot/P35169 )
chr10	262	560201	A	C	A	HEAT 2				Repeat	114 – 151	HEAT 1
chr10	265	560210	A	G	A	HEAT 2				Repeat	249 – 286	HEAT 2
chr10	283	560264	C	T	C	HEAT 2				Repeat	627 – 663	HEAT 3
chr10	284	560267	A	A	T	HEAT 2				Repeat	664 – 701	HEAT 4
chr10	290	560285	G	A	G					Repeat	747 – 784	HEAT 5
chr10	334	560417	T	C	T					Repeat	788 – 826	HEAT 6
chr10	385	560570	C	C	G					Repeat	832 – 870	HEAT 7
chr10	696	561503	T	T	A	HEAT 4				Repeat	908 – 946	HEAT 8
chr10	725	561590	A	G	A					Repeat	950 – 987	HEAT 9
chr10	1016	562463	T	C	T					Repeat	1069 – 1107	HEAT 10
chr10	1071	562628	T	C	T	HEAT 10				Repeat	1109 – 1147	HEAT 11
chr10	1090	562685	A	G	A	HEAT 10				Domain	1331 – 1919	FAT
chr10	1116	562764	T	C	T	HEAT 11				Domain	2125 – 2437	PI3K/PI4K
chr10	1120	562775	G	A	G	HEAT 11				Domain	2438 – 2470	FATC
chr10	1188	562979	T	G	T
chr10	1220	563075	T	C	T
chr10	1242	563141	T	C	T
chr10	1292	563290	G	G	A
chr10	1361	563498	T	C	T	FAT
chr10	1364	563508	T	C	T	FAT
chr10	1371	563528	G	A	G	FAT
chr10	1447	563755	G	T	G	FAT
chr10	1526	563993	G	A	G	FAT
chr10	1558	564089	T	C	T	FAT
chr10	1559	564092	T	C	T	FAT
chr10	1618	564269	G	A	G	FAT
chr10	1625	564290	T	C	T	FAT
chr10	1639	564333	T	G	T	FAT
chr10	1651	564368	A	C	A	FAT
chr10	1717	564566	G	A	G	FAT
chr10	1786	564773	T	C	T	FAT	interaction with FKBP-rapamycin
chr10	1797	564807	G	A	G	FAT	interaction with FKBP-rapamycin
chr10	1801	564818	T	C	T	FAT	interaction with FKBP-rapamycin
chr10	1868	565018	A	G	A	FAT	interaction with FKBP-rapamycin
chr10	1949	565262	T	C	T		interaction with FKBP-rapamycin
chr10	1983	565364	A	G	A		interaction with FKBP-rapamycin
chr10	1986	565373	T	C	T		interaction with FKBP-rapamycin
chr10	2014	565457	T	C	T		interaction with FKBP-rapamycin
chr10	2063	565604	T	C	T		interaction with FKBP-rapamycin
chr10	2084	565667	A	C	A		interaction with FKBP-rapamycin
chr10	2099	565712	G	A	G		interaction with FKBP-rapamycin
chr10	2103	565724	G	A	G		interaction with FKBP-rapamycin
chr10	2210	566045	C	T	C
chr10	2223	566084	A	G	A
chr10	2226	566093	C	T	C	PI3K/PI4K
chr10	2233	566114	C	T	C	PI3K/PI4K
chr10	2368	566519	T	C	T	PI3K/PI4K
chr10	2393	566594	G	A	G	PI3K/PI4K
chr10	2395	566600	G	C	G	PI3K/PI4K
chr10	2414	566656	A	G	A	PI3K/PI4K
chr10	2470	566828	STOP	STOP	STOP
