# Supplementary material for: Natural Variation in SER1 and ENA6 Underlie Condition-Specific Growth Defects in Saccharomyces cerevisiae
Source: G3 (Bethesda). 2017 Nov 14;8(1):239–51. doi: 10.1534/g3.117.300392 (PMC5765352; doi:10.1534/g3.117.300392)
Supplement: Supplementary file 15 [file 239TableS11.xlsx]

## Sheet: Sheet1
Table S11. Amino acid alignment of ENA alleles including sake ENA6-S (YO486), tecc ENA6-T (YO502), reference S288c ENA1, and CEN.PK113-7D ENA6.
CLUSTAL multiple sequence alignment by MUSCLE 3.8
YDR040C_ENA1	MGEGTTKENNNAEFNAYHTLTAEEAAEFIGTSLTEGLTQDEFVHRLKTVGENTLGDDTKI
ENA6	MGEGTTKENNNAEFNAYHTLTAEEAAEFIGTSLTEGLTQDEFVHRLKTVGENTLGDDTKI
YO486_ENA	MGEGTTKENNNAEFNAYHTLTAEEAAEFIGTSLTEGLSQDEFVHRLKTVGENTLGDDTKI
YO502_ENA	MGEGTTKENNNAEFNAYHTLTAEEAAEFIGTSLTEGLTQDEFVHRLKTVGENTLGDDTKI
	*************************************:**********************
YDR040C_ENA1	DYKAMVLHQVCNAMIMVLLISMIISFAMHDWITGGVISFVIAVNVLIGLVQEYKATKTMN
ENA6	DYKAMVLHQVCNAMIMVLLISMVISFAMHDWITGGVISFVVGVNVGIGLVQEYKATKTMN
YO486_ENA	DYKAMVLHQVCNAMIMVLLISMVISFAMHDWITGGVISFVVGVNVGIGLVQEYKATKTMN
YO502_ENA	DYKAMVLHQVCNAMIMVLLISMVISFAMHDWITGGVISFVVGVNVGIGLVQEYKATKTMN
	**********************:*****************:.*** **************
YDR040C_ENA1	SLKNLSSPNAHVIRNGKSETINSKDVVPGDICLVKVGDTIPADLRLIETKNFDTDESLLT
ENA6	SLKNLSSPSAHVIRNGKSETINSKDVVPGDICLVKVGDTIPADLRLIETKNLDTDESLLT
YO486_ENA	SLKNLSSPSAHVIRNGKSETINSKDVVPGDICLVKVGDTIPADLRLIETKNFDTDESLLT
YO502_ENA	SLKNLSSPSAHVIRNGKSETINSKDVVPGDICLVKVGDTIPADLRLIETKNFDTDESLLT
	********.******************************************:********
YDR040C_ENA1	GESLPVSKDANLVFGKEEETSVGDRLNLAFSSSAVVKGRAKGIVIKTALNSEIGKIAKSL
ENA6	GESLPVSKDADLVFGKEEETSVGDRLNLAFSSSTVVKGRAKGIVIKTALNSEIGKIAKSL
YO486_ENA	GESLPVSKDADLVFGKEEETSVGDRLNLAFSSSTVVKGRAKGIVIKTALNSEIGKIAKSL
YO502_ENA	GESLPVSKDADLVFGKEEETSVGDRLNLAFSSSTVVKGRAKGIVIKTALNSEIGKIAKSL
	**********:**********************:**************************
YDR040C_ENA1	QGDSGLISRDPSKSWLQNTWISTKKVTGAFLGTNVGTPLHRKLSKLAVLLFWIAVLFAII
ENA6	QGDAGLISHDPNKSWLQNTWISTKKITGAFLGTNVGTPLHRKLSKLAVLLFWIAVLFAII
YO486_ENA	QGDAGLISHDPNKSWLQNTWISTKKITGAFLGTNVGTPLHRKLSKLAVLLFWIAVLFAII
YO502_ENA	QGDAGLISHDPNKSWLQKTWISTKKITGAFLGTNVGTPLHRKLSKLAVLLFWIAVLFAII
	***:****.**.*****:*******:**********************************
YDR040C_ENA1	VMASQKFDVDKRVAIYAICVALSMIPSSLVVVLTITMSVGAAVMVSRNVIVRKLDSLEAL
ENA6	VMASQKFSVDKGIAIYAICVALSMIPSSLVVVLTITMSVGAAVMVSRHVIVRKLDSLEAL
YO486_ENA	VMASQKFSVDKGIAIYAICVALSMIPSSLVVVLTITMSVGAAVMVSRHVIVRKLDSLEAL
YO502_ENA	VMASQKFSVDKGIAIYAICVALSMIPSSLVVVLTITMSVGAAVMVSRHVIVRKLDSLEAL
	*******.***: **********************************:************
YDR040C_ENA1	GAVNDICSDKTGTLTQGKMLARQIWIPRFGTITISNSDDPFNPNEGNVSLIPRFSPYEYS
ENA6	GAVNDICSDKTGTLTQGKMLARQIWIPRFGTITISNSDDPFDPNEGDVNLIPRLSPYEYS
YO486_ENA	GAVNDICSDKTGTLTQGKMLARQIWIPRFGTITISNSDDPFDPNEGDVNLIPRLSPYEYS
YO502_ENA	GAVNDICSDKTGTLTQGKMLARQIWIPRFGTITISNSDDPFDPNEGDVNLIPRLSPYEYS
	*****************************************:****:*.****:******
YDR040C_ENA1	HNEDGDVGILQNFKDRLYEKDLPEDIDMDLFQKWLETATLANIATVFKDDATDCWKAHGD
ENA6	HNEDGDVGILQNFKDRLYEKDLPEDIDMDLFQKWLETATLANIATVFKDDATDCWKAHGD
YO486_ENA	HNEDGDVGILQNFKDRLYEKDLPEDIDMDLFQKWLETATLANIATVFKDDATDCWKAHGD
YO502_ENA	HNEDGDVGILQNFKDRLYEKDLPEDIDMDLFQKWLETATLANIATVFKDDATDCWKAHGD
	************************************************************
YDR040C_ENA1	PTEIAIQVFATKMDLPHNALTGEKSTNQSNENDQSSLSQHNEKPGSAQFEHIAEFPFDST
ENA6	PTEIAIQVFATKMDLPRNALTGEKSNNQSNESDKSSLLDHNEKPSNAQFQHIAEFPFDST
YO486_ENA	PTEIAIQVFATKMDLPRNALTGEKSNNQSNESDKSSLLDHNEKPSNAQFQHIAEFPFDST
YO502_ENA	PTEIAIQVFATKMDLPHNALTGEKSTNQSNESDKSSLLDHNEKPSNAQFQHIAEFPFDST
	****************.********.*****.*:*** :*****..***:**********
YDR040C_ENA1	VKRMSSVYYNNHNETYNIYGKGAFESIISCCSSWYGKDGVKITPLTDCDVETIRKNVYSL
ENA6	VKRMSSVYYNNHNETYNVYGKGAFESIISCCSSWYGKDGTKITPLTDCDVETIRKNVYSL
YO486_ENA	VKRMSSVYYNNHNETYNVYGKGAFESIISCCSSWYGKDGTKITPLTDCDVETIRKNVYSL
YO502_ENA	VKRMSSVYYNNHNETYNVYGKGAFESIISCCSSWYGKDGTKITPLTDCDVETIRKNVYSL
	*****************:*********************.********************
YDR040C_ENA1	SNEGLRVLGFASKSFTKDQVNDDQLKNITSNRATAESDLVFLGLIGIYDPPRNETAGAVK
ENA6	SNEGLRVLGFASKSFTKDEQSDEQLKNNTSNRAAAESDLVFLGLIGIYDPPRNETAGAVK
YO486_ENA	SNEGLRVLGFASKSFTKDEQSDEQLKNNTSNRAAAESDLVFLGLIGIYDPPRNETAGAVK
YO502_ENA	SNEGLRVLGFASKSFTKDEQSDEQLKNNTSNRAAAESDLVFLGLIGIYDPPRNETAGAVK
	******************: .*:**** *****:**************************
YDR040C_ENA1	KFHQAGINVHMLTGDFVGTAKAIAQEVGILPTNLYHYSQEIVDSMVMTGSQFDGLSEEEV
ENA6	KFHQAGINVHMLTGDFVGTAKAIAQEVGILPTNLYHYSQEIVDSMVMTGSQFDGLSEEEV
YO486_ENA	KFHQAGINVHMLTGDFVGTAKAIAQEVGILPTNLYHYSQEIVDSMVMTGSQFDGLSEEEV
YO502_ENA	KFHQAGINVHMLTGDFVGTAKAIAQEVGILPTNLYHYSQEIVDSMVMTGSQFDGLSEEEV
	************************************************************
YDR040C_ENA1	DDLPVLPLVIARCSPQTKVRMIEALHRRKKFCTMTGDGVNDSPSLKMANVGIAMGINGSD
ENA6	DDLPVLPLVIARCSPQTKVRMIEALHRRKKFCAMTGDGVNDSPSLKMANVGIAMGINGSD
YO486_ENA	DDLPVLPLVIARCSPQTKVRMIEALHRRKKFCAMTGDGVNDSPSLKMANVGIAMGINGSD
YO502_ENA	DDLPVLPLVIARCSPQTKVRMIEALHRRKKFCAMTGDGVNDSPSLKMANVGIAMGINGSD
	********************************:***************************
YDR040C_ENA1	VSKEASDIVLSDDNFASILNAVEEGRRMTDNIQKFVLQLLAENVAQALYLIIGLVFRDEN
ENA6	VSKEASDIVLSDDNFASILNAVEEGRRMTDNIQKFVLQLLAENVAQALYLIIGLVFRDEN
YO486_ENA	VSKEASDIVLSDDNFASILNAVEEGRRMTDNIQKFVLQLLAENVAQALYLIIGLVFRDEN
YO502_ENA	VSKEASDIVLSDDNFASILNAVEEGRRMTDNIQKFVLQLLAENVAQALYLIIGLVFRDEN
	************************************************************
YDR040C_ENA1	GKSVFPLSPVEVLWIIVVTSCFPAMGLGLEKAAPDLMDRPPHDSEVGIFTWEVIIDTFAY
ENA6	GKSVFPLSPVEVLWIIVVTSCFPAMGLGLEKAAPDLMDRPPNDSEVGIFTWEVIIDTFAY
YO486_ENA	GKLVFPLSPVEVLWIIVVTSCFPAMGLGLEKAAPDLMDRPPNDSEVGIFTWEVIIDTFAY
YO502_ENA	GKSVFPLSPVEVLWIIVVTSCFPAMGLGLEKAAPDLMDRPPNDSEVGIFTWEVIIDTFAY
	** **************************************:******************
YDR040C_ENA1	GIIMTGSCMASFTGSLYGINSGRLGHDCDGTYNSSCRDVYRSRSAAFATMTWCALILAWE
ENA6	GFLMAGSCMASFTGSLYGINNGELGVNCDRSYNGSCHDVYRSRSAAFATMTWCALILAWE
YO486_ENA	GFLMAGSCMASFTGSLYGINNGELGVNCDRSYNGSCHDVYRSRSAAFATMTWCALILAWE
YO502_ENA	GFLMAGSCMASFTGSLYGINNGGLGVNCDRSYNSSCRDVYRSRSAAFATMTWCALILAWE
	*::*:***************.* ** :** :**.**.***********************
YDR040C_ENA1	VVDMRRSFFRMHPDTDSPVKEFFRSIWGNQFLFWSIIFGFVSAFPVVYIPVINDKVFLHK
ENA6	VVDMRRSFFRMHPDTDSPVKEFFKSIWGNQFLFWSIIFGFVSAFPVVYIPVINDKVFLHK
YO486_ENA	VVDMRRSFFRMHPDTDSPVKEFFKSIWGNQFLFWSIIFGFVSAFPVVYIPVINDKVFLHK
YO502_ENA	VVDMRRSFFRMHPDTDSPVKEFFRSIWGNQFLFWSIIFGFVLAFPVVYIPVINDKVFLHK
	***********************.***************** ******************
YDR040C_ENA1	PIGAEWGLAIAFTIAFWIGAELYKCGKRRYFKTQRAHNPENDLESNNKRDPFEAYSTSTT
ENA6	PIGPEWGLAIAFTIAFWIGAELYKLGKRRYFKTQRAHNPENDLESNNKRDPFEAYSTSTT
YO486_ENA	PIGPEWGLAIAFTIAFWIGAELYKLGKRRYFKTQRAHNPENDLESNNKRDPFEAYSTSTT
YO502_ENA	PIGAEWGLAIAFTIAFWVGAELYKCGKRRYFKTQRAHNPENDLESNNKRDPFEAYSTSTT
	***.*************:****** ***********************************
YDR040C_ENA1	IHTEVNIGIKQ
ENA6	IHTEINIGIKQ
YO486_ENA	IHTEINIGIKQ
YO502_ENA	IHTEVNIGIKQ
	****:******
