# Supplementary material for: Natural Variation in SER1 and ENA6 Underlie Condition-Specific Growth Defects in Saccharomyces cerevisiae
Source: G3 (Bethesda). 2017 Nov 14;8(1):239–51. doi: 10.1534/g3.117.300392 (PMC5765352; doi:10.1534/g3.117.300392)
Supplement: Supplementary file 16 [file 239TableS12.csv]

0=no data; 1=haploid sake; 2=haploid tecc; 3=mixed; 4=diploid homozygous sake; 5=diploid homozygous tecc; 6=diploid heterozygous	chr01_51347	chr01_55525	chr01_60879	chr01_80573	chr01_107190	chr01_115606	chr01_120103	chr01_129656	chr01_129890	chr01_172022
YO486	4	4	4	4	4	4	4	4	4	4
YO502	2	2	2	2	2	2	2	2	2	2
YPG337	0	2	0	1	1	1	1	0	1	1
YPG339	0	6	0	6	6	6	0	0	6	6
YPG340	0	4	4	6	6	6	6	0	6	6
YPG341	0	6	6	4	4	6	6	0	6	6
YPG342	1	1	1	1	1	1	1	0	1	1
YPG343	0	6	6	6	6	6	6	0	6	6
YPG344	0	1	1	2	2	1	1	0	1	1
YPG345	6	6	0	6	6	6	6	0	6	6
YPG347	1	1	1	1	1	1	1	1	1	1
YPG348	2	2	2	1	1	1	1	1	1	1
YPG350	1	1	0	1	1	1	1	0	1	1
YPG351	0	6	6	6	6	6	6	0	6	6
YPG352	1	1	3	1	1	1	1	1	1	1
YPG353	6	6	6	6	6	6	6	0	6	6
YPG355	0	6	6	6	6	6	6	0	6	6
YPG356	1	1	1	1	1	1	1	0	1	1
YPG359	6	6	6	6	6	6	6	0	6	6
YPG360	4	4	4	6	6	6	6	0	6	6
YPG361	0	6	0	6	6	6	6	0	6	6
YPG362	1	1	1	1	1	1	1	0	1	1
YPG363	1	1	1	1	1	1	1	1	1	1
YPG364	0	6	0	6	6	6	6	0	6	6
YPG365	0	4	4	6	6	6	6	0	6	6
YPG367	2	2	2	2	2	2	2	1	1	1
YPG368	0	6	4	4	4	4	4	0	6	6
YPG369	0	6	0	6	6	6	6	0	6	6
YPG370	0	4	0	4	6	6	6	0	6	6
YPG371	1	1	0	1	1	1	1	0	1	1
YPG372	0	2	0	2	2	1	1	1	1	1
YPG373	0	4	0	6	6	6	6	0	6	6
YPG374	0	1	1	1	1	1	1	0	1	1
YPG375	0	6	6	6	6	6	6	0	6	6
YPG376	2	2	2	1	1	1	1	1	1	1
YPG377	0	4	0	4	6	6	6	0	6	6
YPG378	1	1	1	1	1	1	1	1	1	1
YPG379	0	5	0	5	6	6	6	0	6	6
YPG382	0	1	0	1	1	1	1	0	1	1
YPG383	0	6	0	6	6	6	6	0	6	6
YPG384	1	1	1	1	1	1	1	1	1	1
YPG385	0	6	6	6	6	6	6	0	6	6
YPG386	0	1	1	1	1	1	1	0	1	1
YPG387	0	6	6	6	6	6	6	0	6	6
YPG389	6	6	6	6	6	6	6	6	6	6
YPG390	1	1	1	1	1	1	1	1	1	1
YPG392	0	6	6	6	6	6	6	6	6	6
YPG393	6	6	6	6	6	6	6	0	6	6
YPG394	2	2	2	1	1	1	1	1	1	1
YPG397	4	6	0	6	6	6	6	6	6	6
YPG398	1	1	1	1	1	1	1	1	1	1
YPG399	1	1	1	1	1	1	1	1	1	1
YPG400	0	6	6	6	6	6	6	0	6	6
YPG401	0	6	6	6	6	6	6	0	6	6
YPG402	0	1	1	1	1	1	1	0	1	1
YPG403	0	6	6	6	6	6	6	0	6	6
YPG404	1	1	1	1	1	1	1	0	1	1
YPG407	0	4	4	6	6	6	6	6	6	6
YPG409	0	6	0	6	6	6	6	0	6	6
YPG410	1	1	1	1	1	1	1	1	1	1
YPG411	0	6	0	6	6	6	6	0	4	6
YPG412	1	1	1	1	1	1	1	1	1	1
YPG416	0	6	6	6	6	6	6	0	6	6
YPG421	0	1	1	1	1	1	1	0	1	1
YPG422	0	6	0	6	6	6	6	0	6	6
YPG423	0	1	1	1	1	1	1	1	1	1
YPG424	0	6	6	6	6	6	6	0	6	6
YPG425	0	6	6	6	6	6	6	0	6	6
YPG426	0	1	1	1	1	1	1	0	1	1
YPG427	0	6	6	6	6	6	6	0	6	6
YPG428	0	1	0	1	1	1	1	0	1	1
YPG429	1	1	1	1	1	1	1	1	1	1
YPG430	4	4	4	6	6	6	6	6	6	6
YPG431	2	2	2	1	1	1	1	1	1	1
YPG434	0	4	4	6	6	6	6	6	6	6
YPG435	5	5	5	6	6	6	6	0	6	6
YPG437	4	4	4	6	6	6	6	6	6	6
YPG438	0	6	6	6	6	6	6	0	6	4
YPG439	0	1	1	1	1	1	1	1	1	1
YPG440	2	2	2	1	1	1	1	0	1	2
YPG441	1	1	1	1	1	1	1	1	1	1
YPG442	6	6	6	6	6	4	4	6	6	6
YPG443	0	1	0	1	2	2	1	1	1	1
YPG444	0	6	6	6	6	6	6	0	6	6
YPG445	0	1	1	1	1	1	1	1	1	1
YPG448	0	6	0	6	6	6	6	0	6	0
YPG449	1	1	1	2	2	2	2	2	2	2
YPG450	0	6	0	6	6	6	4	0	4	6
YPG451	0	4	0	4	4	4	4	0	4	0
YPG452	2	2	2	1	1	2	2	2	2	1
YPG453	2	2	2	1	1	1	1	1	1	2
YPG454	0	4	0	4	4	4	4	0	4	4
YPG455	2	2	2	2	2	2	2	2	2	2
YPG456	0	4	0	6	6	6	6	0	6	4
YPG457	1	1	1	1	1	1	1	1	1	1
YPG458	0	6	0	6	6	6	6	0	6	6
YPG459	6	6	0	6	6	6	6	0	6	0
YPG460	0	1	1	1	1	1	1	0	1	0
YPG461	0	6	0	6	6	6	6	6	6	6
YPG462	0	1	0	1	1	1	1	0	1	0
YPG463	6	6	6	6	6	6	6	0	6	0
YPG464	0	1	1	1	1	1	1	0	1	0
YPG465	0	6	6	6	6	6	6	0	6	6
YPG469	2	2	2	1	1	2	2	2	2	2
YPG470	0	4	0	4	4	4	4	0	4	0
YPG471	0	4	0	6	6	4	4	0	4	0
YPG472	2	2	2	2	2	2	2	0	2	0
YPG473	0	1	1	1	1	1	1	0	1	1
YPG474	0	6	0	6	6	6	6	0	6	6
YPG475	6	6	6	6	6	6	6	0	6	0
YPG476	0	1	0	1	1	1	1	1	1	1
YPG478	1	1	1	1	1	1	1	1	1	1
YPG479	0	6	0	6	6	6	6	0	6	6
YPG480	0	6	0	6	6	6	6	0	6	6
YPG481	0	6	0	6	6	6	6	0	6	6
YPG482	1	1	1	1	1	1	1	1	1	1
YPG483	1	1	1	1	1	1	1	1	1	1
YPG484	0	6	6	6	6	6	6	0	6	6
YPG486	6	6	6	6	6	6	6	0	6	6
YPG487	1	1	1	1	1	1	1	1	1	1
YPG489	2	2	2	2	2	2	2	0	2	2
YPG490	1	1	1	2	2	2	2	2	2	2
YPG491	0	4	4	4	4	4	4	0	4	4
YPG492	0	6	6	4	4	4	4	0	4	4
YPG493	6	6	6	6	6	6	6	6	6	6
YPG494	1	1	1	1	1	1	1	1	1	1
YPG495	0	6	0	6	6	6	6	0	6	6
YPG496	1	1	1	1	1	1	1	1	1	1
YPG497	1	1	1	1	1	1	1	0	1	1
YPG498	6	6	6	6	6	6	6	0	6	6
YPG499	6	6	6	6	6	6	6	6	6	6
YPG502	6	6	6	6	6	6	6	6	6	6
YPG504	0	6	0	6	6	6	6	0	6	0
YPG505	0	6	6	6	6	4	4	0	4	0
YPG507	1	1	1	1	2	2	2	0	2	0
YPG508	2	2	2	2	2	2	2	2	2	0
YPG510	0	1	1	1	1	1	1	0	1	0
YPG511	0	6	0	6	6	6	6	0	6	6
YPG513	0	6	0	6	6	6	6	0	6	6
YPG514	0	1	1	1	1	1	1	0	1	1
YPG515	1	1	1	1	1	1	1	0	1	1
YPG516	0	6	0	6	6	6	6	0	6	0
YPG517	6	6	6	6	6	6	6	0	6	0
YPG518	1	1	1	1	1	1	1	0	1	0
YPG519	1	1	0	1	1	1	1	0	1	0
YPG521	0	6	6	6	6	6	6	6	6	6
YPG523	6	6	6	6	6	6	6	4	6	6
YPG525	0	0	0	0	6	0	0	0	6	0
YPG529	0	1	1	1	1	1	1	1	1	1
YPG530	0	6	6	6	6	6	6	6	6	6
YPG531	0	1	1	1	1	1	1	1	1	1
YPG533	0	1	1	2	2	2	2	2	2	2
YPG534	0	4	4	4	4	4	4	4	4	4
YPG535	2	2	0	2	2	2	2	2	2	2
YPG536	0	6	0	4	4	4	4	0	4	4
YPG537	0	6	6	6	6	6	6	6	6	6
YPG538	0	4	0	6	6	6	6	0	6	6
YPG539	0	1	1	1	1	1	1	1	1	1
YPG540	0	2	2	1	1	1	1	1	1	1
YPG541	0	1	1	1	1	1	1	1	1	1
YPG542	0	6	6	6	6	6	6	6	6	6
YPG543	1	1	1	1	1	1	1	1	1	1
YPG544	0	6	6	6	6	6	6	0	6	6
YPG545	0	6	6	6	6	6	6	0	6	6
YPG546	1	1	1	1	1	1	1	1	1	1
YPG549	1	1	1	1	1	1	1	1	1	1
YPG550	1	1	1	1	1	1	1	1	1	1
YPG553	0	1	1	1	1	1	1	1	1	1
YPG554	0	1	1	1	1	1	1	1	1	1
YPG555	0	6	6	6	6	6	6	6	6	6
YPG556	0	6	0	6	6	6	6	0	6	6
YPG558	0	4	4	4	6	6	6	0	6	6
YPG559	0	6	0	6	6	6	6	0	6	6
YPG560	2	2	2	2	1	1	1	1	1	1
YPG562	0	6	6	6	6	6	6	6	6	6
YPG563	0	1	1	1	1	1	1	0	1	1
YPG564	0	6	6	6	6	6	6	6	6	6
YPG565	0	4	4	4	4	6	4	0	4	4
YPG566	0	6	0	6	6	4	4	0	4	4
YPG567	0	2	2	2	2	2	2	0	2	2
YPG568	0	1	1	1	2	2	2	2	2	2
YPG569	0	2	2	2	2	2	2	0	2	1
YPG570	0	6	6	4	4	4	4	4	4	4
YPG571	0	4	4	4	4	4	4	0	4	6
YPG572	1	1	1	2	2	2	2	2	2	2
YPG573	0	2	0	2	2	2	2	0	2	2
YPG574	0	1	1	1	1	1	1	1	1	1
YPG575	0	6	0	6	6	6	6	6	6	6
YPG576	0	1	1	1	1	1	1	1	1	1
YPG577	0	6	6	6	6	6	6	6	6	6
YPG578	1	1	1	1	1	1	1	1	1	1
YPG579	1	1	1	1	1	1	1	1	1	1
YPG581	0	1	1	1	1	1	1	1	1	1
YPG582	0	1	1	1	1	1	1	1	1	1
YPG584	0	6	6	6	6	6	6	0	6	6
YPG585	0	6	6	6	6	6	6	6	6	6
YPG586	1	1	1	1	1	1	1	1	1	1
YPG587	1	1	1	1	1	1	1	1	1	1
YPG588	0	6	6	6	6	6	6	6	6	6
YPG589	0	6	6	6	6	6	6	0	6	6
YPG590	6	6	6	6	6	6	6	6	6	6
YPG592	0	1	1	1	1	1	1	1	1	1
YPG593	1	1	1	1	1	1	1	1	1	1
YPG594	0	6	6	6	6	6	6	6	6	6
YPG595	0	6	0	6	6	6	6	0	6	6
YPG596	1	1	1	1	1	1	1	1	1	1
YPG597	6	6	6	6	6	6	6	6	6	6
YPG598	1	1	1	1	1	1	1	0	1	1
YPG600	0	6	6	6	6	6	6	6	6	6
YPG601	0	2	1	1	1	1	1	1	1	1
YPG602	0	1	1	1	1	1	1	0	1	2
YPG603	4	4	4	4	4	4	4	0	4	6
YPG604	0	6	6	5	5	5	5	0	5	4
YPG605	0	4	0	6	4	4	4	6	6	6
YPG607	1	1	1	1	1	1	1	1	1	1
YPG608	0	6	6	6	6	6	6	6	6	6
YPG609	1	1	1	1	1	1	1	0	1	1
YPG611	6	6	6	6	6	6	6	6	6	4
YPG613	6	6	6	6	6	6	6	6	6	6
YPG614	6	6	6	6	6	6	6	6	6	6
YPG615	1	1	1	1	1	1	1	1	1	1
YPG616	1	1	1	1	1	1	1	1	1	1
YPG617	1	1	1	1	1	1	1	1	1	1
YPG618	6	6	6	6	6	6	6	6	6	6
YPG619	1	1	1	1	1	1	1	1	1	1
YPG621	6	6	6	6	6	6	6	6	6	6
YPG623	1	1	1	1	1	1	1	1	1	1
YPG625	0	6	6	6	6	6	6	6	6	6
YPG626	2	2	2	2	2	1	1	1	1	1
YPG627	4	4	4	4	4	6	6	6	6	6
YPG628	6	6	6	6	6	6	6	6	6	6
YPG629	1	1	1	1	1	1	1	1	1	1
YPG630	6	6	6	6	6	6	6	6	6	6
YPG631	6	6	6	6	6	6	6	6	6	6
YPG632	1	1	1	1	1	1	1	1	1	1
YPG633	0	6	0	6	6	6	6	0	6	6
YPG635	1	1	1	1	1	1	1	3	1	1
YPG636	1	1	1	1	1	1	1	1	1	1
YPG637	1	1	1	2	2	2	1	1	1	1
YPG638	1	1	1	1	1	1	1	1	1	1
YPG639	4	4	4	4	4	4	4	4	4	6
YPG641	1	1	1	1	1	1	1	1	1	1
YPG642	1	1	1	1	1	1	1	1	1	1
YPG644	0	6	6	6	6	6	6	6	6	6
YPG645	6	6	6	6	6	6	6	6	6	6
YPG646	4	4	4	4	4	4	6	6	6	6
YPG647	1	1	1	1	1	1	1	1	1	1
YPG648	2	2	2	2	2	2	1	1	1	1
YPG650	0	6	6	6	6	6	6	5	6	6
YPG651	6	6	6	6	6	6	6	6	6	6
YPG652	1	1	0	1	1	1	1	0	1	1
YPG654	1	1	1	1	1	1	1	1	1	1
YPG655	1	1	1	1	1	1	1	1	1	1
YPG657	1	1	1	1	1	1	1	1	1	1
YPG658	6	6	6	6	6	6	6	6	6	6
YPG660	1	1	1	1	1	1	1	1	1	1
YPG661	6	6	6	6	6	6	6	6	6	6
YPG662	4	4	4	6	6	6	6	6	6	6
YPG663	2	2	2	1	1	1	1	1	1	1
YPG664	1	1	1	1	1	1	1	1	1	1
YPG666	1	1	1	1	1	1	1	1	1	1
YPG667	1	1	1	1	1	1	1	1	1	1
YPG669	1	1	1	1	1	1	1	1	1	1
YPG670	6	6	6	6	6	6	6	6	6	6
YPG672	6	6	6	6	6	6	6	6	6	6
YPG673	6	6	6	6	6	6	6	6	6	6
YPG674	4	4	4	6	6	6	6	6	6	6
YPG675	1	1	1	1	1	1	1	1	1	1
YPG676	2	2	2	1	1	1	1	1	1	1
YPG677	1	1	1	1	1	1	2	2	2	2
YPG678	6	6	6	6	4	4	4	4	4	4
YPG679	1	1	1	2	2	2	2	2	2	2
YPG680	6	6	6	4	6	4	4	4	4	4
YPG681	1	1	1	1	1	1	1	1	1	1
YPG682	6	6	6	5	6	6	6	6	6	6
YPG683	6	6	6	6	6	6	6	6	6	6
YPG684	1	1	1	1	1	1	1	1	1	1
YPG685	1	1	1	1	1	1	1	1	1	1
YPG686	1	1	1	1	1	1	1	1	1	1
YPG687	6	6	6	6	6	6	6	6	6	6
YPG688	6	6	6	6	6	6	6	6	6	6
YPG689	1	1	1	1	1	1	1	1	1	1
YPG690	1	1	1	1	1	1	1	1	1	1
YPG691	6	6	6	6	6	6	6	6	6	6
YPG692	6	6	6	6	6	6	6	6	6	6
YPG693	6	6	6	6	6	6	6	6	6	6
YPG694	1	1	1	1	1	1	1	1	1	1
YPG695	1	1	1	1	1	1	1	1	1	1
YPG696	0	6	6	6	6	6	6	0	6	6
YPG697	6	6	6	6	6	6	6	6	6	6
YPG698	1	1	1	1	1	1	1	1	1	1
YPG699	1	1	1	1	1	1	1	1	1	1
YPG702	0	5	5	5	5	6	6	6	6	6
YPG703	1	1	1	1	1	1	1	1	1	1
YPG704	1	1	1	1	1	1	1	1	1	1
YPG705	6	6	6	6	6	6	6	6	6	6
YPG706	0	1	1	1	1	1	1	0	1	1
YPG707	0	6	0	6	6	6	6	0	6	6
YPG708	1	1	1	1	1	1	1	1	1	1
YPG709	6	6	6	6	6	6	6	0	6	6
YPG710	6	6	0	6	6	6	6	0	6	6
YPG711	0	1	1	1	1	1	1	1	1	1
YPG713	1	1	1	1	1	1	1	1	1	1
YPG714	1	1	2	2	2	1	1	1	1	1
YPG715	0	6	0	4	4	6	6	6	6	6
YPG717	1	1	1	1	1	1	1	1	1	1
YPG718	6	6	6	6	6	6	6	6	6	6
YPG719	1	1	0	1	1	1	1	1	1	1
YPG720	6	6	6	6	6	6	6	6	6	6
YPG721	1	1	1	1	1	1	1	1	1	1
YPG723	0	6	0	6	6	6	6	0	6	6
YPG724	0	6	0	6	6	6	6	0	6	6
YPG725	2	2	2	2	2	2	2	2	2	2
YPG726	0	4	4	4	4	4	4	4	4	4
YPG727	0	1	0	1	1	2	2	0	2	2
YPG728	0	6	0	6	6	4	4	0	4	4
YPG729	1	1	1	1	1	1	1	1	1	1
YPG730	0	6	0	6	6	6	6	0	6	6
YPG731	0	6	0	6	6	6	6	0	6	6
YPG732	1	1	1	1	1	1	1	1	1	1
YPG733	0	6	0	6	6	6	6	0	6	6
YPG734	2	2	1	1	1	1	1	1	1	1
YPG737	2	2	2	2	2	2	2	2	2	2
YPG739	1	1	1	1	1	1	1	1	1	2
YPG740	0	4	0	4	4	4	4	0	4	4
YPG742	1	1	0	1	1	1	1	0	1	1
YPG743	1	1	1	1	1	1	1	1	1	1
YPG745	1	1	1	1	1	1	1	1	1	1
YPG746	0	1	1	1	1	1	1	1	1	1
YPG748	6	6	6	6	6	6	6	6	6	6
YPG750	0	6	0	6	6	6	6	0	6	6
YPG751	1	1	1	1	1	1	1	1	1	1
YPG752	0	6	6	6	6	6	6	0	6	6
YPG753	2	2	1	1	1	1	1	1	1	1
YPG754	0	6	6	6	6	6	6	0	6	6
YPG756	1	1	1	1	1	1	1	1	1	1
YPG757	0	1	0	1	1	1	1	0	1	1
YPG760	6	6	6	6	6	6	6	6	6	6
YPG761	0	6	0	6	6	6	6	0	6	6
YPG764	1	1	1	1	1	1	1	1	1	1
YPG765	6	6	6	4	6	6	6	0	6	6
YPG766	2	2	2	2	2	1	1	1	1	1
YPG767	1	1	1	2	1	1	1	1	1	1
YPG769	0	4	0	4	6	6	6	0	6	6
YPG770	1	1	1	1	1	1	1	1	1	1
YPG771	0	6	0	6	6	6	6	6	6	6
YPG773	1	1	1	1	1	1	1	1	1	1
YPG774	6	6	6	6	4	6	6	6	6	6
YPG775	6	6	6	6	6	6	6	6	6	6
YPG777	0	6	6	6	6	6	6	6	6	6
YPG778	1	1	1	1	1	1	1	1	1	1
YPG779	1	1	1	1	1	1	1	1	1	1
YPG781	1	1	0	1	1	1	1	1	1	1
YPG782	6	6	6	6	6	6	6	0	6	6
YPG783	1	1	1	1	1	1	1	1	1	1
YPG784	0	6	0	6	6	6	6	0	6	6
YPG785	1	1	0	1	1	1	1	1	1	1
YPG786	1	1	0	1	1	1	1	0	1	1
YPG788	6	6	6	6	6	6	6	6	6	6
YPG790	0	6	6	4	4	4	4	0	4	4
YPG791	1	1	1	1	1	1	1	1	1	2
YPG792	6	6	6	6	6	6	6	6	6	4
YPG793	1	1	1	1	1	1	1	0	1	1
YPG794	2	2	2	2	2	1	1	0	1	1
YPG795	4	4	0	4	4	6	6	6	6	6
YPG796	0	6	6	6	6	6	6	0	6	6
YPG797	0	2	2	1	1	1	1	1	1	1
YPG798	0	6	6	6	6	6	6	6	6	6
YPG799	0	6	0	6	6	6	6	0	6	6
YPG810	1	1	1	1	1	1	1	1	1	1
YPG811	0	1	0	1	1	1	1	0	1	1
YPG812	0	6	0	6	6	6	6	6	6	6
YPG816	0	1	1	1	1	1	1	1	1	1
YPG817	6	6	6	6	6	6	6	0	6	6
YPG818	6	6	0	6	6	4	6	0	6	6
YPG819	0	1	0	1	1	1	1	0	1	1
YPG822	6	6	6	6	6	6	6	6	6	6
YPG823	1	1	1	1	1	1	1	0	1	1
YPG824	1	1	1	1	1	1	1	1	1	1
YPG826	0	1	1	1	1	1	1	1	1	1
YPG827	0	4	4	4	4	4	6	6	6	6
YPG828	2	2	2	2	2	2	1	0	1	1
YPG830	1	1	1	1	1	1	1	1	1	1
YPG831	6	6	6	6	6	6	6	6	6	6
YPG832	6	6	6	6	6	6	6	6	6	6
YPG833	6	6	6	6	6	6	6	6	6	6
YPG834	0	6	6	6	6	6	6	0	6	6
YPG836	1	1	1	1	1	1	1	1	1	1
YPG838	0	1	1	1	1	1	1	1	1	1
YPG839	0	6	6	6	6	6	6	0	6	6
YPG840	0	1	1	1	1	1	1	1	1	1
YPG842	1	1	1	1	1	1	1	0	1	1
YPG844	1	1	1	1	1	1	1	0	1	1
YPG845	4	4	4	6	6	6	6	6	6	6
YPG846	6	6	6	6	4	4	6	6	6	6
YPG847	1	1	1	1	1	1	1	0	1	1
YPG848	2	2	2	2	2	1	1	1	1	1
YPG849	1	1	1	1	1	1	1	1	1	1
YPG850	1	1	1	1	1	1	1	1	1	1
YPG851	0	6	0	6	6	6	6	0	6	6
YPG852	0	6	0	6	6	6	6	0	6	6
YPG854	0	6	6	6	6	6	6	0	6	6
YPG855	1	1	1	1	1	1	1	1	1	1
YPG856	1	1	1	1	1	1	1	1	1	1
YPG869	1	1	3	1	1	1	1	3	1	1
YPG870	1	1	1	1	1	1	1	1	1	1
YPG871	6	6	6	6	6	6	6	6	6	6
YPG872	6	6	6	6	6	6	6	6	6	6
YPG874	0	6	6	6	6	6	6	0	6	6
YPG876	1	1	1	1	1	1	1	1	1	1
YPG878	0	1	0	1	1	1	1	0	1	1
YPG879	4	6	6	6	6	6	6	6	6	6
YPG880	0	6	0	6	6	6	6	0	6	6
YPG888	1	1	1	1	1	1	1	0	1	1
