# Supplementary material for: Natural Variation in SER1 and ENA6 Underlie Condition-Specific Growth Defects in Saccharomyces cerevisiae
Source: G3 (Bethesda). 2017 Nov 14;8(1):239–51. doi: 10.1534/g3.117.300392 (PMC5765352; doi:10.1534/g3.117.300392)
Supplement: Supplementary file 18 [file 239FileS2.zip › FileS2.ijm]

// Author: Adrian Scott, Pacific Northwest Research Institute
// Modified date: 2017-07-13
// Description: This script extracts patch areas from either 96-well formatted agar plates
// or 576-spot bioassay trays (a 2x3 grid of 96-well plates), with each patch receiving
// a name in the form of "r1c1", where "r1" indicates the 1st row and "c1" is the 1st column.
// Plate format is selected by setting either 'format_576' or 'format_96' to true.
// This is a semi-automated script; the user has to do two things for each image:
//  1) if there is a continuous boundary around the patches (usually from the edge of the plate),
//     it must be broken to avoid having the patches covered up by the 'fill holes' operator. Drawing
//     a line or filling a rectabgle or polygon using the standard ImageJ methods will prevent this.
//  2) the corner wells must be indicated by drawing a polygon with four points. The order of the points
//     matters, and must be: upper left, upper right, lower right, lower left.
// The position of each patch is interpolated from the corner positions. Consequently, the accuracy of the  
// placed points affects the accuracy of the interpolated positions. Setting "auto_center = true" allows
// sloppier corner point placement, which is useful for processing many images in one sitting or for
// images of plates lacking one or more corner patches. With auto_center turned on, the interpolated
// locations will be used as an initial region to search for a patch; if a patch is located anywhere within
// the region, the region is then moved to be centered on the centroid of the detected patch.
//
// In order to allow detection of patches on a wide variety of media conditions with differences in
// brightness and contrast, patches are identified by first running the image through a variance filter.
// This identifies the edges of patches, which are then filled in and used as the measured patch area.
//
// There is a specific naming scheme for directories and files that must be used in order to get usable
// information from the "Condition", "Plate", "Replicate", and "Day" columns in the results file. The
// folder is assumed to contain the day that the images were taken, and the last character is used
// for the "Day" column. "Condition" should be a three-character code, and should be the first 3 characters
// of each image. "Replicate" should be a one-character number, and "Plate" is just "Condition" followed by
// "Replicate". As an example, the second replicate of YPD+caffeine on the third day would be named:
//      \\Day3\\CAF2.JPG
// These can all be modified to adapt to a different experimental structure (or longer codes/replicate names)
// by changing entries in the area labelled "Subsection for extracting information from filenames and directory structure."

// Setup. This needs to be modified for new experiments. 'topdir' should contain JPG images of plates;
// subdirectories will not be scanned. Different file formats can be used by altering the filter below
// (search for ".JPG" to find).
topdir = "Data\\Day7\\"
outfile = "Data\\Day7\\576-format_Day7.csv";

// Flag to enable/disable automatic adjustment of patch centers based on initial measurement.
auto_center = true;

// Flags to specify which format of plate to use; exactly one should be set to true.
format_576 = false;
format_96 = true;

// patch region set up
if (format_576) {
	np_w = 24; //number of patches across the width
	np_h = 24; //number of patches by height
	np = np_w * np_h; //total number of patches
} else if (format_96) {
	np_w = 12; //number of patches across the width
	np_h = 8; //number of patches by height
	np = np_w * np_h; //total number of patches
} else {
	np_w = 0; //number of patches across the width
	np_h = 0; //number of patches by height
	np = np_w * np_h; //total number of patches	
}

run("Set Measurements...", "area mean centroid integrated display redirect=None decimal=3");

files = getFileList(topdir);
x=newArray(1);
y=newArray(1);

for (f_i=0;f_i < files.length; f_i++) {
	
	if (endsWith(files[f_i], ".JPG") | endswith(files[f_i], ".jpg")) {
		open(topdir+files[f_i]);
		image_name = getTitle();
		run("8-bit");
		run("Duplicate...", "title=mask");
		run("Variance...", "radius=4");
		setOption("BlackBackground", false);
		run("Make Binary");
		waitForUser("Break plate boundary", "Draw a white line or something to break the plate boundary so it doesn't get filled by 'fill holes'");
		run("Fill Holes");
		run("Erode");
		run("Erode");
		run("32-bit");
		run("Invert LUT");
		setAutoThreshold("Otsu dark");
		run("NaN Background");

		imageCalculator("Multiply create 32-bit", image_name, "mask");
		selectWindow("mask");
		close();
		selectWindow(image_name);
		close();
		selectWindow("Result of "+image_name);

		if (x.length == 4) {
			makeSelection('polygon', x, y);
		}

		setTool("polygon");
		title = "Set bounds";
		msg = "Create polyline selection of \nr1c1, r1c24, r24c24, r24c1, then click \"OK\".";
		waitForUser(title, msg);

		getSelectionCoordinates(x, y);
		if (x.length == 4) {
			c_dx = ( ( (x[1]-x[0]) + (x[2]-x[3]) )/2) / (np_w-1);
			c_dy = ( ( (y[1]-y[0]) + (y[2]-y[3]) )/2) / (np_w-1);
			r_dx = ( ( (x[3]-x[0]) + (x[2]-x[1]) )/2) / (np_h-1);
			r_dy = ( ( (y[3]-y[0]) + (y[2]-y[1]) )/2) / (np_h-1);
			hw = ( r_dx + c_dx) /2; //half-width
			hh = ( r_dy + c_dy) /2; //half-height
			getSelectionCoordinates(x, y);
			for (col = 0; col < np_w; col++) {
				for (row = 0; row < np_h; row++) {
					n = nResults;
					ul_x = x[0] + c_dx*col + r_dx*row - hw;//upper left X
					ul_y = y[0] + c_dy*col + r_dy*row - hh;//upper left Y
					makeOval(ul_x, ul_y, 2*hw, 2*hh);
					if (auto_center) {						
						open_windows = getList("window.titles");
						if (open_windows.length > 0) {
							selectWindow("Results");
							IJ.renameResults("Measurements");
						}
						run("Measure");
						measured_x = getResult("X") - hw;
						measured_y = getResult("Y") - hh;
						selectWindow("Results");
						run("Clear Results");
						run("Close");
						if (open_windows.length > 0) {
							selectWindow("Measurements");
							IJ.renameResults("Results");
						}
						if (isNaN(measured_x)) {
							measured_x = ul_x;
							measured_y = ul_y;
						}
						makeOval(measured_x, measured_y, 2*hw, 2*hh);
					}

					run("Measure");
					run("Select None");
					// Subsection for extracting information from filenames and directory structure.
					if (nResults - n == 1) {
						setResult("Label", nResults-1, "r"+(row+1)+"c"+(col+1));
						setResult("Condition", nResults-1, substring(files[f_i], 0, 3));
						setResult("Plate", nResults-1, substring(files[f_i],0,4));
						setResult("Replicate", nResults-1, substring(files[f_i], 3, 4));
						l_t = lengthOf(topdir);
						setResult("Day", nResults-1, substring(topdir, l_t-2, l_t-1));
					}
					n = nResults;
				}
			}
			updateResults();
			close();
			setBatchMode(false);
		}
		
		else {
			Dialog.create("Polygon must have exactly 4 points, placed over the corner wells.");
			Dialog.addChoice("Try again?", newArray("Yes", "No"));
			Dialog.show();
			retry = Dialog.getChoice();
			close();
			if (retry == "Yes") {
				f_i--;
			}
		}
	}
}

saveAs("Results", outfile);
