# Supplementary material for: Natural Variation in SER1 and ENA6 Underlie Condition-Specific Growth Defects in Saccharomyces cerevisiae
Source: G3 (Bethesda). 2017 Nov 14;8(1):239–51. doi: 10.1534/g3.117.300392 (PMC5765352; doi:10.1534/g3.117.300392)
Supplement: Supplementary file 19 [file 239FileS3.zip]

Archive with 57 entries (52 files):
- Data/
- Data/Genotyping/
- Data/Genotyping/chromosome_2_9_16.txt
- Data/Genotyping/preliminary_hap.txt
- Data/Phenotyping/
- Data/Phenotyping/576-format_Day1.csv
- Data/Phenotyping/576-format_Day2.csv
- Data/Phenotyping/576-format_Day3.csv
- Data/Phenotyping/576-format_Day4.csv
- Data/Phenotyping/576-format_Day5.csv
- Data/Phenotyping/576-format_Day6.csv
- Data/Phenotyping/576-format_Day7.csv
- Data/Phenotyping/96-format_SD.csv
- Data/Phenotyping/ENA_swaps.csv
- Data/Phenotyping/H2_input-all.csv
- Data/Phenotyping/H2_input-averages.csv
- Data/Phenotyping/Lookup/
- Data/Phenotyping/Lookup/0912-CAF-V1.gal
- Data/Phenotyping/Lookup/0912-CAF-V2.gal
- Data/Phenotyping/Lookup/0912-CHR-V1.gal
- Data/Phenotyping/Lookup/0912-CHR-V2.gal
- Data/Phenotyping/Lookup/0912-COP-V1.gal
- Data/Phenotyping/Lookup/0912-COP-V2.gal
- Data/Phenotyping/Lookup/0912-ERB-V1.gal
- Data/Phenotyping/Lookup/0912-ERB-V2.gal
- Data/Phenotyping/Lookup/0912-ETH-V1.gal
- Data/Phenotyping/Lookup/0912-ETH-V2.gal
- Data/Phenotyping/Lookup/0912-ETH-V3.gal
- Data/Phenotyping/Lookup/0912-ETH-V4.gal
- Data/Phenotyping/Lookup/0912-GLY-V1.gal
- Data/Phenotyping/Lookup/0912-GLY-V2.gal
- Data/Phenotyping/Lookup/0912-HYG-V1.gal
- Data/Phenotyping/Lookup/0912-HYG-V2.gal
- Data/Phenotyping/Lookup/0912-KAN-V1.gal
- Data/Phenotyping/Lookup/0912-KAN-V2.gal
- Data/Phenotyping/Lookup/0912-NAT-V1.gal
- Data/Phenotyping/Lookup/0912-NAT-V2.gal
- Data/Phenotyping/Lookup/0912-NAT-V3.gal
- Data/Phenotyping/Lookup/0912-NAT-V4.gal
- Data/Phenotyping/Lookup/0912-RAP-V1.gal
- Data/Phenotyping/Lookup/0912-RAP-V2.gal
- Data/Phenotyping/Lookup/0912-SHI-V1.gal
- Data/Phenotyping/Lookup/0912-SHI-V2.gal
- Data/Phenotyping/Lookup/0912-SLO-V1.gal
- Data/Phenotyping/Lookup/0912-SLO-V2.gal
- Data/Phenotyping/Lookup/0912-YPD-V1.gal
- Data/Phenotyping/Lookup/0912-YPD-V2.gal
- Data/Phenotyping/Lookup/SD1.csv
- Data/Phenotyping/Lookup/SD2.csv
- Data/Phenotyping/Lookup/SD3.csv
- Data/Phenotyping/Lookup/SD4.csv
- Data/Phenotyping/Lookup/SD5.csv
- Data/Phenotyping/Lookup/SD6.csv
- Data/Phenotyping/SER1_swaps.csv
- Scripts/
- Scripts/heritability_calculations.R
- Scripts/main.R
