# Supplementary material for: Natural Variation in SER1 and ENA6 Underlie Condition-Specific Growth Defects in Saccharomyces cerevisiae
Source: G3 (Bethesda). 2017 Nov 14;8(1):239–51. doi: 10.1534/g3.117.300392 (PMC5765352; doi:10.1534/g3.117.300392)
Supplement: Supplementary file 19 [file 239FileS3.zip › Data/Genotyping/chromosome_2_9_16.txt]

# perl coverage_calculation_no_rs_v2b.pl /proj/dudley6/radtag/YCRs/YCR5/YCR5_processed_5_19_14/strains 0 chromosome_2_9_16.txt markers_2_9_16.txt
#Strain_YSEQ	chr01	chr02	chr03	chr04	chr05	chr06	chr07	chr08	chr09	chr10	chr11	chr12	chr13	chr14	chr15	chr16	chr2m	chrmt	Total_Reads
YO486_YSEQ17	3.1	7	2.6	11.7	4.4	2.3	9.9	4.4	3.7	4.9	4.6	8.9	8.6	6.7	8.8	7.9	0	0.5	1094935
YO486_YSEQ19	2.9	6.9	2.6	12	4.3	2.4	10	4.1	3.9	4.9	4.7	8.9	8.6	6.7	8.7	7.9	0	0.4	1585745
YO486_YSEQ21	3	6.9	2.6	11.9	4.3	2.4	9.9	4.3	3.8	4.9	4.6	9	8.6	6.7	8.7	7.8	0	0.5	1049027
YO502_YSEQ17	1.7	6.8	2.6	11.5	4.3	2.4	9.9	4.4	3.5	5.2	4.6	8.7	8.5	7.2	8.8	7.7	0.5	1.7	776007
YO502_YSEQ19	1.7	6.8	2.6	11.8	4.2	2.5	9.9	4.1	3.7	5.2	4.6	8.7	8.4	7.2	8.8	7.6	0.4	1.4	974068
YO502_YSEQ21	1.6	6.7	2.6	11.7	4.3	2.4	9.9	4.3	3.6	5.1	4.6	8.7	8.5	7.1	8.9	7.7	0.5	1.7	799329
YPG337	1.2	6.8	2.7	12.2	4.2	2.5	10.5	3.9	4.4	4.4	5.1	9.1	8.8	6	9	7.6	0.4	1.2	73988
YPG338	1.2	7.5	2.5	11.9	4.1	2.2	11.9	3.6	4.2	3.9	4.8	10.5	7.9	6.2	7.7	7.5	0.3	2.2	10046
YPG339	2.8	6.4	2.4	12.4	4	2.1	9.9	4	3.8	4.8	4.3	9.4	8.3	6.7	9	7.8	0.4	1.7	73821
YPG340	2.9	6.4	2.6	11.2	4.2	2.2	9.4	4.1	3.9	5	4.4	10.5	8.2	6.7	8.1	7.7	0.9	1.3	674225
YPG341	3	6.5	2.7	11.4	4.5	2.2	10	4.1	4.1	4.9	4.4	9.9	8.4	7	8.2	7.6	0.1	0.9	505797
YPG342	1.3	6.7	2.5	12.3	4.1	2.2	9.9	4.1	3.9	5.1	4.6	9.5	8.5	6.9	8.7	7.7	0.6	1.3	440929
YPG343	2.7	6.5	2.3	12.2	4	2.2	9.9	4.1	3.9	4.9	4.4	10.6	8.3	6.7	8.6	7.5	0.4	0.8	906653
YPG344	1.4	6.6	2.5	11.6	4.2	2.6	9.8	4.3	4	5.2	4.6	8.9	8.5	6.8	8.5	7.8	0.8	1.7	521833
YPG345	2.8	6.7	2.4	11.7	4.2	2.3	9.8	4.2	3.9	4.8	4.4	9.9	8.4	7	8.6	7.7	0.5	0.7	774608
YPG346	1.3	6.4	2.2	10.7	4.2	2.5	13.1	3.3	3.7	4.7	5.2	7.2	7.7	8.1	8	7.8	1.8	2.1	2536
YPG347	1.4	6.6	2.5	12.1	4	2.3	10.2	4.2	4	5	4.6	9.5	8.4	6.7	8.8	7.9	0.6	1.2	681284
YPG348	1.4	6.5	2.7	11.7	4.3	2.5	9.5	4.1	4	5.3	4.4	10.5	8.7	6.8	8.4	7.6	0.4	1	897771
YPG349	4.1	6.2	3.2	11.1	4.6	1.5	8.2	3.8	5.6	3.2	3.4	9.5	8	7.7	8.9	8.3	1.2	1.3	2085
YPG350	1.4	6.7	2.5	12	4	2.4	9.6	4.1	3.9	4.9	4.6	9.5	8.5	6.9	8.7	7.6	1.3	1.6	545936
YPG351	2.8	6.5	2.4	11.9	4.3	2.3	9.9	4.1	3.8	5.1	4.5	9.8	8.2	6.8	8.4	7.7	0.6	1	819627
YPG352	1.5	6.7	2.7	11.7	4.3	2.3	9.6	4.4	4.2	4.9	4.8	9.1	8.6	6.9	8.7	7.8	0.8	1	441480
YPG353	2.9	6.7	2.4	12.1	4	2.2	10	4.1	3.7	5	4.5	10	8.3	6.7	8.5	7.7	0.4	1	832586
YPG354	2.1	5.4	1.6	11.5	3.1	1	10.2	1.9	3.2	4.9	5.7	16.6	6.5	8	9.9	4.9	0.8	2.8	616
YPG355	2.6	6.6	2.4	12	4.1	2.3	9.8	3.9	3.8	4.8	4.4	11.4	8.2	6.6	8.7	7.5	0.3	0.5	788898
YPG356	1.5	6.6	2.8	11.5	4.3	2.5	9.5	4.3	4.1	5	4.7	9	8.5	6.9	8.6	7.8	0.8	1.6	588152
YPG357	1.5	6.7	2.6	11.8	4.1	2.3	9.8	4.2	4	5	4.6	9.7	8.5	6.8	8.6	7.7	0.6	1.5	467362
YPG358	0	6.6	3.4	8.5	4.4	1.6	12.8	2.2	4	3.8	4.9	11.2	9.3	6.7	9.2	9.3	0.2	1.9	1069
YPG359	2.9	6.7	2.4	12	4.2	2.3	9.8	4.1	3.8	4.9	4.5	9.9	8.2	7	8.5	7.6	0.5	0.8	847028
YPG360	2.9	6.6	2.5	11.7	4.1	2.5	9.8	4.1	3.9	5.1	4.6	9.3	8.5	6.6	8.5	7.8	0.6	0.9	1035281
YPG361	2.8	6.6	2.5	11.7	4.2	2.3	9.7	4.1	4	5.2	4.4	10.3	8.5	6.8	8.4	7.7	0.4	0.7	492003
YPG362	1.4	6.5	2.5	11.9	4	2.4	10	4.2	4	5	4.7	9.3	8.3	7	8.7	7.8	1.3	1.2	863384
YPG363	1.4	6.5	2.5	12	4.3	2.5	9.8	4.2	4	4.9	4.7	8.8	8.6	6.8	8.6	7.7	1.2	1.6	852587
YPG364	2.5	6.3	2.3	12.3	3.6	2.2	9.4	3.7	3.5	4.8	4.1	14.7	7.8	6.3	8.4	7.2	0	0.8	169478
YPG365	2.9	6.4	2.5	11.5	4.1	2.2	9.8	4.2	4	5.1	4.6	10.8	8.4	6.5	8.4	7.6	0.4	0.8	325277
YPG366	1.1	7	2.4	12.4	4	1.9	10.7	3.6	4.4	3.6	4.9	10.1	8.8	6	8.1	7	0.4	3.4	5927
YPG367	1.3	6.7	2.4	12.2	3.9	2.3	10	4.2	3.9	5	4.6	9.6	8.5	6.9	8.8	7.8	0.8	1.1	682660
YPG368	2.9	6.5	2.5	11.8	4.3	2.3	9.6	3.9	4.1	5	4.3	10.8	8.2	6.6	8.5	7.7	0.3	0.5	354269
YPG369	2.8	6.5	2.5	12.2	4.2	2.4	9.7	3.9	3.8	5	4.4	10.8	8.1	6.9	8.7	7.6	0.1	0.5	437739
YPG370	2.9	6.5	2.5	11.7	4.3	2.3	9.9	4.1	4	5.1	4.5	9.5	8.3	6.7	8.3	7.6	0.9	1	422941
YPG371	1.4	6.9	2.6	12	4.1	2.4	10	4.3	4.1	5.1	4.7	9	8.5	6.9	8.6	7.7	0.6	1.3	371283
YPG372	1.3	6.6	2.3	12.4	3.9	2.2	9.5	4	3.8	4.8	4.5	12.7	8.2	6.5	8.6	7.5	0.2	0.9	288315
YPG373	2.8	6.5	2.5	11.7	4	2.4	9.8	4.1	4.2	5.1	4.6	9.7	8.4	6.7	8.7	7.6	0.5	0.6	576740
YPG374	1.3	6.2	2.3	12.7	3.9	2.1	10.2	3.7	3.7	4.9	4	13.7	8	6.5	8.6	7.4	0.1	0.6	151075
YPG375	2.7	6.6	2.4	12.3	3.8	2.5	9.9	4	3.9	4.9	4.4	10	8.3	6.8	8.8	7.7	0.4	0.6	761430
YPG376	1.4	6.8	2.5	11.8	4.4	2.3	9.5	4.3	3.9	5	4.6	10.2	8.4	6.9	8.6	7.7	0.3	1.4	486830
YPG377	2.7	6.5	2.3	12.3	3.8	2.2	9.8	3.9	3.7	4.9	4.2	12.1	8.2	6.6	8.6	7.6	0	0.6	274075
YPG378	1.4	6.7	2.6	11.9	4.3	2.3	9.6	4.2	3.9	5.2	4.5	9.4	8.5	7.1	8.5	7.6	0.9	1.3	756584
YPG379	2.7	6.7	2.4	12.5	4.1	2.2	9.9	3.9	3.6	4.8	4.4	11.4	8.2	6.4	8.6	7.5	0.2	0.6	376533
YPG380	2.6	6.5	2.3	12.6	4	2.2	10	3.9	3.5	4.8	4.3	12.3	8	6.3	8.6	7.4	0.1	0.6	494034
YPG381	2.9	6.5	2.5	12.2	4.3	2.5	9.6	4	3.9	4.9	4.4	10	8.2	7	8.8	7.4	0.2	0.7	208092
YPG382	1.3	6.5	2.5	11.9	4.1	2.2	9.9	4	3.9	5	4.5	9.9	8.3	7	8.5	7.9	1	1.7	332033
YPG383	2.7	6.8	2.4	12.7	3.8	2.3	9.8	4.2	4	4.8	4.3	10.3	8.3	6.7	8.7	7.5	0.1	0.4	209226
YPG384	1.5	6.7	2.6	11.4	4.4	2.4	9.9	4.2	4.1	5.2	4.7	8.9	8.5	6.6	8.5	7.8	1.1	1.6	735807
YPG385	2.8	6.7	2.5	11.8	3.8	2.4	10	4.1	3.6	5.2	4.5	10.6	8.4	6.7	8.3	7.6	0.2	0.8	328792
YPG386	1.5	6.6	2.7	11.4	4.6	2.5	9.5	4.4	4.3	5.1	4.7	9.4	8.5	7.2	8.7	7.6	0.3	1	404363
YPG387	2.7	6.5	2.5	11.7	4.1	2.4	10	4.1	3.9	4.8	4.4	10.7	8.3	6.8	8.7	7.5	0.4	0.7	315446
YPG388	1.5	6.6	2.5	11.8	4.1	2.3	9.6	4.3	4.1	5.2	4.7	10.2	8.3	7	8.5	7.6	0.6	1.3	246659
YPG389	3	6.4	2.6	11.4	4.3	2.4	9.6	4.1	4.2	4.9	4.5	9.7	8.4	7.1	8.4	7.4	0.7	0.9	715068
YPG390	1.5	6.8	2.6	11.1	4.3	2.5	9.8	4.3	4	5.2	4.6	9.6	8.5	7.1	8.5	7.8	0.7	1.3	677582
YPG391	1.9	6.6	2.4	12.4	4	2.3	9.9	4	3.9	5.1	4.6	9.6	8.3	6.6	8.5	7.6	0.8	1.4	383051
YPG392	2.7	6.4	2.4	12.3	3.8	2.2	9.6	4.1	3.9	4.9	4.4	11	8.2	6.8	8.8	7.6	0.3	0.7	450979
YPG393	2.9	6.5	2.5	11.8	4.2	2.2	9.9	4.2	4	4.8	4.4	10.3	8.3	6.7	8.4	7.5	0.4	1	725266
YPG394	1.5	6.6	2.7	11.4	4.1	2.4	10	4.1	4	5	4.6	9.3	8.4	7.2	8.6	7.8	1.1	1	1059614
YPG395	2.2	6.7	2.5	11.9	4.1	2.4	9.6	4.3	4	5.3	4.6	9.7	8.3	7	8.5	7.7	0.3	0.9	126667
YPG396	2.1	6.5	2.6	11.7	4.2	2.3	10.1	4.3	4	4.7	4.6	9.9	8.2	7.2	8.6	7.5	0.3	1.1	135933
YPG397	3	6.5	2.6	11.4	4.1	2.4	9.7	4.3	3.8	5	4.6	9.5	8.3	7	8.7	7.7	0.6	1	884145
YPG398	1.5	6.7	2.6	11.2	4.4	2.5	9.8	4.4	4.2	5.3	4.5	10.1	8.6	6.9	8.1	7.6	0.6	1.1	730442
YPG399	1.5	6.7	2.6	11.1	4.1	2.6	9.8	4.4	4.1	5.1	4.6	9.6	8.5	7.2	8.4	7.9	0.7	1.3	508595
YPG400	3	6.4	2.5	11.8	4.1	2.2	9.8	4.3	3.8	5	4.5	9.6	8.2	7	8.8	7.6	0.5	0.9	481738
YPG401	3.1	6.3	2.6	11.4	4.1	2.4	9.5	4.2	4	4.9	4.4	9.4	8.4	6.8	8.4	7.7	0.9	1.4	880857
YPG402	1.4	6.4	2.4	12	4.1	2.3	10	4.1	3.7	5.1	4.4	11.8	8.4	6.6	8.8	7.5	0.2	0.8	415424
YPG403	3.1	6.7	2.6	11.2	4.2	2.3	9.8	4.3	4.1	5	4.5	9.2	8.3	6.8	8.5	7.7	0.6	1.1	726337
YPG404	1.4	6.8	2.5	11.7	3.9	2.5	9.8	4.3	3.7	5.2	4.4	9.8	8.3	7.2	8.4	7.7	0.4	1.8	272952
YPG405	2.3	6.5	2.6	11.6	4.1	2.4	9.8	4.3	3.9	5.2	4.6	9.1	8.5	6.9	8.7	7.7	0.7	0.9	482518
YPG406	1.4	6.6	2.5	12.2	4	2.5	9.8	4.3	4	5.1	4.6	9.9	8.4	7	8.5	7.7	0.7	0.7	587041
YPG407	3.1	6.7	2.5	11.4	4.2	2.4	10	4.1	3.8	5.1	4.5	9.9	8.5	6.6	8.7	7.5	0.3	0.7	847125
YPG408	2.9	7.4	7.4	8.8	0	0	10.3	0	2.9	11.8	2.9	2.9	11.8	11.8	13.2	2.9	2.9	0	68
YPG409	3.1	6.4	2.4	12.1	3.9	2.2	9.7	4.2	3.8	5.2	4.5	9.9	8.2	7	8.5	7.8	0.3	0.8	287728
YPG410	1.4	6.7	2.6	11.8	4.2	2.6	10	4.3	4	5.2	4.5	9.7	8.4	6.9	8.6	7.8	0.6	0.8	1087590
YPG411	3	6.5	2.4	11.3	4	2.5	9.5	4.3	4.1	5	4.5	10.1	8.4	6.6	8.4	7.6	0.6	1.2	441114
YPG412	1.5	6.7	2.6	11.4	4.4	2.4	10	4.4	4	5.1	4.7	9.3	8.5	7.1	8.6	7.5	0.5	1.1	818890
YPG413	1.5	6.3	2.6	11.4	4.2	2.3	9.7	4.1	3.9	5.1	4.4	9.1	8.2	8.7	8.3	7.7	1.2	1.2	535875
YPG414	3.1	6.6	2.5	11.5	4	2.3	9.8	4.1	3.9	4.8	4.5	10.7	8.3	6.8	8.4	7.6	0.3	0.7	281924
YPG415	1.4	6.4	2.4	11	4.1	2.4	9.6	4.1	3.6	5	4.3	8.7	8.1	10.6	8.2	7.4	1.5	1.3	696036
YPG416	3	6.5	2.3	11.8	4	2.1	9.9	4	3.9	4.8	4.5	10	8.3	7.1	8.8	7.7	0.4	0.8	324532
YPG417	3.3	5.8	2.4	10.9	4.2	1.8	9.3	4.3	4.7	3.9	4.1	12.6	8.5	7.4	7.2	8.4	0.6	0.6	1646
YPG418	4.7	4.5	3.9	10	3.3	1.1	10.6	4.2	4.2	6.1	4.5	13.1	7.5	6.4	10.9	3.3	0.6	1.1	359
YPG419	1.1	5.9	2.2	15.1	3.8	3.2	9.2	3.8	5.4	2.2	3.2	9.2	10.8	6.5	4.9	11.9	0	1.6	185
YPG420	0	14	5.7	17.2	7	1.3	5.1	3.2	2.5	5.1	2.5	6.4	10.2	0	10.2	9.6	0	0	157
YPG421	1.3	6.8	2.5	12	3.9	2.4	9.8	4.1	4.1	5.1	4.6	10.8	8.4	7	8.7	7.5	0.1	0.8	121007
YPG422	2.9	6.6	2.5	11.8	4	2.3	10	4.1	3.9	5	4.4	10.9	8.3	6.9	8.5	7.4	0.1	0.4	353352
YPG423	1.4	6.4	2.6	12	4.2	2.6	9.8	4.3	4.1	5.2	4.6	9.2	8.6	7.3	8.4	7.8	0.7	0.6	535407
YPG424	3	6.5	2.5	11.7	4.2	2.3	9.9	4	4	5.1	4.4	9.3	8.3	6.8	8.5	7.5	0.9	0.9	575621
YPG425	3	6.5	2.4	11.9	3.8	2.6	9.7	4.1	4	5.3	4.5	9.4	8.3	6.8	8.6	7.6	0.7	0.7	476489
YPG426	1.4	6.6	2.6	12.3	4.1	2.3	10.1	4.3	4	5	4.5	9.6	8.6	7.1	8.6	7.6	0.3	0.9	270178
YPG427	2.8	6.7	2.5	11.7	4	2.4	9.7	3.9	3.8	5.2	4.3	10.6	8.2	7	8.4	7.6	0.4	0.8	308564
YPG428	1.4	6.6	2.5	11.5	4.3	2.4	9.8	4.3	4.1	4.9	4.6	9.9	8.4	6.9	8.5	7.9	0.8	1.2	221969
YPG429	1.4	6.7	2.6	12	4.2	2.3	9.7	4.2	3.9	4.9	4.6	11	8.3	6.8	8.5	7.4	0.4	1.1	309434
YPG430	3	6.7	2.6	11.6	4.4	2.3	9.4	4.1	3.9	5	4.6	9.2	8.3	6.9	8.7	7.7	0.6	1.2	1067983
YPG431	1.6	6.6	2.7	11.4	4.5	2.5	10	4.1	3.9	5.1	4.6	9.2	8.4	7	8.8	7.6	0.7	1.4	679587
YPG432	1.4	6.8	2.5	12.2	4.3	2.3	10.1	4	3.7	4.9	4.5	9.9	8.6	6.9	8.8	7.7	0.2	1	499706
YPG433	1.3	6.6	2.4	11.9	3.9	2.1	9.8	3.9	3.7	4.8	4.5	12.8	8.3	6.8	8.7	7.4	0.1	0.9	259074
YPG434	3	6.5	2.6	11.3	4.5	2.5	9.6	4.2	3.9	5	4.6	9	8.5	6.9	8.8	7.7	0.6	0.8	854649
YPG435	3	6.5	2.7	11.7	4.2	2.3	9.5	4.2	3.9	5.2	4.6	9.2	8.4	6.9	8.5	7.5	0.5	0.9	949830
YPG436	1.4	6.8	2.5	12.2	4.4	2.4	10.2	4	3.7	4.9	4.6	9.9	8.5	6.8	8.8	7.7	0.2	1	466415
YPG437	3	6.7	2.8	11.4	4.3	2.3	9.7	4.1	4	5.1	4.6	9.6	8.4	6.4	8.6	7.6	0.7	0.8	1153823
YPG438	2.9	6.8	2.6	11.4	4.5	2.3	9.5	4.3	4	4.9	4.6	9.4	8.3	6.9	8.5	7.6	0.4	1	539138
YPG439	1.5	6.7	2.6	11.6	4.2	2.5	9.7	4.2	3.9	5.3	4.8	9.3	8.6	6.8	8.8	7.7	0.5	1.3	762268
YPG440	1.5	6.6	2.6	12.1	4.3	2.4	9.8	4.1	3.7	5	4.5	10.7	8.3	7.1	8.7	7.6	0.2	0.8	420392
YPG441	1.4	6.7	2.7	12.2	4.1	2.3	9.9	4	3.7	5.2	4.6	9.9	8.4	6.8	8.9	7.8	0.4	0.9	705950
YPG442	3.1	6.6	2.7	11.2	4.4	2.5	9.7	4.2	3.9	5	4.6	9	8.5	6.8	8.3	7.6	0.7	1	1122211
YPG443	1.5	6.8	2.7	11.9	4.1	2.2	9.5	4.2	3.9	5.1	4.6	10.3	8.4	6.9	8.7	7.8	0.3	1.2	303288
YPG444	3.1	6.7	2.6	11.7	4.4	2.3	9.6	4.2	3.9	5	4.5	9.2	8.2	6.9	8.6	7.5	0.7	0.9	411205
YPG445	1.5	6.8	2.8	11.2	4.4	2.6	9.7	4.3	4	5.3	4.6	9.3	8.4	6.9	8.5	7.6	0.7	1.4	639277
YPG446	1	2.9	3.8	16.2	5.7	2.4	8.1	4.8	2.9	4.8	6.7	7.6	10	8.6	5.7	4.8	1	3.3	210
YPG447	1.4	6.9	2.7	12.2	4.1	2.3	9.6	4.2	3.8	5.3	4.5	10.4	8.4	6.7	8.7	7.6	0.3	1.1	67434
YPG448	3.1	6.6	2.7	11.6	4.1	2.1	9.5	4.5	3.8	4.9	4.3	10.5	8.4	6.9	9	7.7	0.1	0.3	155642
YPG449	1.5	6.6	2.8	11.8	4.4	2.3	9.9	4.2	3.9	5	4.7	9.4	8.6	6.7	8.8	7.7	0.8	0.9	528406
YPG450	3.1	6.5	2.8	11.4	4.1	2.3	9.6	4.2	3.9	5	4.5	10.5	8.3	6.9	8.6	7.4	0.3	0.7	367264
YPG451	2.7	6.7	2.4	11.5	4.1	2.2	9.7	4	3.7	4.9	4.4	11.3	8.3	7	8.7	7.5	0.2	0.7	250518
YPG452	1.7	6.8	2.8	11.1	4.6	2.3	9.8	4.5	4	5.4	4.6	9.7	8.5	6.8	9	8	0.2	0.2	758769
YPG453	1.7	6.6	2.6	11.6	4.3	2.4	9.9	4.2	3.9	5	4.6	8.8	8.5	6.9	8.6	7.8	1.1	1.6	632180
YPG454	2.9	6.5	2.6	11.6	4.3	2.1	9.8	4.1	3.8	5	4.5	10.5	8.4	6.9	8.6	7.4	0.3	0.6	550894
YPG455	1.6	6.7	2.6	11.6	4.4	2.3	9.8	4.2	4	5	4.6	9	8.6	7.1	8.8	7.9	0.7	0.9	882713
YPG456	2.8	6.6	2.6	12	4.1	2.3	9.4	4	3.9	5	4.5	11.6	8.2	6.4	8.4	7.4	0.1	0.7	298928
YPG457	1.5	6.5	2.7	11.3	4.3	2.5	9.9	4.3	4	4.9	4.8	9	8.5	6.9	8.7	7.7	1	1.6	455886
YPG458	3	6.8	2.7	11.7	4.2	2.1	9.5	4.1	3.6	4.9	4.5	10.3	8.2	6.9	8.9	7.6	0.3	0.6	91200
YPG459	3.1	6.8	2.6	11.2	4.3	2.1	9.5	4.3	3.9	5.3	4.3	9.8	8.5	6.9	8.8	7.6	0.5	0.4	441815
YPG460	1.5	6.8	2.5	11.6	4.3	2.3	10	4.4	3.8	5.4	4.6	9.3	8.6	6.9	8.7	7.9	0.8	0.7	493826
YPG461	3.1	6.7	2.7	11.3	4.3	2.2	9.7	4.1	4	5	4.6	9.7	8.5	6.8	8.6	7.4	0.6	0.7	568260
YPG462	1.5	6.4	2.5	11.8	4.1	2.3	9.7	4.3	3.8	5.1	4.5	10.6	8.7	6.9	9	7.7	0.5	0.7	97579
YPG463	3.1	6.9	2.5	11.2	4.2	2.1	9.8	4.4	3.8	5.2	4.4	10	8.4	6.9	8.6	7.7	0.4	0.4	565735
YPG464	1.6	6.7	2.6	11.8	4.3	2.3	9.6	4.4	3.9	5.3	4.4	10.7	8.3	6.8	8.9	7.8	0.1	0.4	172072
YPG465	2.7	6.6	2.4	12	3.9	2.3	9.8	4	3.6	5	4.4	11.1	8.3	6.9	8.7	7.5	0.2	0.7	422693
YPG466	1.4	6.5	2.6	11.7	4.3	2.2	9.8	4.2	4	5.2	4.5	10.8	8.6	6.8	8.8	7.6	0.4	0.7	221625
YPG467	2.3	6.7	2.8	12	4.3	2.3	9.9	4.1	3.9	5	4.7	8.8	8.5	6.9	8.7	7.6	0.8	0.8	908450
YPG468	0	0	0	0	16.7	0	0	0	0	0	0	16.7	16.7	16.7	33.3	0	0	0	12
YPG469	1.5	6.5	2.7	11.9	4.2	2.4	9.8	4	3.8	5.2	4.5	9.6	8.5	6.8	8.7	7.6	1.1	1.1	766844
YPG470	3	6.6	2.5	12	4	2.1	9.9	4	3.8	4.9	4.4	10.7	8.3	6.8	8.8	7.6	0.2	0.4	359385
YPG471	3	6.5	2.6	11.4	4.2	2.2	9.8	4.3	3.8	5	4.4	10	8.5	6.7	8.7	7.5	0.8	0.5	269723
YPG472	1.5	6.9	2.6	11.3	4.3	2.2	10	4.4	3.8	5.3	4.4	10.1	8.7	7	9	7.6	0.4	0.6	362441
YPG473	1.4	6.6	2.6	12.2	4.1	2.4	10.2	4.2	3.8	5.2	4.5	10.9	8.3	6.7	8.7	7.4	0.4	0.6	349611
YPG474	2.9	6.5	2.5	11.8	4.2	2.2	9.6	4	3.8	4.7	4.5	11	8.1	6.9	8.7	7.5	0.2	0.8	244265
YPG475	2.8	6.7	2.4	12	4.1	2.2	9.8	4.1	3.7	5	4.4	10.1	8.6	6.8	8.7	7.4	0.3	0.6	516607
YPG476	1.4	6.7	2.6	12.3	4	2.2	9.9	4.2	3.8	5.1	4.4	10.9	8.4	6.7	8.8	7.7	0.2	0.9	191679
YPG477	1.4	6.5	2.6	11.9	4.2	2.5	9.8	4.1	4	5	4.5	9.8	8.4	6.9	8.5	7.5	1.1	1.1	434196
YPG478	1.5	6.5	2.7	11.7	4.5	2.3	9.7	4.1	3.9	4.9	4.6	9.2	8.4	7	8.6	7.7	0.9	1.9	606623
YPG479	3	6.4	2.8	11.7	3.8	2.4	9.5	4.2	4	4.8	4.5	11.4	8.3	6.7	8.4	7.5	0.2	0.7	167847
YPG480	3.5	6.8	2.9	11.2	4.3	2.5	9.5	4.3	4.2	5.3	4.6	8.5	8.5	6.7	8.5	7.6	0.2	0.8	266159
YPG481	3	6.5	2.8	11.8	4.3	2.4	9.5	4.1	3.9	4.9	4.5	8.9	8.2	6.7	8.6	7.5	1	1.4	499606
YPG482	1.4	6.7	2.6	11.6	4.4	2.5	9.8	4.2	3.9	5.1	4.8	8.9	8.3	6.9	8.5	7.7	0.8	1.9	711965
YPG483	1.5	6.8	2.8	11.6	4.3	2.4	9.8	4.2	4.1	5.1	4.7	9.1	8.4	6.9	8.4	7.5	1.2	1.3	1010186
YPG484	3	6.4	2.5	11.8	3.8	2.3	9.7	4.1	4.2	5	4.4	11.5	8.2	6.5	8.6	7.5	0.1	0.6	306630
YPG485	1.4	6.5	2.6	11.9	4.1	2.5	9.9	4.1	4.1	5.1	4.5	9.3	8.4	6.8	8.6	7.6	0.9	1.6	506435
YPG486	3	6.6	2.7	11.7	4.2	2.3	9.7	4.1	3.8	5	4.6	9.6	8.4	6.9	8.4	7.5	0.4	1.2	746542
YPG487	1.5	6.7	2.6	11.7	4.1	2.4	10	4.3	4.1	5.2	4.7	8.9	8.3	6.8	8.5	7.9	1	1.4	835343
YPG488	0	8.2	8.2	4.1	4.1	4.1	4.1	4.1	0	0	12.2	4.1	12.2	0	18.4	12.2	4.1	0	49
YPG489	1.7	6.6	2.6	11.8	4.4	2.5	9.8	4.2	3.9	5.2	4.6	9.1	8.3	6.9	8.7	7.7	0.6	1.5	973156
YPG490	1.4	6.6	2.7	12	4	2.5	9.9	4.2	3.9	5.2	4.6	9.4	8.5	6.9	8.7	7.7	0.5	1.1	930710
YPG491	2.9	6.7	2.6	11.8	4.2	2.3	9.7	4.1	4	4.8	4.5	9.5	8.3	7.1	8.3	7.4	0.6	1.1	554684
YPG492	2.9	6.6	2.7	11.3	4.2	2.2	9.5	4	4	5	4.6	11	8.3	6.5	8.5	7.5	0.4	0.8	360400
YPG493	3	6.6	2.6	11.9	4.1	2.3	10	4.1	4	5.1	4.5	9	8.3	6.8	8.5	7.6	0.7	1	1419970
YPG494	1.4	6.4	2.7	11.8	4.4	2.5	9.5	4.1	4.1	5.3	4.7	9.6	8.4	6.8	8.6	7.6	0.7	1.4	1639459
YPG495	3	6.7	2.7	11.2	4.3	2.5	9.4	4.3	4	4.9	4.6	9.2	8.3	6.9	8.5	7.4	0.4	1.7	660138
YPG496	1.5	6.9	2.8	11.7	4.3	2.4	10.1	4.2	4.1	5.1	4.6	9.4	8.4	6.7	8.7	7.7	0.5	1.1	420175
YPG497	1.5	6.7	2.7	11.9	4.1	2.2	9.6	4.2	4	5.1	4.8	9.3	8.4	7	8.6	7.6	0.8	1.5	318967
YPG498	2.9	6.7	2.6	11.8	4.1	2.5	9.5	4.1	3.8	4.8	4.5	9.6	8.3	7	8.4	7.7	0.6	1.1	505526
YPG499	3.1	6.6	2.6	11	4.3	2.3	9.7	4.3	4	5.2	4.4	9.5	8.5	6.9	8.6	7.6	0.8	0.5	1483037
YPG500	0	25	0	0	25	0	25	0	0	0	0	0	0	0	25	0	0	0	8
YPG501	1.5	6.7	2.7	11.8	4.2	2.6	9.6	4.2	4	5.2	4.7	9.2	8.6	7	8.4	7.8	0.6	1.2	579174
YPG502	3	6.4	2.7	11.6	4.3	2.4	9.9	4.1	4.1	5	4.6	9.1	8.4	6.8	8.6	7.6	0.8	0.7	1579175
YPG503	2.6	6.8	2.9	9.1	6.1	1.9	8.2	4.2	3.4	5	4.9	11.4	8.7	8	6.1	7.7	1.8	1.3	901
YPG504	2.8	6.6	2.4	12	3.9	2.1	9.4	4	3.8	5.1	4.3	11.8	8.4	6.7	8.7	7.4	0.2	0.4	249031
YPG505	3.2	6.4	2.6	11.1	4.4	2.3	9.5	4.4	3.9	5.2	4.4	9.6	8.5	6.6	8.6	7.7	0.9	0.5	542737
YPG506	3.2	7.2	2.5	11.2	3.9	2	9.2	4.8	4	4.2	4.1	10.2	8.7	7	9.8	7.9	0	0.1	6452
YPG507	1.7	6.6	2.6	11.3	4	2.4	9.8	4.5	4.1	5.3	4.5	10.1	8.5	6.9	8.5	7.7	0.4	1.1	457196
YPG508	1.7	6.7	2.7	11.5	4.5	2.2	9.9	4.4	4	5.2	4.5	9.5	8.6	6.9	8.8	7.8	0.6	0.6	662007
YPG509	1.6	6.7	2.8	11.3	4.4	2.3	9.8	4.6	4	5.4	4.6	9.8	8.5	6.9	9	7.9	0.2	0.3	532537
YPG510	1.7	6.7	2.8	11.3	4.4	2.2	9.8	4.5	3.9	5.3	4.5	10.5	8.5	6.7	8.9	7.9	0.3	0.1	331957
YPG511	3	6.7	2.5	11.7	4.1	2.2	9.6	4.3	3.9	5.2	4.6	9.6	8.5	6.8	8.7	7.7	0.5	0.3	528937
YPG512	0	0	0	0	0	0	0	0	0	0	0	0	0	0	0	0	0	0	0
YPG513	3.1	6.5	2.6	11.5	4.2	2.2	9.9	4.1	4.1	4.9	4.5	9.1	8.5	7	8.5	7.5	0.7	1	657524
YPG514	1.4	6.8	2.5	11.8	4.1	2.1	10.1	4.3	3.9	5.2	4.4	11.4	8.2	6.8	9.1	7.7	0	0.1	467568
YPG515	1.5	6.8	2.6	11.5	4.3	2.5	9.7	4.3	4	5.3	4.7	9.4	8.6	6.9	8.6	7.6	0.6	1	754504
YPG516	2.9	6.3	2.5	11.6	4	2.1	9.8	4.2	3.9	4.8	4.2	11.8	8.2	6.6	8.8	7.6	0.2	0.4	263040
YPG517	3	6.4	2.7	11.4	4.1	2.4	10	4.2	3.9	5.4	4.4	9.7	8.5	6.7	8.7	7.7	0.4	0.3	923006
YPG518	1.5	6.8	2.6	11.5	4.2	2.2	9.8	4.5	4	5.1	4.5	9.1	8.7	7.2	8.5	7.7	1.3	0.7	545583
YPG519	1.5	7	2.5	11.1	4.5	2.2	9.7	4.5	4.2	5	4.3	9.8	8.5	6.9	8.8	7.8	0.5	1	495925
YPG520	2.9	6.4	2.4	11.6	4	2.3	10.5	3.9	3.9	4.9	3.8	11.5	8.2	6.6	8.7	7.5	0.2	0.4	8548
YPG521	3.1	6.5	2.6	11.7	4	2.5	10.2	4	4.1	5.1	4.5	9.1	8.3	7	8.7	7.4	0.8	0.4	445436
YPG522	4.8	5.1	3.2	10.5	3.3	2.4	9.2	4.9	4.9	3.5	3.9	11.2	7.9	5.3	9.1	6.7	3.2	1.2	1237
YPG523	3	6.6	2.6	11.8	3.9	2.5	10.1	3.9	4	5	4.7	9	8.3	6.9	8.5	7.7	0.9	0.4	657604
YPG524	0	0	0	0	0	0	0	0	0	0	0	0	50	50	0	0	0	0	4
YPG525	3	6.6	2.6	12.3	3.9	2.3	10.1	3.9	4.3	4.7	4.8	9.1	8.2	7.6	8.1	7.3	0.8	0.5	17554
YPG526	2.6	6.7	2.7	11.4	4	2.6	10.1	4.1	4.1	5	4.7	9.3	8.4	7.1	8.7	7.4	0.7	0.3	29229
YPG527	0	11.1	0	22.2	11.1	0	0	0	0	0	11.1	11.1	11.1	11.1	0	11.1	0	0	18
YPG528	1	7.6	2.2	11.9	4.1	2.1	10.2	4.5	4.1	5	4.8	10.6	7.3	7.3	9.2	6.2	1.5	0.3	3008
YPG529	1.5	7	2.7	11.2	4.4	2.5	10.4	4.3	4.4	4.9	4.8	9.3	8.4	6.9	8.4	7.8	0.7	0.5	285400
YPG530	3	6.9	2.7	11.4	4.1	2.8	10.1	4.3	4	5.2	4.5	9.3	8.4	6.9	8	7.5	0.6	0.4	420653
YPG531	1.4	6.9	2.7	11.2	4.3	2.7	10.2	4.4	4.5	5.1	4.9	9.3	8.3	6.8	8.4	7.5	1.2	0.6	194103
YPG532	3	6.6	2.7	11.3	4	2.6	10.2	4.3	4.1	5.1	4.8	9.2	8.3	6.8	8.1	7.8	0.9	0.5	281801
YPG533	1.6	7	2.7	11.3	4.2	2.7	10.4	4.4	4.2	4.9	4.8	9.5	8.3	6.9	8.3	7.7	0.8	0.5	311115
YPG534	3	6.8	2.8	11	4.1	2.8	10	4.4	4	5	4.7	9.3	8.2	6.6	8.1	7.7	1	0.5	364537
YPG535	1.6	6.9	2.7	11.4	4.2	2.8	10.2	4.4	4.3	5	4.8	9.3	8.4	7	8.4	7.6	0.6	0.5	280655
YPG536	3	6.9	2.6	11.1	4	2.6	10.1	4.5	4.2	5.2	4.6	9	8.3	6.8	8.3	7.7	0.6	0.6	227715
YPG537	3.1	7	2.7	11.2	4.2	2.8	10	4.1	4.1	5.1	4.6	9.1	8.3	6.7	8	7.8	0.5	0.5	357040
YPG538	3	6.5	2.6	11.1	4.2	2.7	10.6	4.3	4	4.9	4.8	9.2	8.2	6.9	8	7.5	1.1	0.5	224860
YPG539	1.5	6.6	2.8	11.5	4.1	2.6	10.3	4.5	4.3	5.2	4.7	9.3	8.4	6.7	8.4	7.5	0.9	0.6	276511
YPG540	1.5	7.1	2.7	11.4	4.2	2.6	10.1	4.3	4.3	5	4.8	9.4	8.4	6.8	8.4	7.7	0.7	0.6	359751
YPG541	1.4	7	2.6	12.1	4.3	2.5	10	4.1	4.1	5.1	4.7	9.1	8.4	6.7	8.8	7.7	0.7	0.6	578204
YPG542	3	6.5	2.6	11.7	4	2.5	10	4	3.9	5	4.7	9.2	8.5	6.7	8.6	7.5	0.9	0.5	611370
YPG543	1.4	6.9	2.6	12.1	4.1	2.3	10.2	4.1	4.2	5.2	4.9	9	8.5	7	8.5	7.8	0.8	0.5	869962
YPG544	2.9	6.6	2.6	12	3.8	2.5	10.1	4.1	4.1	4.8	4.7	9.1	8.3	7	8.6	7.6	0.9	0.4	821230
YPG545	2.9	6.6	2.6	11.7	3.9	2.6	9.9	4	4.1	5.1	4.8	9.2	8.2	6.8	8.7	7.7	0.8	0.4	488858
YPG546	1.5	6.7	2.6	11.9	4.1	2.3	10.1	4	4	4.9	4.8	9.2	8.5	6.8	8.9	7.8	1.1	0.7	388423
YPG547	2.9	6.8	2.7	11.9	4.1	2.4	10	4	4.1	4.8	4.7	9.1	8.2	6.8	8.3	7.7	0.9	0.5	514042
YPG548	0	0	0	0	0	0	0	0	0	0	0	0	0	0	0	0	0	0	0
YPG549	1.6	7	2.7	11.1	4.1	2.9	10.1	4.4	4	5.2	4.8	9.3	8.4	6.7	8.1	7.9	0.9	0.7	323222
YPG550	1.5	6.9	2.6	11.1	4.2	2.6	10.2	4.4	4	5.1	4.6	9.5	8.4	7	8.3	7.7	0.9	0.7	276232
YPG551	0	0	0	0	50	0	0	0	0	0	50	0	0	0	0	0	0	0	4
YPG552	3.2	6.8	2.7	10.9	4.2	2.6	10.1	4.3	4.2	4.7	4.6	9.2	8.1	6.9	8.3	7.7	0.9	0.7	214827
YPG553	1.5	7	2.7	11.2	4.1	2.6	10.4	4.5	4.2	4.9	4.7	9.4	8.4	6.8	8	7.9	0.8	0.8	239027
YPG554	1.5	6.9	2.6	11.1	4.2	2.9	10.4	4.5	4.1	5	4.8	9.4	8.3	7	8.2	7.6	0.9	0.8	307248
YPG555	3.1	6.8	2.8	11.1	4.3	2.8	9.8	4.3	3.9	5.1	4.5	9	8.4	6.8	8.3	7.6	0.8	0.6	276981
YPG556	3.2	6.9	2.6	11.1	4	2.5	10.2	4.5	3.9	5.1	4.7	9.2	8.2	6.8	8.2	7.8	0.7	0.5	195173
YPG557	1.8	6.5	2.5	11	3.9	2.9	10.7	4.9	4.5	5	4.5	9.8	8	6.9	7.8	7.9	0.8	0.8	8544
YPG558	3.1	6.6	2.6	10.8	4.4	2.7	10.1	4.4	3.9	4.9	4.6	9.2	8.2	6.8	8	7.7	1.4	0.5	194832
YPG559	3.1	7.1	2.5	11.3	4.3	2.5	10.1	4.2	3.7	4.7	4.7	9	8.2	6.8	8.2	8	0.7	0.8	204896
YPG560	1.6	7	2.7	10.9	4.1	2.6	10.3	4.5	4.1	5.2	4.7	9.4	8.4	7	8.4	7.6	0.9	0.5	378991
YPG561	0	0	0	50	0	0	0	0	0	0	0	0	0	0	50	0	0	0	4
YPG562	3	6.6	2.7	11.6	3.8	2.3	10.1	4	3.9	5	4.8	9.1	8.3	6.7	8.7	7.7	1.2	0.4	473640
YPG563	1.4	6.8	2.8	12	4.2	2.6	9.9	4.1	4.1	5	4.7	9.2	8.4	6.9	8.7	7.7	0.8	0.6	313324
YPG564	3.1	6.9	2.6	11.9	3.9	2.4	10	4.1	3.9	5	4.7	9.2	8.4	6.8	8.5	7.7	0.6	0.4	398157
YPG565	3.1	7	2.6	11.2	4.2	2.7	10.1	4.5	3.9	5	4.4	9.1	8.3	7	8.1	7.8	0.6	0.5	250021
YPG566	3.1	7.1	2.7	10.9	3.9	2.7	10.2	4.4	3.9	5.3	4.8	9.2	8.1	6.9	7.8	8	0.6	0.5	178077
YPG567	1.6	6.8	2.8	10.9	4.3	3	10	4.6	4.1	5.2	4.7	9.3	8.5	6.7	8.2	7.6	1.2	0.6	177775
YPG568	1.7	6.9	2.7	11.1	4.4	2.7	10.1	4.5	4.2	4.8	4.7	9.5	8.4	7	8.3	7.8	0.5	0.6	187085
YPG569	1.5	7.1	2.7	10.9	4.5	2.6	10.2	4.5	3.9	4.9	4.8	9	8.3	7.1	8.3	8	0.8	0.9	274616
YPG570	3	6.8	2.7	10.8	4.2	3	10.2	4.4	4.1	5	4.7	9.1	8.2	6.9	8.1	7.6	0.5	0.7	252349
YPG571	3.1	6.8	2.6	11.3	4.3	2.7	10.2	4.3	4	4.8	4.7	9.1	8.3	6.8	8.1	7.6	0.7	0.6	273452
YPG572	1.6	7.1	2.7	11	4.1	2.7	10	4.5	4	5	4.7	9.4	8.3	7.1	8.4	7.8	0.7	0.8	308066
YPG573	1.7	7.1	2.7	11	4.3	2.6	9.9	4.6	3.8	5	4.7	9.4	8.4	7.1	7.9	7.9	0.9	0.9	37532
YPG574	1.6	7.1	2.7	11.1	4.2	2.7	10	4.5	3.9	5	4.7	9.4	8.5	6.7	8.2	8	0.8	0.7	162474
YPG575	3.1	6.9	2.8	10.5	4.1	2.8	10	4.4	4	5.1	4.7	9.3	8.3	6.9	8.3	7.6	0.6	0.6	293965
YPG576	1.6	7.1	2.7	11	4.2	2.8	10.3	4.6	4	4.8	4.6	9.3	8.3	7.3	8.2	7.9	0.6	0.6	168094
YPG577	3.1	6.6	2.7	11.9	4	2.4	10	4	3.9	4.8	4.7	9.1	8.3	6.7	8.7	7.6	0.7	0.6	351550
YPG578	1.4	6.9	2.7	11.9	4.1	2.5	10.1	4.1	4.1	5	4.8	9.4	8.5	6.9	8.7	7.7	0.7	0.6	469513
YPG579	1.4	7	2.6	12	4.2	2.5	10.1	4	3.9	5	4.9	9.2	8.3	7.1	8.6	7.7	0.8	0.9	521468
YPG580	0	0	0	0	0	0	0	33.3	0	0	0	33.3	0	0	33.3	0	0	0	6
YPG581	1.5	7.1	2.7	10.9	4.2	2.7	10.1	4.5	4	4.8	4.8	9.4	8.5	6.9	8.2	8	0.9	0.8	306997
YPG582	1.6	7.1	2.8	10.8	4.3	2.7	10.1	4.4	4.1	4.9	4.9	9.3	8.4	6.8	8.2	7.8	1	0.8	238262
YPG583	3.2	6.7	2.6	11.1	4.3	2.9	9.9	4.4	3.8	5	4.6	9.2	8.1	6.9	8	7.9	0.8	0.7	238500
YPG584	3.2	6.8	2.7	11	4.1	2.8	10	4.6	3.9	5.1	4.6	9.5	8.1	6.9	8.1	7.6	0.5	0.7	366180
YPG585	3.1	6.8	2.7	10.9	4.2	2.6	10.4	4.3	4.2	5	4.8	9.2	8.3	6.8	8.2	7.4	0.7	0.5	275874
YPG586	1.5	7	2.7	11	4.3	3	10.2	4.5	4	4.9	4.6	9.2	8.3	6.9	8.2	7.8	1.2	0.6	306699
YPG587	1.5	7.2	2.7	11.2	4	2.8	10.3	4.6	4.1	4.9	4.9	9.1	8.3	6.7	8.5	7.8	0.7	0.7	373792
YPG588	3.3	6.8	2.7	11	4	2.8	10.1	4.3	3.8	5.1	4.7	9.2	8.2	6.6	8.2	7.7	0.7	0.7	362640
YPG589	3	6.8	2.6	12	4.2	2.4	9.8	4	4	4.9	4.8	8.9	8.4	6.8	8.5	7.6	0.7	0.6	421531
YPG590	3	6.6	2.6	11.9	4	2.7	9.9	4	4.1	5.1	4.9	8.8	8.2	6.9	8.5	7.6	0.8	0.5	845575
YPG591	1.4	6.9	2.7	11.8	3.9	2.4	10.2	4	4	5	4.9	9.3	8.5	6.9	8.8	7.8	0.8	0.6	608747
YPG592	1.4	6.8	2.6	11.9	4.2	2.4	10.2	4.1	4	5.1	4.9	9.3	8.5	6.9	8.6	7.7	0.8	0.6	374329
YPG593	1.6	7	2.7	11	4	2.7	10.5	4.6	4.1	5.1	4.7	9.3	8.4	6.8	8.5	7.8	0.8	0.7	326160
YPG594	3.2	6.9	2.7	11.2	4.4	2.7	9.9	4.2	4.5	4.9	4.5	9	8.3	6.9	7.9	7.6	0.7	0.6	321104
YPG595	3.2	6.9	2.9	11.1	4.2	2.7	10	4.7	4	5.1	4.4	8.8	8.3	6.6	8.3	7.6	0.7	0.6	69337
YPG596	1.6	6.9	2.7	11.1	4.1	2.6	10.5	4.5	4	5	4.8	9.2	8.4	6.8	8.3	8	0.8	0.9	386201
YPG597	3	6.4	2.7	11.8	4.4	2.3	10.3	3.9	4.1	4.6	4.9	9	8.3	6.9	8.6	7.5	0.8	0.5	431935
YPG598	1.5	6.8	2.8	11.9	3.9	2.4	10.1	4	4.1	5.1	4.9	9.4	8.3	7.1	8.6	7.7	0.7	0.7	353513
YPG599	1.8	6.6	2.8	11.9	4.1	2.4	9.9	4	4.1	5.1	4.9	9.1	8.4	7.1	8.4	7.6	1	0.7	566760
YPG600	2.9	6.7	2.6	11.7	4.3	2.4	10	4	4.1	5	4.9	9.3	8.2	6.6	8.5	7.6	0.9	0.3	363815
YPG601	1.5	6.7	2.7	11.7	4.4	2.5	10.2	4	4.1	5.1	4.8	9.2	8.3	7.1	8.7	7.5	0.9	0.6	529816
YPG602	1.6	6.7	2.6	12	4	2.2	10.2	4.1	4.1	4.9	4.9	9.2	8.5	6.9	8.8	7.8	0.9	0.6	353704
YPG603	3	6.4	2.7	11.8	4.2	2.6	10	4	4	4.9	4.9	9	8.2	7	8.5	7.7	0.6	0.6	536245
YPG604	2.8	6.5	2.6	11.9	4	2.4	10.1	4.1	4.1	5	4.9	9	8.3	6.9	8.7	7.5	0.9	0.6	550296
YPG605	3	6.6	2.6	11.8	4.1	2.6	10	3.9	4.2	4.9	4.7	8.8	8.3	6.8	8.5	7.3	1.5	0.5	344672
YPG606	1.5	6.5	2.8	11.9	4.3	2.2	10.2	4.1	4.3	4.7	4.9	9	8.5	7	8.8	7.6	1.1	0.6	408963
YPG607	1.5	6.5	2.7	11.8	4.2	2.3	10.5	4.1	4.2	4.9	4.9	9.2	8.3	7.2	8.5	7.5	0.9	0.8	418171
YPG608	3	6.8	2.7	11.7	4.2	2.5	9.9	4.1	4	4.9	4.6	9	8.2	7	8.4	7.5	0.9	0.6	462379
YPG609	1.4	6.7	2.6	12	4.1	2.6	10.2	4.1	4.3	5.2	4.7	9.3	8.3	6.8	8.7	7.5	0.9	0.5	313687
YPG610	0	0	0	0	0	0	0	0	0	0	0	100	0	0	0	0	0	0	2
YPG611	2.7	7	2.5	11.7	4.3	2.6	9.8	4.2	4	5	4.7	9.1	8.4	6.9	8.5	7.6	0.5	0.4	564661
YPG612	3.2	6.9	2.7	12	4.1	2.4	10	4.1	3.8	5	4.7	8.8	8.2	7.1	8.3	7.6	0.7	0.5	760746
YPG613	3	6.7	2.6	11.6	4.4	2.4	9.6	4.1	3.7	4.9	4.7	8.7	8.2	6.8	8.7	7.8	1.3	0.7	662110
YPG614	3.1	6.7	2.7	11.6	4.2	2.4	9.5	4.1	3.6	5.1	4.6	8.7	8.4	6.7	8.4	7.6	1.5	1.1	757334
YPG615	1.5	6.8	2.6	11.6	4.3	2.4	9.8	4.1	3.7	5	4.6	8.8	8.5	6.6	8.7	7.8	2.1	1.1	497832
YPG616	1.6	6.8	2.7	11.8	4.4	2.3	9.9	4.2	3.7	5.2	4.7	8.7	8.5	7	8.8	7.7	1.2	1	410652
YPG617	1.5	7	2.6	11.7	4.1	2.3	9.6	4.2	3.5	5	4.7	8.6	8.4	6.8	8.6	7.9	2.1	1.1	562500
YPG618	3	6.6	2.7	11.5	4.4	2.4	9.6	4.1	3.7	5	4.7	8.7	8.3	6.9	8.7	7.7	1.1	1.1	844920
YPG619	1.5	6.7	2.6	11.9	4.4	2.4	9.9	4.1	3.6	5	4.6	8.9	8.4	6.9	8.8	7.6	1.7	1	859102
YPG620	3.1	6.7	2.6	11.6	4.4	2.3	9.7	4.1	3.8	5.1	4.6	8.8	8.5	6.7	8.6	7.7	1	0.8	697672
YPG621	3.1	6.8	2.7	11.4	4.3	2.2	9.7	4.1	3.7	5	4.7	8.7	8.3	6.7	8.8	7.6	1.1	0.9	574100
YPG622	0	0	0	0	0	0	0	0	0	100	0	0	0	0	0	0	0	0	2
YPG623	1.5	6.8	2.6	11.7	4.4	2.5	10	4.2	3.6	5.1	4.7	8.8	8.4	7	8.6	7.7	1.3	1.1	854972
YPG624	3.4	11	1.7	13.6	3.4	1.7	6.8	1.7	9.3	6.8	3.4	7.6	8.5	1.7	6.8	6.8	4.2	1.7	118
YPG625	3	6.5	2.7	11.3	4.5	2.4	9.9	4.1	3.7	4.8	4.6	8.8	8.5	6.9	8.7	7.7	1.3	0.6	398630
YPG626	1.5	6.8	2.7	11.9	4.3	2.2	9.6	4	3.6	5.1	4.7	8.8	8.4	6.9	8.7	7.8	1.6	1.1	398778
YPG627	3.1	6.8	2.5	11.5	4.3	2.3	9.8	4	3.7	4.9	4.6	8.9	8.5	6.7	8.9	7.7	1	0.9	489837
YPG628	3.1	6.6	2.6	11.7	4.4	2.2	9.6	4.2	3.6	5	4.7	8.9	8.4	6.9	8.4	7.7	0.9	1.2	324495
YPG629	1.5	6.6	2.7	12	4.4	2.4	9.9	4.1	3.7	4.9	4.8	8.8	8.5	6.8	8.9	7.8	1.1	1.1	476515
YPG630	3	6.8	2.6	11.5	4.2	2.3	9.6	4.1	3.7	5.1	4.6	8.7	8.3	7	8.3	7.7	1.6	0.9	578390
YPG631	3.1	6.7	2.7	11.3	4.3	2.2	9.7	4.1	3.6	4.8	4.6	8.8	8.3	6.9	8.5	7.7	2	0.9	533240
YPG632	1.5	6.7	2.7	11.7	4.3	2.5	9.4	4.1	3.8	5.1	4.7	8.7	8.4	6.7	8.7	7.7	1.7	1.7	367530
YPG633	3	6.3	2.4	10.9	4.1	2.1	9	3.7	3.4	7.2	4.3	8.2	7.9	6.6	8.3	10.2	1.1	1.2	64755
YPG634	2.9	6.8	2.6	11.8	4.3	2.4	9.5	4	3.6	5	4.7	8.8	8.3	6.8	8.6	7.8	1.2	0.8	467463
YPG635	1.5	6.6	2.6	11.4	4.3	2.6	9.6	4.1	3.8	5	4.6	8.6	8.4	6.5	8.5	7.7	2.6	1.6	413523
YPG636	1.5	6.7	2.7	11.3	4.3	2.3	9.7	4.1	3.7	5	4.6	8.7	8.3	6.7	8.6	7.6	2.8	1.3	508965
YPG637	1.5	6.6	2.7	11.7	4.4	2.4	10	4.1	3.7	5.2	4.6	9	8.5	6.9	8.8	7.9	1.2	0.9	483113
YPG638	1.5	6.7	2.6	11.6	4.2	2.5	9.8	4.1	3.8	5.1	4.7	8.7	8.3	6.7	8.9	7.9	2	1.1	754488
YPG639	3.1	6.6	2.6	11.7	4.2	2.3	9.5	4.2	3.6	5	4.6	8.8	8.4	6.9	8.5	7.7	1.3	1	889067
YPG640	3.1	6.8	2.6	11.9	4.5	2.2	9.6	4.1	3.6	4.8	4.8	8.7	8.3	7	8.7	7.6	0.8	1.2	713849
YPG641	1.5	7	2.6	12.1	4.2	2.3	9.9	4.2	3.5	5.1	4.7	8.7	8.5	6.9	8.7	7.9	1.3	0.9	371086
YPG642	1.5	6.7	2.6	11.6	4.3	2.4	9.6	4.2	3.6	5	4.7	9.1	8.4	7	8.8	7.6	1.5	1.5	340849
YPG643	3	6.6	2.6	11.7	4.2	2.4	9.7	4.1	3.6	5.1	4.6	8.8	8.4	6.7	8.5	7.6	1.6	0.8	710539
YPG644	3.1	6.5	2.6	11.7	4.4	2.2	9.7	4.1	3.7	4.9	4.7	8.8	8.3	6.6	8.8	7.9	0.9	1.1	514548
YPG645	3.1	6.8	2.7	11.9	4.3	2.2	9.7	4.1	3.5	5.1	4.6	8.7	8.3	6.9	8.8	7.7	0.8	1	624709
YPG646	3	6.7	2.5	11.6	4.2	2.3	9.9	4.2	3.6	4.9	4.5	8.7	8.4	6.8	8.7	7.8	0.9	1.2	511093
YPG647	1.5	6.9	2.6	11.9	4.3	2.4	9.7	4.1	3.8	5.1	4.8	8.7	8.5	6.7	8.8	7.8	1.4	0.9	541425
YPG648	1.5	6.7	2.7	11.6	4.5	2.5	9.9	4.1	3.7	5.2	4.8	8.7	8.5	6.9	8.7	7.9	1.4	0.9	751064
YPG649	0	0	0	0	0	0	0	0	0	0	0	0	0	0	0	0	0	0	0
YPG650	3	6.8	2.6	11.7	4.2	2.2	9.5	4	3.7	5.1	4.6	8.7	8.3	6.8	8.5	7.6	1.7	0.9	606422
YPG651	3	6.5	2.6	11.5	4.3	2.2	9.6	4.1	3.7	4.9	4.6	8.8	8.5	7	8.5	7.5	1.4	1.1	705066
YPG652	1.5	6.9	2.7	12	4.3	2.6	10	4.3	3.5	4.9	4.7	8.8	8.5	6.7	8.9	7.8	0.9	1	239729
YPG653	3	6.9	2.6	11.6	4.2	2.5	9.7	4.2	3.6	5.1	4.6	8.7	8.4	6.7	8.5	7.7	1.2	0.9	703852
YPG654	1.5	6.7	2.7	11.9	4.5	2.3	10	4.1	3.7	4.9	4.7	9	8.4	7	8.8	7.7	1.1	0.9	569514
YPG655	1.5	6.7	2.6	11.8	4.1	2.2	9.9	4.2	3.6	4.9	4.6	9.1	8.5	6.8	8.9	7.9	1.5	1.2	662439
YPG656	3	6.8	2.6	11.9	4.3	2.3	9.5	4.2	3.7	5	4.5	8.5	8.4	6.9	8.6	7.8	1.1	0.9	607488
YPG657	1.5	6.9	2.6	11.6	4	2.3	9.8	4.2	3.8	4.8	4.7	8.8	8.4	6.8	8.8	7.8	2.3	1	657726
YPG658	3.1	6.6	2.7	11.7	4.4	2.3	9.6	4.2	3.6	5.1	4.7	8.9	8.4	7	8.6	7.7	0.7	0.6	569042
YPG659	2.6	5.6	2.4	10.2	2	2.4	6.1	3.9	3.4	5.6	1.9	10.6	9	8	10.2	7.2	5.8	2.9	586
YPG660	1.5	6.9	2.6	11.9	4.4	2.5	9.7	4	3.6	4.9	4.6	8.8	8.4	6.9	8.8	7.8	1.5	1.1	385603
YPG661	2.8	6.6	2.5	11.3	4.2	2.3	9.8	4.1	3.6	4.8	4.5	8.7	8.4	6.6	8.5	7.7	2.5	1.1	641169
YPG662	3	6.6	2.6	11.6	4.3	2.3	9.7	4.2	3.6	4.8	4.6	8.6	8.5	6.9	8.8	7.6	1.3	1.1	714006
YPG663	1.6	6.7	2.7	11.8	4.3	2.5	9.7	4.4	3.7	5	4.4	8.9	8.5	6.8	8.8	7.9	1.4	0.9	479313
YPG664	1.5	6.8	2.5	11.6	4.2	2.3	9.7	4.3	3.6	5.1	4.6	8.6	8.4	6.9	8.5	7.6	2.4	1.5	645725
YPG665	3.3	6.1	2.6	11.9	4.8	2.3	10.7	4	4	4.2	4.6	9.9	7.8	6.4	7.6	6	2	1.8	1257
YPG666	1.5	6.6	2.6	11.9	4.2	2.4	9.9	4.3	3.8	5.1	4.5	8.9	8.5	7	8.7	7.8	0.9	1.2	859788
YPG667	1.5	6.5	2.6	11.6	4.2	2.2	10	4.3	3.6	4.9	4.6	8.7	8.5	6.6	8.8	7.8	2.1	1.3	950419
YPG668	6.5	6.5	6.5	9.7	6.5	0	12.9	6.5	0	6.5	0	6.5	6.5	0	6.5	6.5	6.5	6.5	31
YPG669	1.4	6.2	2.4	10.9	4.1	2.2	9.1	4	3.6	4.6	4.3	8	7.8	12.6	8	7.2	1.9	1.7	662521
YPG670	3	6.6	2.6	11.3	4.1	2.3	9.9	4.2	3.6	5.1	4.6	8.9	8.3	6.7	8.4	7.9	1.6	1	873295
YPG671	3.9	6.5	1.2	11.3	4.2	2.1	10.4	4.7	3.9	6.3	3.8	10.3	7.6	6	6.7	7.6	1.7	1.7	1624
YPG672	3	6.7	2.6	11.3	4.4	2.3	9.6	4.2	3.6	4.8	4.5	8.7	8.5	7	8.7	7.6	1.4	1.1	767545
YPG673	2.9	6.4	2.6	11.5	4.3	2.4	9.5	4.2	3.7	4.9	4.5	8.8	8.5	6.8	8.5	7.8	1.6	1	427454
YPG674	3	6.6	2.6	11.6	4.3	2.4	9.9	4.2	3.7	5	4.5	8.7	8.4	6.7	8.5	7.7	1.3	1.1	399194
YPG675	1.5	6.9	2.7	11.9	4.2	2.2	9.9	4.2	3.6	5	4.6	9	8.6	6.8	8.8	7.8	1.4	1.1	519550
YPG676	1.5	6.8	2.6	11.8	4.2	2.1	9.9	4.2	3.6	5	4.7	8.8	8.5	7	8.9	7.7	1.5	1.2	331986
YPG677	1.6	6.8	2.6	11.6	4.3	2.3	9.9	4.1	3.7	4.8	4.6	8.9	8.6	6.9	8.9	7.7	1.5	1.1	683558
YPG678	2.9	6.7	2.6	11.8	4	2.3	9.7	4.3	3.7	5	4.6	8.6	8.4	6.7	8.6	7.7	0.9	1.4	678762
YPG679	1.5	6.7	2.6	11.6	4.2	2.4	9.8	4.2	3.7	5.1	4.7	8.8	8.4	6.9	8.6	7.8	1.7	1.4	604442
YPG680	3	6.6	2.6	11.8	4.2	2.1	9.7	4.2	3.5	4.9	4.5	8.9	8.3	6.7	8.7	7.8	1.6	0.9	408353
YPG681	1.5	6.8	2.7	11.9	4.1	2.4	9.7	4.3	3.5	4.9	4.6	9	8.4	6.8	8.9	7.9	1.1	1.4	387105
YPG682	3	6.5	2.7	11.5	4.1	2.3	9.8	4.1	3.7	5	4.6	8.7	8.4	7	8.5	7.7	1.3	1.1	510913
YPG683	3	6.5	2.5	11.7	4.3	2.1	9.8	4.2	3.7	5.1	4.5	8.6	8.4	6.9	8.6	7.9	1.2	0.9	525791
YPG684	1.5	6.8	2.6	11.8	4.3	2.5	9.8	4.2	3.7	4.9	4.6	8.7	8.6	6.8	8.8	7.8	1.6	1.1	569152
YPG685	1.5	6.5	2.6	11.6	4.3	2.4	9.9	4.3	3.7	5	4.6	8.8	8.5	7	8.7	7.9	1.5	1.3	416472
YPG686	1.5	6.6	2.6	11.7	4.2	2.5	10	4.3	3.6	5.1	4.5	8.6	8.4	6.7	8.8	7.8	1.5	1.5	714765
YPG687	3	6.7	2.6	11.6	4.3	2.2	9.7	4.2	3.6	4.8	4.5	8.6	8.5	7	8.7	7.6	1.3	0.9	666037
YPG688	3.1	6.8	2.6	11.7	4.2	2.3	9.6	4.2	3.7	5	4.6	8.8	8.4	6.6	8.5	7.7	1.5	0.9	586107
YPG689	1.5	6.5	2.7	11.6	4.1	2.1	9.9	4.2	3.7	4.9	4.6	8.9	8.3	6.9	8.7	7.7	2	1.7	355624
YPG690	1.5	6.8	2.6	11.8	4.2	2.3	9.7	4.2	3.5	5	4.5	8.9	8.6	6.8	8.7	7.9	1.8	1.2	292655
YPG691	3	6.8	2.6	11.5	4.2	2.4	9.7	4.2	3.6	5	4.6	8.7	8.6	6.7	8.6	7.9	0.8	1.1	623515
YPG692	3.1	6.6	2.6	11.7	4.4	2.3	9.8	4.2	3.7	4.9	4.6	8.5	8.3	6.9	8.6	7.6	1.1	1	602433
YPG693	3	6.7	2.7	11.8	4.3	2.3	9.6	4.4	3.7	5	4.5	8.8	8.4	6.7	8.8	7.6	1	0.8	725851
YPG694	1.5	6.8	2.6	11.8	4.1	2.4	10	4.2	3.5	5	4.6	8.9	8.5	7	8.7	7.8	1.4	1.1	626777
YPG695	1.5	6.7	2.6	11.5	4.3	2.4	9.9	4.3	3.7	5.1	4.7	8.6	8.5	6.8	8.8	8.1	1.4	1.1	648105
YPG696	3	6.6	2.6	11.6	4.1	2.2	9.8	4.2	3.7	4.8	4.6	8.7	8.5	6.8	8.6	7.7	1.5	1	486868
YPG697	3.1	6.4	2.6	11.9	4.1	2.2	10	4.2	3.6	4.8	4.6	8.8	8.4	6.7	8.7	7.7	1.1	1.1	288797
YPG698	1.5	7	2.6	11.9	4.4	2.4	9.9	4.3	3.6	5	4.6	8.7	8.5	6.9	8.6	7.7	1.6	0.9	436849
YPG699	1.5	6.8	2.7	11.5	4.4	2.3	9.9	4.2	3.8	5.1	4.5	8.8	8.5	6.8	8.7	7.9	1.9	0.8	523488
YPG700	3	6.6	2.6	11.5	4.1	2.4	9.8	4.3	3.7	4.9	4.5	8.8	8.5	6.7	8.7	7.7	1.2	0.9	513776
YPG701	0.9	6.2	1.8	8.4	4.9	2.7	9.3	5.8	2.7	6.7	2.7	11.6	8	11.6	8	6.2	1.3	1.3	225
YPG702	3.1	6.6	2.5	11.9	4.3	2.3	9.8	4.1	3.6	4.9	4.6	8.7	8.4	6.6	8.7	7.9	1.1	0.9	455040
YPG703	1.5	6.7	2.5	11.8	4.3	2.2	9.8	4.3	3.6	5.1	4.8	9	8.5	6.8	8.6	7.7	1.6	1.3	449816
YPG704	1.5	6.7	2.7	11.6	4.3	2.4	9.9	4.4	3.6	5	4.5	8.7	8.4	6.9	8.8	7.7	2.2	0.8	459515
YPG705	3.2	6.5	2.7	11.4	4.2	2.1	9.6	4.2	3.5	4.9	4.5	9.6	8.3	6.7	8.7	7.5	0.7	1.6	1117869
YPG706	1.5	7	2.6	11.5	4.3	2.3	9.9	4.4	3.7	5.1	4.5	10.5	8.4	6.9	8.8	7.6	0.3	0.9	641029
YPG707	3.1	6.6	2.6	11	4.1	2.1	9.8	4.3	3.7	5	4.6	10.4	8.3	7	8.7	7.8	0.5	0.6	375271
YPG708	1.5	6.8	2.4	11.8	4.3	2.4	9.9	4.1	3.6	5	4.4	11.9	8.3	6.7	8.7	7.5	0.1	0.5	989703
YPG709	2.9	6.4	2.3	11.4	3.9	2	9.9	4	3.3	4.8	4.3	13.8	8.1	6.6	8.6	7.4	0.1	0.4	607578
YPG710	3.1	6.6	2.6	11.1	4.5	2.5	9.7	4.4	3.8	5	4.5	9.7	8.4	6.8	8.5	7.7	0.4	0.6	561543
YPG711	1.5	7	2.6	11	4.2	2.2	9.7	4.3	3.8	5.2	4.6	11.1	8.3	6.8	9	7.5	0.3	0.8	690584
YPG712	16.1	6.5	6.5	0	9.7	0	6.5	6.5	0	6.5	0	9.7	6.5	6.5	6.5	6.5	0	6.5	31
YPG713	1.5	6.7	2.6	11.3	4.3	2.3	9.7	4.4	3.8	5.2	4.6	10	8.5	7	8.7	7.8	0.6	1	1032370
YPG714	1.5	7	2.6	11.4	4.4	2.3	9.6	4.4	3.7	5.2	4.5	10.5	8.6	6.8	8.7	7.9	0.2	0.7	768579
YPG715	2.8	6.4	2.3	11.6	4.2	1.9	10	4	3.3	4.8	4.3	12.9	8	6.7	8.7	7.4	0.1	0.6	421129
YPG716	2.4	4.7	0	13.5	5.9	4.7	8.2	7.6	3.5	3.5	2.9	11.2	7.1	5.9	5.9	7.6	2.9	2.4	170
YPG717	1.5	6.6	2.6	11.4	4.5	2.3	9.9	4.3	3.7	5.1	4.6	9	8.6	7.1	8.8	7.8	1	1.3	1678232
YPG718	3.1	6.8	2.5	11.4	4.3	2.1	9.9	4.3	3.6	5	4.5	9.8	8.3	6.9	8.7	7.5	0.3	1.1	821293
YPG719	1.5	6.6	2.5	11.6	4.2	2.1	10	4.2	3.5	4.7	4.4	13.2	8.1	6.5	8.5	7.6	0.1	0.7	210236
YPG720	3	6.8	2.5	11.4	4.1	2.3	9.9	4.3	3.6	5	4.5	10.4	8.3	6.8	8.6	7.6	0.3	0.5	670658
YPG721	1.5	6.9	2.6	11.5	4.2	2.3	9.9	4.5	3.6	5	4.6	9.2	8.5	7	8.7	7.9	0.6	1.6	765516
YPG722	3.7	4.8	2.4	11.9	3.6	2.9	10.5	5.7	2.6	3.6	3.9	8	7.3	9	9.9	7.3	1	1.9	1130
YPG723	2.7	6.8	2.3	11.9	4.2	2	9.9	3.8	3.4	4.8	4.2	12.6	8	6.6	8.8	7.2	0.1	0.7	367407
YPG724	3.1	6.8	2.6	11.4	4.4	2.3	10	4.4	3.7	4.9	4.6	9.4	8.5	6.7	8.8	7.4	0.3	0.7	226804
YPG725	1.7	6.5	2.7	11.3	4.2	2.3	9.6	4.5	3.7	5	4.6	10.5	8.7	7	9	7.8	0.2	0.8	273743
YPG726	2.9	6.5	2.5	11.6	4.3	2	9.8	4.1	3.6	5	4.3	11.1	8.2	6.7	8.6	7.5	0.5	0.6	658483
YPG727	1.5	6.9	2.3	12.2	4.2	2	9.8	4.1	3.4	5	4.4	11.6	8.4	6.7	8.5	7.4	0.2	1.3	126803
YPG728	2.8	6.7	2.4	11.7	3.9	2.2	9.8	4.1	3.6	4.9	4.4	12.4	8.1	6.5	8.6	7.4	0.1	0.6	734380
YPG729	1.6	6.7	2.5	11.2	4.4	2.1	9.9	4.2	3.8	5	4.5	9.7	8.3	6.9	8.8	7.6	0.7	2.1	399601
YPG730	2.9	6.5	2.5	11.4	4.1	2.3	9.8	4.3	3.6	5	4.5	11.1	8.1	6.9	8.3	7.6	0.3	0.7	255867
YPG731	3	6.7	2.4	12	4	2.1	9.6	4.2	3.5	4.9	4.3	12	8.2	6.6	8.4	7.2	0.2	0.6	331426
YPG732	1.5	7	2.6	11.4	4.3	2.3	9.8	4.1	3.7	5	4.5	10.8	8.4	6.7	8.9	7.7	0.5	0.8	592239
YPG733	3	6.7	2.5	11.3	4.1	2	9.6	4.1	3.5	4.7	4.4	11.5	8.2	6.7	8.7	7.3	0.3	1.3	163406
YPG734	1.6	7.1	2.7	11.4	4.4	2.3	10.1	4.5	3.6	5.3	4.7	9.7	8.3	6.8	8.5	7.9	0.5	0.6	209503
YPG735	0	4.9	1.6	3.3	0	2.5	17.2	6.6	3.3	5.7	9	13.9	9.8	6.6	3.3	7.4	1.6	3.3	122
YPG736	0	20	13.3	13.3	0	0	0	0	13.3	0	0	0	26.7	0	0	13.3	0	0	15
YPG737	1.6	6.8	2.6	11.6	4.3	2.4	9.8	4.2	3.7	5	4.6	9.3	8.4	7.1	8.8	7.9	0.7	1.2	689064
YPG738	0	0	0	20	0	0	0	0	0	0	0	40	0	0	20	20	0	0	10
YPG739	1.6	6.7	2.5	11.3	4.2	2.3	10	4.1	3.7	5	4.5	11.8	8.3	6.8	8.7	7.5	0.3	0.6	486906
YPG740	2.9	6.7	2.4	11.6	4.3	2.1	9.7	4.3	3.8	5	4.5	10.8	8.3	6.7	8.7	7.5	0.2	0.6	448223
YPG741	1.4	8.2	2.4	10.6	4.6	1.8	8.9	4.5	3.5	4.7	4.7	9.4	9.2	7.6	9	7.3	0.8	1.4	4509
YPG742	1.5	6.5	5	11.1	4.4	2.3	9.7	4.2	3.6	4.9	4.4	10	8.1	7	8.8	7.5	0.2	0.8	329582
YPG743	1.5	6.4	5.1	11.4	4.3	2.3	9.8	4.3	3.5	5	4.4	8.7	8.2	6.9	8.4	7.7	1	1.3	1408790
YPG744	0	9.3	0	18.6	4.7	0	14	9.3	4.7	14	9.3	0	9.3	0	7	0	0	0	43
YPG745	1.5	6.9	2.6	11.5	4.5	2.4	9.9	4.3	3.7	5.2	4.5	9.5	8.6	6.7	8.8	7.8	0.6	1	1128872
YPG746	1.4	6.7	2.4	11.6	4	2.1	9.9	4.1	3.5	5	4.4	12.7	8.3	6.5	8.9	7.5	0.2	1	191090
YPG747	2.9	6.5	2.4	11.4	4.2	2.1	9.7	4.1	3.6	4.9	4.4	11.2	8	6.9	8.5	7.5	0.6	1.3	415517
YPG748	3.1	6.7	2.6	11.4	4.3	2.3	9.9	4.3	3.6	4.9	4.5	10.5	8.4	6.7	8.7	7.6	0.1	0.5	1208020
YPG749	3.7	7.7	2.9	10.9	3.4	2.5	10.2	3.8	3	4.7	2.9	11.4	9.6	6.9	7.9	6.5	0.4	1.6	1046
YPG750	3	6.8	2.4	11.5	4.1	2.1	9.9	4.2	3.5	4.9	4.2	11.6	8.2	6.9	8.8	7.5	0.1	0.4	303965
YPG751	1.5	6.6	2.5	11.6	4.1	2.2	10	4.3	3.7	4.9	4.5	10.6	8.3	6.9	8.9	7.8	0.6	1	619466
YPG752	3	6.7	2.4	11.6	4	2.1	9.9	4.1	3.4	4.8	4.4	12.3	8.2	6.6	8.5	7.3	0.2	0.5	471921
YPG753	1.6	6.8	2.6	11.3	4.4	2.4	9.7	4.4	3.8	5.1	4.5	9.1	8.5	6.9	8.7	7.9	0.9	1.4	671534
YPG754	3	6.6	2.5	11.2	4.2	2.3	9.5	4.2	3.7	5	4.4	11.1	8.4	6.6	8.6	7.6	0.2	0.9	919490
YPG755	0	0	14.3	28.6	0	0	14.3	0	0	0	0	14.3	14.3	14.3	0	0	0	0	14
YPG756	1.5	6.8	2.6	11.4	4.4	2.2	9.7	4.3	3.5	4.8	4.6	9.4	8.4	6.7	8.8	7.7	0.9	2.2	575873
YPG757	1.5	7.1	2.6	11.8	4.4	2.2	9.7	4.2	3.5	5.1	4.4	10	8.4	7.1	8.7	7.6	0.4	1.4	156872
YPG758	23.1	15.4	0	0	0	15.4	0	15.4	0	0	0	15.4	15.4	0	0	0	0	0	13
YPG759	1.5	6.8	2.5	11.5	4	2.1	9.9	4.3	3.4	5.1	4.7	9.1	8.4	6.9	8.8	7.7	1.5	1.8	498316
YPG760	3.1	6.6	2.5	11.2	4.2	2.2	9.8	4.2	3.7	4.7	4.5	11	8.4	6.5	8.5	7.6	0.3	0.9	740155
YPG761	2.8	6.8	2.3	12	4	1.9	9.9	4	3.5	4.7	4.1	12.2	8.2	6.7	8.9	7.3	0.1	0.7	298538
YPG762	0	4.3	4.3	4.3	4.3	0	0	0	13	4.3	8.7	13	13	13	13	4.3	0	0	46
YPG763	0	11.1	0	0	33.3	0	11.1	0	0	11.1	22.2	11.1	0	0	0	0	0	0	18
YPG764	1.6	7	2.6	11.2	4.1	2.4	9.7	4.4	3.6	5.2	4.5	9.9	8.5	6.9	8.6	7.7	0.9	1.3	1241737
YPG765	3.2	6.6	2.6	11	4.3	2.2	9.5	4.3	3.6	4.9	4.4	10.2	8.4	6.7	8.8	7.6	0.8	0.8	842093
YPG766	1.6	6.8	2.7	11	4.3	2.3	9.8	4.4	3.7	5.3	4.5	11.2	8.4	6.6	8.6	7.5	0.3	0.9	789640
YPG767	1.5	6.9	2.5	11.8	4.3	2.3	10.2	4.4	3.5	4.9	4.5	9.9	8.5	6.8	8.8	7.8	0.3	1.1	405926
YPG768	0	12.5	0	12.5	0	12.5	12.5	12.5	0	0	12.5	0	12.5	0	0	12.5	0	0	16
YPG769	3	6.4	2.4	11	4	2	9.6	4.2	3.4	4.7	4.2	13.1	8.2	6.8	8.2	7.6	0.1	0.9	488389
YPG770	1.6	6.8	2.8	11.2	4.6	2.4	10	4.3	3.7	5.3	4.5	9.3	8.4	6.8	8.8	7.6	0.8	1.1	1185050
YPG771	3.2	6.9	2.5	10.8	4.1	2.1	9.7	4.3	3.5	4.9	4.5	11.9	8.2	6.6	8.7	7.4	0.3	0.4	993235
YPG772	0	0	0	0	0	0	0	0	0	50	50	0	0	0	0	0	0	0	4
YPG773	1.6	6.8	2.7	11.8	4.4	2.3	9.9	4.3	3.6	5.1	4.6	9.6	8.5	6.7	8.9	7.9	0.6	0.7	601874
YPG774	3.1	6.8	2.6	11.3	4.3	2.3	9.6	4.4	3.5	5	4.4	9.9	8.2	7	8.6	7.6	0.5	0.8	681361
YPG775	3.1	6.8	2.6	10.7	4.2	2.1	9.3	4.2	3.7	5.1	4.5	11.9	8.4	6.9	8.5	7.5	0.1	0.4	866931
YPG776	18.8	12.5	0	0	0	0	6.3	0	12.5	0	0	12.5	12.5	6.3	6.3	12.5	0	0	32
YPG777	3.1	6.7	2.6	11.6	4.3	2.2	9.9	4.3	3.5	4.8	4.5	10	8.4	6.7	8.7	7.5	0.4	0.7	490644
YPG778	1.5	6.8	2.5	11.5	4.2	2.2	9.7	4.4	3.7	5.2	4.5	10.4	8.3	7	8.6	7.7	0.5	1.1	706280
YPG779	1.6	6.8	2.6	11	4.4	2.4	9.6	4.3	3.7	5	4.5	9.7	8.5	7	8.7	7.7	0.9	1.7	900231
YPG780	2.7	8.6	0.9	8.1	6.8	1.8	9.5	3.2	4.5	2.7	3.2	13.6	10.4	6.3	7.7	4.5	3.6	1.8	221
YPG781	1.5	6.7	2.6	11.1	4.1	2.3	9.9	4.3	3.8	5.2	4.6	11.5	8.4	6.6	8.7	7.8	0.2	0.6	354423
YPG782	3.2	6.6	2.5	11.5	4.1	2.1	9.7	4.5	3.6	4.9	4.5	10	8.4	6.8	8.7	7.6	0.3	0.8	310604
YPG783	1.5	7	2.7	11.2	4.5	2.3	9.8	4.3	3.6	4.9	4.5	10.2	8.5	7	8.7	7.5	0.8	0.9	1117343
YPG784	2.9	6.6	2.4	11.8	4.1	2.1	10	4.1	3.4	5.3	4.4	11.1	8	6.8	8.8	7.5	0.2	0.6	196720
YPG785	1.6	7	2.5	11.8	4.2	2.2	9.7	4.4	3.5	5.1	4.6	9.3	8.4	7.1	8.8	7.6	0.5	1.7	565406
YPG786	1.5	6.8	2.5	11.1	4.1	2.2	9.6	4.1	3.8	5	4.4	12.9	8.4	6.7	8.9	7.5	0	0.5	206974
YPG787	3.1	6.5	2.6	10.8	4.2	2.3	9.7	4.2	3.5	4.9	4.4	12	8.1	6.7	8.3	7.4	0.3	1.1	431690
YPG788	3	6.6	2.5	11.6	4.2	2.1	9.8	4.3	3.5	4.9	4.3	11.2	8.4	6.6	8.6	7.7	0.3	0.5	1136368
YPG789	0	0	0	0	0	0	0	0	0	0	0	0	0	0	0	0	0	0	0
YPG790	2.8	6.6	2.3	11.8	4.1	2.3	9.8	4.1	3.5	5.1	4.3	11.2	8.2	6.7	8.8	7.6	0.2	0.4	544485
YPG791	1.7	6.6	2.6	11.4	4.3	2.1	9.8	4.4	3.7	4.9	4.5	12.1	8.2	6.6	8.8	7.5	0.1	0.9	435989
YPG792	3	6.9	2.6	11.1	4.4	2.2	9.7	4.3	3.7	4.9	4.4	10.3	8.3	6.9	8.4	7.4	0.6	1	897039
YPG793	1.6	6.8	2.4	11.4	4.1	2.1	9.8	4.4	3.7	4.8	4.4	10.7	8.4	6.6	8.5	7.3	1	2	271818
YPG794	1.6	6.8	2.8	11.6	4.4	2.4	9.8	4.4	3.8	5.2	4.7	10	8.5	6.6	8.9	7.8	0.2	0.7	360415
YPG795	3	6.6	2.4	11.1	4.3	2.3	9.6	4.3	3.5	5.1	4.4	11.3	8.1	6.8	8.4	7.6	0.5	0.9	751025
YPG796	2.9	6.7	2.4	11.7	4	2	9.6	4	3.5	4.7	4.3	12.5	8	6.9	8.5	7.4	0.2	0.7	715280
YPG797	1.5	6.9	2.5	12.1	4.2	2.4	10.2	4.4	3.8	5.3	4.6	8.9	8.7	6.9	8.6	8.1	0.2	0.8	308492
YPG798	3.2	6.6	2.6	11.4	4.3	2.6	9.8	4.5	3.6	5.1	4.6	8.8	8.7	6.7	8.6	7.9	0.1	0.7	634356
YPG799	3.1	6.9	2.5	11.7	4.1	2.5	9.9	4.4	3.5	4.8	4.5	8.7	8.6	6.9	8.8	7.9	0.3	0.7	368522
YPG800	3.1	6.8	2.5	11.5	4.2	2.3	10.1	4.4	3.6	5.2	4.5	8.8	8.6	6.8	8.9	7.7	0.2	0.7	480793
YPG801	3.2	6.9	2.5	11.7	4.2	2.4	10	4.5	3.7	4.9	4.5	8.7	8.6	6.9	8.7	7.9	0.2	0.5	613772
YPG802	3.2	6.7	2.5	11.5	4	2.3	9.9	4.3	3.8	5.1	4.6	8.6	8.7	7	8.7	7.9	0.2	1	532086
YPG803	3	6.7	2.6	11.7	4.2	2.2	9.8	4.4	3.6	5.1	4.5	8.9	8.4	7	8.5	7.9	0.6	0.7	773375
YPG804	3.1	6.7	2.5	11.6	4.1	2.4	10	4.3	3.7	5.1	4.5	9	8.7	6.8	8.5	7.7	0.2	0.9	458053
YPG805	1.5	6.7	2.6	11.9	4.3	2.5	10.1	4.4	3.7	5.3	4.7	8.9	8.6	6.9	8.7	7.8	0.4	1.1	362358
YPG806	3.2	6.7	2.5	11.8	4.1	2.3	9.9	4.4	3.8	5	4.5	8.9	8.6	6.7	8.7	8.1	0.2	0.7	579417
YPG807	3.1	6.7	2.4	11.8	4.1	2.5	10.1	4.4	3.6	5.2	4.4	8.8	8.5	6.7	8.5	7.9	0.3	0.8	616723
YPG808	3	6.6	2.6	11.7	4.3	2.5	10.2	4.3	3.6	5	4.5	8.7	8.6	7.2	8.5	7.7	0.1	0.6	376345
YPG809	3.3	6.6	2.7	11.2	4.3	2.2	10.2	4.2	4	5	4.4	9.1	8.5	7.1	8.9	7.5	0.5	0.4	831239
YPG810	1.5	6.8	2.8	11.6	4.5	2.4	9.7	4.3	4.1	5.3	4.8	9.4	8.6	6.8	8.8	7.6	0.4	0.5	768474
YPG811	1.3	6.8	2.4	12	4	2.3	10	3.9	3.6	4.8	4.5	12.5	8.3	6.8	8.6	7.5	0.1	0.5	129587
YPG812	3.1	6.6	2.6	11.4	4.2	2.2	9.6	4.2	3.8	4.9	4.6	9.7	8.4	6.9	8.7	7.6	0.9	0.4	546308
YPG813	3	6.6	2.6	11.4	4.2	2.3	9.9	4.3	3.9	5.1	4.6	10	8.2	7	8.9	7.6	0.1	0.3	750574
YPG814	2.8	6.6	2.7	11.5	4.4	2.4	9.8	4.1	3.9	5.3	4.6	9.4	8.5	6.9	8.5	7.7	0.4	0.4	886298
YPG815	2.2	11	2.2	13.2	4.4	0	6.6	6.6	3.3	6.6	0	4.4	8.8	8.8	4.4	9.9	4.4	3.3	91
YPG816	1.5	6.8	2.6	11.8	4.1	2.5	9.9	4.2	3.9	5.1	4.6	9.6	8.7	6.9	8.9	7.7	0.6	0.6	355133
YPG817	3.1	6.7	2.6	11.5	4.1	2.3	9.6	4.2	3.9	5.1	4.7	8.9	8.6	7	8.6	7.8	0.7	0.6	702607
YPG818	3	6.7	2.7	11.3	4.5	2.3	9.5	4.3	4	4.9	4.7	9.3	8.5	7	8.7	7.6	0.4	0.4	550634
YPG819	1.4	7.1	2.6	12.3	4.4	2.4	10.1	4.1	3.7	5.1	4.5	10.1	8.3	6.9	8.7	7.7	0.1	0.4	411271
YPG820	0	0	0	0	0	100	0	0	0	0	0	0	0	0	0	0	0	0	2
YPG821	3.1	6.8	2.6	11.6	4.3	2.3	9.6	4.3	3.9	5.2	4.6	9.2	8.4	7	8.5	7.7	0.6	0.4	829788
YPG822	3.1	6.7	2.5	11.9	4.1	2.2	9.8	4.2	3.8	5	4.7	8.8	8.3	6.9	8.7	7.9	1	0.4	1081517
YPG823	1.5	6.5	2.6	11.4	4.5	2.5	9.9	4.2	4.1	5.2	4.6	10.7	8.5	6.6	8.6	7.5	0.1	0.9	158822
YPG824	1.5	6.6	2.7	11.6	4.3	2.4	9.8	4.2	3.9	5	4.7	9.3	8.6	6.9	8.8	7.8	1.4	0.6	489642
YPG825	3	6.7	2.7	11.5	4.2	2.4	9.7	4.2	3.9	5.2	4.7	9.2	8.5	6.7	8.7	7.7	0.4	0.6	420105
YPG826	1.5	6.8	2.7	11.3	4.5	2.4	9.8	4.5	3.8	5	4.7	9.3	8.6	6.9	8.8	7.6	1.2	0.6	208109
YPG827	3.2	6.8	2.6	11.4	4.5	2.4	9.6	4.1	3.9	5.3	4.6	8.9	8.6	7	8.5	7.7	0.5	0.3	716959
YPG828	1.5	6.7	2.5	11.9	4.1	2.1	9.7	4.2	3.7	5	4.6	11.3	8.2	7	8.7	7.8	0.4	0.5	261476
YPG829	1.5	6.8	2.7	11.8	4.4	2.5	9.9	4.2	3.9	5.2	4.8	8.9	8.5	7	8.7	7.8	0.7	0.8	773841
YPG830	1.5	6.7	2.6	11.9	4.3	2.3	9.9	4.1	4	5.2	4.7	9.7	8.5	6.8	8.7	7.8	0.3	0.7	384792
YPG831	3	6.9	2.5	11.6	4.2	2.2	9.6	4.2	3.9	5	4.7	9.1	8.4	6.9	8.7	7.7	1	0.4	726976
YPG832	3.1	6.7	2.6	11.5	4.1	2.3	10	4.1	3.8	4.9	4.6	9.5	8.5	7	8.8	7.7	0.5	0.3	887816
YPG833	3	6.5	2.5	11.8	4.1	2.1	9.9	4.1	3.9	5.2	4.5	10.1	8.6	6.7	8.9	7.7	0.3	0.3	537788
YPG834	2.6	6.5	2.3	12.1	3.9	2.2	9.9	3.8	3.6	4.9	4.4	12.2	8.1	6.8	8.7	7.5	0.1	0.3	347287
YPG835	0	0	0	0	33.3	0	33.3	0	0	0	0	0	33.3	0	0	0	0	0	6
YPG836	1.5	7	2.6	11.7	4.2	2.3	10	4.3	3.8	5	4.7	9	8.7	7.1	8.8	7.7	0.9	0.5	865389
YPG837	3	6.7	2.5	11.7	4.1	2.4	10	4.2	3.8	5.2	4.5	9.3	8.5	6.7	8.7	7.6	0.7	0.4	830675
YPG838	1.4	6.8	2.5	12	4.4	2.4	9.8	4.3	3.7	5.1	4.6	10.2	8.3	7.1	8.7	7.6	0.7	0.5	348067
YPG839	3	6.7	2.5	11.7	4.2	2.1	9.7	4.1	3.7	4.9	4.4	9.8	8.4	6.9	8.7	7.6	0.7	0.6	397197
YPG840	1.6	6.8	2.7	11.4	4.4	2.3	9.9	4.3	4.1	5	4.7	9.3	8.5	6.9	8.7	7.9	0.7	0.7	568206
YPG841	2.9	6.4	2.4	12.1	3.9	2.1	9.9	3.9	3.5	4.8	4.2	11.8	8.2	7.1	8.7	7.4	0.1	0.6	104836
YPG842	1.6	7	2.6	11.8	4.2	2.4	9.7	4.3	3.9	5	4.6	9.5	8.6	7.1	9	7.8	0.5	0.6	301825
YPG843	2.5	6.8	2.5	11.9	4.2	2.3	10.1	4.1	3.8	5	4.6	9.7	8.4	6.8	8.8	7.7	0.5	0.4	1132261
YPG844	1.5	6.9	2.6	11.8	4.3	2.3	10	4.2	4	5.3	4.6	9.7	8.6	6.7	9	7.7	0.4	0.6	307553
YPG845	3	6.6	2.6	11.4	4.3	2.5	9.7	4.2	3.9	5	4.7	9.3	8.4	6.8	8.8	7.6	0.6	0.5	1073963
YPG846	3.1	6.6	2.6	11.9	4.2	2.3	9.9	4.1	4.1	4.9	4.6	9.1	8.5	6.7	8.8	7.8	0.3	0.6	852625
YPG847	1.4	6.9	2.5	11.8	4.2	2.3	9.9	4	3.6	5.1	4.6	10.9	8.6	7.1	8.9	7.7	0.2	0.4	356783
YPG848	1.5	6.8	2.7	11.8	4.3	2.4	9.9	4.2	4	5.2	4.6	10.2	8.5	6.9	8.7	7.6	0.3	0.3	275323
YPG849	1.5	6.7	2.7	11.6	4.3	2.4	9.8	4.2	4	5.2	4.8	8.9	8.6	7.1	8.6	7.9	0.8	0.8	782584
YPG850	1.5	6.7	2.6	11.5	4.3	2.5	10.1	4.2	4.1	5.1	4.9	8.7	8.6	6.8	8.9	7.8	1.2	0.5	1433981
YPG851	3.2	6.6	2.5	11.6	4.2	2.3	9.7	4.1	3.7	4.7	4.6	10.4	8.2	6.7	8.8	7.6	0.6	0.6	286279
YPG852	3	6.6	2.5	11.8	4.2	2.2	9.6	4	3.5	5.1	4.4	11.8	8.2	6.8	8.3	7.3	0.1	0.4	81791
YPG853	0	0	0	0	0	0	0	0	0	0	0	0	0	0	0	0	0	0	0
YPG854	3.2	6.7	2.7	10.8	4.2	2.6	9.8	4.2	4	5.2	4.6	10.1	8.2	7	8.7	7.5	0.1	0.4	459989
YPG855	1.5	6.9	2.7	12	4.3	2.5	9.9	4.1	4.2	5.2	4.6	9.9	8.5	6.5	8.7	7.8	0.2	0.4	773992
YPG856	1.4	6.8	2.5	12.2	4.4	2.2	9.9	4.1	3.9	5.2	4.7	9.7	8.6	7.2	8.8	7.5	0.5	0.4	304894
YPG857	0	4.9	2.4	7.3	6.1	2.4	23.2	2.4	6.1	0	2.4	9.8	4.9	7.3	11	7.3	2.4	0	82
YPG858	0	5.1	3.4	18.6	0	3.4	10.2	5.1	0	6.8	6.8	10.2	10.2	6.8	13.6	0	0	0	59
YPG859	0	0	9.5	14.3	19	0	0	0	0	0	0	28.6	0	9.5	0	9.5	0	9.5	21
YPG860	8.5	8.5	12.8	4.3	6.4	0	23.4	4.3	0	4.3	6.4	8.5	0	0	8.5	4.3	0	0	47
YPG861	0	6.5	0	3.2	3.2	0	12.9	6.5	3.2	0	3.2	3.2	17.7	8.1	25.8	3.2	0	3.2	62
YPG862	4.8	9.6	2.4	10.8	2.4	4.8	12	0	2.4	7.2	9.6	7.2	4.8	12	2.4	4.8	0	2.4	83
YPG863	0	0	0	0	0	100	0	0	0	0	0	0	0	0	0	0	0	0	2
YPG864	0	0	0	12.1	0	0	0	0	6.1	0	24.2	6.1	21.2	12.1	6.1	12.1	0	0	33
YPG865	0	9.5	4.8	15.5	6	0	8.3	4.8	2.4	7.1	4.8	7.1	11.9	7.1	4.8	3.6	0	2.4	84
YPG866	5.9	17.6	5.9	5.9	0	0	5.9	0	0	5.9	11.8	0	17.6	5.9	11.8	5.9	0	0	34
YPG867	0	16.7	0	16.7	16.7	0	16.7	0	0	0	0	0	0	16.7	0	16.7	0	0	12
YPG868	3.9	4.6	2.5	11	6.3	2.3	8.8	5.3	2.7	3.7	4.8	8.3	8.3	8.3	7.9	10.5	0.7	0	888
YPG869	1.6	6.8	2.6	11.7	4.5	2.4	9.7	4.1	3.9	5.1	4.7	9.8	8.4	6.8	8.8	7.7	0.8	0.6	1114054
YPG870	1.6	6.6	2.5	11.7	4.1	2.5	10	4.2	3.9	5.1	4.8	9.2	8.4	7	8.9	7.8	0.9	0.6	2443443
YPG871	2.9	6.7	2.6	11.6	4.3	2.4	10	4.2	3.9	5.2	4.6	9.2	8.5	6.8	8.5	7.6	0.5	0.4	2845473
YPG872	3.1	6.7	2.6	11.5	4.2	2.3	9.5	4.2	3.9	5.2	4.7	9.2	8.6	7	8.8	7.7	0.4	0.4	2299116
YPG873	2	6.8	2.7	11.6	4.3	2.4	9.8	4.1	3.9	5.4	4.7	9.1	8.6	6.8	8.7	7.9	0.6	0.6	154611
YPG874	3	6.7	2.6	12	4.3	2.3	9.6	4.2	3.8	5.1	4.6	9.5	8.4	6.9	8.6	7.6	0.3	0.3	723719
YPG875	3.2	6.7	2.6	11.3	4.3	2.3	9.8	4.1	3.9	5.1	4.5	10.4	8.4	6.8	8.6	7.5	0.1	0.4	466536
YPG876	1.5	6.7	2.6	11.7	4.2	2.5	10.3	4.1	3.7	5.3	4.8	8.8	8.6	6.9	8.9	7.8	1.1	0.6	772243
YPG877	1.1	6.8	2.5	12.5	2.7	3.2	10.2	4.7	3.3	4.2	5.8	9.1	7.6	7.1	8.2	8	1.9	1.1	1851
YPG878	1.5	6.8	2.6	11.6	4.4	2.5	10.1	4.3	3.9	5.1	4.7	10.5	8.6	6.9	8.6	7.7	0.1	0.3	250678
YPG879	3.2	6.6	2.8	11.4	4.5	2.3	9.8	4.1	4	5.1	4.6	9.3	8.5	6.8	8.6	7.6	0.4	0.3	949768
YPG880	3	6.7	2.4	11.6	4.2	2.4	9.5	4.1	3.9	5.2	4.7	9.8	8.5	6.8	8.8	7.6	0.2	0.6	773448
YPG881	5.9	5.7	1.2	10	5.1	2.9	12	4.9	2.9	6.9	4.5	12.4	8.2	4.5	7.6	4.9	0	0.4	490
YPG882	3.2	5.5	3.8	12.5	4.2	2.6	7.9	2.7	5.4	5.5	4.5	12.4	10.6	6.1	6.2	6.1	0.6	0	837
YPG883	0	0	0	0	0	0	0	0	0	0	0	0	0	0	0	0	0	0	0
YPG884	2	5.1	2.2	12.6	4.8	2.1	11.8	4.1	4.1	4.4	5	9.7	8.9	6	9.5	6.1	1	0.7	986
YPG885	2.1	6	3.1	12.1	5.3	1.9	12.4	3.6	3.2	4.1	6.7	8.8	7.3	6.3	9.7	6.1	0.7	0.6	895
YPG886	3.3	7.9	4.1	10.7	3.3	1.7	6.6	5	3.7	2.9	3.3	10.3	7.9	10.7	12	5	0.8	0.8	242
YPG887	2.5	7.6	2.5	7.6	3.1	1.1	9.8	3.1	4.5	3.9	8.1	8.7	10.1	6.7	10.1	6.4	3.1	1.1	357
YPG888	1.5	6.8	2.6	11.8	4.3	2.4	9.9	4.2	4	5	4.7	9.2	8.7	7.3	9	7.7	0.5	0.6	511807
