# Supplementary material for: Natural Variation in SER1 and ENA6 Underlie Condition-Specific Growth Defects in Saccharomyces cerevisiae
Source: G3 (Bethesda). 2017 Nov 14;8(1):239–51. doi: 10.1534/g3.117.300392 (PMC5765352; doi:10.1534/g3.117.300392)
Supplement: Supplementary file 19 [file 239FileS3.zip › Data/Genotyping/preliminary_hap.txt]

Strain	Chromosome	Position	Plate	Total_Reads	YSEQ	Total_Pos_Reads	P1_Reads	P2_Reads	Allele_Call
YO486	chr01	50432		172170	YSEQ21	565	565	0	1
YO486	chr01	51347		172170	YSEQ21	16	16	0	1
YO486	chr01	53425		172170	YSEQ21	2	0	2	2
YO486	chr01	55525		172170	YSEQ21	373	373	0	1
YO486	chr01	57041		172170	YSEQ21	73	73	0	1
YO486	chr01	60879		172170	YSEQ21	28	28	0	1
YO486	chr01	78461		172170	YSEQ21	697	697	0	1
YO486	chr01	80573		172170	YSEQ21	269	269	0	1
YO486	chr01	107190		172170	YSEQ21	288	288	0	1
YO486	chr01	112117		172170	YSEQ21	505	505	0	1
YO486	chr01	114139		172170	YSEQ21	1	1	0	1
YO486	chr01	114148		172170	YSEQ21	1	1	0	1
YO486	chr01	115606		172170	YSEQ21	389	388	1	1
YO486	chr01	120103		172170	YSEQ21	236	236	0	1
YO486	chr01	129656		172170	YSEQ21	10	10	0	1
YO486	chr01	129890		172170	YSEQ21	494	492	2	1
YO486	chr01	135417		172170	YSEQ21	48	48	0	1
YO486	chr01	172022		172170	YSEQ21	448	439	9	1
YO486	chr01	182380		172170	YSEQ21	129	129	0	1
YO486	chr01	184888		172170	YSEQ21	2	0	2	2
YO486	chr01	184890		172170	YSEQ21	2	0	2	2
YO486	chr02	6831		172170	YSEQ21	20	20	0	1
YO486	chr02	9688		172170	YSEQ21	3	0	3	2
YO486	chr02	10943		172170	YSEQ21	3	0	3	2
YO486	chr02	17715		172170	YSEQ21	202	202	0	1
YO486	chr02	45239		172170	YSEQ21	80	80	0	1
YO486	chr02	56933		172170	YSEQ21	13	13	0	1
YO486	chr02	58119		172170	YSEQ21	179	179	0	1
YO486	chr02	58594		172170	YSEQ21	113	113	0	1
YO486	chr02	61067		172170	YSEQ21	1	0	1	2
YO486	chr02	61089		172170	YSEQ21	1	1	0	1
YO486	chr02	74585		172170	YSEQ21	312	312	0	1
YO486	chr02	81113		172170	YSEQ21	57	57	0	1
YO486	chr02	131783		172170	YSEQ21	54	54	0	1
YO486	chr02	143066		172170	YSEQ21	105	105	0	1
YO486	chr02	194802		172170	YSEQ21	169	169	0	1
YO486	chr02	206369		172170	YSEQ21	480	480	0	1
YO486	chr02	206394		172170	YSEQ21	122	122	0	1
YO486	chr02	218507		172170	YSEQ21	225	225	0	1
YO486	chr02	228581		172170	YSEQ21	334	334	0	1
YO486	chr02	244779		172170	YSEQ21	243	243	0	1
YO486	chr02	288880		172170	YSEQ21	74	74	0	1
YO486	chr02	288893		172170	YSEQ21	35	35	0	1
YO486	chr02	301608		172170	YSEQ21	176	176	0	1
YO486	chr02	310185		172170	YSEQ21	214	214	0	1
YO486	chr02	310224		172170	YSEQ21	246	246	0	1
YO486	chr02	322797		172170	YSEQ21	342	342	0	1
YO486	chr02	325550		172170	YSEQ21	402	400	2	1
YO486	chr02	329472		172170	YSEQ21	176	176	0	1
YO486	chr02	341309		172170	YSEQ21	8	8	0	1
YO486	chr02	341451		172170	YSEQ21	6	6	0	1
YO486	chr02	357976		172170	YSEQ21	23	23	0	1
YO486	chr02	358049		172170	YSEQ21	194	194	0	1
YO486	chr02	358067		172170	YSEQ21	194	194	0	1
YO486	chr02	359116		172170	YSEQ21	122	122	0	1
YO486	chr02	359576		172170	YSEQ21	306	306	0	1
YO486	chr02	367200		172170	YSEQ21	164	164	0	1
YO486	chr02	368716		172170	YSEQ21	256	256	0	1
YO486	chr02	368722		172170	YSEQ21	68	68	0	1
YO486	chr02	377657		172170	YSEQ21	132	132	0	1
YO486	chr02	377867		172170	YSEQ21	265	265	0	1
YO486	chr02	388901		172170	YSEQ21	34	34	0	1
YO486	chr02	405666		172170	YSEQ21	104	104	0	1
YO486	chr02	405695		172170	YSEQ21	93	93	0	1
YO486	chr02	405713		172170	YSEQ21	93	93	0	1
YO486	chr02	405716		172170	YSEQ21	93	93	0	1
YO486	chr02	418042		172170	YSEQ21	53	53	0	1
YO486	chr02	418045		172170	YSEQ21	53	53	0	1
YO486	chr02	418065		172170	YSEQ21	53	52	1	1
YO486	chr02	425341		172170	YSEQ21	137	137	0	1
YO486	chr02	427872		172170	YSEQ21	174	174	0	1
YO486	chr02	429746		172170	YSEQ21	337	337	0	1
YO486	chr02	432329		172170	YSEQ21	92	92	0	1
YO486	chr02	432356		172170	YSEQ21	266	266	0	1
YO486	chr02	433640		172170	YSEQ21	262	262	0	1
YO486	chr02	447264		172170	YSEQ21	207	207	0	1
YO486	chr02	454467		172170	YSEQ21	273	273	0	1
YO486	chr02	454488		172170	YSEQ21	273	272	1	1
YO486	chr02	458841		172170	YSEQ21	378	378	0	1
YO486	chr02	465979		172170	YSEQ21	124	124	0	1
YO486	chr02	475721		172170	YSEQ21	5	5	0	1
YO486	chr02	476506		172170	YSEQ21	104	104	0	1
YO486	chr02	488565		172170	YSEQ21	176	176	0	1
YO486	chr02	498575		172170	YSEQ21	114	114	0	1
YO486	chr02	498596		172170	YSEQ21	114	114	0	1
YO486	chr02	498623		172170	YSEQ21	340	340	0	1
YO486	chr02	513972		172170	YSEQ21	288	287	1	1
YO486	chr02	523695		172170	YSEQ21	14	14	0	1
YO486	chr02	524475		172170	YSEQ21	13	13	0	1
YO486	chr02	527127		172170	YSEQ21	186	185	1	1
YO486	chr02	533929		172170	YSEQ21	55	55	0	1
YO486	chr02	535775		172170	YSEQ21	237	237	0	1
YO486	chr02	539480		172170	YSEQ21	215	211	4	1
YO486	chr02	539483		172170	YSEQ21	221	221	0	1
YO486	chr02	539981		172170	YSEQ21	95	94	1	1
YO486	chr02	540472		172170	YSEQ21	261	261	0	1
YO486	chr02	543393		172170	YSEQ21	243	243	0	1
YO486	chr02	570264		172170	YSEQ21	87	87	0	1
YO486	chr02	570929		172170	YSEQ21	51	51	0	1
YO486	chr02	589593		172170	YSEQ21	186	186	0	1
YO486	chr02	593413		172170	YSEQ21	3	3	0	1
YO486	chr02	607035		172170	YSEQ21	73	73	0	1
YO486	chr02	626455		172170	YSEQ21	156	156	0	1
YO486	chr02	626656		172170	YSEQ21	335	335	0	1
YO486	chr02	657562		172170	YSEQ21	92	92	0	1
YO486	chr02	659685		172170	YSEQ21	52	52	0	1
YO486	chr02	661542		172170	YSEQ21	4	4	0	1
YO486	chr02	677110		172170	YSEQ21	56	56	0	1
YO486	chr02	679168		172170	YSEQ21	197	197	0	1
YO486	chr02	689912		172170	YSEQ21	127	127	0	1
YO486	chr02	701303		172170	YSEQ21	129	129	0	1
YO486	chr02	702004		172170	YSEQ21	2	2	0	1
YO486	chr02	713038		172170	YSEQ21	36	36	0	1
YO486	chr02	717439		172170	YSEQ21	15	15	0	1
YO486	chr02	733887		172170	YSEQ21	287	287	0	1
YO486	chr02	763438		172170	YSEQ21	225	225	0	1
YO486	chr02	788441		172170	YSEQ21	1	0	1	2
YO486	chr02	796863		172170	YSEQ21	121	121	0	1
YO486	chr02	811246		172170	YSEQ21	1	0	1	2
YO486	chr02	811273		172170	YSEQ21	1	0	1	2
YO486	chr03	1131		172170	YSEQ21	79	79	0	1
YO486	chr03	51452		172170	YSEQ21	61	61	0	1
YO486	chr03	59235		172170	YSEQ21	46	46	0	1
YO486	chr03	59304		172170	YSEQ21	302	302	0	1
YO486	chr03	62464		172170	YSEQ21	207	207	0	1
YO486	chr03	66906		172170	YSEQ21	153	153	0	1
YO486	chr03	66930		172170	YSEQ21	27	27	0	1
YO486	chr03	68046		172170	YSEQ21	91	91	0	1
YO486	chr03	68058		172170	YSEQ21	130	130	0	1
YO486	chr03	106108		172170	YSEQ21	187	185	2	1
YO486	chr03	110423		172170	YSEQ21	361	361	0	1
YO486	chr03	111404		172170	YSEQ21	315	315	0	1
YO486	chr03	153823		172170	YSEQ21	133	133	0	1
YO486	chr03	167541		172170	YSEQ21	365	365	0	1
YO486	chr03	185682		172170	YSEQ21	1	0	1	2
YO486	chr03	233245		172170	YSEQ21	42	42	0	1
YO486	chr03	234883		172170	YSEQ21	57	57	0	1
YO486	chr03	238947		172170	YSEQ21	5	5	0	1
YO486	chr03	245258		172170	YSEQ21	206	206	0	1
YO486	chr03	245276		172170	YSEQ21	241	241	0	1
YO486	chr03	252408		172170	YSEQ21	32	32	0	1
YO486	chr03	258276		172170	YSEQ21	135	135	0	1
YO486	chr03	268399		172170	YSEQ21	37	37	0	1
YO486	chr03	268449		172170	YSEQ21	66	66	0	1
YO486	chr03	269158		172170	YSEQ21	52	0	52	2
YO486	chr03	269177		172170	YSEQ21	22	22	0	1
YO486	chr03	271886		172170	YSEQ21	271	271	0	1
YO486	chr03	271920		172170	YSEQ21	431	431	0	1
YO486	chr03	271948		172170	YSEQ21	136	136	0	1
YO486	chr04	2008		172170	YSEQ21	3	3	0	1
YO486	chr04	2035		172170	YSEQ21	1	0	1	2
YO486	chr04	20495		172170	YSEQ21	80	80	0	1
YO486	chr04	23275		172170	YSEQ21	231	231	0	1
YO486	chr04	52141		172170	YSEQ21	29	29	0	1
YO486	chr04	71441		172170	YSEQ21	239	238	1	1
YO486	chr04	80153		172170	YSEQ21	262	262	0	1
YO486	chr04	85730		172170	YSEQ21	20	20	0	1
YO486	chr04	116464		172170	YSEQ21	417	417	0	1
YO486	chr04	116482		172170	YSEQ21	308	308	0	1
YO486	chr04	117248		172170	YSEQ21	91	91	0	1
YO486	chr04	126391		172170	YSEQ21	79	79	0	1
YO486	chr04	140529		172170	YSEQ21	254	253	1	1
YO486	chr04	143902		172170	YSEQ21	49	49	0	1
YO486	chr04	152758		172170	YSEQ21	1	1	0	1
YO486	chr04	153691		172170	YSEQ21	286	286	0	1
YO486	chr04	162980		172170	YSEQ21	362	359	3	1
YO486	chr04	200994		172170	YSEQ21	357	357	0	1
YO486	chr04	202591		172170	YSEQ21	230	230	0	1
YO486	chr04	211876		172170	YSEQ21	118	118	0	1
YO486	chr04	215139		172170	YSEQ21	65	65	0	1
YO486	chr04	248290		172170	YSEQ21	268	268	0	1
YO486	chr04	259625		172170	YSEQ21	122	122	0	1
YO486	chr04	263773		172170	YSEQ21	283	283	0	1
YO486	chr04	263790		172170	YSEQ21	283	283	0	1
YO486	chr04	269706		172170	YSEQ21	31	31	0	1
YO486	chr04	278971		172170	YSEQ21	140	140	0	1
YO486	chr04	295469		172170	YSEQ21	101	101	0	1
YO486	chr04	304554		172170	YSEQ21	14	14	0	1
YO486	chr04	304677		172170	YSEQ21	9	9	0	1
YO486	chr04	311890		172170	YSEQ21	158	158	0	1
YO486	chr04	324926		172170	YSEQ21	151	151	0	1
YO486	chr04	332191		172170	YSEQ21	31	31	0	1
YO486	chr04	349619		172170	YSEQ21	15	15	0	1
YO486	chr04	351204		172170	YSEQ21	213	213	0	1
YO486	chr04	351229		172170	YSEQ21	226	226	0	1
YO486	chr04	351250		172170	YSEQ21	190	190	0	1
YO486	chr04	351832		172170	YSEQ21	179	179	0	1
YO486	chr04	351882		172170	YSEQ21	142	142	0	1
YO486	chr04	351997		172170	YSEQ21	60	60	0	1
YO486	chr04	352839		172170	YSEQ21	1	1	0	1
YO486	chr04	354130		172170	YSEQ21	47	47	0	1
YO486	chr04	371620		172170	YSEQ21	16	16	0	1
YO486	chr04	382829		172170	YSEQ21	267	267	0	1
YO486	chr04	382830		172170	YSEQ21	267	267	0	1
YO486	chr04	384271		172170	YSEQ21	95	95	0	1
YO486	chr04	384274		172170	YSEQ21	95	95	0	1
YO486	chr04	384281		172170	YSEQ21	94	94	0	1
YO486	chr04	387861		172170	YSEQ21	60	60	0	1
YO486	chr04	444672		172170	YSEQ21	320	319	1	1
YO486	chr04	459265		172170	YSEQ21	282	282	0	1
YO486	chr04	504540		172170	YSEQ21	84	84	0	1
YO486	chr04	504869		172170	YSEQ21	1	0	1	2
YO486	chr04	505808		172170	YSEQ21	195	195	0	1
YO486	chr04	527586		172170	YSEQ21	66	66	0	1
YO486	chr04	527628		172170	YSEQ21	20	20	0	1
YO486	chr04	531471		172170	YSEQ21	74	74	0	1
YO486	chr04	531513		172170	YSEQ21	22	22	0	1
YO486	chr04	535356		172170	YSEQ21	84	84	0	1
YO486	chr04	535398		172170	YSEQ21	14	14	0	1
YO486	chr04	549565		172170	YSEQ21	58	58	0	1
YO486	chr04	558317		172170	YSEQ21	1	0	1	2
YO486	chr04	576373		172170	YSEQ21	1	1	0	1
YO486	chr04	578178		172170	YSEQ21	14	14	0	1
YO486	chr04	585575		172170	YSEQ21	3	3	0	1
YO486	chr04	598655		172170	YSEQ21	96	96	0	1
YO486	chr04	599964		172170	YSEQ21	1	0	1	2
YO486	chr04	674236		172170	YSEQ21	43	43	0	1
YO486	chr04	680252		172170	YSEQ21	230	230	0	1
YO486	chr04	692320		172170	YSEQ21	90	90	0	1
YO486	chr04	692334		172170	YSEQ21	90	90	0	1
YO486	chr04	703905		172170	YSEQ21	1	0	1	2
YO486	chr04	712122		172170	YSEQ21	413	413	0	1
YO486	chr04	735873		172170	YSEQ21	141	141	0	1
YO486	chr04	765617		172170	YSEQ21	178	178	0	1
YO486	chr04	806564		172170	YSEQ21	1	0	1	2
YO486	chr04	810364		172170	YSEQ21	229	229	0	1
YO486	chr04	811833		172170	YSEQ21	1	0	1	2
YO486	chr04	816808		172170	YSEQ21	260	260	0	1
YO486	chr04	820541		172170	YSEQ21	337	337	0	1
YO486	chr04	836436		172170	YSEQ21	241	241	0	1
YO486	chr04	848977		172170	YSEQ21	213	213	0	1
YO486	chr04	858496		172170	YSEQ21	143	143	0	1
YO486	chr04	868576		172170	YSEQ21	28	28	0	1
YO486	chr04	890632		172170	YSEQ21	315	315	0	1
YO486	chr04	902257		172170	YSEQ21	195	195	0	1
YO486	chr04	910412		172170	YSEQ21	43	43	0	1
YO486	chr04	910905		172170	YSEQ21	1	0	1	2
YO486	chr04	917034		172170	YSEQ21	1	0	1	2
YO486	chr04	923078		172170	YSEQ21	204	0	204	2
YO486	chr04	926082		172170	YSEQ21	10	10	0	1
YO486	chr04	965755		172170	YSEQ21	187	187	0	1
YO486	chr04	967004		172170	YSEQ21	234	234	0	1
YO486	chr04	967019		172170	YSEQ21	132	132	0	1
YO486	chr04	979539		172170	YSEQ21	189	189	0	1
YO486	chr04	992825		172170	YSEQ21	191	191	0	1
YO486	chr04	1031466		172170	YSEQ21	506	506	0	1
YO486	chr04	1031473		172170	YSEQ21	294	293	1	1
YO486	chr04	1031731		172170	YSEQ21	314	314	0	1
YO486	chr04	1066225		172170	YSEQ21	111	111	0	1
YO486	chr04	1076406		172170	YSEQ21	45	45	0	1
YO486	chr04	1093101		172170	YSEQ21	321	321	0	1
YO486	chr04	1116482		172170	YSEQ21	52	51	1	1
YO486	chr04	1120600		172170	YSEQ21	283	283	0	1
YO486	chr04	1120603		172170	YSEQ21	282	282	0	1
YO486	chr04	1143363		172170	YSEQ21	439	439	0	1
YO486	chr04	1147847		172170	YSEQ21	248	247	1	1
YO486	chr04	1157251		172170	YSEQ21	265	265	0	1
YO486	chr04	1171638		172170	YSEQ21	2	0	2	2
YO486	chr04	1184835		172170	YSEQ21	260	259	1	1
YO486	chr04	1219666		172170	YSEQ21	217	217	0	1
YO486	chr04	1229881		172170	YSEQ21	209	209	0	1
YO486	chr04	1250522		172170	YSEQ21	30	30	0	1
YO486	chr04	1255497		172170	YSEQ21	14	14	0	1
YO486	chr04	1265705		172170	YSEQ21	1	0	1	2
YO486	chr04	1267926		172170	YSEQ21	81	81	0	1
YO486	chr04	1276486		172170	YSEQ21	213	213	0	1
YO486	chr04	1291358		172170	YSEQ21	215	215	0	1
YO486	chr04	1293861		172170	YSEQ21	106	105	1	1
YO486	chr04	1303995		172170	YSEQ21	373	373	0	1
YO486	chr04	1313044		172170	YSEQ21	337	337	0	1
YO486	chr04	1331698		172170	YSEQ21	1	0	1	2
YO486	chr04	1337857		172170	YSEQ21	3	0	3	2
YO486	chr04	1337917		172170	YSEQ21	366	365	1	1
YO486	chr04	1343524		172170	YSEQ21	200	200	0	1
YO486	chr04	1365932		172170	YSEQ21	282	281	1	1
YO486	chr04	1375261		172170	YSEQ21	194	194	0	1
YO486	chr04	1380270		172170	YSEQ21	1	0	1	2
YO486	chr04	1393432		172170	YSEQ21	191	190	1	1
YO486	chr04	1414276		172170	YSEQ21	63	63	0	1
YO486	chr04	1460915		172170	YSEQ21	227	227	0	1
YO486	chr04	1460932		172170	YSEQ21	227	227	0	1
YO486	chr04	1462655		172170	YSEQ21	17	17	0	1
YO486	chr04	1462703		172170	YSEQ21	27	27	0	1
YO486	chr04	1462739		172170	YSEQ21	3	3	0	1
YO486	chr04	1467544		172170	YSEQ21	332	332	0	1
YO486	chr04	1467545		172170	YSEQ21	332	332	0	1
YO486	chr04	1468073		172170	YSEQ21	192	192	0	1
YO486	chr04	1505437		172170	YSEQ21	2	2	0	1
YO486	chr04	1517709		172170	YSEQ21	490	489	1	1
YO486	chr05	10779		172170	YSEQ21	132	132	0	1
YO486	chr05	12309		172170	YSEQ21	62	61	1	1
YO486	chr05	18138		172170	YSEQ21	253	253	0	1
YO486	chr05	18162		172170	YSEQ21	253	253	0	1
YO486	chr05	24380		172170	YSEQ21	228	228	0	1
YO486	chr05	24388		172170	YSEQ21	228	228	0	1
YO486	chr05	24392		172170	YSEQ21	340	340	0	1
YO486	chr05	24419		172170	YSEQ21	111	111	0	1
YO486	chr05	28167		172170	YSEQ21	167	167	0	1
YO486	chr05	35048		172170	YSEQ21	143	143	0	1
YO486	chr05	52928		172170	YSEQ21	313	313	0	1
YO486	chr05	63892		172170	YSEQ21	10	10	0	1
YO486	chr05	63895		172170	YSEQ21	10	10	0	1
YO486	chr05	64486		172170	YSEQ21	72	72	0	1
YO486	chr05	72016		172170	YSEQ21	13	13	0	1
YO486	chr05	72037		172170	YSEQ21	13	13	0	1
YO486	chr05	72043		172170	YSEQ21	13	13	0	1
YO486	chr05	76172		172170	YSEQ21	295	295	0	1
YO486	chr05	80557		172170	YSEQ21	93	93	0	1
YO486	chr05	102537		172170	YSEQ21	50	50	0	1
YO486	chr05	119201		172170	YSEQ21	78	77	1	1
YO486	chr05	128902		172170	YSEQ21	147	147	0	1
YO486	chr05	130716		172170	YSEQ21	92	92	0	1
YO486	chr05	131025		172170	YSEQ21	55	55	0	1
YO486	chr05	131026		172170	YSEQ21	55	55	0	1
YO486	chr05	136691		172170	YSEQ21	332	332	0	1
YO486	chr05	139371		172170	YSEQ21	148	147	1	1
YO486	chr05	145364		172170	YSEQ21	110	110	0	1
YO486	chr05	150005		172170	YSEQ21	277	277	0	1
YO486	chr05	150082		172170	YSEQ21	157	157	0	1
YO486	chr05	150086		172170	YSEQ21	157	157	0	1
YO486	chr05	161767		172170	YSEQ21	128	128	0	1
YO486	chr05	172748		172170	YSEQ21	296	296	0	1
YO486	chr05	193624		172170	YSEQ21	294	293	1	1
YO486	chr05	207241		172170	YSEQ21	57	57	0	1
YO486	chr05	207276		172170	YSEQ21	170	170	0	1
YO486	chr05	207299		172170	YSEQ21	170	170	0	1
YO486	chr05	207304		172170	YSEQ21	170	170	0	1
YO486	chr05	256376		172170	YSEQ21	8	8	0	1
YO486	chr05	286966		172170	YSEQ21	44	44	0	1
YO486	chr05	286967		172170	YSEQ21	44	44	0	1
YO486	chr05	289447		172170	YSEQ21	1	1	0	1
YO486	chr05	339301		172170	YSEQ21	84	84	0	1
YO486	chr05	361213		172170	YSEQ21	100	98	2	1
YO486	chr05	362962		172170	YSEQ21	1	0	1	2
YO486	chr05	372822		172170	YSEQ21	13	13	0	1
YO486	chr05	372836		172170	YSEQ21	13	13	0	1
YO486	chr05	374738		172170	YSEQ21	3	3	0	1
YO486	chr05	380871		172170	YSEQ21	419	419	0	1
YO486	chr05	416841		172170	YSEQ21	84	84	0	1
YO486	chr05	426583		172170	YSEQ21	165	165	0	1
YO486	chr05	440428		172170	YSEQ21	236	235	1	1
YO486	chr05	442968		172170	YSEQ21	6	6	0	1
YO486	chr05	445277		172170	YSEQ21	35	35	0	1
YO486	chr05	449685		172170	YSEQ21	32	32	0	1
YO486	chr05	454337		172170	YSEQ21	167	167	0	1
YO486	chr05	460955		172170	YSEQ21	230	230	0	1
YO486	chr05	464776		172170	YSEQ21	289	289	0	1
YO486	chr05	475649		172170	YSEQ21	202	202	0	1
YO486	chr05	476144		172170	YSEQ21	134	133	1	1
YO486	chr05	549124		172170	YSEQ21	3	3	0	1
YO486	chr05	561263		172170	YSEQ21	108	108	0	1
YO486	chr05	563807		172170	YSEQ21	72	72	0	1
YO486	chr05	563837		172170	YSEQ21	16	16	0	1
YO486	chr06	15291		172170	YSEQ21	16	16	0	1
YO486	chr06	15293		172170	YSEQ21	16	16	0	1
YO486	chr06	15295		172170	YSEQ21	16	16	0	1
YO486	chr06	15296		172170	YSEQ21	16	16	0	1
YO486	chr06	15298		172170	YSEQ21	16	16	0	1
YO486	chr06	15300		172170	YSEQ21	16	16	0	1
YO486	chr06	15309		172170	YSEQ21	16	16	0	1
YO486	chr06	15312		172170	YSEQ21	16	16	0	1
YO486	chr06	15318		172170	YSEQ21	16	16	0	1
YO486	chr06	21068		172170	YSEQ21	280	279	1	1
YO486	chr06	22632		172170	YSEQ21	235	235	0	1
YO486	chr06	23390		172170	YSEQ21	267	267	0	1
YO486	chr06	30544		172170	YSEQ21	76	76	0	1
YO486	chr06	30698		172170	YSEQ21	18	18	0	1
YO486	chr06	45264		172170	YSEQ21	279	278	1	1
YO486	chr06	45764		172170	YSEQ21	53	53	0	1
YO486	chr06	45896		172170	YSEQ21	7	7	0	1
YO486	chr06	52925		172170	YSEQ21	46	46	0	1
YO486	chr06	66607		172170	YSEQ21	150	150	0	1
YO486	chr06	69262		172170	YSEQ21	12	12	0	1
YO486	chr06	102960		172170	YSEQ21	68	68	0	1
YO486	chr06	103002		172170	YSEQ21	260	260	0	1
YO486	chr06	119067		172170	YSEQ21	269	269	0	1
YO486	chr06	123233		172170	YSEQ21	478	478	0	1
YO486	chr06	163117		172170	YSEQ21	208	208	0	1
YO486	chr06	171241		172170	YSEQ21	78	78	0	1
YO486	chr06	181154		172170	YSEQ21	126	126	0	1
YO486	chr06	185422		172170	YSEQ21	35	35	0	1
YO486	chr06	204006		172170	YSEQ21	7	0	7	2
YO486	chr06	204061		172170	YSEQ21	197	195	2	1
YO486	chr06	206552		172170	YSEQ21	412	412	0	1
YO486	chr06	206706		172170	YSEQ21	170	170	0	1
YO486	chr06	215801		172170	YSEQ21	69	69	0	1
YO486	chr06	222306		172170	YSEQ21	29	29	0	1
YO486	chr06	222408		172170	YSEQ21	287	284	3	1
YO486	chr06	231098		172170	YSEQ21	249	249	0	1
YO486	chr06	252281		172170	YSEQ21	33	33	0	1
YO486	chr06	254963		172170	YSEQ21	8	8	0	1
YO486	chr06	257260		172170	YSEQ21	20	20	0	1
YO486	chr06	257312		172170	YSEQ21	256	255	1	1
YO486	chr06	260396		172170	YSEQ21	216	216	0	1
YO486	chr06	262581		172170	YSEQ21	245	245	0	1
YO486	chr06	262598		172170	YSEQ21	2	0	2	2
YO486	chr06	264007		172170	YSEQ21	94	94	0	1
YO486	chr07	10243		172170	YSEQ21	335	335	0	1
YO486	chr07	10386		172170	YSEQ21	40	0	40	2
YO486	chr07	10396		172170	YSEQ21	39	39	0	1
YO486	chr07	10405		172170	YSEQ21	39	39	0	1
YO486	chr07	13009		172170	YSEQ21	231	231	0	1
YO486	chr07	14981		172170	YSEQ21	54	54	0	1
YO486	chr07	19443		172170	YSEQ21	20	20	0	1
YO486	chr07	19445		172170	YSEQ21	19	19	0	1
YO486	chr07	19473		172170	YSEQ21	266	266	0	1
YO486	chr07	19481		172170	YSEQ21	246	246	0	1
YO486	chr07	19961		172170	YSEQ21	83	83	0	1
YO486	chr07	19962		172170	YSEQ21	83	83	0	1
YO486	chr07	20215		172170	YSEQ21	1	0	1	2
YO486	chr07	20250		172170	YSEQ21	121	120	1	1
YO486	chr07	20257		172170	YSEQ21	121	120	1	1
YO486	chr07	49533		172170	YSEQ21	121	121	0	1
YO486	chr07	50656		172170	YSEQ21	43	43	0	1
YO486	chr07	53148		172170	YSEQ21	2	2	0	1
YO486	chr07	53151		172170	YSEQ21	2	1	1	3
YO486	chr07	59379		172170	YSEQ21	28	28	0	1
YO486	chr07	65688		172170	YSEQ21	268	267	1	1
YO486	chr07	77748		172170	YSEQ21	2	0	2	2
YO486	chr07	79268		172170	YSEQ21	4	4	0	1
YO486	chr07	80305		172170	YSEQ21	362	361	1	1
YO486	chr07	116265		172170	YSEQ21	227	227	0	1
YO486	chr07	117896		172170	YSEQ21	45	45	0	1
YO486	chr07	133288		172170	YSEQ21	224	224	0	1
YO486	chr07	140968		172170	YSEQ21	231	231	0	1
YO486	chr07	152410		172170	YSEQ21	42	42	0	1
YO486	chr07	173120		172170	YSEQ21	92	92	0	1
YO486	chr07	173129		172170	YSEQ21	92	92	0	1
YO486	chr07	188242		172170	YSEQ21	347	347	0	1
YO486	chr07	193118		172170	YSEQ21	92	92	0	1
YO486	chr07	205058		172170	YSEQ21	1	0	1	2
YO486	chr07	205089		172170	YSEQ21	232	232	0	1
YO486	chr07	205098		172170	YSEQ21	232	232	0	1
YO486	chr07	206906		172170	YSEQ21	66	66	0	1
YO486	chr07	207761		172170	YSEQ21	187	187	0	1
YO486	chr07	243186		172170	YSEQ21	231	231	0	1
YO486	chr07	264080		172170	YSEQ21	341	341	0	1
YO486	chr07	276694		172170	YSEQ21	110	110	0	1
YO486	chr07	305802		172170	YSEQ21	16	16	0	1
YO486	chr07	305928		172170	YSEQ21	194	194	0	1
YO486	chr07	305941		172170	YSEQ21	194	194	0	1
YO486	chr07	308374		172170	YSEQ21	3	3	0	1
YO486	chr07	340670		172170	YSEQ21	25	25	0	1
YO486	chr07	340773		172170	YSEQ21	165	164	1	1
YO486	chr07	349962		172170	YSEQ21	91	91	0	1
YO486	chr07	350610		172170	YSEQ21	133	133	0	1
YO486	chr07	356416		172170	YSEQ21	88	88	0	1
YO486	chr07	357689		172170	YSEQ21	2	0	2	2
YO486	chr07	357730		172170	YSEQ21	43	43	0	1
YO486	chr07	369451		172170	YSEQ21	84	83	1	1
YO486	chr07	373940		172170	YSEQ21	17	17	0	1
YO486	chr07	387205		172170	YSEQ21	1	0	1	2
YO486	chr07	387793		172170	YSEQ21	11	11	0	1
YO486	chr07	392603		172170	YSEQ21	171	171	0	1
YO486	chr07	410453		172170	YSEQ21	207	207	0	1
YO486	chr07	420974		172170	YSEQ21	46	46	0	1
YO486	chr07	423778		172170	YSEQ21	4	0	4	2
YO486	chr07	423876		172170	YSEQ21	288	288	0	1
YO486	chr07	423906		172170	YSEQ21	332	332	0	1
YO486	chr07	423934		172170	YSEQ21	44	44	0	1
YO486	chr07	445067		172170	YSEQ21	1	0	1	2
YO486	chr07	470655		172170	YSEQ21	86	86	0	1
YO486	chr07	482042		172170	YSEQ21	258	258	0	1
YO486	chr07	482102		172170	YSEQ21	21	21	0	1
YO486	chr07	498734		172170	YSEQ21	2	0	2	2
YO486	chr07	511938		172170	YSEQ21	255	255	0	1
YO486	chr07	519931		172170	YSEQ21	1	1	0	1
YO486	chr07	545582		172170	YSEQ21	187	187	0	1
YO486	chr07	560083		172170	YSEQ21	11	11	0	1
YO486	chr07	610648		172170	YSEQ21	49	49	0	1
YO486	chr07	620222		172170	YSEQ21	144	143	1	1
YO486	chr07	620225		172170	YSEQ21	145	144	1	1
YO486	chr07	633803		172170	YSEQ21	204	203	1	1
YO486	chr07	639145		172170	YSEQ21	161	161	0	1
YO486	chr07	652663		172170	YSEQ21	229	228	1	1
YO486	chr07	670257		172170	YSEQ21	383	382	1	1
YO486	chr07	670263		172170	YSEQ21	329	328	1	1
YO486	chr07	682309		172170	YSEQ21	72	72	0	1
YO486	chr07	682324		172170	YSEQ21	72	72	0	1
YO486	chr07	718859		172170	YSEQ21	76	76	0	1
YO486	chr07	723672		172170	YSEQ21	2	0	2	2
YO486	chr07	726186		172170	YSEQ21	1	0	1	2
YO486	chr07	730017		172170	YSEQ21	1	1	0	1
YO486	chr07	733257		172170	YSEQ21	82	82	0	1
YO486	chr07	749196		172170	YSEQ21	11	11	0	1
YO486	chr07	780734		172170	YSEQ21	3	3	0	1
YO486	chr07	784337		172170	YSEQ21	1	0	1	2
YO486	chr07	804950		172170	YSEQ21	10	10	0	1
YO486	chr07	807996		172170	YSEQ21	72	72	0	1
YO486	chr07	831241		172170	YSEQ21	353	353	0	1
YO486	chr07	832415		172170	YSEQ21	437	437	0	1
YO486	chr07	834852		172170	YSEQ21	142	142	0	1
YO486	chr07	834860		172170	YSEQ21	240	240	0	1
YO486	chr07	841726		172170	YSEQ21	236	235	1	1
YO486	chr07	842514		172170	YSEQ21	1	0	1	2
YO486	chr07	842531		172170	YSEQ21	1	0	1	2
YO486	chr07	845584		172170	YSEQ21	1	0	1	2
YO486	chr07	845605		172170	YSEQ21	1	0	1	2
YO486	chr07	845612		172170	YSEQ21	1	0	1	2
YO486	chr07	887510		172170	YSEQ21	292	292	0	1
YO486	chr07	895010		172170	YSEQ21	263	263	0	1
YO486	chr07	900663		172170	YSEQ21	48	48	0	1
YO486	chr07	900675		172170	YSEQ21	47	46	1	1
YO486	chr07	942778		172170	YSEQ21	91	90	1	1
YO486	chr07	954938		172170	YSEQ21	287	287	0	1
YO486	chr07	954962		172170	YSEQ21	247	247	0	1
YO486	chr07	958078		172170	YSEQ21	30	30	0	1
YO486	chr07	961741		172170	YSEQ21	210	210	0	1
YO486	chr07	984927		172170	YSEQ21	374	374	0	1
YO486	chr07	998056		172170	YSEQ21	112	112	0	1
YO486	chr07	1003183		172170	YSEQ21	72	72	0	1
YO486	chr07	1006084		172170	YSEQ21	203	203	0	1
YO486	chr07	1006778		172170	YSEQ21	258	258	0	1
YO486	chr07	1010455		172170	YSEQ21	183	183	0	1
YO486	chr07	1016085		172170	YSEQ21	31	31	0	1
YO486	chr07	1024488		172170	YSEQ21	1	0	1	2
YO486	chr07	1030897		172170	YSEQ21	36	36	0	1
YO486	chr07	1030898		172170	YSEQ21	37	36	1	1
YO486	chr07	1030902		172170	YSEQ21	37	37	0	1
YO486	chr07	1065591		172170	YSEQ21	281	281	0	1
YO486	chr07	1068533		172170	YSEQ21	325	325	0	1
YO486	chr07	1086665		172170	YSEQ21	1	0	1	2
YO486	chr08	5529		172170	YSEQ21	126	126	0	1
YO486	chr08	8813		172170	YSEQ21	258	257	1	1
YO486	chr08	16022		172170	YSEQ21	6	0	6	2
YO486	chr08	21387		172170	YSEQ21	267	267	0	1
YO486	chr08	25911		172170	YSEQ21	213	213	0	1
YO486	chr08	28335		172170	YSEQ21	178	178	0	1
YO486	chr08	32642		172170	YSEQ21	303	303	0	1
YO486	chr08	41310		172170	YSEQ21	5	5	0	1
YO486	chr08	53107		172170	YSEQ21	225	225	0	1
YO486	chr08	66575		172170	YSEQ21	2	2	0	1
YO486	chr08	77959		172170	YSEQ21	186	186	0	1
YO486	chr08	85085		172170	YSEQ21	239	239	0	1
YO486	chr08	106822		172170	YSEQ21	2	0	2	2
YO486	chr08	111760		172170	YSEQ21	327	327	0	1
YO486	chr08	128904		172170	YSEQ21	1	0	1	2
YO486	chr08	131549		172170	YSEQ21	190	190	0	1
YO486	chr08	143294		172170	YSEQ21	7	7	0	1
YO486	chr08	155635		172170	YSEQ21	317	317	0	1
YO486	chr08	162047		172170	YSEQ21	101	101	0	1
YO486	chr08	165566		172170	YSEQ21	1	0	1	2
YO486	chr08	166367		172170	YSEQ21	49	49	0	1
YO486	chr08	168433		172170	YSEQ21	255	255	0	1
YO486	chr08	179241		172170	YSEQ21	281	281	0	1
YO486	chr08	179265		172170	YSEQ21	117	117	0	1
YO486	chr08	190024		172170	YSEQ21	5	5	0	1
YO486	chr08	191348		172170	YSEQ21	173	173	0	1
YO486	chr08	191643		172170	YSEQ21	254	254	0	1
YO486	chr08	199577		172170	YSEQ21	1	0	1	2
YO486	chr08	208592		172170	YSEQ21	24	24	0	1
YO486	chr08	212828		172170	YSEQ21	103	103	0	1
YO486	chr08	214826		172170	YSEQ21	100	100	0	1
YO486	chr08	218986		172170	YSEQ21	50	50	0	1
YO486	chr08	233475		172170	YSEQ21	209	209	0	1
YO486	chr08	244248		172170	YSEQ21	2	0	2	2
YO486	chr08	262470		172170	YSEQ21	56	56	0	1
YO486	chr08	266757		172170	YSEQ21	1	0	1	2
YO486	chr08	291252		172170	YSEQ21	1	0	1	2
YO486	chr08	291254		172170	YSEQ21	2	0	2	2
YO486	chr08	299865		172170	YSEQ21	1	0	1	2
YO486	chr08	327578		172170	YSEQ21	270	268	2	1
YO486	chr08	329956		172170	YSEQ21	167	167	0	1
YO486	chr08	337794		172170	YSEQ21	12	12	0	1
YO486	chr08	337824		172170	YSEQ21	345	345	0	1
YO486	chr08	349745		172170	YSEQ21	320	319	1	1
YO486	chr08	349748		172170	YSEQ21	320	319	1	1
YO486	chr08	358710		172170	YSEQ21	399	399	0	1
YO486	chr08	377022		172170	YSEQ21	195	195	0	1
YO486	chr08	379913		172170	YSEQ21	1	0	1	2
YO486	chr08	388214		172170	YSEQ21	173	173	0	1
YO486	chr08	389898		172170	YSEQ21	92	92	0	1
YO486	chr08	389909		172170	YSEQ21	99	99	0	1
YO486	chr08	392078		172170	YSEQ21	300	300	0	1
YO486	chr08	398985		172170	YSEQ21	317	317	0	1
YO486	chr08	421321		172170	YSEQ21	1	0	1	2
YO486	chr08	421330		172170	YSEQ21	1	0	1	2
YO486	chr08	423780		172170	YSEQ21	206	206	0	1
YO486	chr08	470124		172170	YSEQ21	65	65	0	1
YO486	chr08	475110		172170	YSEQ21	114	114	0	1
YO486	chr08	481169		172170	YSEQ21	243	242	1	1
YO486	chr08	484878		172170	YSEQ21	307	307	0	1
YO486	chr08	493601		172170	YSEQ21	232	232	0	1
YO486	chr08	498924		172170	YSEQ21	160	159	1	1
YO486	chr09	14620		172170	YSEQ21	112	112	0	1
YO486	chr09	21717		172170	YSEQ21	54	54	0	1
YO486	chr09	21727		172170	YSEQ21	55	55	0	1
YO486	chr09	21745		172170	YSEQ21	228	228	0	1
YO486	chr09	21758		172170	YSEQ21	228	227	1	1
YO486	chr09	65401		172170	YSEQ21	150	150	0	1
YO486	chr09	65406		172170	YSEQ21	425	425	0	1
YO486	chr09	66928		172170	YSEQ21	296	296	0	1
YO486	chr09	66948		172170	YSEQ21	296	296	0	1
YO486	chr09	86904		172170	YSEQ21	56	56	0	1
YO486	chr09	89545		172170	YSEQ21	347	347	0	1
YO486	chr09	104638		172170	YSEQ21	1	1	0	1
YO486	chr09	112679		172170	YSEQ21	155	154	1	1
YO486	chr09	142623		172170	YSEQ21	365	365	0	1
YO486	chr09	148328		172170	YSEQ21	259	259	0	1
YO486	chr09	148350		172170	YSEQ21	259	258	1	1
YO486	chr09	157619		172170	YSEQ21	24	24	0	1
YO486	chr09	157808		172170	YSEQ21	18	18	0	1
YO486	chr09	170717		172170	YSEQ21	181	180	1	1
YO486	chr09	198981		172170	YSEQ21	56	56	0	1
YO486	chr09	203744		172170	YSEQ21	369	369	0	1
YO486	chr09	215257		172170	YSEQ21	81	81	0	1
YO486	chr09	227732		172170	YSEQ21	193	192	1	1
YO486	chr09	251357		172170	YSEQ21	7	7	0	1
YO486	chr09	251385		172170	YSEQ21	85	85	0	1
YO486	chr09	252639		172170	YSEQ21	308	308	0	1
YO486	chr09	254964		172170	YSEQ21	72	72	0	1
YO486	chr09	261320		172170	YSEQ21	364	364	0	1
YO486	chr09	311461		172170	YSEQ21	211	211	0	1
YO486	chr09	319106		172170	YSEQ21	2	0	2	2
YO486	chr09	332370		172170	YSEQ21	96	96	0	1
YO486	chr09	342312		172170	YSEQ21	47	47	0	1
YO486	chr09	360146		172170	YSEQ21	4	4	0	1
YO486	chr09	409496		172170	YSEQ21	305	305	0	1
YO486	chr09	409532		172170	YSEQ21	46	46	0	1
YO486	chr09	410027		172170	YSEQ21	19	19	0	1
YO486	chr10	16311		172170	YSEQ21	1	1	0	1
YO486	chr10	20084		172170	YSEQ21	159	159	0	1
YO486	chr10	20087		172170	YSEQ21	159	159	0	1
YO486	chr10	20107		172170	YSEQ21	200	200	0	1
YO486	chr10	31774		172170	YSEQ21	208	208	0	1
YO486	chr10	31779		172170	YSEQ21	208	208	0	1
YO486	chr10	31798		172170	YSEQ21	89	89	0	1
YO486	chr10	31824		172170	YSEQ21	89	89	0	1
YO486	chr10	35680		172170	YSEQ21	81	81	0	1
YO486	chr10	35704		172170	YSEQ21	95	95	0	1
YO486	chr10	35812		172170	YSEQ21	47	47	0	1
YO486	chr10	35830		172170	YSEQ21	47	47	0	1
YO486	chr10	41250		172170	YSEQ21	26	26	0	1
YO486	chr10	87581		172170	YSEQ21	167	166	1	1
YO486	chr10	131968		172170	YSEQ21	41	41	0	1
YO486	chr10	145097		172170	YSEQ21	78	78	0	1
YO486	chr10	145104		172170	YSEQ21	78	78	0	1
YO486	chr10	145109		172170	YSEQ21	78	78	0	1
YO486	chr10	145118		172170	YSEQ21	78	78	0	1
YO486	chr10	145124		172170	YSEQ21	76	76	0	1
YO486	chr10	167739		172170	YSEQ21	27	27	0	1
YO486	chr10	228805		172170	YSEQ21	258	258	0	1
YO486	chr10	238463		172170	YSEQ21	243	243	0	1
YO486	chr10	315315		172170	YSEQ21	248	247	1	1
YO486	chr10	329057		172170	YSEQ21	152	152	0	1
YO486	chr10	329514		172170	YSEQ21	184	184	0	1
YO486	chr10	345146		172170	YSEQ21	65	65	0	1
YO486	chr10	347534		172170	YSEQ21	71	71	0	1
YO486	chr10	378567		172170	YSEQ21	35	35	0	1
YO486	chr10	382505		172170	YSEQ21	416	416	0	1
YO486	chr10	413692		172170	YSEQ21	26	26	0	1
YO486	chr10	421583		172170	YSEQ21	39	39	0	1
YO486	chr10	428698		172170	YSEQ21	169	169	0	1
YO486	chr10	434855		172170	YSEQ21	1	0	1	2
YO486	chr10	434858		172170	YSEQ21	1	0	1	2
YO486	chr10	434887		172170	YSEQ21	1	0	1	2
YO486	chr10	457438		172170	YSEQ21	299	299	0	1
YO486	chr10	472163		172170	YSEQ21	174	174	0	1
YO486	chr10	476516		172170	YSEQ21	24	24	0	1
YO486	chr10	482100		172170	YSEQ21	20	20	0	1
YO486	chr10	502465		172170	YSEQ21	252	252	0	1
YO486	chr10	502471		172170	YSEQ21	252	252	0	1
YO486	chr10	543064		172170	YSEQ21	317	317	0	1
YO486	chr10	543075		172170	YSEQ21	318	318	0	1
YO486	chr10	564089		172170	YSEQ21	224	224	0	1
YO486	chr10	564092		172170	YSEQ21	224	224	0	1
YO486	chr10	576416		172170	YSEQ21	306	306	0	1
YO486	chr10	580991		172170	YSEQ21	96	96	0	1
YO486	chr10	584062		172170	YSEQ21	24	24	0	1
YO486	chr10	586163		172170	YSEQ21	202	202	0	1
YO486	chr10	594249		172170	YSEQ21	1	0	1	2
YO486	chr10	633743		172170	YSEQ21	32	32	0	1
YO486	chr10	634739		172170	YSEQ21	303	303	0	1
YO486	chr10	643946		172170	YSEQ21	270	270	0	1
YO486	chr10	667686		172170	YSEQ21	252	252	0	1
YO486	chr10	687093		172170	YSEQ21	134	134	0	1
YO486	chr10	706367		172170	YSEQ21	133	133	0	1
YO486	chr10	708946		172170	YSEQ21	1	0	1	2
YO486	chr11	840		172170	YSEQ21	61	61	0	1
YO486	chr11	16671		172170	YSEQ21	208	208	0	1
YO486	chr11	16677		172170	YSEQ21	212	212	0	1
YO486	chr11	28396		172170	YSEQ21	216	216	0	1
YO486	chr11	28399		172170	YSEQ21	215	215	0	1
YO486	chr11	43498		172170	YSEQ21	163	163	0	1
YO486	chr11	44406		172170	YSEQ21	344	344	0	1
YO486	chr11	46444		172170	YSEQ21	137	137	0	1
YO486	chr11	61338		172170	YSEQ21	19	19	0	1
YO486	chr11	73164		172170	YSEQ21	321	321	0	1
YO486	chr11	73167		172170	YSEQ21	321	321	0	1
YO486	chr11	80689		172170	YSEQ21	364	363	1	1
YO486	chr11	89225		172170	YSEQ21	118	118	0	1
YO486	chr11	111232		172170	YSEQ21	114	114	0	1
YO486	chr11	111236		172170	YSEQ21	114	114	0	1
YO486	chr11	111256		172170	YSEQ21	114	114	0	1
YO486	chr11	126748		172170	YSEQ21	1	1	0	1
YO486	chr11	136700		172170	YSEQ21	83	83	0	1
YO486	chr11	145749		172170	YSEQ21	12	12	0	1
YO486	chr11	167771		172170	YSEQ21	249	247	2	1
YO486	chr11	167778		172170	YSEQ21	255	252	3	1
YO486	chr11	168401		172170	YSEQ21	75	75	0	1
YO486	chr11	168406		172170	YSEQ21	75	75	0	1
YO486	chr11	170033		172170	YSEQ21	123	123	0	1
YO486	chr11	176335		172170	YSEQ21	384	384	0	1
YO486	chr11	202172		172170	YSEQ21	80	80	0	1
YO486	chr11	257970		172170	YSEQ21	9	9	0	1
YO486	chr11	280272		172170	YSEQ21	52	52	0	1
YO486	chr11	313785		172170	YSEQ21	1	0	1	2
YO486	chr11	317059		172170	YSEQ21	393	393	0	1
YO486	chr11	334220		172170	YSEQ21	95	95	0	1
YO486	chr11	360497		172170	YSEQ21	118	118	0	1
YO486	chr11	362657		172170	YSEQ21	169	169	0	1
YO486	chr11	362665		172170	YSEQ21	170	170	0	1
YO486	chr11	368071		172170	YSEQ21	5	5	0	1
YO486	chr11	381019		172170	YSEQ21	26	26	0	1
YO486	chr11	383136		172170	YSEQ21	83	83	0	1
YO486	chr11	405007		172170	YSEQ21	148	148	0	1
YO486	chr11	405960		172170	YSEQ21	252	252	0	1
YO486	chr11	407104		172170	YSEQ21	102	102	0	1
YO486	chr11	420770		172170	YSEQ21	196	196	0	1
YO486	chr11	439266		172170	YSEQ21	77	77	0	1
YO486	chr11	439278		172170	YSEQ21	77	77	0	1
YO486	chr11	448016		172170	YSEQ21	161	161	0	1
YO486	chr11	448063		172170	YSEQ21	334	333	1	1
YO486	chr11	460715		172170	YSEQ21	148	148	0	1
YO486	chr11	501134		172170	YSEQ21	41	41	0	1
YO486	chr11	510202		172170	YSEQ21	268	268	0	1
YO486	chr11	511075		172170	YSEQ21	240	240	0	1
YO486	chr11	511087		172170	YSEQ21	240	240	0	1
YO486	chr11	515680		172170	YSEQ21	100	100	0	1
YO486	chr11	515689		172170	YSEQ21	100	100	0	1
YO486	chr11	515713		172170	YSEQ21	300	299	1	1
YO486	chr11	524087		172170	YSEQ21	129	129	0	1
YO486	chr11	547464		172170	YSEQ21	14	14	0	1
YO486	chr11	553342		172170	YSEQ21	183	183	0	1
YO486	chr11	573128		172170	YSEQ21	77	77	0	1
YO486	chr11	574927		172170	YSEQ21	173	173	0	1
YO486	chr11	596667		172170	YSEQ21	76	76	0	1
YO486	chr11	607377		172170	YSEQ21	7	7	0	1
YO486	chr11	624837		172170	YSEQ21	82	80	2	1
YO486	chr11	626385		172170	YSEQ21	27	27	0	1
YO486	chr12	35779		172170	YSEQ21	272	269	3	1
YO486	chr12	41106		172170	YSEQ21	40	40	0	1
YO486	chr12	44703		172170	YSEQ21	163	163	0	1
YO486	chr12	72877		172170	YSEQ21	101	101	0	1
YO486	chr12	89864		172170	YSEQ21	88	88	0	1
YO486	chr12	89867		172170	YSEQ21	89	89	0	1
YO486	chr12	93161		172170	YSEQ21	84	84	0	1
YO486	chr12	118640		172170	YSEQ21	317	317	0	1
YO486	chr12	119291		172170	YSEQ21	6	6	0	1
YO486	chr12	136383		172170	YSEQ21	315	315	0	1
YO486	chr12	144481		172170	YSEQ21	22	22	0	1
YO486	chr12	157753		172170	YSEQ21	41	41	0	1
YO486	chr12	161080		172170	YSEQ21	49	49	0	1
YO486	chr12	162900		172170	YSEQ21	39	39	0	1
YO486	chr12	165570		172170	YSEQ21	20	20	0	1
YO486	chr12	189991		172170	YSEQ21	290	290	0	1
YO486	chr12	190001		172170	YSEQ21	290	290	0	1
YO486	chr12	207885		172170	YSEQ21	15	15	0	1
YO486	chr12	223008		172170	YSEQ21	147	147	0	1
YO486	chr12	223066		172170	YSEQ21	72	72	0	1
YO486	chr12	223067		172170	YSEQ21	72	72	0	1
YO486	chr12	232930		172170	YSEQ21	244	244	0	1
YO486	chr12	233737		172170	YSEQ21	316	316	0	1
YO486	chr12	233740		172170	YSEQ21	316	316	0	1
YO486	chr12	233766		172170	YSEQ21	227	227	0	1
YO486	chr12	233779		172170	YSEQ21	225	225	0	1
YO486	chr12	236237		172170	YSEQ21	21	21	0	1
YO486	chr12	237210		172170	YSEQ21	265	265	0	1
YO486	chr12	237225		172170	YSEQ21	104	104	0	1
YO486	chr12	249506		172170	YSEQ21	167	167	0	1
YO486	chr12	285104		172170	YSEQ21	93	93	0	1
YO486	chr12	353484		172170	YSEQ21	251	251	0	1
YO486	chr12	356647		172170	YSEQ21	1	0	1	2
YO486	chr12	388273		172170	YSEQ21	1	0	1	2
YO486	chr12	390280		172170	YSEQ21	295	295	0	1
YO486	chr12	407477		172170	YSEQ21	92	91	1	1
YO486	chr12	412036		172170	YSEQ21	64	64	0	1
YO486	chr12	412384		172170	YSEQ21	121	121	0	1
YO486	chr12	441099		172170	YSEQ21	57	57	0	1
YO486	chr12	448795		172170	YSEQ21	36	36	0	1
YO486	chr12	493918		172170	YSEQ21	17	17	0	1
YO486	chr12	504507		172170	YSEQ21	260	258	2	1
YO486	chr12	530015		172170	YSEQ21	250	250	0	1
YO486	chr12	530159		172170	YSEQ21	1	0	1	2
YO486	chr12	551225		172170	YSEQ21	194	192	2	1
YO486	chr12	559511		172170	YSEQ21	258	256	2	1
YO486	chr12	601607		172170	YSEQ21	20	20	0	1
YO486	chr12	602338		172170	YSEQ21	249	249	0	1
YO486	chr12	602357		172170	YSEQ21	248	248	0	1
YO486	chr12	641592		172170	YSEQ21	340	339	1	1
YO486	chr12	661864		172170	YSEQ21	266	266	0	1
YO486	chr12	672463		172170	YSEQ21	68	68	0	1
YO486	chr12	689793		172170	YSEQ21	101	101	0	1
YO486	chr12	699566		172170	YSEQ21	295	295	0	1
YO486	chr12	722079		172170	YSEQ21	1	1	0	1
YO486	chr12	723319		172170	YSEQ21	371	371	0	1
YO486	chr12	723329		172170	YSEQ21	371	371	0	1
YO486	chr12	723330		172170	YSEQ21	370	370	0	1
YO486	chr12	723342		172170	YSEQ21	38	38	0	1
YO486	chr12	723355		172170	YSEQ21	38	38	0	1
YO486	chr12	738917		172170	YSEQ21	110	110	0	1
YO486	chr12	753079		172170	YSEQ21	169	169	0	1
YO486	chr12	764781		172170	YSEQ21	111	111	0	1
YO486	chr12	768836		172170	YSEQ21	164	164	0	1
YO486	chr12	787060		172170	YSEQ21	31	31	0	1
YO486	chr12	792807		172170	YSEQ21	259	259	0	1
YO486	chr12	792821		172170	YSEQ21	260	260	0	1
YO486	chr12	792826		172170	YSEQ21	260	260	0	1
YO486	chr12	811433		172170	YSEQ21	2	2	0	1
YO486	chr12	814012		172170	YSEQ21	1	1	0	1
YO486	chr12	814256		172170	YSEQ21	270	265	5	1
YO486	chr12	816162		172170	YSEQ21	24	23	1	1
YO486	chr12	816279		172170	YSEQ21	251	251	0	1
YO486	chr12	816285		172170	YSEQ21	247	245	2	1
YO486	chr12	834031		172170	YSEQ21	13	13	0	1
YO486	chr12	834111		172170	YSEQ21	24	24	0	1
YO486	chr12	835461		172170	YSEQ21	273	273	0	1
YO486	chr12	844450		172170	YSEQ21	248	248	0	1
YO486	chr12	872401		172170	YSEQ21	261	261	0	1
YO486	chr12	880455		172170	YSEQ21	13	13	0	1
YO486	chr12	880642		172170	YSEQ21	12	12	0	1
YO486	chr12	882746		172170	YSEQ21	225	223	2	1
YO486	chr12	892046		172170	YSEQ21	184	184	0	1
YO486	chr12	893043		172170	YSEQ21	362	362	0	1
YO486	chr12	900126		172170	YSEQ21	124	124	0	1
YO486	chr12	902591		172170	YSEQ21	321	321	0	1
YO486	chr12	903074		172170	YSEQ21	16	16	0	1
YO486	chr12	930682		172170	YSEQ21	287	287	0	1
YO486	chr12	938791		172170	YSEQ21	466	466	0	1
YO486	chr12	938797		172170	YSEQ21	189	189	0	1
YO486	chr12	938809		172170	YSEQ21	189	188	1	1
YO486	chr12	948776		172170	YSEQ21	5	5	0	1
YO486	chr12	955410		172170	YSEQ21	186	186	0	1
YO486	chr12	955417		172170	YSEQ21	200	200	0	1
YO486	chr12	955477		172170	YSEQ21	185	185	0	1
YO486	chr12	963149		172170	YSEQ21	1	1	0	1
YO486	chr12	1000480		172170	YSEQ21	2	0	2	2
YO486	chr12	1006909		172170	YSEQ21	1	0	1	2
YO486	chr12	1022290		172170	YSEQ21	76	76	0	1
YO486	chr12	1025223		172170	YSEQ21	279	279	0	1
YO486	chr12	1026581		172170	YSEQ21	1	1	0	1
YO486	chr12	1039260		172170	YSEQ21	248	247	1	1
YO486	chr12	1043539		172170	YSEQ21	76	76	0	1
YO486	chr12	1054390		172170	YSEQ21	1	1	0	1
YO486	chr12	1073969		172170	YSEQ21	1	0	1	2
YO486	chr13	12524		172170	YSEQ21	111	111	0	1
YO486	chr13	12566		172170	YSEQ21	287	287	0	1
YO486	chr13	17648		172170	YSEQ21	1	0	1	2
YO486	chr13	17660		172170	YSEQ21	1	0	1	2
YO486	chr13	17690		172170	YSEQ21	285	285	0	1
YO486	chr13	21370		172170	YSEQ21	301	301	0	1
YO486	chr13	21375		172170	YSEQ21	302	302	0	1
YO486	chr13	22888		172170	YSEQ21	3	3	0	1
YO486	chr13	38045		172170	YSEQ21	228	228	0	1
YO486	chr13	38060		172170	YSEQ21	233	233	0	1
YO486	chr13	38072		172170	YSEQ21	5	5	0	1
YO486	chr13	47416		172170	YSEQ21	331	330	1	1
YO486	chr13	47424		172170	YSEQ21	324	322	2	1
YO486	chr13	51004		172170	YSEQ21	185	185	0	1
YO486	chr13	56085		172170	YSEQ21	1	0	1	2
YO486	chr13	58847		172170	YSEQ21	1	1	0	1
YO486	chr13	63185		172170	YSEQ21	239	239	0	1
YO486	chr13	63206		172170	YSEQ21	238	238	0	1
YO486	chr13	65557		172170	YSEQ21	3	3	0	1
YO486	chr13	66839		172170	YSEQ21	357	356	1	1
YO486	chr13	67535		172170	YSEQ21	36	36	0	1
YO486	chr13	67540		172170	YSEQ21	36	36	0	1
YO486	chr13	72441		172170	YSEQ21	53	53	0	1
YO486	chr13	100551		172170	YSEQ21	215	215	0	1
YO486	chr13	103800		172170	YSEQ21	152	152	0	1
YO486	chr13	114162		172170	YSEQ21	224	216	8	1
YO486	chr13	117072		172170	YSEQ21	255	255	0	1
YO486	chr13	117294		172170	YSEQ21	290	290	0	1
YO486	chr13	118865		172170	YSEQ21	96	96	0	1
YO486	chr13	129083		172170	YSEQ21	229	229	0	1
YO486	chr13	132552		172170	YSEQ21	310	310	0	1
YO486	chr13	136477		172170	YSEQ21	20	20	0	1
YO486	chr13	144771		172170	YSEQ21	394	394	0	1
YO486	chr13	164687		172170	YSEQ21	247	247	0	1
YO486	chr13	176890		172170	YSEQ21	247	245	2	1
YO486	chr13	194131		172170	YSEQ21	199	199	0	1
YO486	chr13	204199		172170	YSEQ21	75	75	0	1
YO486	chr13	206271		172170	YSEQ21	253	253	0	1
YO486	chr13	213307		172170	YSEQ21	233	233	0	1
YO486	chr13	216752		172170	YSEQ21	34	34	0	1
YO486	chr13	227660		172170	YSEQ21	260	260	0	1
YO486	chr13	234471		172170	YSEQ21	24	24	0	1
YO486	chr13	234475		172170	YSEQ21	24	24	0	1
YO486	chr13	279103		172170	YSEQ21	26	26	0	1
YO486	chr13	283596		172170	YSEQ21	102	102	0	1
YO486	chr13	283603		172170	YSEQ21	102	102	0	1
YO486	chr13	289416		172170	YSEQ21	22	22	0	1
YO486	chr13	312842		172170	YSEQ21	184	184	0	1
YO486	chr13	338329		172170	YSEQ21	258	257	1	1
YO486	chr13	367048		172170	YSEQ21	217	217	0	1
YO486	chr13	387028		172170	YSEQ21	55	54	1	1
YO486	chr13	389136		172170	YSEQ21	57	57	0	1
YO486	chr13	389789		172170	YSEQ21	202	202	0	1
YO486	chr13	390586		172170	YSEQ21	258	257	1	1
YO486	chr13	395237		172170	YSEQ21	178	178	0	1
YO486	chr13	424656		172170	YSEQ21	332	332	0	1
YO486	chr13	438893		172170	YSEQ21	202	202	0	1
YO486	chr13	440668		172170	YSEQ21	253	252	1	1
YO486	chr13	442893		172170	YSEQ21	61	61	0	1
YO486	chr13	442916		172170	YSEQ21	65	65	0	1
YO486	chr13	446761		172170	YSEQ21	109	109	0	1
YO486	chr13	447319		172170	YSEQ21	239	239	0	1
YO486	chr13	459508		172170	YSEQ21	10	10	0	1
YO486	chr13	486931		172170	YSEQ21	19	19	0	1
YO486	chr13	487393		172170	YSEQ21	4	4	0	1
YO486	chr13	487573		172170	YSEQ21	8	8	0	1
YO486	chr13	487606		172170	YSEQ21	1	1	0	1
YO486	chr13	491919		172170	YSEQ21	61	61	0	1
YO486	chr13	514019		172170	YSEQ21	38	38	0	1
YO486	chr13	519240		172170	YSEQ21	206	206	0	1
YO486	chr13	528907		172170	YSEQ21	1	0	1	2
YO486	chr13	528910		172170	YSEQ21	1	0	1	2
YO486	chr13	528919		172170	YSEQ21	1	0	1	2
YO486	chr13	535616		172170	YSEQ21	81	81	0	1
YO486	chr13	538610		172170	YSEQ21	6	6	0	1
YO486	chr13	554339		172170	YSEQ21	116	116	0	1
YO486	chr13	555078		172170	YSEQ21	165	165	0	1
YO486	chr13	563893		172170	YSEQ21	60	60	0	1
YO486	chr13	563933		172170	YSEQ21	215	215	0	1
YO486	chr13	567012		172170	YSEQ21	53	53	0	1
YO486	chr13	584623		172170	YSEQ21	1	1	0	1
YO486	chr13	598520		172170	YSEQ21	25	25	0	1
YO486	chr13	613356		172170	YSEQ21	3	3	0	1
YO486	chr13	652603		172170	YSEQ21	243	243	0	1
YO486	chr13	669628		172170	YSEQ21	1	0	1	2
YO486	chr13	669672		172170	YSEQ21	35	33	2	1
YO486	chr13	676599		172170	YSEQ21	1	0	1	2
YO486	chr13	676655		172170	YSEQ21	120	120	0	1
YO486	chr13	717765		172170	YSEQ21	206	206	0	1
YO486	chr13	740606		172170	YSEQ21	56	56	0	1
YO486	chr13	745883		172170	YSEQ21	28	28	0	1
YO486	chr13	765109		172170	YSEQ21	308	308	0	1
YO486	chr13	799711		172170	YSEQ21	87	87	0	1
YO486	chr13	808933		172170	YSEQ21	317	316	1	1
YO486	chr13	808942		172170	YSEQ21	316	316	0	1
YO486	chr13	817364		172170	YSEQ21	23	23	0	1
YO486	chr13	819393		172170	YSEQ21	53	53	0	1
YO486	chr13	826202		172170	YSEQ21	99	99	0	1
YO486	chr13	859329		172170	YSEQ21	399	399	0	1
YO486	chr13	872820		172170	YSEQ21	243	243	0	1
YO486	chr13	872821		172170	YSEQ21	243	243	0	1
YO486	chr13	903126		172170	YSEQ21	23	23	0	1
YO486	chr13	903135		172170	YSEQ21	22	22	0	1
YO486	chr13	909917		172170	YSEQ21	13	13	0	1
YO486	chr13	913867		172170	YSEQ21	207	207	0	1
YO486	chr13	913873		172170	YSEQ21	207	207	0	1
YO486	chr13	913874		172170	YSEQ21	207	207	0	1
YO486	chr14	7452		172170	YSEQ21	126	125	1	1
YO486	chr14	19321		172170	YSEQ21	155	155	0	1
YO486	chr14	19934		172170	YSEQ21	325	324	1	1
YO486	chr14	19943		172170	YSEQ21	309	308	1	1
YO486	chr14	32762		172170	YSEQ21	171	171	0	1
YO486	chr14	34457		172170	YSEQ21	262	261	1	1
YO486	chr14	34467		172170	YSEQ21	262	261	1	1
YO486	chr14	34477		172170	YSEQ21	262	261	1	1
YO486	chr14	36849		172170	YSEQ21	15	15	0	1
YO486	chr14	37676		172170	YSEQ21	116	116	0	1
YO486	chr14	44216		172170	YSEQ21	129	129	0	1
YO486	chr14	64820		172170	YSEQ21	2	2	0	1
YO486	chr14	65051		172170	YSEQ21	4	4	0	1
YO486	chr14	65052		172170	YSEQ21	4	4	0	1
YO486	chr14	72483		172170	YSEQ21	294	292	2	1
YO486	chr14	95089		172170	YSEQ21	317	317	0	1
YO486	chr14	109033		172170	YSEQ21	291	291	0	1
YO486	chr14	111073		172170	YSEQ21	16	16	0	1
YO486	chr14	138751		172170	YSEQ21	319	319	0	1
YO486	chr14	138757		172170	YSEQ21	320	320	0	1
YO486	chr14	159399		172170	YSEQ21	336	336	0	1
YO486	chr14	163940		172170	YSEQ21	13	13	0	1
YO486	chr14	172640		172170	YSEQ21	148	148	0	1
YO486	chr14	176366		172170	YSEQ21	99	99	0	1
YO486	chr14	182084		172170	YSEQ21	382	382	0	1
YO486	chr14	189445		172170	YSEQ21	40	40	0	1
YO486	chr14	200425		172170	YSEQ21	172	172	0	1
YO486	chr14	204368		172170	YSEQ21	55	55	0	1
YO486	chr14	204375		172170	YSEQ21	55	55	0	1
YO486	chr14	207094		172170	YSEQ21	313	313	0	1
YO486	chr14	233498		172170	YSEQ21	289	287	2	1
YO486	chr14	233507		172170	YSEQ21	271	271	0	1
YO486	chr14	238908		172170	YSEQ21	330	330	0	1
YO486	chr14	245895		172170	YSEQ21	209	209	0	1
YO486	chr14	249065		172170	YSEQ21	20	20	0	1
YO486	chr14	299018		172170	YSEQ21	174	174	0	1
YO486	chr14	329339		172170	YSEQ21	9	9	0	1
YO486	chr14	343988		172170	YSEQ21	321	321	0	1
YO486	chr14	365181		172170	YSEQ21	267	267	0	1
YO486	chr14	377057		172170	YSEQ21	2	0	2	2
YO486	chr14	381548		172170	YSEQ21	211	211	0	1
YO486	chr14	397986		172170	YSEQ21	221	221	0	1
YO486	chr14	397996		172170	YSEQ21	221	221	0	1
YO486	chr14	400449		172170	YSEQ21	22	22	0	1
YO486	chr14	401656		172170	YSEQ21	18	18	0	1
YO486	chr14	404770		172170	YSEQ21	51	51	0	1
YO486	chr14	415096		172170	YSEQ21	1	0	1	2
YO486	chr14	436918		172170	YSEQ21	94	93	1	1
YO486	chr14	463310		172170	YSEQ21	78	78	0	1
YO486	chr14	464583		172170	YSEQ21	2	2	0	1
YO486	chr14	468438		172170	YSEQ21	56	56	0	1
YO486	chr14	478701		172170	YSEQ21	4	4	0	1
YO486	chr14	511502		172170	YSEQ21	283	282	1	1
YO486	chr14	537783		172170	YSEQ21	296	296	0	1
YO486	chr14	537806		172170	YSEQ21	297	294	3	1
YO486	chr14	574362		172170	YSEQ21	218	218	0	1
YO486	chr14	578276		172170	YSEQ21	29	29	0	1
YO486	chr14	607918		172170	YSEQ21	254	254	0	1
YO486	chr14	622716		172170	YSEQ21	185	185	0	1
YO486	chr14	624946		172170	YSEQ21	252	252	0	1
YO486	chr14	624957		172170	YSEQ21	252	252	0	1
YO486	chr14	625885		172170	YSEQ21	37	37	0	1
YO486	chr14	628571		172170	YSEQ21	5	5	0	1
YO486	chr14	635640		172170	YSEQ21	1	0	1	2
YO486	chr14	635687		172170	YSEQ21	34	34	0	1
YO486	chr14	651334		172170	YSEQ21	358	358	0	1
YO486	chr14	651361		172170	YSEQ21	222	222	0	1
YO486	chr14	657477		172170	YSEQ21	122	122	0	1
YO486	chr14	657496		172170	YSEQ21	110	110	0	1
YO486	chr14	658012		172170	YSEQ21	291	291	0	1
YO486	chr14	660337		172170	YSEQ21	10	10	0	1
YO486	chr14	688389		172170	YSEQ21	17	17	0	1
YO486	chr14	714570		172170	YSEQ21	248	244	4	1
YO486	chr14	715430		172170	YSEQ21	28	28	0	1
YO486	chr14	719586		172170	YSEQ21	314	313	1	1
YO486	chr14	719595		172170	YSEQ21	312	311	1	1
YO486	chr14	735440		172170	YSEQ21	358	357	1	1
YO486	chr14	737900		172170	YSEQ21	1	0	1	2
YO486	chr14	745872		172170	YSEQ21	179	172	7	1
YO486	chr14	755545		172170	YSEQ21	1	1	0	1
YO486	chr14	756837		172170	YSEQ21	88	88	0	1
YO486	chr14	757207		172170	YSEQ21	178	176	2	1
YO486	chr14	763377		172170	YSEQ21	30	30	0	1
YO486	chr14	763401		172170	YSEQ21	1	1	0	1
YO486	chr14	763402		172170	YSEQ21	1	1	0	1
YO486	chr14	763405		172170	YSEQ21	1	1	0	1
YO486	chr14	771238		172170	YSEQ21	4	4	0	1
YO486	chr14	774840		172170	YSEQ21	1	0	1	2
YO486	chr15	12233		172170	YSEQ21	147	147	0	1
YO486	chr15	12248		172170	YSEQ21	145	145	0	1
YO486	chr15	27471		172170	YSEQ21	46	46	0	1
YO486	chr15	27499		172170	YSEQ21	241	241	0	1
YO486	chr15	27512		172170	YSEQ21	241	241	0	1
YO486	chr15	36298		172170	YSEQ21	73	73	0	1
YO486	chr15	39893		172170	YSEQ21	136	136	0	1
YO486	chr15	43415		172170	YSEQ21	200	200	0	1
YO486	chr15	84370		172170	YSEQ21	20	19	1	1
YO486	chr15	84537		172170	YSEQ21	1	0	1	2
YO486	chr15	97637		172170	YSEQ21	199	198	1	1
YO486	chr15	105555		172170	YSEQ21	10	10	0	1
YO486	chr15	124780		172170	YSEQ21	136	136	0	1
YO486	chr15	131249		172170	YSEQ21	147	146	1	1
YO486	chr15	147981		172170	YSEQ21	277	276	1	1
YO486	chr15	151520		172170	YSEQ21	12	12	0	1
YO486	chr15	158754		172170	YSEQ21	19	19	0	1
YO486	chr15	165923		172170	YSEQ21	244	244	0	1
YO486	chr15	170921		172170	YSEQ21	147	147	0	1
YO486	chr15	172581		172170	YSEQ21	8	8	0	1
YO486	chr15	195110		172170	YSEQ21	260	260	0	1
YO486	chr15	198003		172170	YSEQ21	269	269	0	1
YO486	chr15	205786		172170	YSEQ21	66	66	0	1
YO486	chr15	211613		172170	YSEQ21	185	185	0	1
YO486	chr15	220116		172170	YSEQ21	303	303	0	1
YO486	chr15	255070		172170	YSEQ21	104	104	0	1
YO486	chr15	255071		172170	YSEQ21	103	103	0	1
YO486	chr15	292957		172170	YSEQ21	1	0	1	2
YO486	chr15	305852		172170	YSEQ21	278	276	2	1
YO486	chr15	338175		172170	YSEQ21	221	218	3	1
YO486	chr15	344523		172170	YSEQ21	1	0	1	2
YO486	chr15	357029		172170	YSEQ21	63	63	0	1
YO486	chr15	380309		172170	YSEQ21	248	248	0	1
YO486	chr15	380728		172170	YSEQ21	94	94	0	1
YO486	chr15	380751		172170	YSEQ21	140	140	0	1
YO486	chr15	390445		172170	YSEQ21	48	48	0	1
YO486	chr15	390482		172170	YSEQ21	146	146	0	1
YO486	chr15	436723		172170	YSEQ21	61	61	0	1
YO486	chr15	437491		172170	YSEQ21	64	64	0	1
YO486	chr15	449299		172170	YSEQ21	1	1	0	1
YO486	chr15	453881		172170	YSEQ21	182	182	0	1
YO486	chr15	484332		172170	YSEQ21	148	147	1	1
YO486	chr15	486800		172170	YSEQ21	10	10	0	1
YO486	chr15	486808		172170	YSEQ21	10	10	0	1
YO486	chr15	494161		172170	YSEQ21	172	172	0	1
YO486	chr15	495702		172170	YSEQ21	130	130	0	1
YO486	chr15	510666		172170	YSEQ21	355	355	0	1
YO486	chr15	510684		172170	YSEQ21	200	200	0	1
YO486	chr15	510696		172170	YSEQ21	199	199	0	1
YO486	chr15	556870		172170	YSEQ21	74	73	1	1
YO486	chr15	600937		172170	YSEQ21	176	175	1	1
YO486	chr15	600945		172170	YSEQ21	175	175	0	1
YO486	chr15	601727		172170	YSEQ21	2	0	2	2
YO486	chr15	614146		172170	YSEQ21	13	13	0	1
YO486	chr15	643604		172170	YSEQ21	98	98	0	1
YO486	chr15	643611		172170	YSEQ21	98	97	1	1
YO486	chr15	643999		172170	YSEQ21	81	81	0	1
YO486	chr15	653468		172170	YSEQ21	266	266	0	1
YO486	chr15	710609		172170	YSEQ21	1	0	1	2
YO486	chr15	715235		172170	YSEQ21	68	68	0	1
YO486	chr15	730209		172170	YSEQ21	16	16	0	1
YO486	chr15	730254		172170	YSEQ21	230	221	9	1
YO486	chr15	749802		172170	YSEQ21	6	6	0	1
YO486	chr15	752146		172170	YSEQ21	200	200	0	1
YO486	chr15	772349		172170	YSEQ21	16	16	0	1
YO486	chr15	773233		172170	YSEQ21	5	5	0	1
YO486	chr15	819348		172170	YSEQ21	39	39	0	1
YO486	chr15	845127		172170	YSEQ21	1	0	1	2
YO486	chr15	859965		172170	YSEQ21	182	182	0	1
YO486	chr15	888521		172170	YSEQ21	259	259	0	1
YO486	chr15	909232		172170	YSEQ21	165	165	0	1
YO486	chr15	940838		172170	YSEQ21	224	223	1	1
YO486	chr15	941514		172170	YSEQ21	222	222	0	1
YO486	chr15	941539		172170	YSEQ21	225	225	0	1
YO486	chr15	941546		172170	YSEQ21	3	3	0	1
YO486	chr15	981273		172170	YSEQ21	22	22	0	1
YO486	chr15	994068		172170	YSEQ21	257	257	0	1
YO486	chr15	1007511		172170	YSEQ21	66	66	0	1
YO486	chr15	1014605		172170	YSEQ21	11	11	0	1
YO486	chr15	1035304		172170	YSEQ21	21	21	0	1
YO486	chr15	1037757		172170	YSEQ21	50	50	0	1
YO486	chr15	1038675		172170	YSEQ21	30	30	0	1
YO486	chr15	1039773		172170	YSEQ21	254	253	1	1
YO486	chr15	1055215		172170	YSEQ21	317	317	0	1
YO486	chr15	1055227		172170	YSEQ21	426	426	0	1
YO486	chr15	1063375		172170	YSEQ21	4	0	4	2
YO486	chr15	1064267		172170	YSEQ21	1	0	1	2
YO486	chr15	1066098		172170	YSEQ21	292	292	0	1
YO486	chr15	1066106		172170	YSEQ21	292	292	0	1
YO486	chr15	1066448		172170	YSEQ21	1	0	1	2
YO486	chr15	1069372		172170	YSEQ21	231	230	1	1
YO486	chr15	1077713		172170	YSEQ21	1	0	1	2
YO486	chr15	1084443		172170	YSEQ21	26	0	26	2
YO486	chr15	1084457		172170	YSEQ21	28	0	28	2
YO486	chr15	1086934		172170	YSEQ21	1	0	1	2
YO486	chr16	13426		172170	YSEQ21	659	659	0	1
YO486	chr16	13442		172170	YSEQ21	658	658	0	1
YO486	chr16	19738		172170	YSEQ21	84	84	0	1
YO486	chr16	19740		172170	YSEQ21	84	84	0	1
YO486	chr16	47350		172170	YSEQ21	54	54	0	1
YO486	chr16	56381		172170	YSEQ21	111	111	0	1
YO486	chr16	56383		172170	YSEQ21	112	112	0	1
YO486	chr16	56404		172170	YSEQ21	112	112	0	1
YO486	chr16	84805		172170	YSEQ21	171	171	0	1
YO486	chr16	116664		172170	YSEQ21	172	172	0	1
YO486	chr16	136678		172170	YSEQ21	1	0	1	2
YO486	chr16	156144		172170	YSEQ21	121	121	0	1
YO486	chr16	157696		172170	YSEQ21	118	116	2	1
YO486	chr16	157722		172170	YSEQ21	117	116	1	1
YO486	chr16	177360		172170	YSEQ21	61	57	4	1
YO486	chr16	217092		172170	YSEQ21	342	342	0	1
YO486	chr16	252875		172170	YSEQ21	154	154	0	1
YO486	chr16	257774		172170	YSEQ21	2	2	0	1
YO486	chr16	258364		172170	YSEQ21	441	441	0	1
YO486	chr16	258374		172170	YSEQ21	320	320	0	1
YO486	chr16	263635		172170	YSEQ21	225	225	0	1
YO486	chr16	297484		172170	YSEQ21	1	0	1	2
YO486	chr16	301952		172170	YSEQ21	45	45	0	1
YO486	chr16	312657		172170	YSEQ21	2	0	2	2
YO486	chr16	317528		172170	YSEQ21	51	51	0	1
YO486	chr16	329027		172170	YSEQ21	3	3	0	1
YO486	chr16	337146		172170	YSEQ21	367	367	0	1
YO486	chr16	337160		172170	YSEQ21	366	366	0	1
YO486	chr16	348151		172170	YSEQ21	124	123	1	1
YO486	chr16	356050		172170	YSEQ21	243	243	0	1
YO486	chr16	356057		172170	YSEQ21	2	0	2	2
YO486	chr16	356155		172170	YSEQ21	12	12	0	1
YO486	chr16	384463		172170	YSEQ21	22	22	0	1
YO486	chr16	413301		172170	YSEQ21	259	259	0	1
YO486	chr16	447294		172170	YSEQ21	49	49	0	1
YO486	chr16	462121		172170	YSEQ21	50	50	0	1
YO486	chr16	481979		172170	YSEQ21	17	17	0	1
YO486	chr16	483539		172170	YSEQ21	1	0	1	2
YO486	chr16	483562		172170	YSEQ21	98	98	0	1
YO486	chr16	485801		172170	YSEQ21	290	290	0	1
YO486	chr16	490756		172170	YSEQ21	7	7	0	1
YO486	chr16	523482		172170	YSEQ21	1	0	1	2
YO486	chr16	564521		172170	YSEQ21	262	261	1	1
YO486	chr16	577561		172170	YSEQ21	15	15	0	1
YO486	chr16	577562		172170	YSEQ21	15	15	0	1
YO486	chr16	585060		172170	YSEQ21	251	251	0	1
YO486	chr16	585063		172170	YSEQ21	251	251	0	1
YO486	chr16	585743		172170	YSEQ21	149	148	1	1
YO486	chr16	608142		172170	YSEQ21	1	0	1	2
YO486	chr16	627237		172170	YSEQ21	78	78	0	1
YO486	chr16	639980		172170	YSEQ21	283	283	0	1
YO486	chr16	642348		172170	YSEQ21	1	0	1	2
YO486	chr16	644225		172170	YSEQ21	245	245	0	1
YO486	chr16	651959		172170	YSEQ21	135	135	0	1
YO486	chr16	677260		172170	YSEQ21	348	348	0	1
YO486	chr16	680363		172170	YSEQ21	240	240	0	1
YO486	chr16	681456		172170	YSEQ21	111	111	0	1
YO486	chr16	688156		172170	YSEQ21	325	325	0	1
YO486	chr16	688161		172170	YSEQ21	188	188	0	1
YO486	chr16	723609		172170	YSEQ21	138	138	0	1
YO486	chr16	723619		172170	YSEQ21	72	72	0	1
YO486	chr16	742942		172170	YSEQ21	247	247	0	1
YO486	chr16	750443		172170	YSEQ21	102	102	0	1
YO486	chr16	750456		172170	YSEQ21	102	102	0	1
YO486	chr16	750463		172170	YSEQ21	102	102	0	1
YO486	chr16	779494		172170	YSEQ21	28	28	0	1
YO486	chr16	790766		172170	YSEQ21	66	65	1	1
YO486	chr16	802039		172170	YSEQ21	298	298	0	1
YO486	chr16	818826		172170	YSEQ21	115	115	0	1
YO486	chr16	878626		172170	YSEQ21	1	0	1	2
YO486	chr16	891513		172170	YSEQ21	16	16	0	1
YO486	chr16	895084		172170	YSEQ21	188	188	0	1
YO486	chr16	896116		172170	YSEQ21	399	399	0	1
YO486	chr16	927353		172170	YSEQ21	19	19	0	1
YO486	chr16	927359		172170	YSEQ21	19	19	0	1
YO486	chr16	927360		172170	YSEQ21	19	19	0	1
YO486	chr16	927361		172170	YSEQ21	19	19	0	1
YO486	chr16	931999		172170	YSEQ21	212	212	0	1
YO486	chr16	932014		172170	YSEQ21	211	211	0	1
YO486	chr16	932020		172170	YSEQ21	212	212	0	1
YO486	chr16	932023		172170	YSEQ21	212	212	0	1
YO486	chr16	932029		172170	YSEQ21	212	212	0	1
YO486	chr16	932032		172170	YSEQ21	212	212	0	1
YO486	chr2m	4267		172170	YSEQ21	1	0	1	2
YO486	chr2m	4276		172170	YSEQ21	1	0	1	2
YO486	chr2m	4278		172170	YSEQ21	1	0	1	2
YO486	chrmt	75289		172170	YSEQ21	7	0	7	2
YO486	chrmt	75306		172170	YSEQ21	7	0	7	2
YO486	chrmt	75307		172170	YSEQ21	7	0	7	2
YO502	chr01	50411		154007	YSEQ21	242	0	242	2
YO502	chr01	50432		154007	YSEQ21	1	1	0	1
YO502	chr01	50444		154007	YSEQ21	6	0	6	2
YO502	chr01	51347		154007	YSEQ21	3	0	3	2
YO502	chr01	51551		154007	YSEQ21	8	0	8	2
YO502	chr01	53425		154007	YSEQ21	121	0	121	2
YO502	chr01	55525		154007	YSEQ21	135	0	135	2
YO502	chr01	60879		154007	YSEQ21	17	0	17	2
YO502	chr01	63012		154007	YSEQ21	154	0	154	2
YO502	chr01	63025		154007	YSEQ21	151	0	151	2
YO502	chr01	80573		154007	YSEQ21	111	0	111	2
YO502	chr01	107190		154007	YSEQ21	109	0	109	2
YO502	chr01	115606		154007	YSEQ21	118	0	118	2
YO502	chr01	115998		154007	YSEQ21	154	0	154	2
YO502	chr01	120103		154007	YSEQ21	105	0	105	2
YO502	chr01	129629		154007	YSEQ21	93	0	93	2
YO502	chr01	129656		154007	YSEQ21	3	0	3	2
YO502	chr01	129890		154007	YSEQ21	154	0	154	2
YO502	chr01	166357		154007	YSEQ21	122	0	122	2
YO502	chr01	171975		154007	YSEQ21	117	0	117	2
YO502	chr01	172022		154007	YSEQ21	162	0	162	2
YO502	chr01	184874		154007	YSEQ21	146	0	146	2
YO502	chr01	184888		154007	YSEQ21	1008	0	1008	2
YO502	chr01	184890		154007	YSEQ21	1007	0	1007	2
YO502	chr02	9688		154007	YSEQ21	197	0	197	2
YO502	chr02	10943		154007	YSEQ21	206	0	206	2
YO502	chr02	17715		154007	YSEQ21	166	0	166	2
YO502	chr02	21610		154007	YSEQ21	79	0	79	2
YO502	chr02	21612		154007	YSEQ21	81	0	81	2
YO502	chr02	44008		154007	YSEQ21	4	0	4	2
YO502	chr02	44032		154007	YSEQ21	40	0	40	2
YO502	chr02	44047		154007	YSEQ21	36	0	36	2
YO502	chr02	46777		154007	YSEQ21	163	0	163	2
YO502	chr02	58119		154007	YSEQ21	150	1	149	2
YO502	chr02	81113		154007	YSEQ21	42	0	42	2
YO502	chr02	143127		154007	YSEQ21	23	0	23	2
YO502	chr02	143136		154007	YSEQ21	23	0	23	2
YO502	chr02	187744		154007	YSEQ21	44	0	44	2
YO502	chr02	187771		154007	YSEQ21	44	0	44	2
YO502	chr02	215181		154007	YSEQ21	321	0	321	2
YO502	chr02	283018		154007	YSEQ21	3	0	3	2
YO502	chr02	289328		154007	YSEQ21	179	0	179	2
YO502	chr02	301608		154007	YSEQ21	2	2	0	1
YO502	chr02	310224		154007	YSEQ21	168	0	168	2
YO502	chr02	322797		154007	YSEQ21	2	2	0	1
YO502	chr02	325550		154007	YSEQ21	301	0	301	2
YO502	chr02	329472		154007	YSEQ21	114	1	113	2
YO502	chr02	341309		154007	YSEQ21	7	0	7	2
YO502	chr02	358049		154007	YSEQ21	136	0	136	2
YO502	chr02	358067		154007	YSEQ21	136	0	136	2
YO502	chr02	359576		154007	YSEQ21	1	1	0	1
YO502	chr02	363456		154007	YSEQ21	71	0	71	2
YO502	chr02	377867		154007	YSEQ21	190	0	190	2
YO502	chr02	394181		154007	YSEQ21	3	0	3	2
YO502	chr02	425341		154007	YSEQ21	115	0	115	2
YO502	chr02	445614		154007	YSEQ21	2	0	2	2
YO502	chr02	454467		154007	YSEQ21	213	0	213	2
YO502	chr02	454488		154007	YSEQ21	213	0	213	2
YO502	chr02	465979		154007	YSEQ21	90	0	90	2
YO502	chr02	475721		154007	YSEQ21	1	0	1	2
YO502	chr02	488348		154007	YSEQ21	23	0	23	2
YO502	chr02	488565		154007	YSEQ21	154	0	154	2
YO502	chr02	498575		154007	YSEQ21	1	1	0	1
YO502	chr02	498623		154007	YSEQ21	234	2	232	2
YO502	chr02	511883		154007	YSEQ21	4	0	4	2
YO502	chr02	513972		154007	YSEQ21	169	0	169	2
YO502	chr02	527127		154007	YSEQ21	156	0	156	2
YO502	chr02	539480		154007	YSEQ21	187	0	187	2
YO502	chr02	539483		154007	YSEQ21	185	0	185	2
YO502	chr02	539981		154007	YSEQ21	70	0	70	2
YO502	chr02	570264		154007	YSEQ21	53	0	53	2
YO502	chr02	570929		154007	YSEQ21	30	0	30	2
YO502	chr02	593413		154007	YSEQ21	4	0	4	2
YO502	chr02	650003		154007	YSEQ21	48	0	48	2
YO502	chr02	659685		154007	YSEQ21	29	0	29	2
YO502	chr02	661523		154007	YSEQ21	1	0	1	2
YO502	chr02	689912		154007	YSEQ21	120	0	120	2
YO502	chr02	701303		154007	YSEQ21	87	0	87	2
YO502	chr02	713038		154007	YSEQ21	4	0	4	2
YO502	chr02	718700		154007	YSEQ21	174	0	174	2
YO502	chr02	732028		154007	YSEQ21	218	0	218	2
YO502	chr02	733887		154007	YSEQ21	191	0	191	2
YO502	chr02	758407		154007	YSEQ21	1	0	1	2
YO502	chr02	759357		154007	YSEQ21	122	0	122	2
YO502	chr02	759661		154007	YSEQ21	267	0	267	2
YO502	chr02	763438		154007	YSEQ21	193	0	193	2
YO502	chr02	778088		154007	YSEQ21	114	0	114	2
YO502	chr02	788441		154007	YSEQ21	195	0	195	2
YO502	chr02	797056		154007	YSEQ21	459	0	459	2
YO502	chr02	811246		154007	YSEQ21	363	0	363	2
YO502	chr02	811273		154007	YSEQ21	363	0	363	2
YO502	chr03	1131		154007	YSEQ21	80	0	80	2
YO502	chr03	51452		154007	YSEQ21	47	0	47	2
YO502	chr03	59304		154007	YSEQ21	179	0	179	2
YO502	chr03	62464		154007	YSEQ21	150	0	150	2
YO502	chr03	68058		154007	YSEQ21	111	0	111	2
YO502	chr03	90780		154007	YSEQ21	114	0	114	2
YO502	chr03	90807		154007	YSEQ21	114	0	114	2
YO502	chr03	106108		154007	YSEQ21	124	0	124	2
YO502	chr03	117035		154007	YSEQ21	108	0	108	2
YO502	chr03	117055		154007	YSEQ21	106	0	106	2
YO502	chr03	153823		154007	YSEQ21	49	0	49	2
YO502	chr03	167541		154007	YSEQ21	277	0	277	2
YO502	chr03	185682		154007	YSEQ21	198	0	198	2
YO502	chr03	193503		154007	YSEQ21	63	0	63	2
YO502	chr03	203567		154007	YSEQ21	142	0	142	2
YO502	chr03	205486		154007	YSEQ21	70	0	70	2
YO502	chr03	217775		154007	YSEQ21	254	0	254	2
YO502	chr03	230047		154007	YSEQ21	96	0	96	2
YO502	chr03	233245		154007	YSEQ21	25	0	25	2
YO502	chr03	234883		154007	YSEQ21	58	0	58	2
YO502	chr03	242071		154007	YSEQ21	240	0	240	2
YO502	chr03	258276		154007	YSEQ21	64	2	62	2
YO502	chr03	259203		154007	YSEQ21	41	0	41	2
YO502	chr03	268449		154007	YSEQ21	41	0	41	2
YO502	chr03	269158		154007	YSEQ21	45	0	45	2
YO502	chr03	269224		154007	YSEQ21	108	0	108	2
YO502	chr03	273439		154007	YSEQ21	18	0	18	2
YO502	chr03	273446		154007	YSEQ21	18	0	18	2
YO502	chr03	273450		154007	YSEQ21	18	0	18	2
YO502	chr03	294636		154007	YSEQ21	303	0	303	2
YO502	chr03	294655		154007	YSEQ21	302	0	302	2
YO502	chr03	299507		154007	YSEQ21	244	0	244	2
YO502	chr03	299524		154007	YSEQ21	242	0	242	2
YO502	chr04	2008		154007	YSEQ21	152	2	150	2
YO502	chr04	2035		154007	YSEQ21	152	2	150	2
YO502	chr04	20979		154007	YSEQ21	3	0	3	2
YO502	chr04	23241		154007	YSEQ21	6	0	6	2
YO502	chr04	23275		154007	YSEQ21	202	0	202	2
YO502	chr04	37486		154007	YSEQ21	36	0	36	2
YO502	chr04	52141		154007	YSEQ21	15	0	15	2
YO502	chr04	71441		154007	YSEQ21	202	0	202	2
YO502	chr04	85730		154007	YSEQ21	14	0	14	2
YO502	chr04	89156		154007	YSEQ21	1	0	1	2
YO502	chr04	89180		154007	YSEQ21	1	0	1	2
YO502	chr04	102739		154007	YSEQ21	37	0	37	2
YO502	chr04	106840		154007	YSEQ21	81	0	81	2
YO502	chr04	126408		154007	YSEQ21	62	0	62	2
YO502	chr04	140529		154007	YSEQ21	171	2	169	2
YO502	chr04	141159		154007	YSEQ21	278	0	278	2
YO502	chr04	152758		154007	YSEQ21	1	0	1	2
YO502	chr04	153691		154007	YSEQ21	245	1	244	2
YO502	chr04	162718		154007	YSEQ21	11	0	11	2
YO502	chr04	162933		154007	YSEQ21	2	0	2	2
YO502	chr04	162980		154007	YSEQ21	243	0	243	2
YO502	chr04	172547		154007	YSEQ21	250	0	250	2
YO502	chr04	211876		154007	YSEQ21	102	0	102	2
YO502	chr04	215139		154007	YSEQ21	1	1	0	1
YO502	chr04	248290		154007	YSEQ21	227	0	227	2
YO502	chr04	255722		154007	YSEQ21	87	0	87	2
YO502	chr04	259625		154007	YSEQ21	77	0	77	2
YO502	chr04	263773		154007	YSEQ21	203	0	203	2
YO502	chr04	263790		154007	YSEQ21	203	0	203	2
YO502	chr04	269706		154007	YSEQ21	29	0	29	2
YO502	chr04	278971		154007	YSEQ21	67	0	67	2
YO502	chr04	295469		154007	YSEQ21	47	0	47	2
YO502	chr04	304554		154007	YSEQ21	8	0	8	2
YO502	chr04	311890		154007	YSEQ21	122	2	120	2
YO502	chr04	324926		154007	YSEQ21	103	0	103	2
YO502	chr04	332191		154007	YSEQ21	42	0	42	2
YO502	chr04	351250		154007	YSEQ21	124	0	124	2
YO502	chr04	351882		154007	YSEQ21	102	0	102	2
YO502	chr04	354130		154007	YSEQ21	31	0	31	2
YO502	chr04	359402		154007	YSEQ21	83	0	83	2
YO502	chr04	359411		154007	YSEQ21	83	0	83	2
YO502	chr04	359427		154007	YSEQ21	83	0	83	2
YO502	chr04	367042		154007	YSEQ21	138	0	138	2
YO502	chr04	375580		154007	YSEQ21	257	0	257	2
YO502	chr04	380427		154007	YSEQ21	139	0	139	2
YO502	chr04	387861		154007	YSEQ21	39	0	39	2
YO502	chr04	444672		154007	YSEQ21	245	1	244	2
YO502	chr04	459265		154007	YSEQ21	188	0	188	2
YO502	chr04	477220		154007	YSEQ21	184	0	184	2
YO502	chr04	504540		154007	YSEQ21	59	0	59	2
YO502	chr04	504869		154007	YSEQ21	150	0	150	2
YO502	chr04	505808		154007	YSEQ21	149	0	149	2
YO502	chr04	527564		154007	YSEQ21	57	0	57	2
YO502	chr04	527584		154007	YSEQ21	61	0	61	2
YO502	chr04	527628		154007	YSEQ21	7	0	7	2
YO502	chr04	531449		154007	YSEQ21	49	0	49	2
YO502	chr04	531469		154007	YSEQ21	54	0	54	2
YO502	chr04	531513		154007	YSEQ21	11	0	11	2
YO502	chr04	535334		154007	YSEQ21	55	0	55	2
YO502	chr04	535354		154007	YSEQ21	58	0	58	2
YO502	chr04	535398		154007	YSEQ21	12	0	12	2
YO502	chr04	549565		154007	YSEQ21	66	0	66	2
YO502	chr04	558317		154007	YSEQ21	335	0	335	2
YO502	chr04	578178		154007	YSEQ21	11	0	11	2
YO502	chr04	578643		154007	YSEQ21	142	0	142	2
YO502	chr04	598655		154007	YSEQ21	53	0	53	2
YO502	chr04	599964		154007	YSEQ21	34	0	34	2
YO502	chr04	680252		154007	YSEQ21	159	0	159	2
YO502	chr04	703905		154007	YSEQ21	113	0	113	2
YO502	chr04	708341		154007	YSEQ21	75	0	75	2
YO502	chr04	735872		154007	YSEQ21	99	0	99	2
YO502	chr04	735873		154007	YSEQ21	1	1	0	1
YO502	chr04	761567		154007	YSEQ21	280	0	280	2
YO502	chr04	765617		154007	YSEQ21	142	0	142	2
YO502	chr04	790702		154007	YSEQ21	1	0	1	2
YO502	chr04	806564		154007	YSEQ21	232	0	232	2
YO502	chr04	810364		154007	YSEQ21	168	0	168	2
YO502	chr04	811833		154007	YSEQ21	195	0	195	2
YO502	chr04	816808		154007	YSEQ21	191	0	191	2
YO502	chr04	836436		154007	YSEQ21	205	0	205	2
YO502	chr04	842450		154007	YSEQ21	167	0	167	2
YO502	chr04	842455		154007	YSEQ21	168	0	168	2
YO502	chr04	842465		154007	YSEQ21	168	0	168	2
YO502	chr04	848977		154007	YSEQ21	190	0	190	2
YO502	chr04	858496		154007	YSEQ21	78	0	78	2
YO502	chr04	859773		154007	YSEQ21	1	0	1	2
YO502	chr04	868576		154007	YSEQ21	33	0	33	2
YO502	chr04	885734		154007	YSEQ21	85	0	85	2
YO502	chr04	890632		154007	YSEQ21	1	1	0	1
YO502	chr04	899488		154007	YSEQ21	1	0	1	2
YO502	chr04	899489		154007	YSEQ21	1	0	1	2
YO502	chr04	910412		154007	YSEQ21	29	0	29	2
YO502	chr04	910905		154007	YSEQ21	123	0	123	2
YO502	chr04	917034		154007	YSEQ21	108	0	108	2
YO502	chr04	926082		154007	YSEQ21	12	0	12	2
YO502	chr04	979539		154007	YSEQ21	1	1	0	1
YO502	chr04	981066		154007	YSEQ21	68	0	68	2
YO502	chr04	1006510		154007	YSEQ21	40	0	40	2
YO502	chr04	1009143		154007	YSEQ21	133	0	133	2
YO502	chr04	1009163		154007	YSEQ21	133	0	133	2
YO502	chr04	1031723		154007	YSEQ21	255	0	255	2
YO502	chr04	1033434		154007	YSEQ21	66	0	66	2
YO502	chr04	1066225		154007	YSEQ21	80	0	80	2
YO502	chr04	1076406		154007	YSEQ21	35	0	35	2
YO502	chr04	1076926		154007	YSEQ21	107	0	107	2
YO502	chr04	1116482		154007	YSEQ21	36	0	36	2
YO502	chr04	1147847		154007	YSEQ21	222	0	222	2
YO502	chr04	1163341		154007	YSEQ21	168	0	168	2
YO502	chr04	1163344		154007	YSEQ21	169	0	169	2
YO502	chr04	1163350		154007	YSEQ21	169	0	169	2
YO502	chr04	1171638		154007	YSEQ21	181	0	181	2
YO502	chr04	1184835		154007	YSEQ21	213	2	211	2
YO502	chr04	1208286		154007	YSEQ21	14	0	14	2
YO502	chr04	1219666		154007	YSEQ21	185	0	185	2
YO502	chr04	1229881		154007	YSEQ21	177	0	177	2
YO502	chr04	1250522		154007	YSEQ21	8	0	8	2
YO502	chr04	1257439		154007	YSEQ21	14	0	14	2
YO502	chr04	1257442		154007	YSEQ21	14	0	14	2
YO502	chr04	1257459		154007	YSEQ21	14	0	14	2
YO502	chr04	1265705		154007	YSEQ21	76	0	76	2
YO502	chr04	1267926		154007	YSEQ21	66	1	65	2
YO502	chr04	1291358		154007	YSEQ21	161	0	161	2
YO502	chr04	1293861		154007	YSEQ21	92	0	92	2
YO502	chr04	1313044		154007	YSEQ21	198	0	198	2
YO502	chr04	1322306		154007	YSEQ21	137	0	137	2
YO502	chr04	1330877		154007	YSEQ21	193	0	193	2
YO502	chr04	1330885		154007	YSEQ21	194	0	194	2
YO502	chr04	1331692		154007	YSEQ21	36	0	36	2
YO502	chr04	1331698		154007	YSEQ21	38	0	38	2
YO502	chr04	1331710		154007	YSEQ21	38	0	38	2
YO502	chr04	1337856		154007	YSEQ21	172	0	172	2
YO502	chr04	1337857		154007	YSEQ21	198	0	198	2
YO502	chr04	1337917		154007	YSEQ21	286	0	286	2
YO502	chr04	1340116		154007	YSEQ21	67	0	67	2
YO502	chr04	1340149		154007	YSEQ21	66	2	64	2
YO502	chr04	1343524		154007	YSEQ21	134	1	133	2
YO502	chr04	1365910		154007	YSEQ21	119	0	119	2
YO502	chr04	1375261		154007	YSEQ21	133	0	133	2
YO502	chr04	1380270		154007	YSEQ21	109	0	109	2
YO502	chr04	1393432		154007	YSEQ21	120	0	120	2
YO502	chr04	1414276		154007	YSEQ21	60	0	60	2
YO502	chr04	1424169		154007	YSEQ21	196	0	196	2
YO502	chr04	1426272		154007	YSEQ21	1	0	1	2
YO502	chr04	1460915		154007	YSEQ21	186	0	186	2
YO502	chr04	1460932		154007	YSEQ21	186	0	186	2
YO502	chr04	1462655		154007	YSEQ21	11	0	11	2
YO502	chr04	1487967		154007	YSEQ21	1	1	0	1
YO502	chr04	1517502		154007	YSEQ21	42	0	42	2
YO502	chr04	1517709		154007	YSEQ21	380	0	380	2
YO502	chr04	1527782		154007	YSEQ21	196	0	196	2
YO502	chr05	12309		154007	YSEQ21	492	0	492	2
YO502	chr05	13452		154007	YSEQ21	51	0	51	2
YO502	chr05	15022		154007	YSEQ21	80	0	80	2
YO502	chr05	15032		154007	YSEQ21	80	0	80	2
YO502	chr05	43744		154007	YSEQ21	94	0	94	2
YO502	chr05	43746		154007	YSEQ21	94	0	94	2
YO502	chr05	52928		154007	YSEQ21	227	0	227	2
YO502	chr05	76172		154007	YSEQ21	129	0	129	2
YO502	chr05	99091		154007	YSEQ21	3	0	3	2
YO502	chr05	102537		154007	YSEQ21	31	0	31	2
YO502	chr05	103548		154007	YSEQ21	2	0	2	2
YO502	chr05	104269		154007	YSEQ21	87	0	87	2
YO502	chr05	104270		154007	YSEQ21	87	0	87	2
YO502	chr05	106597		154007	YSEQ21	177	0	177	2
YO502	chr05	106607		154007	YSEQ21	179	0	179	2
YO502	chr05	106609		154007	YSEQ21	174	0	174	2
YO502	chr05	106618		154007	YSEQ21	179	0	179	2
YO502	chr05	119201		154007	YSEQ21	65	0	65	2
YO502	chr05	128902		154007	YSEQ21	75	0	75	2
YO502	chr05	131025		154007	YSEQ21	37	0	37	2
YO502	chr05	131026		154007	YSEQ21	37	0	37	2
YO502	chr05	139371		154007	YSEQ21	118	0	118	2
YO502	chr05	145364		154007	YSEQ21	1	1	0	1
YO502	chr05	150082		154007	YSEQ21	139	1	138	2
YO502	chr05	150086		154007	YSEQ21	139	0	139	2
YO502	chr05	157537		154007	YSEQ21	63	0	63	2
YO502	chr05	161767		154007	YSEQ21	67	0	67	2
YO502	chr05	172748		154007	YSEQ21	209	0	209	2
YO502	chr05	173889		154007	YSEQ21	60	0	60	2
YO502	chr05	173893		154007	YSEQ21	60	0	60	2
YO502	chr05	193624		154007	YSEQ21	198	0	198	2
YO502	chr05	286966		154007	YSEQ21	23	0	23	2
YO502	chr05	286967		154007	YSEQ21	23	0	23	2
YO502	chr05	296063		154007	YSEQ21	37	0	37	2
YO502	chr05	339301		154007	YSEQ21	35	0	35	2
YO502	chr05	361213		154007	YSEQ21	102	0	102	2
YO502	chr05	362962		154007	YSEQ21	222	0	222	2
YO502	chr05	371986		154007	YSEQ21	31	0	31	2
YO502	chr05	372822		154007	YSEQ21	7	0	7	2
YO502	chr05	372836		154007	YSEQ21	7	0	7	2
YO502	chr05	374738		154007	YSEQ21	1	0	1	2
YO502	chr05	384158		154007	YSEQ21	3	0	3	2
YO502	chr05	389810		154007	YSEQ21	117	0	117	2
YO502	chr05	389822		154007	YSEQ21	116	0	116	2
YO502	chr05	398928		154007	YSEQ21	218	0	218	2
YO502	chr05	422226		154007	YSEQ21	216	0	216	2
YO502	chr05	426583		154007	YSEQ21	190	0	190	2
YO502	chr05	439759		154007	YSEQ21	280	0	280	2
YO502	chr05	440428		154007	YSEQ21	210	0	210	2
YO502	chr05	441963		154007	YSEQ21	85	0	85	2
YO502	chr05	454337		154007	YSEQ21	124	0	124	2
YO502	chr05	460955		154007	YSEQ21	152	0	152	2
YO502	chr05	464736		154007	YSEQ21	105	0	105	2
YO502	chr05	464776		154007	YSEQ21	246	0	246	2
YO502	chr05	476888		154007	YSEQ21	156	0	156	2
YO502	chr05	476891		154007	YSEQ21	156	0	156	2
YO502	chr05	549124		154007	YSEQ21	4	0	4	2
YO502	chr05	561263		154007	YSEQ21	1	1	0	1
YO502	chr05	563837		154007	YSEQ21	12	0	12	2
YO502	chr06	5503		154007	YSEQ21	20	0	20	2
YO502	chr06	21068		154007	YSEQ21	165	0	165	2
YO502	chr06	21247		154007	YSEQ21	222	1	221	2
YO502	chr06	22632		154007	YSEQ21	192	0	192	2
YO502	chr06	30698		154007	YSEQ21	1	1	0	1
YO502	chr06	45264		154007	YSEQ21	206	0	206	2
YO502	chr06	45764		154007	YSEQ21	66	0	66	2
YO502	chr06	45896		154007	YSEQ21	8	0	8	2
YO502	chr06	48535		154007	YSEQ21	66	5	61	2
YO502	chr06	66607		154007	YSEQ21	81	0	81	2
YO502	chr06	77736		154007	YSEQ21	158	0	158	2
YO502	chr06	103002		154007	YSEQ21	207	0	207	2
YO502	chr06	171241		154007	YSEQ21	54	0	54	2
YO502	chr06	181154		154007	YSEQ21	27	0	27	2
YO502	chr06	202770		154007	YSEQ21	87	0	87	2
YO502	chr06	204006		154007	YSEQ21	179	0	179	2
YO502	chr06	204061		154007	YSEQ21	127	0	127	2
YO502	chr06	206552		154007	YSEQ21	383	1	382	2
YO502	chr06	206706		154007	YSEQ21	98	0	98	2
YO502	chr06	215801		154007	YSEQ21	50	0	50	2
YO502	chr06	218781		154007	YSEQ21	236	0	236	2
YO502	chr06	222306		154007	YSEQ21	17	0	17	2
YO502	chr06	222369		154007	YSEQ21	19	0	19	2
YO502	chr06	222373		154007	YSEQ21	19	0	19	2
YO502	chr06	222408		154007	YSEQ21	166	0	166	2
YO502	chr06	246733		154007	YSEQ21	181	0	181	2
YO502	chr06	252230		154007	YSEQ21	137	0	137	2
YO502	chr06	252281		154007	YSEQ21	23	0	23	2
YO502	chr06	257312		154007	YSEQ21	220	0	220	2
YO502	chr06	260396		154007	YSEQ21	164	0	164	2
YO502	chr06	262581		154007	YSEQ21	2	2	0	1
YO502	chr06	262598		154007	YSEQ21	292	0	292	2
YO502	chr06	264007		154007	YSEQ21	99	0	99	2
YO502	chr07	10243		154007	YSEQ21	251	1	250	2
YO502	chr07	13009		154007	YSEQ21	182	0	182	2
YO502	chr07	14981		154007	YSEQ21	46	0	46	2
YO502	chr07	16997		154007	YSEQ21	45	0	45	2
YO502	chr07	19961		154007	YSEQ21	56	0	56	2
YO502	chr07	19962		154007	YSEQ21	56	0	56	2
YO502	chr07	20215		154007	YSEQ21	125	0	125	2
YO502	chr07	20250		154007	YSEQ21	118	0	118	2
YO502	chr07	20257		154007	YSEQ21	119	0	119	2
YO502	chr07	30426		154007	YSEQ21	1	0	1	2
YO502	chr07	49533		154007	YSEQ21	72	0	72	2
YO502	chr07	53148		154007	YSEQ21	88	0	88	2
YO502	chr07	53151		154007	YSEQ21	88	0	88	2
YO502	chr07	65688		154007	YSEQ21	124	0	124	2
YO502	chr07	76600		154007	YSEQ21	75	0	75	2
YO502	chr07	77748		154007	YSEQ21	222	0	222	2
YO502	chr07	86084		154007	YSEQ21	18	0	18	2
YO502	chr07	117896		154007	YSEQ21	130	0	130	2
YO502	chr07	133288		154007	YSEQ21	1	1	0	1
YO502	chr07	140968		154007	YSEQ21	215	2	213	2
YO502	chr07	152410		154007	YSEQ21	28	1	27	2
YO502	chr07	193118		154007	YSEQ21	75	0	75	2
YO502	chr07	205058		154007	YSEQ21	339	0	339	2
YO502	chr07	205089		154007	YSEQ21	129	1	128	2
YO502	chr07	205098		154007	YSEQ21	132	0	132	2
YO502	chr07	206866		154007	YSEQ21	232	0	232	2
YO502	chr07	206906		154007	YSEQ21	46	0	46	2
YO502	chr07	218406		154007	YSEQ21	211	0	211	2
YO502	chr07	224467		154007	YSEQ21	123	0	123	2
YO502	chr07	236083		154007	YSEQ21	33	0	33	2
YO502	chr07	236103		154007	YSEQ21	97	0	97	2
YO502	chr07	243186		154007	YSEQ21	157	0	157	2
YO502	chr07	249911		154007	YSEQ21	86	0	86	2
YO502	chr07	261737		154007	YSEQ21	184	0	184	2
YO502	chr07	264080		154007	YSEQ21	270	0	270	2
YO502	chr07	276694		154007	YSEQ21	89	0	89	2
YO502	chr07	278171		154007	YSEQ21	86	0	86	2
YO502	chr07	279123		154007	YSEQ21	8	0	8	2
YO502	chr07	305802		154007	YSEQ21	81	0	81	2
YO502	chr07	318881		154007	YSEQ21	194	0	194	2
YO502	chr07	318909		154007	YSEQ21	189	0	189	2
YO502	chr07	319616		154007	YSEQ21	1	0	1	2
YO502	chr07	319617		154007	YSEQ21	1	0	1	2
YO502	chr07	326056		154007	YSEQ21	125	0	125	2
YO502	chr07	336541		154007	YSEQ21	56	0	56	2
YO502	chr07	340670		154007	YSEQ21	18	0	18	2
YO502	chr07	340773		154007	YSEQ21	116	0	116	2
YO502	chr07	349962		154007	YSEQ21	54	0	54	2
YO502	chr07	350610		154007	YSEQ21	85	0	85	2
YO502	chr07	356416		154007	YSEQ21	49	0	49	2
YO502	chr07	357689		154007	YSEQ21	137	0	137	2
YO502	chr07	357730		154007	YSEQ21	47	0	47	2
YO502	chr07	369451		154007	YSEQ21	48	0	48	2
YO502	chr07	373940		154007	YSEQ21	11	0	11	2
YO502	chr07	387205		154007	YSEQ21	222	0	222	2
YO502	chr07	392603		154007	YSEQ21	140	0	140	2
YO502	chr07	402613		154007	YSEQ21	1	0	1	2
YO502	chr07	420974		154007	YSEQ21	45	0	45	2
YO502	chr07	422059		154007	YSEQ21	130	0	130	2
YO502	chr07	423778		154007	YSEQ21	153	0	153	2
YO502	chr07	426211		154007	YSEQ21	202	0	202	2
YO502	chr07	445067		154007	YSEQ21	246	0	246	2
YO502	chr07	445967		154007	YSEQ21	94	0	94	2
YO502	chr07	470655		154007	YSEQ21	68	0	68	2
YO502	chr07	498734		154007	YSEQ21	164	0	164	2
YO502	chr07	519902		154007	YSEQ21	16	0	16	2
YO502	chr07	519931		154007	YSEQ21	1	0	1	2
YO502	chr07	560083		154007	YSEQ21	1	1	0	1
YO502	chr07	594654		154007	YSEQ21	87	0	87	2
YO502	chr07	605247		154007	YSEQ21	221	0	221	2
YO502	chr07	611615		154007	YSEQ21	20	0	20	2
YO502	chr07	613191		154007	YSEQ21	38	0	38	2
YO502	chr07	619061		154007	YSEQ21	175	0	175	2
YO502	chr07	620222		154007	YSEQ21	126	0	126	2
YO502	chr07	620225		154007	YSEQ21	127	0	127	2
YO502	chr07	628627		154007	YSEQ21	161	0	161	2
YO502	chr07	633803		154007	YSEQ21	149	0	149	2
YO502	chr07	639145		154007	YSEQ21	137	0	137	2
YO502	chr07	652663		154007	YSEQ21	201	0	201	2
YO502	chr07	670257		154007	YSEQ21	230	0	230	2
YO502	chr07	670263		154007	YSEQ21	202	0	202	2
YO502	chr07	675850		154007	YSEQ21	120	0	120	2
YO502	chr07	701914		154007	YSEQ21	25	0	25	2
YO502	chr07	718302		154007	YSEQ21	180	0	180	2
YO502	chr07	718326		154007	YSEQ21	1	0	1	2
YO502	chr07	718332		154007	YSEQ21	1	0	1	2
YO502	chr07	718859		154007	YSEQ21	164	0	164	2
YO502	chr07	723135		154007	YSEQ21	52	0	52	2
YO502	chr07	723672		154007	YSEQ21	316	0	316	2
YO502	chr07	726186		154007	YSEQ21	19	0	19	2
YO502	chr07	729983		154007	YSEQ21	22	0	22	2
YO502	chr07	733257		154007	YSEQ21	43	0	43	2
YO502	chr07	749196		154007	YSEQ21	1	0	1	2
YO502	chr07	784337		154007	YSEQ21	48	0	48	2
YO502	chr07	804950		154007	YSEQ21	5	0	5	2
YO502	chr07	807749		154007	YSEQ21	269	0	269	2
YO502	chr07	837741		154007	YSEQ21	111	0	111	2
YO502	chr07	841693		154007	YSEQ21	126	0	126	2
YO502	chr07	841726		154007	YSEQ21	128	0	128	2
YO502	chr07	842514		154007	YSEQ21	101	0	101	2
YO502	chr07	842531		154007	YSEQ21	101	0	101	2
YO502	chr07	845584		154007	YSEQ21	221	0	221	2
YO502	chr07	845605		154007	YSEQ21	221	0	221	2
YO502	chr07	845612		154007	YSEQ21	221	0	221	2
YO502	chr07	847077		154007	YSEQ21	237	0	237	2
YO502	chr07	853470		154007	YSEQ21	166	0	166	2
YO502	chr07	887510		154007	YSEQ21	167	0	167	2
YO502	chr07	895010		154007	YSEQ21	197	0	197	2
YO502	chr07	900663		154007	YSEQ21	33	1	32	2
YO502	chr07	900675		154007	YSEQ21	34	0	34	2
YO502	chr07	917548		154007	YSEQ21	264	0	264	2
YO502	chr07	917591		154007	YSEQ21	17	0	17	2
YO502	chr07	942778		154007	YSEQ21	50	0	50	2
YO502	chr07	961741		154007	YSEQ21	190	0	190	2
YO502	chr07	984927		154007	YSEQ21	313	2	311	2
YO502	chr07	999157		154007	YSEQ21	14	0	14	2
YO502	chr07	1006084		154007	YSEQ21	138	0	138	2
YO502	chr07	1006778		154007	YSEQ21	2	2	0	1
YO502	chr07	1010455		154007	YSEQ21	141	1	140	2
YO502	chr07	1024488		154007	YSEQ21	173	0	173	2
YO502	chr07	1030897		154007	YSEQ21	21	0	21	2
YO502	chr07	1030898		154007	YSEQ21	21	0	21	2
YO502	chr07	1030902		154007	YSEQ21	21	0	21	2
YO502	chr07	1061439		154007	YSEQ21	1	0	1	2
YO502	chr07	1065591		154007	YSEQ21	1	1	0	1
YO502	chr07	1068533		154007	YSEQ21	160	160	0	1
YO502	chr07	1071671		154007	YSEQ21	204	0	204	2
YO502	chr07	1086665		154007	YSEQ21	197	0	197	2
YO502	chr08	5529		154007	YSEQ21	236	1	235	2
YO502	chr08	8813		154007	YSEQ21	223	1	222	2
YO502	chr08	21387		154007	YSEQ21	244	0	244	2
YO502	chr08	25581		154007	YSEQ21	81	0	81	2
YO502	chr08	25911		154007	YSEQ21	167	1	166	2
YO502	chr08	28335		154007	YSEQ21	141	0	141	2
YO502	chr08	32614		154007	YSEQ21	70	0	70	2
YO502	chr08	32625		154007	YSEQ21	70	0	70	2
YO502	chr08	32642		154007	YSEQ21	247	0	247	2
YO502	chr08	33905		154007	YSEQ21	37	0	37	2
YO502	chr08	53107		154007	YSEQ21	213	0	213	2
YO502	chr08	85085		154007	YSEQ21	194	0	194	2
YO502	chr08	106822		154007	YSEQ21	284	0	284	2
YO502	chr08	111760		154007	YSEQ21	266	0	266	2
YO502	chr08	128904		154007	YSEQ21	168	0	168	2
YO502	chr08	131549		154007	YSEQ21	2	2	0	1
YO502	chr08	133140		154007	YSEQ21	1	1	0	1
YO502	chr08	143294		154007	YSEQ21	3	0	3	2
YO502	chr08	162047		154007	YSEQ21	65	0	65	2
YO502	chr08	165566		154007	YSEQ21	251	0	251	2
YO502	chr08	166367		154007	YSEQ21	16	0	16	2
YO502	chr08	191348		154007	YSEQ21	107	2	105	2
YO502	chr08	193831		154007	YSEQ21	39	0	39	2
YO502	chr08	199577		154007	YSEQ21	212	0	212	2
YO502	chr08	212828		154007	YSEQ21	54	0	54	2
YO502	chr08	214826		154007	YSEQ21	47	0	47	2
YO502	chr08	218986		154007	YSEQ21	19	0	19	2
YO502	chr08	233475		154007	YSEQ21	150	0	150	2
YO502	chr08	242572		154007	YSEQ21	6	0	6	2
YO502	chr08	244248		154007	YSEQ21	123	0	123	2
YO502	chr08	262470		154007	YSEQ21	33	0	33	2
YO502	chr08	266757		154007	YSEQ21	1	0	1	2
YO502	chr08	291254		154007	YSEQ21	271	0	271	2
YO502	chr08	291291		154007	YSEQ21	34	0	34	2
YO502	chr08	291297		154007	YSEQ21	34	0	34	2
YO502	chr08	291303		154007	YSEQ21	34	0	34	2
YO502	chr08	293443		154007	YSEQ21	2	0	2	2
YO502	chr08	293450		154007	YSEQ21	2	0	2	2
YO502	chr08	299865		154007	YSEQ21	164	0	164	2
YO502	chr08	327578		154007	YSEQ21	182	0	182	2
YO502	chr08	329956		154007	YSEQ21	121	0	121	2
YO502	chr08	330444		154007	YSEQ21	81	0	81	2
YO502	chr08	337824		154007	YSEQ21	266	0	266	2
YO502	chr08	348802		154007	YSEQ21	165	0	165	2
YO502	chr08	349745		154007	YSEQ21	278	3	275	2
YO502	chr08	349748		154007	YSEQ21	277	2	275	2
YO502	chr08	377022		154007	YSEQ21	125	0	125	2
YO502	chr08	379913		154007	YSEQ21	124	0	124	2
YO502	chr08	379965		154007	YSEQ21	1	0	1	2
YO502	chr08	388214		154007	YSEQ21	119	0	119	2
YO502	chr08	389909		154007	YSEQ21	76	1	75	2
YO502	chr08	392078		154007	YSEQ21	184	0	184	2
YO502	chr08	398985		154007	YSEQ21	1	1	0	1
YO502	chr08	421312		154007	YSEQ21	219	0	219	2
YO502	chr08	421321		154007	YSEQ21	224	0	224	2
YO502	chr08	421330		154007	YSEQ21	224	0	224	2
YO502	chr08	423389		154007	YSEQ21	16	0	16	2
YO502	chr08	423780		154007	YSEQ21	118	1	117	2
YO502	chr08	441507		154007	YSEQ21	289	0	289	2
YO502	chr08	441521		154007	YSEQ21	72	0	72	2
YO502	chr08	458025		154007	YSEQ21	13	0	13	2
YO502	chr08	458041		154007	YSEQ21	13	0	13	2
YO502	chr08	475110		154007	YSEQ21	93	0	93	2
YO502	chr08	481169		154007	YSEQ21	188	0	188	2
YO502	chr08	484878		154007	YSEQ21	239	2	237	2
YO502	chr08	498924		154007	YSEQ21	106	0	106	2
YO502	chr08	523061		154007	YSEQ21	205	0	205	2
YO502	chr09	19483		154007	YSEQ21	12	0	12	2
YO502	chr09	20104		154007	YSEQ21	1	1	0	1
YO502	chr09	57857		154007	YSEQ21	285	0	285	2
YO502	chr09	57890		154007	YSEQ21	3	0	3	2
YO502	chr09	65551		154007	YSEQ21	217	0	217	2
YO502	chr09	69288		154007	YSEQ21	7	0	7	2
YO502	chr09	85938		154007	YSEQ21	206	0	206	2
YO502	chr09	86904		154007	YSEQ21	35	0	35	2
YO502	chr09	89545		154007	YSEQ21	228	0	228	2
YO502	chr09	104638		154007	YSEQ21	1	0	1	2
YO502	chr09	112679		154007	YSEQ21	110	0	110	2
YO502	chr09	148286		154007	YSEQ21	46	0	46	2
YO502	chr09	148328		154007	YSEQ21	158	0	158	2
YO502	chr09	148350		154007	YSEQ21	158	1	157	2
YO502	chr09	157619		154007	YSEQ21	17	0	17	2
YO502	chr09	170717		154007	YSEQ21	144	1	143	2
YO502	chr09	215257		154007	YSEQ21	56	0	56	2
YO502	chr09	216395		154007	YSEQ21	12	0	12	2
YO502	chr09	216408		154007	YSEQ21	12	0	12	2
YO502	chr09	227732		154007	YSEQ21	136	0	136	2
YO502	chr09	252639		154007	YSEQ21	233	1	232	2
YO502	chr09	265562		154007	YSEQ21	240	0	240	2
YO502	chr09	319106		154007	YSEQ21	141	0	141	2
YO502	chr09	322620		154007	YSEQ21	184	0	184	2
YO502	chr09	322623		154007	YSEQ21	185	0	185	2
YO502	chr09	342312		154007	YSEQ21	25	0	25	2
YO502	chr09	360146		154007	YSEQ21	2	0	2	2
YO502	chr09	409532		154007	YSEQ21	43	0	43	2
YO502	chr10	19465		154007	YSEQ21	8	0	8	2
YO502	chr10	31798		154007	YSEQ21	60	0	60	2
YO502	chr10	31824		154007	YSEQ21	60	0	60	2
YO502	chr10	35812		154007	YSEQ21	25	0	25	2
YO502	chr10	35830		154007	YSEQ21	25	0	25	2
YO502	chr10	51154		154007	YSEQ21	10	0	10	2
YO502	chr10	87581		154007	YSEQ21	108	0	108	2
YO502	chr10	131968		154007	YSEQ21	35	0	35	2
YO502	chr10	145074		154007	YSEQ21	17	0	17	2
YO502	chr10	155238		154007	YSEQ21	185	0	185	2
YO502	chr10	167739		154007	YSEQ21	18	0	18	2
YO502	chr10	175828		154007	YSEQ21	160	0	160	2
YO502	chr10	238463		154007	YSEQ21	176	0	176	2
YO502	chr10	239917		154007	YSEQ21	151	0	151	2
YO502	chr10	285086		154007	YSEQ21	253	0	253	2
YO502	chr10	307287		154007	YSEQ21	164	0	164	2
YO502	chr10	307292		154007	YSEQ21	164	0	164	2
YO502	chr10	307299		154007	YSEQ21	163	0	163	2
YO502	chr10	315315		154007	YSEQ21	168	4	164	2
YO502	chr10	329514		154007	YSEQ21	1	1	0	1
YO502	chr10	331370		154007	YSEQ21	393	0	393	2
YO502	chr10	345146		154007	YSEQ21	46	0	46	2
YO502	chr10	378548		154007	YSEQ21	136	0	136	2
YO502	chr10	378567		154007	YSEQ21	31	0	31	2
YO502	chr10	386296		154007	YSEQ21	360	0	360	2
YO502	chr10	421583		154007	YSEQ21	21	0	21	2
YO502	chr10	434855		154007	YSEQ21	244	0	244	2
YO502	chr10	434858		154007	YSEQ21	244	0	244	2
YO502	chr10	434887		154007	YSEQ21	244	0	244	2
YO502	chr10	457438		154007	YSEQ21	204	1	203	2
YO502	chr10	472163		154007	YSEQ21	148	1	147	2
YO502	chr10	474049		154007	YSEQ21	22	0	22	2
YO502	chr10	494265		154007	YSEQ21	14	0	14	2
YO502	chr10	545773		154007	YSEQ21	13	0	13	2
YO502	chr10	563528		154007	YSEQ21	34	0	34	2
YO502	chr10	563755		154007	YSEQ21	93	0	93	2
YO502	chr10	564089		154007	YSEQ21	197	0	197	2
YO502	chr10	564092		154007	YSEQ21	197	2	195	2
YO502	chr10	576416		154007	YSEQ21	294	0	294	2
YO502	chr10	580888		154007	YSEQ21	129	0	129	2
YO502	chr10	580991		154007	YSEQ21	62	0	62	2
YO502	chr10	584062		154007	YSEQ21	14	0	14	2
YO502	chr10	586163		154007	YSEQ21	163	0	163	2
YO502	chr10	594249		154007	YSEQ21	288	0	288	2
YO502	chr10	617649		154007	YSEQ21	12	0	12	2
YO502	chr10	633743		154007	YSEQ21	4	0	4	2
YO502	chr10	634739		154007	YSEQ21	163	1	162	2
YO502	chr10	643946		154007	YSEQ21	215	0	215	2
YO502	chr10	655074		154007	YSEQ21	163	0	163	2
YO502	chr10	655670		154007	YSEQ21	229	0	229	2
YO502	chr10	660920		154007	YSEQ21	2	0	2	2
YO502	chr10	667686		154007	YSEQ21	200	0	200	2
YO502	chr10	687093		154007	YSEQ21	121	0	121	2
YO502	chr10	692804		154007	YSEQ21	189	0	189	2
YO502	chr10	743766		154007	YSEQ21	386	0	386	2
YO502	chr10	743793		154007	YSEQ21	386	0	386	2
YO502	chr11	840		154007	YSEQ21	67	0	67	2
YO502	chr11	5730		154007	YSEQ21	204	1	203	2
YO502	chr11	16671		154007	YSEQ21	103	0	103	2
YO502	chr11	16677		154007	YSEQ21	103	0	103	2
YO502	chr11	28396		154007	YSEQ21	157	0	157	2
YO502	chr11	28399		154007	YSEQ21	157	0	157	2
YO502	chr11	31077		154007	YSEQ21	93	0	93	2
YO502	chr11	43498		154007	YSEQ21	1	1	0	1
YO502	chr11	44406		154007	YSEQ21	300	0	300	2
YO502	chr11	69696		154007	YSEQ21	106	0	106	2
YO502	chr11	73132		154007	YSEQ21	27	0	27	2
YO502	chr11	73164		154007	YSEQ21	170	0	170	2
YO502	chr11	73167		154007	YSEQ21	169	0	169	2
YO502	chr11	80689		154007	YSEQ21	225	0	225	2
YO502	chr11	101384		154007	YSEQ21	115	0	115	2
YO502	chr11	124661		154007	YSEQ21	241	0	241	2
YO502	chr11	153028		154007	YSEQ21	37	0	37	2
YO502	chr11	154966		154007	YSEQ21	239	0	239	2
YO502	chr11	167771		154007	YSEQ21	212	1	211	2
YO502	chr11	167778		154007	YSEQ21	213	0	213	2
YO502	chr11	168401		154007	YSEQ21	33	0	33	2
YO502	chr11	168406		154007	YSEQ21	33	0	33	2
YO502	chr11	176335		154007	YSEQ21	247	2	245	2
YO502	chr11	202172		154007	YSEQ21	36	1	35	2
YO502	chr11	257970		154007	YSEQ21	4	0	4	2
YO502	chr11	280272		154007	YSEQ21	45	0	45	2
YO502	chr11	280749		154007	YSEQ21	207	0	207	2
YO502	chr11	292927		154007	YSEQ21	1	1	0	1
YO502	chr11	317059		154007	YSEQ21	1	1	0	1
YO502	chr11	332964		154007	YSEQ21	164	0	164	2
YO502	chr11	334220		154007	YSEQ21	66	0	66	2
YO502	chr11	337991		154007	YSEQ21	7	0	7	2
YO502	chr11	352511		154007	YSEQ21	1	0	1	2
YO502	chr11	368071		154007	YSEQ21	3	0	3	2
YO502	chr11	368244		154007	YSEQ21	4	0	4	2
YO502	chr11	381019		154007	YSEQ21	18	0	18	2
YO502	chr11	383136		154007	YSEQ21	54	0	54	2
YO502	chr11	386039		154007	YSEQ21	349	0	349	2
YO502	chr11	448063		154007	YSEQ21	268	0	268	2
YO502	chr11	460715		154007	YSEQ21	1	1	0	1
YO502	chr11	488282		154007	YSEQ21	100	0	100	2
YO502	chr11	488294		154007	YSEQ21	108	0	108	2
YO502	chr11	501134		154007	YSEQ21	44	0	44	2
YO502	chr11	515713		154007	YSEQ21	240	0	240	2
YO502	chr11	553342		154007	YSEQ21	88	0	88	2
YO502	chr11	574927		154007	YSEQ21	146	0	146	2
YO502	chr11	582756		154007	YSEQ21	99	0	99	2
YO502	chr11	587074		154007	YSEQ21	262	0	262	2
YO502	chr11	610116		154007	YSEQ21	24	0	24	2
YO502	chr11	624837		154007	YSEQ21	71	0	71	2
YO502	chr11	626385		154007	YSEQ21	19	0	19	2
YO502	chr11	628967		154007	YSEQ21	76	0	76	2
YO502	chr11	641421		154007	YSEQ21	291	0	291	2
YO502	chr12	32690		154007	YSEQ21	90	0	90	2
YO502	chr12	32702		154007	YSEQ21	91	0	91	2
YO502	chr12	35727		154007	YSEQ21	189	0	189	2
YO502	chr12	35779		154007	YSEQ21	226	6	220	2
YO502	chr12	41106		154007	YSEQ21	80	0	80	2
YO502	chr12	51069		154007	YSEQ21	5	0	5	2
YO502	chr12	58429		154007	YSEQ21	141	0	141	2
YO502	chr12	72877		154007	YSEQ21	91	0	91	2
YO502	chr12	80454		154007	YSEQ21	134	0	134	2
YO502	chr12	119291		154007	YSEQ21	6	0	6	2
YO502	chr12	136383		154007	YSEQ21	250	1	249	2
YO502	chr12	144481		154007	YSEQ21	12	0	12	2
YO502	chr12	157753		154007	YSEQ21	39	0	39	2
YO502	chr12	165570		154007	YSEQ21	17	0	17	2
YO502	chr12	169177		154007	YSEQ21	14	0	14	2
YO502	chr12	189991		154007	YSEQ21	1	1	0	1
YO502	chr12	190001		154007	YSEQ21	1	1	0	1
YO502	chr12	202872		154007	YSEQ21	77	0	77	2
YO502	chr12	202888		154007	YSEQ21	77	0	77	2
YO502	chr12	202895		154007	YSEQ21	77	0	77	2
YO502	chr12	207885		154007	YSEQ21	12	0	12	2
YO502	chr12	207990		154007	YSEQ21	5	0	5	2
YO502	chr12	223008		154007	YSEQ21	1	1	0	1
YO502	chr12	223066		154007	YSEQ21	90	0	90	2
YO502	chr12	223067		154007	YSEQ21	90	0	90	2
YO502	chr12	225447		154007	YSEQ21	182	0	182	2
YO502	chr12	237225		154007	YSEQ21	88	0	88	2
YO502	chr12	249506		154007	YSEQ21	118	0	118	2
YO502	chr12	285104		154007	YSEQ21	73	0	73	2
YO502	chr12	356647		154007	YSEQ21	260	0	260	2
YO502	chr12	364410		154007	YSEQ21	49	0	49	2
YO502	chr12	388273		154007	YSEQ21	229	0	229	2
YO502	chr12	390280		154007	YSEQ21	216	3	213	2
YO502	chr12	407477		154007	YSEQ21	77	0	77	2
YO502	chr12	430703		154007	YSEQ21	115	0	115	2
YO502	chr12	441099		154007	YSEQ21	51	0	51	2
YO502	chr12	448795		154007	YSEQ21	1	1	0	1
YO502	chr12	504507		154007	YSEQ21	216	0	216	2
YO502	chr12	517858		154007	YSEQ21	352	0	352	2
YO502	chr12	530159		154007	YSEQ21	180	0	180	2
YO502	chr12	541850		154007	YSEQ21	74	0	74	2
YO502	chr12	544174		154007	YSEQ21	36	0	36	2
YO502	chr12	551225		154007	YSEQ21	160	0	160	2
YO502	chr12	555795		154007	YSEQ21	25	0	25	2
YO502	chr12	558900		154007	YSEQ21	253	0	253	2
YO502	chr12	559511		154007	YSEQ21	191	0	191	2
YO502	chr12	602338		154007	YSEQ21	214	0	214	2
YO502	chr12	602357		154007	YSEQ21	213	0	213	2
YO502	chr12	641592		154007	YSEQ21	263	0	263	2
YO502	chr12	661864		154007	YSEQ21	1	1	0	1
YO502	chr12	672463		154007	YSEQ21	63	0	63	2
YO502	chr12	687405		154007	YSEQ21	63	0	63	2
YO502	chr12	689793		154007	YSEQ21	67	0	67	2
YO502	chr12	699566		154007	YSEQ21	209	0	209	2
YO502	chr12	711667		154007	YSEQ21	180	0	180	2
YO502	chr12	723342		154007	YSEQ21	42	0	42	2
YO502	chr12	723355		154007	YSEQ21	42	0	42	2
YO502	chr12	738917		154007	YSEQ21	117	0	117	2
YO502	chr12	764781		154007	YSEQ21	65	0	65	2
YO502	chr12	792807		154007	YSEQ21	1	0	1	2
YO502	chr12	792821		154007	YSEQ21	1	0	1	2
YO502	chr12	792826		154007	YSEQ21	1	1	0	1
YO502	chr12	811409		154007	YSEQ21	2	0	2	2
YO502	chr12	811410		154007	YSEQ21	2	0	2	2
YO502	chr12	811411		154007	YSEQ21	2	0	2	2
YO502	chr12	814256		154007	YSEQ21	171	0	171	2
YO502	chr12	816162		154007	YSEQ21	13	0	13	2
YO502	chr12	816279		154007	YSEQ21	165	0	165	2
YO502	chr12	816285		154007	YSEQ21	165	0	165	2
YO502	chr12	833987		154007	YSEQ21	114	0	114	2
YO502	chr12	834031		154007	YSEQ21	14	0	14	2
YO502	chr12	835461		154007	YSEQ21	31	0	31	2
YO502	chr12	880642		154007	YSEQ21	11	0	11	2
YO502	chr12	882746		154007	YSEQ21	156	1	155	2
YO502	chr12	892046		154007	YSEQ21	135	0	135	2
YO502	chr12	893024		154007	YSEQ21	34	0	34	2
YO502	chr12	893043		154007	YSEQ21	298	2	296	2
[truncated: 596,432 more rows]
