# Supplementary material for: Natural Variation in SER1 and ENA6 Underlie Condition-Specific Growth Defects in Saccharomyces cerevisiae
Source: G3 (Bethesda). 2017 Nov 14;8(1):239–51. doi: 10.1534/g3.117.300392 (PMC5765352; doi:10.1534/g3.117.300392)
Supplement: Supplementary file 19 [file 239FileS3.zip › Data/Phenotyping/576-format_Day1.csv]

	Label	Area	Mean	X	Y	IntDen	RawIntDen	Condition	Plate	Replicate	Day
1	r1c1	92	26977.337	116.185	90.935	2481915	2481915	CAF	0912-CAF-V1	1	1
2	r2c1	135	29674.444	116.330	203.411	4006050	4006050	CAF	0912-CAF-V1	1	1
3	r3c1	0	NaN	NaN	NaN	NaN	NaN	CAF	0912-CAF-V1	1	1
4	r4c1	0	NaN	NaN	NaN	NaN	NaN	CAF	0912-CAF-V1	1	1
5	r5c1	0	NaN	NaN	NaN	NaN	NaN	CAF	0912-CAF-V1	1	1
6	r6c1	4	23013.750	107.500	655.000	92055	92055	CAF	0912-CAF-V1	1	1
7	r7c1	0	NaN	NaN	NaN	NaN	NaN	CAF	0912-CAF-V1	1	1
8	r8c1	0	NaN	NaN	NaN	NaN	NaN	CAF	0912-CAF-V1	1	1
9	r9c1	3	25330.000	120.833	982.500	75990	75990	CAF	0912-CAF-V1	1	1
10	r10c1	0	NaN	NaN	NaN	NaN	NaN	CAF	0912-CAF-V1	1	1
11	r11c1	0	NaN	NaN	NaN	NaN	NaN	CAF	0912-CAF-V1	1	1
12	r12c1	0	NaN	NaN	NaN	NaN	NaN	CAF	0912-CAF-V1	1	1
13	r13c1	0	NaN	NaN	NaN	NaN	NaN	CAF	0912-CAF-V1	1	1
14	r14c1	0	NaN	NaN	NaN	NaN	NaN	CAF	0912-CAF-V1	1	1
15	r15c1	0	NaN	NaN	NaN	NaN	NaN	CAF	0912-CAF-V1	1	1
16	r16c1	0	NaN	NaN	NaN	NaN	NaN	CAF	0912-CAF-V1	1	1
17	r17c1	180	27309.083	112.944	1876.067	4915635	4915635	CAF	0912-CAF-V1	1	1
18	r18c1	0	NaN	NaN	NaN	NaN	NaN	CAF	0912-CAF-V1	1	1
19	r19c1	0	NaN	NaN	NaN	NaN	NaN	CAF	0912-CAF-V1	1	1
20	r20c1	0	NaN	NaN	NaN	NaN	NaN	CAF	0912-CAF-V1	1	1
21	r21c1	0	NaN	NaN	NaN	NaN	NaN	CAF	0912-CAF-V1	1	1
22	r22c1	0	NaN	NaN	NaN	NaN	NaN	CAF	0912-CAF-V1	1	1
23	r23c1	0	NaN	NaN	NaN	NaN	NaN	CAF	0912-CAF-V1	1	1
24	r24c1	463	30239.806	111.524	2650.822	14001030	14001030	CAF	0912-CAF-V1	1	1
25	r1c2	0	NaN	NaN	NaN	NaN	NaN	CAF	0912-CAF-V1	1	1
26	r2c2	0	NaN	NaN	NaN	NaN	NaN	CAF	0912-CAF-V1	1	1
27	r3c2	384	29702.852	231.547	319.089	11405895	11405895	CAF	0912-CAF-V1	1	1
28	r4c2	498	30072.078	230.936	430.606	14975895	14975895	CAF	0912-CAF-V1	1	1
29	r5c2	0	NaN	NaN	NaN	NaN	NaN	CAF	0912-CAF-V1	1	1
30	r6c2	0	NaN	NaN	NaN	NaN	NaN	CAF	0912-CAF-V1	1	1
31	r7c2	0	NaN	NaN	NaN	NaN	NaN	CAF	0912-CAF-V1	1	1
32	r8c2	0	NaN	NaN	NaN	NaN	NaN	CAF	0912-CAF-V1	1	1
33	r9c2	0	NaN	NaN	NaN	NaN	NaN	CAF	0912-CAF-V1	1	1
34	r10c2	0	NaN	NaN	NaN	NaN	NaN	CAF	0912-CAF-V1	1	1
35	r11c2	478	29405.021	232.649	1210.649	14055600	14055600	CAF	0912-CAF-V1	1	1
36	r12c2	481	28832.495	232.001	1322.411	13868430	13868430	CAF	0912-CAF-V1	1	1
37	r13c2	0	NaN	NaN	NaN	NaN	NaN	CAF	0912-CAF-V1	1	1
38	r14c2	397	27588.174	230.523	1545.185	10952505	10952505	CAF	0912-CAF-V1	1	1
39	r15c2	0	NaN	NaN	NaN	NaN	NaN	CAF	0912-CAF-V1	1	1
40	r16c2	0	NaN	NaN	NaN	NaN	NaN	CAF	0912-CAF-V1	1	1
41	r17c2	0	NaN	NaN	NaN	NaN	NaN	CAF	0912-CAF-V1	1	1
42	r18c2	12	27030.000	239.167	1992.333	324360	324360	CAF	0912-CAF-V1	1	1
43	r19c2	0	NaN	NaN	NaN	NaN	NaN	CAF	0912-CAF-V1	1	1
44	r20c2	0	NaN	NaN	NaN	NaN	NaN	CAF	0912-CAF-V1	1	1
45	r21c2	0	NaN	NaN	NaN	NaN	NaN	CAF	0912-CAF-V1	1	1
46	r22c2	564	29159.069	224.495	2428.523	16445715	16445715	CAF	0912-CAF-V1	1	1
47	r23c2	0	NaN	NaN	NaN	NaN	NaN	CAF	0912-CAF-V1	1	1
48	r24c2	0	NaN	NaN	NaN	NaN	NaN	CAF	0912-CAF-V1	1	1
49	r1c3	0	NaN	NaN	NaN	NaN	NaN	CAF	0912-CAF-V1	1	1
50	r2c3	0	NaN	NaN	NaN	NaN	NaN	CAF	0912-CAF-V1	1	1
51	r3c3	0	NaN	NaN	NaN	NaN	NaN	CAF	0912-CAF-V1	1	1
52	r4c3	427	27039.555	345.146	432.940	11545890	11545890	CAF	0912-CAF-V1	1	1
53	r5c3	0	NaN	NaN	NaN	NaN	NaN	CAF	0912-CAF-V1	1	1
54	r6c3	536	29159.916	344.916	656.892	15629715	15629715	CAF	0912-CAF-V1	1	1
55	r7c3	0	NaN	NaN	NaN	NaN	NaN	CAF	0912-CAF-V1	1	1
56	r8c3	0	NaN	NaN	NaN	NaN	NaN	CAF	0912-CAF-V1	1	1
57	r9c3	445	26940.607	345.621	989.680	11988570	11988570	CAF	0912-CAF-V1	1	1
58	r10c3	0	NaN	NaN	NaN	NaN	NaN	CAF	0912-CAF-V1	1	1
59	r11c3	0	NaN	NaN	NaN	NaN	NaN	CAF	0912-CAF-V1	1	1
60	r12c3	0	NaN	NaN	NaN	NaN	NaN	CAF	0912-CAF-V1	1	1
61	r13c3	0	NaN	NaN	NaN	NaN	NaN	CAF	0912-CAF-V1	1	1
62	r14c3	857	36587.590	343.458	1545.438	31355565	31355565	CAF	0912-CAF-V1	1	1
63	r15c3	633	34148.649	342.816	1656.006	21616095	21616095	CAF	0912-CAF-V1	1	1
64	r16c3	0	NaN	NaN	NaN	NaN	NaN	CAF	0912-CAF-V1	1	1
65	r17c3	515	29887.485	342.655	1875.945	15392055	15392055	CAF	0912-CAF-V1	1	1
66	r18c3	649	30905.686	341.126	1987.380	20057790	20057790	CAF	0912-CAF-V1	1	1
67	r19c3	0	NaN	NaN	NaN	NaN	NaN	CAF	0912-CAF-V1	1	1
68	r20c3	0	NaN	NaN	NaN	NaN	NaN	CAF	0912-CAF-V1	1	1
69	r21c3	0	NaN	NaN	NaN	NaN	NaN	CAF	0912-CAF-V1	1	1
70	r22c3	0	NaN	NaN	NaN	NaN	NaN	CAF	0912-CAF-V1	1	1
71	r23c3	0	NaN	NaN	NaN	NaN	NaN	CAF	0912-CAF-V1	1	1
72	r24c3	471	26650.478	336.228	2652.103	12552375	12552375	CAF	0912-CAF-V1	1	1
73	r1c4	0	NaN	NaN	NaN	NaN	NaN	CAF	0912-CAF-V1	1	1
74	r2c4	8	24065.625	461.000	208.000	192525	192525	CAF	0912-CAF-V1	1	1
75	r3c4	0	NaN	NaN	NaN	NaN	NaN	CAF	0912-CAF-V1	1	1
76	r4c4	0	NaN	NaN	NaN	NaN	NaN	CAF	0912-CAF-V1	1	1
77	r5c4	0	NaN	NaN	NaN	NaN	NaN	CAF	0912-CAF-V1	1	1
78	r6c4	638	32244.710	458.379	658.177	20572125	20572125	CAF	0912-CAF-V1	1	1
79	r7c4	530	29776.302	458.051	771.009	15781440	15781440	CAF	0912-CAF-V1	1	1
80	r8c4	0	NaN	NaN	NaN	NaN	NaN	CAF	0912-CAF-V1	1	1
81	r9c4	0	NaN	NaN	NaN	NaN	NaN	CAF	0912-CAF-V1	1	1
82	r10c4	494	28070.132	457.838	1102.682	13866645	13866645	CAF	0912-CAF-V1	1	1
83	r11c4	484	29151.136	456.750	1212.777	14109150	14109150	CAF	0912-CAF-V1	1	1
84	r12c4	0	NaN	NaN	NaN	NaN	NaN	CAF	0912-CAF-V1	1	1
85	r13c4	406	28688.128	455.594	1434.899	11647380	11647380	CAF	0912-CAF-V1	1	1
86	r14c4	761	35532.122	455.499	1546.441	27039945	27039945	CAF	0912-CAF-V1	1	1
87	r15c4	0	NaN	NaN	NaN	NaN	NaN	CAF	0912-CAF-V1	1	1
88	r16c4	0	NaN	NaN	NaN	NaN	NaN	CAF	0912-CAF-V1	1	1
89	r17c4	0	NaN	NaN	NaN	NaN	NaN	CAF	0912-CAF-V1	1	1
90	r18c4	561	32215.000	452.627	1987.217	18072615	18072615	CAF	0912-CAF-V1	1	1
91	r19c4	664	32663.810	452.193	2097.982	21688770	21688770	CAF	0912-CAF-V1	1	1
92	r20c4	0	NaN	NaN	NaN	NaN	NaN	CAF	0912-CAF-V1	1	1
93	r21c4	469	26934.307	450.042	2319.291	12632190	12632190	CAF	0912-CAF-V1	1	1
94	r22c4	0	NaN	NaN	NaN	NaN	NaN	CAF	0912-CAF-V1	1	1
95	r23c4	0	NaN	NaN	NaN	NaN	NaN	CAF	0912-CAF-V1	1	1
96	r24c4	0	NaN	NaN	NaN	NaN	NaN	CAF	0912-CAF-V1	1	1
97	r1c5	493	29453.276	570.232	98.705	14520465	14520465	CAF	0912-CAF-V1	1	1
98	r2c5	636	31767.948	570.618	210.541	20204415	20204415	CAF	0912-CAF-V1	1	1
99	r3c5	0	NaN	NaN	NaN	NaN	NaN	CAF	0912-CAF-V1	1	1
100	r4c5	0	NaN	NaN	NaN	NaN	NaN	CAF	0912-CAF-V1	1	1
101	r5c5	0	NaN	NaN	NaN	NaN	NaN	CAF	0912-CAF-V1	1	1
102	r6c5	0	NaN	NaN	NaN	NaN	NaN	CAF	0912-CAF-V1	1	1
103	r7c5	691	34296.208	570.373	772.090	23698680.000	23698680.000	CAF	0912-CAF-V1	1	1
104	r8c5	0	NaN	NaN	NaN	NaN	NaN	CAF	0912-CAF-V1	1	1
105	r9c5	0	NaN	NaN	NaN	NaN	NaN	CAF	0912-CAF-V1	1	1
106	r10c5	831	35288.195	569.585	1103.255	29324490.000	29324490.000	CAF	0912-CAF-V1	1	1
107	r11c5	0	NaN	NaN	NaN	NaN	NaN	CAF	0912-CAF-V1	1	1
108	r12c5	678	33989.093	569.121	1325.537	23044605.000	23044605.000	CAF	0912-CAF-V1	1	1
109	r13c5	0	NaN	NaN	NaN	NaN	NaN	CAF	0912-CAF-V1	1	1
110	r14c5	0	NaN	NaN	NaN	NaN	NaN	CAF	0912-CAF-V1	1	1
111	r15c5	426	27803.979	566.721	1657.948	11844495	11844495	CAF	0912-CAF-V1	1	1
112	r16c5	0	NaN	NaN	NaN	NaN	NaN	CAF	0912-CAF-V1	1	1
113	r17c5	0	NaN	NaN	NaN	NaN	NaN	CAF	0912-CAF-V1	1	1
114	r18c5	449	27927.895	564.910	1987.504	12539625	12539625	CAF	0912-CAF-V1	1	1
115	r19c5	535	30291.617	564.162	2099.081	16206015	16206015	CAF	0912-CAF-V1	1	1
116	r20c5	475	28155.221	563.323	2209.477	13373730	13373730	CAF	0912-CAF-V1	1	1
117	r21c5	607	32833.245	563.370	2320.447	19929780	19929780	CAF	0912-CAF-V1	1	1
118	r22c5	535	28993.738	561.315	2430.330	15511650	15511650	CAF	0912-CAF-V1	1	1
119	r23c5	0	NaN	NaN	NaN	NaN	NaN	CAF	0912-CAF-V1	1	1
120	r24c5	0	NaN	NaN	NaN	NaN	NaN	CAF	0912-CAF-V1	1	1
121	r1c6	0	NaN	NaN	NaN	NaN	NaN	CAF	0912-CAF-V1	1	1
122	r2c6	0	NaN	NaN	NaN	NaN	NaN	CAF	0912-CAF-V1	1	1
123	r3c6	0	NaN	NaN	NaN	NaN	NaN	CAF	0912-CAF-V1	1	1
124	r4c6	504	29183.839	683.571	437.397	14708655	14708655	CAF	0912-CAF-V1	1	1
125	r5c6	0	NaN	NaN	NaN	NaN	NaN	CAF	0912-CAF-V1	1	1
126	r6c6	0	NaN	NaN	NaN	NaN	NaN	CAF	0912-CAF-V1	1	1
127	r7c6	445	27619.652	682.698	772.687	12290745	12290745	CAF	0912-CAF-V1	1	1
128	r8c6	429	27955.490	682.099	884.470	11992905	11992905	CAF	0912-CAF-V1	1	1
129	r9c6	0	NaN	NaN	NaN	NaN	NaN	CAF	0912-CAF-V1	1	1
130	r10c6	0	NaN	NaN	NaN	NaN	NaN	CAF	0912-CAF-V1	1	1
131	r11c6	0	NaN	NaN	NaN	NaN	NaN	CAF	0912-CAF-V1	1	1
132	r12c6	728	34331.126	681.047	1326.470	24993060	24993060	CAF	0912-CAF-V1	1	1
133	r13c6	770	34536.935	679.742	1437.912	26593440	26593440	CAF	0912-CAF-V1	1	1
134	r14c6	0	NaN	NaN	NaN	NaN	NaN	CAF	0912-CAF-V1	1	1
135	r15c6	0	NaN	NaN	NaN	NaN	NaN	CAF	0912-CAF-V1	1	1
136	r16c6	491	30393.299	678.612	1769.396	14923110	14923110	CAF	0912-CAF-V1	1	1
137	r17c6	0	NaN	NaN	NaN	NaN	NaN	CAF	0912-CAF-V1	1	1
138	r18c6	518	31240.454	676.193	1988.014	16182555	16182555	CAF	0912-CAF-V1	1	1
139	r19c6	503	30050.964	676.043	2099.564	15115635	15115635	CAF	0912-CAF-V1	1	1
140	r20c6	0	NaN	NaN	NaN	NaN	NaN	CAF	0912-CAF-V1	1	1
141	r21c6	0	NaN	NaN	NaN	NaN	NaN	CAF	0912-CAF-V1	1	1
142	r22c6	0	NaN	NaN	NaN	NaN	NaN	CAF	0912-CAF-V1	1	1
143	r23c6	0	NaN	NaN	NaN	NaN	NaN	CAF	0912-CAF-V1	1	1
144	r24c6	460	27929.152	670.150	2652.157	12847410	12847410	CAF	0912-CAF-V1	1	1
145	r1c7	0	NaN	NaN	NaN	NaN	NaN	CAF	0912-CAF-V1	1	1
146	r2c7	546	28456.786	795.238	214.447	15537405	15537405	CAF	0912-CAF-V1	1	1
147	r3c7	657	32305.434	795.693	327.465	21224670	21224670	CAF	0912-CAF-V1	1	1
148	r4c7	0	NaN	NaN	NaN	NaN	NaN	CAF	0912-CAF-V1	1	1
149	r5c7	704	33991.790	795.091	550.278	23930220	23930220	CAF	0912-CAF-V1	1	1
150	r6c7	0	NaN	NaN	NaN	NaN	NaN	CAF	0912-CAF-V1	1	1
151	r7c7	662	33491.284	793.908	774.462	22171230	22171230	CAF	0912-CAF-V1	1	1
152	r8c7	0	NaN	NaN	NaN	NaN	NaN	CAF	0912-CAF-V1	1	1
153	r9c7	0	NaN	NaN	NaN	NaN	NaN	CAF	0912-CAF-V1	1	1
154	r10c7	605	31501.562	793.217	1106.244	19058445	19058445	CAF	0912-CAF-V1	1	1
155	r11c7	421	27420.071	792.716	1216.735	11543850	11543850	CAF	0912-CAF-V1	1	1
156	r12c7	7	25791.429	794.214	1327.643	180540	180540	CAF	0912-CAF-V1	1	1
157	r13c7	656	32416.875	790.927	1438.195	21265470	21265470	CAF	0912-CAF-V1	1	1
158	r14c7	472	29471.409	790.597	1548.814	13910505	13910505	CAF	0912-CAF-V1	1	1
159	r15c7	0	NaN	NaN	NaN	NaN	NaN	CAF	0912-CAF-V1	1	1
160	r16c7	0	NaN	NaN	NaN	NaN	NaN	CAF	0912-CAF-V1	1	1
161	r17c7	0	NaN	NaN	NaN	NaN	NaN	CAF	0912-CAF-V1	1	1
162	r18c7	0	NaN	NaN	NaN	NaN	NaN	CAF	0912-CAF-V1	1	1
163	r19c7	0	NaN	NaN	NaN	NaN	NaN	CAF	0912-CAF-V1	1	1
164	r20c7	591	32709.036	786.119	2210.712	19331040	19331040	CAF	0912-CAF-V1	1	1
165	r21c7	0	NaN	NaN	NaN	NaN	NaN	CAF	0912-CAF-V1	1	1
166	r22c7	0	NaN	NaN	NaN	NaN	NaN	CAF	0912-CAF-V1	1	1
167	r23c7	0	NaN	NaN	NaN	NaN	NaN	CAF	0912-CAF-V1	1	1
168	r24c7	0	NaN	NaN	NaN	NaN	NaN	CAF	0912-CAF-V1	1	1
169	r1c8	0	NaN	NaN	NaN	NaN	NaN	CAF	0912-CAF-V1	1	1
170	r2c8	0	NaN	NaN	NaN	NaN	NaN	CAF	0912-CAF-V1	1	1
171	r3c8	0	NaN	NaN	NaN	NaN	NaN	CAF	0912-CAF-V1	1	1
172	r4c8	455	26571.560	907.559	441.027	12090060	12090060	CAF	0912-CAF-V1	1	1
173	r5c8	461	28842.104	906.964	551.860	13296210	13296210	CAF	0912-CAF-V1	1	1
174	r6c8	0	NaN	NaN	NaN	NaN	NaN	CAF	0912-CAF-V1	1	1
175	r7c8	0	NaN	NaN	NaN	NaN	NaN	CAF	0912-CAF-V1	1	1
176	r8c8	499	29907.054	905.165	886.767	14923620	14923620	CAF	0912-CAF-V1	1	1
177	r9c8	0	NaN	NaN	NaN	NaN	NaN	CAF	0912-CAF-V1	1	1
178	r10c8	439	28544.317	905.054	1106.716	12530955	12530955	CAF	0912-CAF-V1	1	1
179	r11c8	511	30629.442	903.373	1217.872	15651645	15651645	CAF	0912-CAF-V1	1	1
180	r12c8	0	NaN	NaN	NaN	NaN	NaN	CAF	0912-CAF-V1	1	1
181	r13c8	0	NaN	NaN	NaN	NaN	NaN	CAF	0912-CAF-V1	1	1
182	r14c8	429	28596.853	902.092	1550.402	12268050	12268050	CAF	0912-CAF-V1	1	1
183	r15c8	0	NaN	NaN	NaN	NaN	NaN	CAF	0912-CAF-V1	1	1
184	r16c8	0	NaN	NaN	NaN	NaN	NaN	CAF	0912-CAF-V1	1	1
185	r17c8	0	NaN	NaN	NaN	NaN	NaN	CAF	0912-CAF-V1	1	1
186	r18c8	0	NaN	NaN	NaN	NaN	NaN	CAF	0912-CAF-V1	1	1
187	r19c8	0	NaN	NaN	NaN	NaN	NaN	CAF	0912-CAF-V1	1	1
188	r20c8	705	33875.574	897.174	2212.272	23882280	23882280	CAF	0912-CAF-V1	1	1
189	r21c8	0	NaN	NaN	NaN	NaN	NaN	CAF	0912-CAF-V1	1	1
190	r22c8	717	33001.695	895.087	2432.688	23662215	23662215	CAF	0912-CAF-V1	1	1
191	r23c8	0	NaN	NaN	NaN	NaN	NaN	CAF	0912-CAF-V1	1	1
192	r24c8	581	32523.253	892.347	2653.646	18896010	18896010	CAF	0912-CAF-V1	1	1
193	r1c9	0	NaN	NaN	NaN	NaN	NaN	CAF	0912-CAF-V1	1	1
194	r2c9	648	32122.130	1020.103	217.208	20815140	20815140	CAF	0912-CAF-V1	1	1
195	r3c9	0	NaN	NaN	NaN	NaN	NaN	CAF	0912-CAF-V1	1	1
196	r4c9	0	NaN	NaN	NaN	NaN	NaN	CAF	0912-CAF-V1	1	1
197	r5c9	642	32330.981	1018.556	553.512	20756490	20756490	CAF	0912-CAF-V1	1	1
198	r6c9	0	NaN	NaN	NaN	NaN	NaN	CAF	0912-CAF-V1	1	1
199	r7c9	461	29557.874	1017.144	777.146	13626180	13626180	CAF	0912-CAF-V1	1	1
200	r8c9	0	NaN	NaN	NaN	NaN	NaN	CAF	0912-CAF-V1	1	1
201	r9c9	0	NaN	NaN	NaN	NaN	NaN	CAF	0912-CAF-V1	1	1
202	r10c9	0	NaN	NaN	NaN	NaN	NaN	CAF	0912-CAF-V1	1	1
203	r11c9	615	32265.171	1015.547	1219.120	19843080	19843080	CAF	0912-CAF-V1	1	1
204	r12c9	8	26488.125	1011.875	1329.500	211905	211905	CAF	0912-CAF-V1	1	1
205	r13c9	0	NaN	NaN	NaN	NaN	NaN	CAF	0912-CAF-V1	1	1
206	r14c9	623	34349.687	1013.489	1551.938	21399855	21399855	CAF	0912-CAF-V1	1	1
207	r15c9	0	NaN	NaN	NaN	NaN	NaN	CAF	0912-CAF-V1	1	1
208	r16c9	0	NaN	NaN	NaN	NaN	NaN	CAF	0912-CAF-V1	1	1
209	r17c9	0	NaN	NaN	NaN	NaN	NaN	CAF	0912-CAF-V1	1	1
210	r18c9	520	32004.952	1010.600	1991.144	16642575	16642575	CAF	0912-CAF-V1	1	1
211	r19c9	0	NaN	NaN	NaN	NaN	NaN	CAF	0912-CAF-V1	1	1
212	r20c9	436	26651.594	1008.202	2212.289	11620095	11620095	CAF	0912-CAF-V1	1	1
213	r21c9	0	NaN	NaN	NaN	NaN	NaN	CAF	0912-CAF-V1	1	1
214	r22c9	878	35064.243	1005.665	2433.311	30786405.000	30786405.000	CAF	0912-CAF-V1	1	1
215	r23c9	425	26622.600	1004.978	2543.234	11314605	11314605	CAF	0912-CAF-V1	1	1
216	r24c9	0	NaN	NaN	NaN	NaN	NaN	CAF	0912-CAF-V1	1	1
217	r1c10	506	29367.332	1132.860	107.229	14859870	14859870	CAF	0912-CAF-V1	1	1
218	r2c10	820	34214.470	1131.929	219.028	28055865	28055865	CAF	0912-CAF-V1	1	1
219	r3c10	0	NaN	NaN	NaN	NaN	NaN	CAF	0912-CAF-V1	1	1
220	r4c10	0	NaN	NaN	NaN	NaN	NaN	CAF	0912-CAF-V1	1	1
221	r5c10	0	NaN	NaN	NaN	NaN	NaN	CAF	0912-CAF-V1	1	1
222	r6c10	686	33336.975	1129.579	666.561	22869165.000	22869165.000	CAF	0912-CAF-V1	1	1
223	r7c10	601	32198.735	1129.490	777.984	19351440	19351440	CAF	0912-CAF-V1	1	1
224	r8c10	0	NaN	NaN	NaN	NaN	NaN	CAF	0912-CAF-V1	1	1
225	r9c10	593	32391.880	1129.210	998.331	19208385	19208385	CAF	0912-CAF-V1	1	1
226	r10c10	0	NaN	NaN	NaN	NaN	NaN	CAF	0912-CAF-V1	1	1
227	r11c10	0	NaN	NaN	NaN	NaN	NaN	CAF	0912-CAF-V1	1	1
228	r12c10	27	27672.222	1128.093	1328.944	747150	747150	CAF	0912-CAF-V1	1	1
229	r13c10	0	NaN	NaN	NaN	NaN	NaN	CAF	0912-CAF-V1	1	1
230	r14c10	0	NaN	NaN	NaN	NaN	NaN	CAF	0912-CAF-V1	1	1
231	r15c10	546	31354.725	1123.841	1663.115	17119680	17119680	CAF	0912-CAF-V1	1	1
232	r16c10	0	NaN	NaN	NaN	NaN	NaN	CAF	0912-CAF-V1	1	1
233	r17c10	0	NaN	NaN	NaN	NaN	NaN	CAF	0912-CAF-V1	1	1
234	r18c10	0	NaN	NaN	NaN	NaN	NaN	CAF	0912-CAF-V1	1	1
235	r19c10	449	29097.829	1120.981	2102.199	13064925	13064925	CAF	0912-CAF-V1	1	1
236	r20c10	0	NaN	NaN	NaN	NaN	NaN	CAF	0912-CAF-V1	1	1
237	r21c10	0	NaN	NaN	NaN	NaN	NaN	CAF	0912-CAF-V1	1	1
238	r22c10	49	28991.939	1111.357	2429.602	1420605	1420605	CAF	0912-CAF-V1	1	1
239	r23c10	0	NaN	NaN	NaN	NaN	NaN	CAF	0912-CAF-V1	1	1
240	r24c10	0	NaN	NaN	NaN	NaN	NaN	CAF	0912-CAF-V1	1	1
241	r1c11	2	24990.000	1256.500	110.000	49980	49980	CAF	0912-CAF-V1	1	1
242	r2c11	0	NaN	NaN	NaN	NaN	NaN	CAF	0912-CAF-V1	1	1
243	r3c11	832	34262.560	1242.714	332.251	28506450	28506450	CAF	0912-CAF-V1	1	1
244	r4c11	0	NaN	NaN	NaN	NaN	NaN	CAF	0912-CAF-V1	1	1
245	r5c11	808	34863.360	1242.397	556.332	28169595	28169595	CAF	0912-CAF-V1	1	1
246	r6c11	0	NaN	NaN	NaN	NaN	NaN	CAF	0912-CAF-V1	1	1
247	r7c11	0	NaN	NaN	NaN	NaN	NaN	CAF	0912-CAF-V1	1	1
248	r8c11	525	31502.943	1239.376	890.711	16539045	16539045	CAF	0912-CAF-V1	1	1
249	r9c11	0	NaN	NaN	NaN	NaN	NaN	CAF	0912-CAF-V1	1	1
250	r10c11	487	31372.331	1239.143	1110.983	15278325	15278325	CAF	0912-CAF-V1	1	1
251	r11c11	0	NaN	NaN	NaN	NaN	NaN	CAF	0912-CAF-V1	1	1
252	r12c11	0	NaN	NaN	NaN	NaN	NaN	CAF	0912-CAF-V1	1	1
253	r13c11	0	NaN	NaN	NaN	NaN	NaN	CAF	0912-CAF-V1	1	1
254	r14c11	786	34828.263	1235.286	1553.337	27375015	27375015	CAF	0912-CAF-V1	1	1
255	r15c11	0	NaN	NaN	NaN	NaN	NaN	CAF	0912-CAF-V1	1	1
256	r16c11	0	NaN	NaN	NaN	NaN	NaN	CAF	0912-CAF-V1	1	1
257	r17c11	0	NaN	NaN	NaN	NaN	NaN	CAF	0912-CAF-V1	1	1
258	r18c11	623	34457.335	1232.298	1993.789	21466920	21466920	CAF	0912-CAF-V1	1	1
259	r19c11	517	30501.847	1231.020	2103.862	15769455	15769455	CAF	0912-CAF-V1	1	1
260	r20c11	0	NaN	NaN	NaN	NaN	NaN	CAF	0912-CAF-V1	1	1
261	r21c11	647	32568.269	1229.478	2324.579	21071670	21071670	CAF	0912-CAF-V1	1	1
262	r22c11	0	NaN	NaN	NaN	NaN	NaN	CAF	0912-CAF-V1	1	1
263	r23c11	0	NaN	NaN	NaN	NaN	NaN	CAF	0912-CAF-V1	1	1
264	r24c11	576	32712.161	1225.148	2655.536	18842205	18842205	CAF	0912-CAF-V1	1	1
265	r1c12	492	29619.390	1355.685	109.974	14572740	14572740	CAF	0912-CAF-V1	1	1
266	r2c12	0	NaN	NaN	NaN	NaN	NaN	CAF	0912-CAF-V1	1	1
267	r3c12	0	NaN	NaN	NaN	NaN	NaN	CAF	0912-CAF-V1	1	1
268	r4c12	17	25935.000	1347.853	447.147	440895	440895	CAF	0912-CAF-V1	1	1
269	r5c12	763	35372.811	1353.225	557.510	26989455.000	26989455.000	CAF	0912-CAF-V1	1	1
270	r6c12	0	NaN	NaN	NaN	NaN	NaN	CAF	0912-CAF-V1	1	1
271	r7c12	2	24607.500	1339.000	778.500	49215	49215	CAF	0912-CAF-V1	1	1
272	r8c12	0	NaN	NaN	NaN	NaN	NaN	CAF	0912-CAF-V1	1	1
273	r9c12	0	NaN	NaN	NaN	NaN	NaN	CAF	0912-CAF-V1	1	1
274	r10c12	0	NaN	NaN	NaN	NaN	NaN	CAF	0912-CAF-V1	1	1
275	r11c12	464	30629.677	1348.763	1222.690	14212170	14212170	CAF	0912-CAF-V1	1	1
276	r12c12	0	NaN	NaN	NaN	NaN	NaN	CAF	0912-CAF-V1	1	1
277	r13c12	845	36182.237	1347.544	1444.382	30573990	30573990	CAF	0912-CAF-V1	1	1
278	r14c12	0	NaN	NaN	NaN	NaN	NaN	CAF	0912-CAF-V1	1	1
279	r15c12	0	NaN	NaN	NaN	NaN	NaN	CAF	0912-CAF-V1	1	1
280	r16c12	501	30650.389	1344.049	1775.851	15355845	15355845	CAF	0912-CAF-V1	1	1
281	r17c12	10	26086.500	1334.500	1882.500	260865	260865	CAF	0912-CAF-V1	1	1
282	r18c12	0	NaN	NaN	NaN	NaN	NaN	CAF	0912-CAF-V1	1	1
283	r19c12	442	29072.308	1341.133	2104.482	12849960	12849960	CAF	0912-CAF-V1	1	1
284	r20c12	0	NaN	NaN	NaN	NaN	NaN	CAF	0912-CAF-V1	1	1
285	r21c12	0	NaN	NaN	NaN	NaN	NaN	CAF	0912-CAF-V1	1	1
286	r22c12	719	33785.195	1337.923	2435.603	24291555	24291555	CAF	0912-CAF-V1	1	1
287	r23c12	0	NaN	NaN	NaN	NaN	NaN	CAF	0912-CAF-V1	1	1
288	r24c12	388	26428.647	1336.268	2655.925	10254315	10254315	CAF	0912-CAF-V1	1	1
289	r1c13	69	29639.130	1473.616	113.587	2045100	2045100	CAF	0912-CAF-V1	1	1
290	r2c13	7	24516.429	1453.500	222.500	171615	171615	CAF	0912-CAF-V1	1	1
291	r3c13	0	NaN	NaN	NaN	NaN	NaN	CAF	0912-CAF-V1	1	1
292	r4c13	0	NaN	NaN	NaN	NaN	NaN	CAF	0912-CAF-V1	1	1
293	r5c13	0	NaN	NaN	NaN	NaN	NaN	CAF	0912-CAF-V1	1	1
294	r6c13	8	24894.375	1466.500	671.875	199155	199155	CAF	0912-CAF-V1	1	1
295	r7c13	0	NaN	NaN	NaN	NaN	NaN	CAF	0912-CAF-V1	1	1
296	r8c13	0	NaN	NaN	NaN	NaN	NaN	CAF	0912-CAF-V1	1	1
297	r9c13	0	NaN	NaN	NaN	NaN	NaN	CAF	0912-CAF-V1	1	1
298	r10c13	367	27606.703	1460.388	1113.067	10131660	10131660	CAF	0912-CAF-V1	1	1
299	r11c13	0	NaN	NaN	NaN	NaN	NaN	CAF	0912-CAF-V1	1	1
300	r12c13	0	NaN	NaN	NaN	NaN	NaN	CAF	0912-CAF-V1	1	1
301	r13c13	0	NaN	NaN	NaN	NaN	NaN	CAF	0912-CAF-V1	1	1
302	r14c13	70	29488.929	1460.057	1561.471	2064225	2064225	CAF	0912-CAF-V1	1	1
303	r15c13	0	NaN	NaN	NaN	NaN	NaN	CAF	0912-CAF-V1	1	1
304	r16c13	0	NaN	NaN	NaN	NaN	NaN	CAF	0912-CAF-V1	1	1
305	r17c13	1	26010.000	1452.500	1874.500	26010	26010	CAF	0912-CAF-V1	1	1
306	r18c13	16	25962.188	1448.250	1993.062	415395	415395	CAF	0912-CAF-V1	1	1
307	r19c13	0	NaN	NaN	NaN	NaN	NaN	CAF	0912-CAF-V1	1	1
308	r20c13	0	NaN	NaN	NaN	NaN	NaN	CAF	0912-CAF-V1	1	1
309	r21c13	0	NaN	NaN	NaN	NaN	NaN	CAF	0912-CAF-V1	1	1
310	r22c13	0	NaN	NaN	NaN	NaN	NaN	CAF	0912-CAF-V1	1	1
311	r23c13	0	NaN	NaN	NaN	NaN	NaN	CAF	0912-CAF-V1	1	1
312	r24c13	0	NaN	NaN	NaN	NaN	NaN	CAF	0912-CAF-V1	1	1
313	r1c14	0	NaN	NaN	NaN	NaN	NaN	CAF	0912-CAF-V1	1	1
314	r2c14	0	NaN	NaN	NaN	NaN	NaN	CAF	0912-CAF-V1	1	1
315	r3c14	0	NaN	NaN	NaN	NaN	NaN	CAF	0912-CAF-V1	1	1
316	r4c14	841	35917.705	1575.268	448.360	30206790.000	30206790.000	CAF	0912-CAF-V1	1	1
317	r5c14	0	NaN	NaN	NaN	NaN	NaN	CAF	0912-CAF-V1	1	1
318	r6c14	0	NaN	NaN	NaN	NaN	NaN	CAF	0912-CAF-V1	1	1
319	r7c14	434	28496.544	1572.998	782.770	12367500	12367500	CAF	0912-CAF-V1	1	1
320	r8c14	0	NaN	NaN	NaN	NaN	NaN	CAF	0912-CAF-V1	1	1
321	r9c14	0	NaN	NaN	NaN	NaN	NaN	CAF	0912-CAF-V1	1	1
322	r10c14	0	NaN	NaN	NaN	NaN	NaN	CAF	0912-CAF-V1	1	1
323	r11c14	0	NaN	NaN	NaN	NaN	NaN	CAF	0912-CAF-V1	1	1
324	r12c14	4	25563.750	1581.500	1335.000	102255	102255	CAF	0912-CAF-V1	1	1
325	r13c14	474	30490.253	1568.116	1445.854	14452380	14452380	CAF	0912-CAF-V1	1	1
326	r14c14	0	NaN	NaN	NaN	NaN	NaN	CAF	0912-CAF-V1	1	1
327	r15c14	0	NaN	NaN	NaN	NaN	NaN	CAF	0912-CAF-V1	1	1
328	r16c14	429	28998.671	1564.365	1776.861	12440430	12440430	CAF	0912-CAF-V1	1	1
329	r17c14	0	NaN	NaN	NaN	NaN	NaN	CAF	0912-CAF-V1	1	1
330	r18c14	0	NaN	NaN	NaN	NaN	NaN	CAF	0912-CAF-V1	1	1
331	r19c14	0	NaN	NaN	NaN	NaN	NaN	CAF	0912-CAF-V1	1	1
332	r20c14	0	NaN	NaN	NaN	NaN	NaN	CAF	0912-CAF-V1	1	1
333	r21c14	0	NaN	NaN	NaN	NaN	NaN	CAF	0912-CAF-V1	1	1
334	r22c14	0	NaN	NaN	NaN	NaN	NaN	CAF	0912-CAF-V1	1	1
335	r23c14	0	NaN	NaN	NaN	NaN	NaN	CAF	0912-CAF-V1	1	1
336	r24c14	0	NaN	NaN	NaN	NaN	NaN	CAF	0912-CAF-V1	1	1
337	r1c15	0	NaN	NaN	NaN	NaN	NaN	CAF	0912-CAF-V1	1	1
338	r2c15	445	27460.921	1689.255	226.140	12220110	12220110	CAF	0912-CAF-V1	1	1
339	r3c15	488	30502.285	1687.803	337.820	14885115	14885115	CAF	0912-CAF-V1	1	1
340	r4c15	0	NaN	NaN	NaN	NaN	NaN	CAF	0912-CAF-V1	1	1
341	r5c15	468	28795.385	1686.026	561.338	13476240	13476240	CAF	0912-CAF-V1	1	1
342	r6c15	0	NaN	NaN	NaN	NaN	NaN	CAF	0912-CAF-V1	1	1
343	r7c15	29	27188.276	1679.810	779.397	788460	788460	CAF	0912-CAF-V1	1	1
344	r8c15	0	NaN	NaN	NaN	NaN	NaN	CAF	0912-CAF-V1	1	1
345	r9c15	0	NaN	NaN	NaN	NaN	NaN	CAF	0912-CAF-V1	1	1
346	r10c15	0	NaN	NaN	NaN	NaN	NaN	CAF	0912-CAF-V1	1	1
347	r11c15	0	NaN	NaN	NaN	NaN	NaN	CAF	0912-CAF-V1	1	1
348	r12c15	466	29953.197	1679.944	1336.451	13958190	13958190	CAF	0912-CAF-V1	1	1
349	r13c15	0	NaN	NaN	NaN	NaN	NaN	CAF	0912-CAF-V1	1	1
350	r14c15	571	33556.839	1677.621	1557.596	19160955	19160955	CAF	0912-CAF-V1	1	1
351	r15c15	523	32220.688	1676.458	1668.022	16851420	16851420	CAF	0912-CAF-V1	1	1
352	r16c15	0	NaN	NaN	NaN	NaN	NaN	CAF	0912-CAF-V1	1	1
353	r17c15	0	NaN	NaN	NaN	NaN	NaN	CAF	0912-CAF-V1	1	1
354	r18c15	871	36312.761	1673.924	1997.593	31628415	31628415	CAF	0912-CAF-V1	1	1
355	r19c15	0	NaN	NaN	NaN	NaN	NaN	CAF	0912-CAF-V1	1	1
356	r20c15	0	NaN	NaN	NaN	NaN	NaN	CAF	0912-CAF-V1	1	1
357	r21c15	0	NaN	NaN	NaN	NaN	NaN	CAF	0912-CAF-V1	1	1
358	r22c15	0	NaN	NaN	NaN	NaN	NaN	CAF	0912-CAF-V1	1	1
359	r23c15	1	24990.000	1672.500	2540.500	24990	24990	CAF	0912-CAF-V1	1	1
360	r24c15	614	31816.026	1665.744	2659.042	19535040	19535040	CAF	0912-CAF-V1	1	1
361	r1c16	0	NaN	NaN	NaN	NaN	NaN	CAF	0912-CAF-V1	1	1
362	r2c16	685	33190.949	1799.770	227.798	22735800.000	22735800.000	CAF	0912-CAF-V1	1	1
363	r3c16	529	31049.263	1798.676	339.162	16425060	16425060	CAF	0912-CAF-V1	1	1
364	r4c16	0	NaN	NaN	NaN	NaN	NaN	CAF	0912-CAF-V1	1	1
365	r5c16	0	NaN	NaN	NaN	NaN	NaN	CAF	0912-CAF-V1	1	1
366	r6c16	0	NaN	NaN	NaN	NaN	NaN	CAF	0912-CAF-V1	1	1
367	r7c16	0	NaN	NaN	NaN	NaN	NaN	CAF	0912-CAF-V1	1	1
368	r8c16	444	29058.514	1794.432	896.610	12901980	12901980	CAF	0912-CAF-V1	1	1
369	r9c16	0	NaN	NaN	NaN	NaN	NaN	CAF	0912-CAF-V1	1	1
370	r10c16	532	30735.169	1792.673	1115.825	16351110	16351110	CAF	0912-CAF-V1	1	1
371	r11c16	494	29934.109	1791.520	1226.097	14787450	14787450	CAF	0912-CAF-V1	1	1
372	r12c16	0	NaN	NaN	NaN	NaN	NaN	CAF	0912-CAF-V1	1	1
373	r13c16	15	26350.000	1790.033	1448.300	395250	395250	CAF	0912-CAF-V1	1	1
374	r14c16	0	NaN	NaN	NaN	NaN	NaN	CAF	0912-CAF-V1	1	1
375	r15c16	0	NaN	NaN	NaN	NaN	NaN	CAF	0912-CAF-V1	1	1
376	r16c16	5	24888.000	1783.500	1778.900	124440	124440	CAF	0912-CAF-V1	1	1
377	r17c16	0	NaN	NaN	NaN	NaN	NaN	CAF	0912-CAF-V1	1	1
378	r18c16	0	NaN	NaN	NaN	NaN	NaN	CAF	0912-CAF-V1	1	1
379	r19c16	0	NaN	NaN	NaN	NaN	NaN	CAF	0912-CAF-V1	1	1
380	r20c16	0	NaN	NaN	NaN	NaN	NaN	CAF	0912-CAF-V1	1	1
381	r21c16	0	NaN	NaN	NaN	NaN	NaN	CAF	0912-CAF-V1	1	1
382	r22c16	1	24225.000	1768.500	2433.500	24225	24225	CAF	0912-CAF-V1	1	1
383	r23c16	0	NaN	NaN	NaN	NaN	NaN	CAF	0912-CAF-V1	1	1
384	r24c16	0	NaN	NaN	NaN	NaN	NaN	CAF	0912-CAF-V1	1	1
385	r1c17	0	NaN	NaN	NaN	NaN	NaN	CAF	0912-CAF-V1	1	1
386	r2c17	0	NaN	NaN	NaN	NaN	NaN	CAF	0912-CAF-V1	1	1
387	r3c17	569	31009.613	1910.493	341.214	17644470	17644470	CAF	0912-CAF-V1	1	1
388	r4c17	491	28865.896	1909.192	452.700	14173155	14173155	CAF	0912-CAF-V1	1	1
389	r5c17	4	24480.000	1920.500	565.000	97920	97920	CAF	0912-CAF-V1	1	1
390	r6c17	420	29886.000	1907.207	675.429	12552120	12552120	CAF	0912-CAF-V1	1	1
391	r7c17	0	NaN	NaN	NaN	NaN	NaN	CAF	0912-CAF-V1	1	1
392	r8c17	0	NaN	NaN	NaN	NaN	NaN	CAF	0912-CAF-V1	1	1
393	r9c17	548	31802.874	1904.739	1005.978	17427975	17427975	CAF	0912-CAF-V1	1	1
394	r10c17	0	NaN	NaN	NaN	NaN	NaN	CAF	0912-CAF-V1	1	1
395	r11c17	0	NaN	NaN	NaN	NaN	NaN	CAF	0912-CAF-V1	1	1
396	r12c17	1	26010.000	1889.500	1335.500	26010	26010	CAF	0912-CAF-V1	1	1
397	r13c17	0	NaN	NaN	NaN	NaN	NaN	CAF	0912-CAF-V1	1	1
398	r14c17	0	NaN	NaN	NaN	NaN	NaN	CAF	0912-CAF-V1	1	1
399	r15c17	0	NaN	NaN	NaN	NaN	NaN	CAF	0912-CAF-V1	1	1
400	r16c17	532	32415.197	1896.697	1780.338	17244885	17244885	CAF	0912-CAF-V1	1	1
401	r17c17	0	NaN	NaN	NaN	NaN	NaN	CAF	0912-CAF-V1	1	1
402	r18c17	72	28761.875	1899.194	2002.458	2070855	2070855	CAF	0912-CAF-V1	1	1
403	r19c17	0	NaN	NaN	NaN	NaN	NaN	CAF	0912-CAF-V1	1	1
404	r20c17	0	NaN	NaN	NaN	NaN	NaN	CAF	0912-CAF-V1	1	1
405	r21c17	40	25621.125	1894.075	2330.750	1024845	1024845	CAF	0912-CAF-V1	1	1
406	r22c17	0	NaN	NaN	NaN	NaN	NaN	CAF	0912-CAF-V1	1	1
407	r23c17	0	NaN	NaN	NaN	NaN	NaN	CAF	0912-CAF-V1	1	1
408	r24c17	535	30514.682	1887.474	2659.986	16325355	16325355	CAF	0912-CAF-V1	1	1
409	r1c18	0	NaN	NaN	NaN	NaN	NaN	CAF	0912-CAF-V1	1	1
410	r2c18	0	NaN	NaN	NaN	NaN	NaN	CAF	0912-CAF-V1	1	1
411	r3c18	0	NaN	NaN	NaN	NaN	NaN	CAF	0912-CAF-V1	1	1
412	r4c18	0	NaN	NaN	NaN	NaN	NaN	CAF	0912-CAF-V1	1	1
413	r5c18	0	NaN	NaN	NaN	NaN	NaN	CAF	0912-CAF-V1	1	1
414	r6c18	460	29215.239	2017.693	677.193	13439010	13439010	CAF	0912-CAF-V1	1	1
415	r7c18	597	34121.307	2016.791	788.028	20370420	20370420	CAF	0912-CAF-V1	1	1
416	r8c18	0	NaN	NaN	NaN	NaN	NaN	CAF	0912-CAF-V1	1	1
417	r9c18	0	NaN	NaN	NaN	NaN	NaN	CAF	0912-CAF-V1	1	1
418	r10c18	0	NaN	NaN	NaN	NaN	NaN	CAF	0912-CAF-V1	1	1
419	r11c18	323	28818.947	2014.221	1230.141	9308520	9308520	CAF	0912-CAF-V1	1	1
420	r12c18	588	32955.714	2012.233	1339.798	19377960	19377960	CAF	0912-CAF-V1	1	1
421	r13c18	368	28609.891	2010.791	1450.997	10528440	10528440	CAF	0912-CAF-V1	1	1
422	r14c18	551	31873.149	2009.525	1560.870	17562105	17562105	CAF	0912-CAF-V1	1	1
423	r15c18	0	NaN	NaN	NaN	NaN	NaN	CAF	0912-CAF-V1	1	1
424	r16c18	0	NaN	NaN	NaN	NaN	NaN	CAF	0912-CAF-V1	1	1
425	r17c18	728	35550.433	2006.512	1889.986	25880715.000	25880715.000	CAF	0912-CAF-V1	1	1
426	r18c18	0	NaN	NaN	NaN	NaN	NaN	CAF	0912-CAF-V1	1	1
427	r19c18	565	32594.416	2004.054	2110.408	18415845	18415845	CAF	0912-CAF-V1	1	1
428	r20c18	0	NaN	NaN	NaN	NaN	NaN	CAF	0912-CAF-V1	1	1
429	r21c18	0	NaN	NaN	NaN	NaN	NaN	CAF	0912-CAF-V1	1	1
430	r22c18	0	NaN	NaN	NaN	NaN	NaN	CAF	0912-CAF-V1	1	1
431	r23c18	574	30944.739	1998.819	2550.667	17762280	17762280	CAF	0912-CAF-V1	1	1
432	r24c18	0	NaN	NaN	NaN	NaN	NaN	CAF	0912-CAF-V1	1	1
433	r1c19	0	NaN	NaN	NaN	NaN	NaN	CAF	0912-CAF-V1	1	1
434	r2c19	0	NaN	NaN	NaN	NaN	NaN	CAF	0912-CAF-V1	1	1
435	r3c19	0	NaN	NaN	NaN	NaN	NaN	CAF	0912-CAF-V1	1	1
436	r4c19	475	29959.547	2131.702	455.111	14230785	14230785	CAF	0912-CAF-V1	1	1
437	r5c19	0	NaN	NaN	NaN	NaN	NaN	CAF	0912-CAF-V1	1	1
438	r6c19	0	NaN	NaN	NaN	NaN	NaN	CAF	0912-CAF-V1	1	1
439	r7c19	0	NaN	NaN	NaN	NaN	NaN	CAF	0912-CAF-V1	1	1
440	r8c19	695	34430.871	2126.722	900.834	23929455	23929455	CAF	0912-CAF-V1	1	1
441	r9c19	0	NaN	NaN	NaN	NaN	NaN	CAF	0912-CAF-V1	1	1
442	r10c19	0	NaN	NaN	NaN	NaN	NaN	CAF	0912-CAF-V1	1	1
443	r11c19	0	NaN	NaN	NaN	NaN	NaN	CAF	0912-CAF-V1	1	1
444	r12c19	0	NaN	NaN	NaN	NaN	NaN	CAF	0912-CAF-V1	1	1
445	r13c19	720	34893.917	2120.796	1451.450	25123620	25123620	CAF	0912-CAF-V1	1	1
446	r14c19	0	NaN	NaN	NaN	NaN	NaN	CAF	0912-CAF-V1	1	1
447	r15c19	0	NaN	NaN	NaN	NaN	NaN	CAF	0912-CAF-V1	1	1
448	r16c19	629	34045.946	2117.381	1783.254	21414900	21414900	CAF	0912-CAF-V1	1	1
449	r17c19	489	32113.834	2116.821	1891.643	15703665	15703665	CAF	0912-CAF-V1	1	1
450	r18c19	2	24735.000	2127.500	2001.000	49470	49470	CAF	0912-CAF-V1	1	1
451	r19c19	500	29149.560	2114.206	2111.730	14574780	14574780	CAF	0912-CAF-V1	1	1
452	r20c19	623	33405.409	2112.709	2221.933	20811570.000	20811570.000	CAF	0912-CAF-V1	1	1
453	r21c19	0	NaN	NaN	NaN	NaN	NaN	CAF	0912-CAF-V1	1	1
454	r22c19	0	NaN	NaN	NaN	NaN	NaN	CAF	0912-CAF-V1	1	1
455	r23c19	595	30845.571	2108.421	2552.406	18353115	18353115	CAF	0912-CAF-V1	1	1
456	r24c19	0	NaN	NaN	NaN	NaN	NaN	CAF	0912-CAF-V1	1	1
457	r1c20	0	NaN	NaN	NaN	NaN	NaN	CAF	0912-CAF-V1	1	1
458	r2c20	757	34922.536	2245.427	232.496	26436360	26436360	CAF	0912-CAF-V1	1	1
459	r3c20	544	31601.250	2243.829	344.338	17191080	17191080	CAF	0912-CAF-V1	1	1
460	r4c20	0	NaN	NaN	NaN	NaN	NaN	CAF	0912-CAF-V1	1	1
461	r5c20	543	31480.525	2241.259	567.413	17093925	17093925	CAF	0912-CAF-V1	1	1
462	r6c20	0	NaN	NaN	NaN	NaN	NaN	CAF	0912-CAF-V1	1	1
463	r7c20	0	NaN	NaN	NaN	NaN	NaN	CAF	0912-CAF-V1	1	1
464	r8c20	8	25500.000	2237.625	901.875	204000	204000	CAF	0912-CAF-V1	1	1
465	r9c20	779	36589.063	2236.676	1010.576	28502880.000	28502880.000	CAF	0912-CAF-V1	1	1
466	r10c20	0	NaN	NaN	NaN	NaN	NaN	CAF	0912-CAF-V1	1	1
467	r11c20	0	NaN	NaN	NaN	NaN	NaN	CAF	0912-CAF-V1	1	1
468	r12c20	5	26010.000	2245.500	1342.500	130050	130050	CAF	0912-CAF-V1	1	1
469	r13c20	468	30999.391	2232.256	1452.592	14507715	14507715	CAF	0912-CAF-V1	1	1
470	r14c20	0	NaN	NaN	NaN	NaN	NaN	CAF	0912-CAF-V1	1	1
471	r15c20	0	NaN	NaN	NaN	NaN	NaN	CAF	0912-CAF-V1	1	1
472	r16c20	0	NaN	NaN	NaN	NaN	NaN	CAF	0912-CAF-V1	1	1
473	r17c20	0	NaN	NaN	NaN	NaN	NaN	CAF	0912-CAF-V1	1	1
474	r18c20	508	31532.657	2226.108	2002.469	16018590	16018590	CAF	0912-CAF-V1	1	1
475	r19c20	0	NaN	NaN	NaN	NaN	NaN	CAF	0912-CAF-V1	1	1
476	r20c20	0	NaN	NaN	NaN	NaN	NaN	CAF	0912-CAF-V1	1	1
477	r21c20	553	32653.373	2221.798	2333.319	18057315	18057315	CAF	0912-CAF-V1	1	1
478	r22c20	462	28207.305	2221.121	2443.708	13031775	13031775	CAF	0912-CAF-V1	1	1
479	r23c20	0	NaN	NaN	NaN	NaN	NaN	CAF	0912-CAF-V1	1	1
480	r24c20	0	NaN	NaN	NaN	NaN	NaN	CAF	0912-CAF-V1	1	1
481	r1c21	0	NaN	NaN	NaN	NaN	NaN	CAF	0912-CAF-V1	1	1
482	r2c21	0	NaN	NaN	NaN	NaN	NaN	CAF	0912-CAF-V1	1	1
483	r3c21	836	34528.098	2355.499	346.053	28865490	28865490	CAF	0912-CAF-V1	1	1
484	r4c21	691	35179.667	2353.937	457.800	24309150	24309150	CAF	0912-CAF-V1	1	1
485	r5c21	0	NaN	NaN	NaN	NaN	NaN	CAF	0912-CAF-V1	1	1
486	r6c21	9	26208.333	2344.611	681.500	235875	235875	CAF	0912-CAF-V1	1	1
487	r7c21	0	NaN	NaN	NaN	NaN	NaN	CAF	0912-CAF-V1	1	1
488	r8c21	441	29736.122	2348.539	902.731	13113630	13113630	CAF	0912-CAF-V1	1	1
489	r9c21	3	24650.000	2360.500	1012.500	73950	73950	CAF	0912-CAF-V1	1	1
490	r10c21	0	NaN	NaN	NaN	NaN	NaN	CAF	0912-CAF-V1	1	1
491	r11c21	0	NaN	NaN	NaN	NaN	NaN	CAF	0912-CAF-V1	1	1
492	r12c21	0	NaN	NaN	NaN	NaN	NaN	CAF	0912-CAF-V1	1	1
493	r13c21	0	NaN	NaN	NaN	NaN	NaN	CAF	0912-CAF-V1	1	1
494	r14c21	0	NaN	NaN	NaN	NaN	NaN	CAF	0912-CAF-V1	1	1
495	r15c21	730	36712.315	2339.373	1674.916	26799990.000	26799990.000	CAF	0912-CAF-V1	1	1
496	r16c21	411	28354.015	2338.731	1785.308	11653500	11653500	CAF	0912-CAF-V1	1	1
497	r17c21	0	NaN	NaN	NaN	NaN	NaN	CAF	0912-CAF-V1	1	1
498	r18c21	794	36544.647	2336.693	2003.214	29016450.000	29016450.000	CAF	0912-CAF-V1	1	1
499	r19c21	0	NaN	NaN	NaN	NaN	NaN	CAF	0912-CAF-V1	1	1
500	r20c21	0	NaN	NaN	NaN	NaN	NaN	CAF	0912-CAF-V1	1	1
501	r21c21	700	33789.686	2332.089	2334.147	23652780.000	23652780.000	CAF	0912-CAF-V1	1	1
502	r22c21	0	NaN	NaN	NaN	NaN	NaN	CAF	0912-CAF-V1	1	1
503	r23c21	0	NaN	NaN	NaN	NaN	NaN	CAF	0912-CAF-V1	1	1
504	r24c21	0	NaN	NaN	NaN	NaN	NaN	CAF	0912-CAF-V1	1	1
505	r1c22	0	NaN	NaN	NaN	NaN	NaN	CAF	0912-CAF-V1	1	1
506	r2c22	0	NaN	NaN	NaN	NaN	NaN	CAF	0912-CAF-V1	1	1
507	r3c22	0	NaN	NaN	NaN	NaN	NaN	CAF	0912-CAF-V1	1	1
508	r4c22	0	NaN	NaN	NaN	NaN	NaN	CAF	0912-CAF-V1	1	1
509	r5c22	25	27723.600	2457.700	568.860	693090	693090	CAF	0912-CAF-V1	1	1
510	r6c22	0	NaN	NaN	NaN	NaN	NaN	CAF	0912-CAF-V1	1	1
511	r7c22	0	NaN	NaN	NaN	NaN	NaN	CAF	0912-CAF-V1	1	1
512	r8c22	626	33866.118	2459.308	904.181	21200190.000	21200190.000	CAF	0912-CAF-V1	1	1
513	r9c22	0	NaN	NaN	NaN	NaN	NaN	CAF	0912-CAF-V1	1	1
514	r10c22	0	NaN	NaN	NaN	NaN	NaN	CAF	0912-CAF-V1	1	1
515	r11c22	0	NaN	NaN	NaN	NaN	NaN	CAF	0912-CAF-V1	1	1
516	r12c22	704	35933.267	2454.322	1344.643	25297020	25297020	CAF	0912-CAF-V1	1	1
517	r13c22	0	NaN	NaN	NaN	NaN	NaN	CAF	0912-CAF-V1	1	1
518	r14c22	471	30368.822	2452.235	1566.080	14303715	14303715	CAF	0912-CAF-V1	1	1
519	r15c22	0	NaN	NaN	NaN	NaN	NaN	CAF	0912-CAF-V1	1	1
520	r16c22	481	30505.634	2448.429	1786.188	14673210	14673210	CAF	0912-CAF-V1	1	1
521	r17c22	0	NaN	NaN	NaN	NaN	NaN	CAF	0912-CAF-V1	1	1
522	r18c22	0	NaN	NaN	NaN	NaN	NaN	CAF	0912-CAF-V1	1	1
523	r19c22	571	32355.079	2445.216	2114.817	18474750	18474750	CAF	0912-CAF-V1	1	1
524	r20c22	0	NaN	NaN	NaN	NaN	NaN	CAF	0912-CAF-V1	1	1
525	r21c22	49	25812.245	2444.051	2338.010	1264800	1264800	CAF	0912-CAF-V1	1	1
526	r22c22	0	NaN	NaN	NaN	NaN	NaN	CAF	0912-CAF-V1	1	1
527	r23c22	0	NaN	NaN	NaN	NaN	NaN	CAF	0912-CAF-V1	1	1
528	r24c22	0	NaN	NaN	NaN	NaN	NaN	CAF	0912-CAF-V1	1	1
529	r1c23	0	NaN	NaN	NaN	NaN	NaN	CAF	0912-CAF-V1	1	1
530	r2c23	0	NaN	NaN	NaN	NaN	NaN	CAF	0912-CAF-V1	1	1
531	r3c23	2	25245.000	2588.500	351.000	50490	50490	CAF	0912-CAF-V1	1	1
532	r4c23	0	NaN	NaN	NaN	NaN	NaN	CAF	0912-CAF-V1	1	1
533	r5c23	0	NaN	NaN	NaN	NaN	NaN	CAF	0912-CAF-V1	1	1
534	r6c23	0	NaN	NaN	NaN	NaN	NaN	CAF	0912-CAF-V1	1	1
535	r7c23	0	NaN	NaN	NaN	NaN	NaN	CAF	0912-CAF-V1	1	1
536	r8c23	0	NaN	NaN	NaN	NaN	NaN	CAF	0912-CAF-V1	1	1
537	r9c23	382	29466.518	2569.935	1014.223	11256210	11256210	CAF	0912-CAF-V1	1	1
538	r10c23	418	29659.306	2567.938	1125.352	12397590	12397590	CAF	0912-CAF-V1	1	1
539	r11c23	0	NaN	NaN	NaN	NaN	NaN	CAF	0912-CAF-V1	1	1
540	r12c23	0	NaN	NaN	NaN	NaN	NaN	CAF	0912-CAF-V1	1	1
541	r13c23	0	NaN	NaN	NaN	NaN	NaN	CAF	0912-CAF-V1	1	1
542	r14c23	0	NaN	NaN	NaN	NaN	NaN	CAF	0912-CAF-V1	1	1
543	r15c23	557	32037.980	2561.776	1677.728	17845155	17845155	CAF	0912-CAF-V1	1	1
544	r16c23	584	33089.307	2559.307	1787.692	19324155	19324155	CAF	0912-CAF-V1	1	1
545	r17c23	0	NaN	NaN	NaN	NaN	NaN	CAF	0912-CAF-V1	1	1
546	r18c23	0	NaN	NaN	NaN	NaN	NaN	CAF	0912-CAF-V1	1	1
547	r19c23	0	NaN	NaN	NaN	NaN	NaN	CAF	0912-CAF-V1	1	1
548	r20c23	1	23715.000	2566.500	2225.500	23715	23715	CAF	0912-CAF-V1	1	1
549	r21c23	0	NaN	NaN	NaN	NaN	NaN	CAF	0912-CAF-V1	1	1
550	r22c23	544	29111.250	2551.232	2446.568	15836520	15836520	CAF	0912-CAF-V1	1	1
551	r23c23	0	NaN	NaN	NaN	NaN	NaN	CAF	0912-CAF-V1	1	1
552	r24c23	630	32800.286	2548.197	2666.811	20664180.000	20664180.000	CAF	0912-CAF-V1	1	1
553	r1c24	31	25886.613	2696.306	131.532	802485	802485	CAF	0912-CAF-V1	1	1
554	r2c24	0	NaN	NaN	NaN	NaN	NaN	CAF	0912-CAF-V1	1	1
555	r3c24	0	NaN	NaN	NaN	NaN	NaN	CAF	0912-CAF-V1	1	1
556	r4c24	0	NaN	NaN	NaN	NaN	NaN	CAF	0912-CAF-V1	1	1
557	r5c24	0	NaN	NaN	NaN	NaN	NaN	CAF	0912-CAF-V1	1	1
558	r6c24	0	NaN	NaN	NaN	NaN	NaN	CAF	0912-CAF-V1	1	1
559	r7c24	13	27441.923	2693.731	795.423	356745	356745	CAF	0912-CAF-V1	1	1
560	r8c24	0	NaN	NaN	NaN	NaN	NaN	CAF	0912-CAF-V1	1	1
561	r9c24	0	NaN	NaN	NaN	NaN	NaN	CAF	0912-CAF-V1	1	1
562	r10c24	0	NaN	NaN	NaN	NaN	NaN	CAF	0912-CAF-V1	1	1
563	r11c24	650	33878.123	2676.697	1237.071	22020780	22020780	CAF	0912-CAF-V1	1	1
564	r12c24	32	26639.531	2678.219	1351.688	852465	852465	CAF	0912-CAF-V1	1	1
565	r13c24	0	NaN	NaN	NaN	NaN	NaN	CAF	0912-CAF-V1	1	1
566	r14c24	533	30893.274	2672.207	1568.312	16466115	16466115	CAF	0912-CAF-V1	1	1
567	r15c24	720	34617.312	2671.228	1678.906	24924465	24924465	CAF	0912-CAF-V1	1	1
568	r16c24	0	NaN	NaN	NaN	NaN	NaN	CAF	0912-CAF-V1	1	1
569	r17c24	418	27860.885	2668.433	1897.840	11645850	11645850	CAF	0912-CAF-V1	1	1
570	r18c24	0	NaN	NaN	NaN	NaN	NaN	CAF	0912-CAF-V1	1	1
571	r19c24	586	32548.183	2665.128	2117.638	19073235	19073235	CAF	0912-CAF-V1	1	1
572	r20c24	0	NaN	NaN	NaN	NaN	NaN	CAF	0912-CAF-V1	1	1
573	r21c24	0	NaN	NaN	NaN	NaN	NaN	CAF	0912-CAF-V1	1	1
574	r22c24	0	NaN	NaN	NaN	NaN	NaN	CAF	0912-CAF-V1	1	1
575	r23c24	656	32121.837	2659.771	2558.735	21071925	21071925	CAF	0912-CAF-V1	1	1
576	r24c24	6	23672.500	2650.667	2667.500	142035	142035	CAF	0912-CAF-V1	1	1
577	r1c1	0	NaN	NaN	NaN	NaN	NaN	CAF	0912-CAF-V2	2	1
578	r2c1	0	NaN	NaN	NaN	NaN	NaN	CAF	0912-CAF-V2	2	1
579	r3c1	0	NaN	NaN	NaN	NaN	NaN	CAF	0912-CAF-V2	2	1
580	r4c1	0	NaN	NaN	NaN	NaN	NaN	CAF	0912-CAF-V2	2	1
581	r5c1	0	NaN	NaN	NaN	NaN	NaN	CAF	0912-CAF-V2	2	1
582	r6c1	0	NaN	NaN	NaN	NaN	NaN	CAF	0912-CAF-V2	2	1
583	r7c1	0	NaN	NaN	NaN	NaN	NaN	CAF	0912-CAF-V2	2	1
584	r8c1	0	NaN	NaN	NaN	NaN	NaN	CAF	0912-CAF-V2	2	1
585	r9c1	9	23686.667	110.611	973.167	213180	213180	CAF	0912-CAF-V2	2	1
586	r10c1	0	NaN	NaN	NaN	NaN	NaN	CAF	0912-CAF-V2	2	1
587	r11c1	0	NaN	NaN	NaN	NaN	NaN	CAF	0912-CAF-V2	2	1
588	r12c1	0	NaN	NaN	NaN	NaN	NaN	CAF	0912-CAF-V2	2	1
589	r13c1	0	NaN	NaN	NaN	NaN	NaN	CAF	0912-CAF-V2	2	1
590	r14c1	0	NaN	NaN	NaN	NaN	NaN	CAF	0912-CAF-V2	2	1
591	r15c1	0	NaN	NaN	NaN	NaN	NaN	CAF	0912-CAF-V2	2	1
592	r16c1	0	NaN	NaN	NaN	NaN	NaN	CAF	0912-CAF-V2	2	1
593	r17c1	336	26793.214	109.179	1867.000	9002520	9002520	CAF	0912-CAF-V2	2	1
594	r18c1	0	NaN	NaN	NaN	NaN	NaN	CAF	0912-CAF-V2	2	1
595	r19c1	0	NaN	NaN	NaN	NaN	NaN	CAF	0912-CAF-V2	2	1
596	r20c1	0	NaN	NaN	NaN	NaN	NaN	CAF	0912-CAF-V2	2	1
597	r21c1	0	NaN	NaN	NaN	NaN	NaN	CAF	0912-CAF-V2	2	1
598	r22c1	0	NaN	NaN	NaN	NaN	NaN	CAF	0912-CAF-V2	2	1
599	r23c1	0	NaN	NaN	NaN	NaN	NaN	CAF	0912-CAF-V2	2	1
600	r24c1	500	28160.670	98.476	2644.012	14080335	14080335	CAF	0912-CAF-V2	2	1
601	r1c2	0	NaN	NaN	NaN	NaN	NaN	CAF	0912-CAF-V2	2	1
602	r2c2	0	NaN	NaN	NaN	NaN	NaN	CAF	0912-CAF-V2	2	1
603	r3c2	339	25062.965	233.586	312.249	8496345	8496345	CAF	0912-CAF-V2	2	1
604	r4c2	462	27031.104	232.128	423.385	12488370	12488370	CAF	0912-CAF-V2	2	1
605	r5c2	0	NaN	NaN	NaN	NaN	NaN	CAF	0912-CAF-V2	2	1
606	r6c2	0	NaN	NaN	NaN	NaN	NaN	CAF	0912-CAF-V2	2	1
607	r7c2	0	NaN	NaN	NaN	NaN	NaN	CAF	0912-CAF-V2	2	1
608	r8c2	0	NaN	NaN	NaN	NaN	NaN	CAF	0912-CAF-V2	2	1
609	r9c2	0	NaN	NaN	NaN	NaN	NaN	CAF	0912-CAF-V2	2	1
610	r10c2	0	NaN	NaN	NaN	NaN	NaN	CAF	0912-CAF-V2	2	1
611	r11c2	468	28981.731	228.026	1204.585	13563450	13563450	CAF	0912-CAF-V2	2	1
612	r12c2	458	27651.910	227.354	1315.153	12664575	12664575	CAF	0912-CAF-V2	2	1
613	r13c2	0	NaN	NaN	NaN	NaN	NaN	CAF	0912-CAF-V2	2	1
614	r14c2	399	27208.947	224.883	1537.843	10856370	10856370	CAF	0912-CAF-V2	2	1
615	r15c2	0	NaN	NaN	NaN	NaN	NaN	CAF	0912-CAF-V2	2	1
616	r16c2	0	NaN	NaN	NaN	NaN	NaN	CAF	0912-CAF-V2	2	1
617	r17c2	0	NaN	NaN	NaN	NaN	NaN	CAF	0912-CAF-V2	2	1
618	r18c2	102	28880.000	217.069	1980.637	2945760	2945760	CAF	0912-CAF-V2	2	1
619	r19c2	0	NaN	NaN	NaN	NaN	NaN	CAF	0912-CAF-V2	2	1
620	r20c2	0	NaN	NaN	NaN	NaN	NaN	CAF	0912-CAF-V2	2	1
621	r21c2	0	NaN	NaN	NaN	NaN	NaN	CAF	0912-CAF-V2	2	1
622	r22c2	596	30405.327	214.227	2423.453	18121575	18121575	CAF	0912-CAF-V2	2	1
623	r23c2	0	NaN	NaN	NaN	NaN	NaN	CAF	0912-CAF-V2	2	1
624	r24c2	0	NaN	NaN	NaN	NaN	NaN	CAF	0912-CAF-V2	2	1
625	r1c3	0	NaN	NaN	NaN	NaN	NaN	CAF	0912-CAF-V2	2	1
626	r2c3	0	NaN	NaN	NaN	NaN	NaN	CAF	0912-CAF-V2	2	1
627	r3c3	515	29879.068	346.842	314.366	15387720	15387720	CAF	0912-CAF-V2	2	1
628	r4c3	400	25770.300	343.740	427.985	10308120	10308120	CAF	0912-CAF-V2	2	1
629	r5c3	0	NaN	NaN	NaN	NaN	NaN	CAF	0912-CAF-V2	2	1
630	r6c3	417	26209.353	345.471	652.056	10929300	10929300	CAF	0912-CAF-V2	2	1
631	r7c3	0	NaN	NaN	NaN	NaN	NaN	CAF	0912-CAF-V2	2	1
632	r8c3	0	NaN	NaN	NaN	NaN	NaN	CAF	0912-CAF-V2	2	1
633	r9c3	0	NaN	NaN	NaN	NaN	NaN	CAF	0912-CAF-V2	2	1
634	r10c3	478	30375.408	342.619	1094.657	14519445	14519445	CAF	0912-CAF-V2	2	1
635	r11c3	0	NaN	NaN	NaN	NaN	NaN	CAF	0912-CAF-V2	2	1
636	r12c3	0	NaN	NaN	NaN	NaN	NaN	CAF	0912-CAF-V2	2	1
637	r13c3	0	NaN	NaN	NaN	NaN	NaN	CAF	0912-CAF-V2	2	1
638	r14c3	699	34722.318	337.141	1539.303	24270900	24270900	CAF	0912-CAF-V2	2	1
639	r15c3	585	33631.667	336.312	1649.934	19674525	19674525	CAF	0912-CAF-V2	2	1
640	r16c3	0	NaN	NaN	NaN	NaN	NaN	CAF	0912-CAF-V2	2	1
641	r17c3	565	30454.673	334.601	1869.619	17206890	17206890	CAF	0912-CAF-V2	2	1
642	r18c3	575	30147.652	333.411	1980.300	17334900	17334900	CAF	0912-CAF-V2	2	1
643	r19c3	0	NaN	NaN	NaN	NaN	NaN	CAF	0912-CAF-V2	2	1
644	r20c3	0	NaN	NaN	NaN	NaN	NaN	CAF	0912-CAF-V2	2	1
645	r21c3	0	NaN	NaN	NaN	NaN	NaN	CAF	0912-CAF-V2	2	1
646	r22c3	0	NaN	NaN	NaN	NaN	NaN	CAF	0912-CAF-V2	2	1
647	r23c3	0	NaN	NaN	NaN	NaN	NaN	CAF	0912-CAF-V2	2	1
648	r24c3	398	25621.734	323.038	2645.807	10197450	10197450	CAF	0912-CAF-V2	2	1
649	r1c4	0	NaN	NaN	NaN	NaN	NaN	CAF	0912-CAF-V2	2	1
650	r2c4	7	22148.571	450.357	204.071	155040	155040	CAF	0912-CAF-V2	2	1
651	r3c4	0	NaN	NaN	NaN	NaN	NaN	CAF	0912-CAF-V2	2	1
652	r4c4	0	NaN	NaN	NaN	NaN	NaN	CAF	0912-CAF-V2	2	1
653	r5c4	0	NaN	NaN	NaN	NaN	NaN	CAF	0912-CAF-V2	2	1
654	r6c4	633	29828.152	457.369	652.964	18881220	18881220	CAF	0912-CAF-V2	2	1
655	r7c4	0	NaN	NaN	NaN	NaN	NaN	CAF	0912-CAF-V2	2	1
656	r8c4	0	NaN	NaN	NaN	NaN	NaN	CAF	0912-CAF-V2	2	1
657	r9c4	0	NaN	NaN	NaN	NaN	NaN	CAF	0912-CAF-V2	2	1
658	r10c4	4	23332.500	454.000	1096.000	93330	93330	CAF	0912-CAF-V2	2	1
659	r11c4	497	27925.322	453.003	1207.603	13878885	13878885	CAF	0912-CAF-V2	2	1
660	r12c4	0	NaN	NaN	NaN	NaN	NaN	CAF	0912-CAF-V2	2	1
661	r13c4	7	25026.429	455.929	1429.643	175185	175185	CAF	0912-CAF-V2	2	1
662	r14c4	691	33531.577	449.970	1540.946	23170320	23170320	CAF	0912-CAF-V2	2	1
663	r15c4	0	NaN	NaN	NaN	NaN	NaN	CAF	0912-CAF-V2	2	1
664	r16c4	0	NaN	NaN	NaN	NaN	NaN	CAF	0912-CAF-V2	2	1
665	r17c4	0	NaN	NaN	NaN	NaN	NaN	CAF	0912-CAF-V2	2	1
666	r18c4	572	33349.720	445.441	1981.309	19076040	19076040	CAF	0912-CAF-V2	2	1
667	r19c4	588	31358.929	443.607	2092.490	18439050	18439050	CAF	0912-CAF-V2	2	1
668	r20c4	0	NaN	NaN	NaN	NaN	NaN	CAF	0912-CAF-V2	2	1
669	r21c4	435	26452.000	440.491	2314.040	11506620	11506620	CAF	0912-CAF-V2	2	1
670	r22c4	0	NaN	NaN	NaN	NaN	NaN	CAF	0912-CAF-V2	2	1
671	r23c4	0	NaN	NaN	NaN	NaN	NaN	CAF	0912-CAF-V2	2	1
672	r24c4	0	NaN	NaN	NaN	NaN	NaN	CAF	0912-CAF-V2	2	1
673	r1c5	425	25829.400	572.909	94.166	10977495	10977495	CAF	0912-CAF-V2	2	1
674	r2c5	428	29284.486	571.881	206.713	12533760	12533760	CAF	0912-CAF-V2	2	1
675	r3c5	0	NaN	NaN	NaN	NaN	NaN	CAF	0912-CAF-V2	2	1
676	r4c5	0	NaN	NaN	NaN	NaN	NaN	CAF	0912-CAF-V2	2	1
677	r5c5	0	NaN	NaN	NaN	NaN	NaN	CAF	0912-CAF-V2	2	1
678	r6c5	0	NaN	NaN	NaN	NaN	NaN	CAF	0912-CAF-V2	2	1
679	r7c5	0	NaN	NaN	NaN	NaN	NaN	CAF	0912-CAF-V2	2	1
680	r8c5	0	NaN	NaN	NaN	NaN	NaN	CAF	0912-CAF-V2	2	1
681	r9c5	0	NaN	NaN	NaN	NaN	NaN	CAF	0912-CAF-V2	2	1
682	r10c5	784	34195.045	565.763	1098.297	26808915	26808915	CAF	0912-CAF-V2	2	1
683	r11c5	0	NaN	NaN	NaN	NaN	NaN	CAF	0912-CAF-V2	2	1
684	r12c5	641	32146.708	564.377	1320.673	20606040	20606040	CAF	0912-CAF-V2	2	1
685	r13c5	0	NaN	NaN	NaN	NaN	NaN	CAF	0912-CAF-V2	2	1
686	r14c5	0	NaN	NaN	NaN	NaN	NaN	CAF	0912-CAF-V2	2	1
687	r15c5	5	24378.000	548.500	1653.500	121890	121890	CAF	0912-CAF-V2	2	1
688	r16c5	0	NaN	NaN	NaN	NaN	NaN	CAF	0912-CAF-V2	2	1
689	r17c5	0	NaN	NaN	NaN	NaN	NaN	CAF	0912-CAF-V2	2	1
690	r18c5	493	27067.241	557.322	1982.914	13344150	13344150	CAF	0912-CAF-V2	2	1
691	r19c5	540	29774.083	555.715	2093.870	16078005	16078005	CAF	0912-CAF-V2	2	1
692	r20c5	380	26188.500	554.076	2204.171	9951630	9951630	CAF	0912-CAF-V2	2	1
693	r21c5	408	31590.625	550.306	2315.417	12888975	12888975	CAF	0912-CAF-V2	2	1
694	r22c5	512	28020.615	551.006	2425.867	14346555	14346555	CAF	0912-CAF-V2	2	1
695	r23c5	0	NaN	NaN	NaN	NaN	NaN	CAF	0912-CAF-V2	2	1
696	r24c5	0	NaN	NaN	NaN	NaN	NaN	CAF	0912-CAF-V2	2	1
697	r1c6	0	NaN	NaN	NaN	NaN	NaN	CAF	0912-CAF-V2	2	1
698	r2c6	0	NaN	NaN	NaN	NaN	NaN	CAF	0912-CAF-V2	2	1
699	r3c6	0	NaN	NaN	NaN	NaN	NaN	CAF	0912-CAF-V2	2	1
700	r4c6	502	29116.225	683.400	432.924	14616345	14616345	CAF	0912-CAF-V2	2	1
701	r5c6	0	NaN	NaN	NaN	NaN	NaN	CAF	0912-CAF-V2	2	1
702	r6c6	0	NaN	NaN	NaN	NaN	NaN	CAF	0912-CAF-V2	2	1
703	r7c6	2	22695.000	668.500	766.000	45390	45390	CAF	0912-CAF-V2	2	1
704	r8c6	5	23766.000	669.500	876.900	118830	118830	CAF	0912-CAF-V2	2	1
705	r9c6	0	NaN	NaN	NaN	NaN	NaN	CAF	0912-CAF-V2	2	1
706	r10c6	0	NaN	NaN	NaN	NaN	NaN	CAF	0912-CAF-V2	2	1
707	r11c6	0	NaN	NaN	NaN	NaN	NaN	CAF	0912-CAF-V2	2	1
708	r12c6	615	32554.171	676.033	1322.220	20020815	20020815	CAF	0912-CAF-V2	2	1
709	r13c6	647	32890.270	674.641	1432.461	21280005	21280005	CAF	0912-CAF-V2	2	1
710	r14c6	0	NaN	NaN	NaN	NaN	NaN	CAF	0912-CAF-V2	2	1
711	r15c6	0	NaN	NaN	NaN	NaN	NaN	CAF	0912-CAF-V2	2	1
712	r16c6	478	29670.157	670.657	1765.730	14182335	14182335	CAF	0912-CAF-V2	2	1
713	r17c6	0	NaN	NaN	NaN	NaN	NaN	CAF	0912-CAF-V2	2	1
714	r18c6	552	31826.957	669.078	1984.152	17568480	17568480	CAF	0912-CAF-V2	2	1
715	r19c6	422	27586.528	667.180	2095.332	11641515	11641515	CAF	0912-CAF-V2	2	1
716	r20c6	0	NaN	NaN	NaN	NaN	NaN	CAF	0912-CAF-V2	2	1
717	r21c6	0	NaN	NaN	NaN	NaN	NaN	CAF	0912-CAF-V2	2	1
718	r22c6	0	NaN	NaN	NaN	NaN	NaN	CAF	0912-CAF-V2	2	1
719	r23c6	0	NaN	NaN	NaN	NaN	NaN	CAF	0912-CAF-V2	2	1
720	r24c6	5	23154.000	646.700	2647.300	115770	115770	CAF	0912-CAF-V2	2	1
721	r1c7	0	NaN	NaN	NaN	NaN	NaN	CAF	0912-CAF-V2	2	1
722	r2c7	7	22367.143	795.929	212.071	156570	156570	CAF	0912-CAF-V2	2	1
723	r3c7	598	30005.142	796.450	322.900	17943075	17943075	CAF	0912-CAF-V2	2	1
724	r4c7	0	NaN	NaN	NaN	NaN	NaN	CAF	0912-CAF-V2	2	1
725	r5c7	627	32152.368	794.002	547.039	20159535	20159535	CAF	0912-CAF-V2	2	1
726	r6c7	0	NaN	NaN	NaN	NaN	NaN	CAF	0912-CAF-V2	2	1
727	r7c7	425	28263.600	792.453	770.641	12012030	12012030	CAF	0912-CAF-V2	2	1
728	r8c7	0	NaN	NaN	NaN	NaN	NaN	CAF	0912-CAF-V2	2	1
729	r9c7	0	NaN	NaN	NaN	NaN	NaN	CAF	0912-CAF-V2	2	1
730	r10c7	513	28674.327	789.288	1101.775	14709930	14709930	CAF	0912-CAF-V2	2	1
731	r11c7	2	23842.500	801.500	1213.000	47685	47685	CAF	0912-CAF-V2	2	1
732	r12c7	2	23842.500	788.000	1323.000	47685	47685	CAF	0912-CAF-V2	2	1
733	r13c7	576	29884.141	786.448	1434.385	17213265	17213265	CAF	0912-CAF-V2	2	1
734	r14c7	429	27147.098	784.906	1545.948	11646105	11646105	CAF	0912-CAF-V2	2	1
735	r15c7	0	NaN	NaN	NaN	NaN	NaN	CAF	0912-CAF-V2	2	1
736	r16c7	0	NaN	NaN	NaN	NaN	NaN	CAF	0912-CAF-V2	2	1
737	r17c7	0	NaN	NaN	NaN	NaN	NaN	CAF	0912-CAF-V2	2	1
738	r18c7	0	NaN	NaN	NaN	NaN	NaN	CAF	0912-CAF-V2	2	1
739	r19c7	0	NaN	NaN	NaN	NaN	NaN	CAF	0912-CAF-V2	2	1
740	r20c7	607	32489.185	777.302	2207.106	19720935	19720935	CAF	0912-CAF-V2	2	1
741	r21c7	0	NaN	NaN	NaN	NaN	NaN	CAF	0912-CAF-V2	2	1
742	r22c7	0	NaN	NaN	NaN	NaN	NaN	CAF	0912-CAF-V2	2	1
743	r23c7	0	NaN	NaN	NaN	NaN	NaN	CAF	0912-CAF-V2	2	1
744	r24c7	0	NaN	NaN	NaN	NaN	NaN	CAF	0912-CAF-V2	2	1
745	r1c8	0	NaN	NaN	NaN	NaN	NaN	CAF	0912-CAF-V2	2	1
746	r2c8	8	23715.000	897.500	213.000	189720	189720	CAF	0912-CAF-V2	2	1
747	r3c8	0	NaN	NaN	NaN	NaN	NaN	CAF	0912-CAF-V2	2	1
748	r4c8	0	NaN	NaN	NaN	NaN	NaN	CAF	0912-CAF-V2	2	1
749	r5c8	9	24480.000	904.833	544.056	220320	220320	CAF	0912-CAF-V2	2	1
750	r6c8	43	29004.767	898.058	664.640	1247205	1247205	CAF	0912-CAF-V2	2	1
751	r7c8	0	NaN	NaN	NaN	NaN	NaN	CAF	0912-CAF-V2	2	1
752	r8c8	474	28328.133	903.441	883.443	13427535	13427535	CAF	0912-CAF-V2	2	1
753	r9c8	0	NaN	NaN	NaN	NaN	NaN	CAF	0912-CAF-V2	2	1
754	r10c8	16	26695.312	895.062	1108.000	427125	427125	CAF	0912-CAF-V2	2	1
755	r11c8	434	29745.104	900.562	1214.122	12909375	12909375	CAF	0912-CAF-V2	2	1
756	r12c8	0	NaN	NaN	NaN	NaN	NaN	CAF	0912-CAF-V2	2	1
757	r13c8	0	NaN	NaN	NaN	NaN	NaN	CAF	0912-CAF-V2	2	1
758	r14c8	5	24225.000	884.500	1546.500	121125	121125	CAF	0912-CAF-V2	2	1
759	r15c8	0	NaN	NaN	NaN	NaN	NaN	CAF	0912-CAF-V2	2	1
760	r16c8	0	NaN	NaN	NaN	NaN	NaN	CAF	0912-CAF-V2	2	1
761	r17c8	21	25402.857	885.929	1876.357	533460	533460	CAF	0912-CAF-V2	2	1
762	r18c8	0	NaN	NaN	NaN	NaN	NaN	CAF	0912-CAF-V2	2	1
763	r19c8	0	NaN	NaN	NaN	NaN	NaN	CAF	0912-CAF-V2	2	1
764	r20c8	674	32773.553	888.576	2208.289	22089375.000	22089375.000	CAF	0912-CAF-V2	2	1
765	r21c8	0	NaN	NaN	NaN	NaN	NaN	CAF	0912-CAF-V2	2	1
766	r22c8	609	31349.089	885.196	2429.264	19091595	19091595	CAF	0912-CAF-V2	2	1
767	r23c8	0	NaN	NaN	NaN	NaN	NaN	CAF	0912-CAF-V2	2	1
768	r24c8	569	32614.903	880.922	2650.785	18557880	18557880	CAF	0912-CAF-V2	2	1
769	r1c9	3	25670.000	1018.500	91.500	77010	77010	CAF	0912-CAF-V2	2	1
770	r2c9	610	31648.426	1020.756	215.023	19305540	19305540	CAF	0912-CAF-V2	2	1
771	r3c9	0	NaN	NaN	NaN	NaN	NaN	CAF	0912-CAF-V2	2	1
772	r4c9	0	NaN	NaN	NaN	NaN	NaN	CAF	0912-CAF-V2	2	1
773	r5c9	597	31004.070	1018.049	550.835	18509430	18509430	CAF	0912-CAF-V2	2	1
774	r6c9	0	NaN	NaN	NaN	NaN	NaN	CAF	0912-CAF-V2	2	1
775	r7c9	499	29201.333	1015.720	774.083	14571465	14571465	CAF	0912-CAF-V2	2	1
776	r8c9	42	28056.071	972.714	827.905	1178355	1178355	CAF	0912-CAF-V2	2	1
777	r9c9	0	NaN	NaN	NaN	NaN	NaN	CAF	0912-CAF-V2	2	1
778	r10c9	0	NaN	NaN	NaN	NaN	NaN	CAF	0912-CAF-V2	2	1
779	r11c9	536	30730.830	1012.228	1216.203	16471725	16471725	CAF	0912-CAF-V2	2	1
780	r12c9	0	NaN	NaN	NaN	NaN	NaN	CAF	0912-CAF-V2	2	1
781	r13c9	0	NaN	NaN	NaN	NaN	NaN	CAF	0912-CAF-V2	2	1
782	r14c9	565	31804.593	1008.555	1548.569	17969595	17969595	CAF	0912-CAF-V2	2	1
783	r15c9	0	NaN	NaN	NaN	NaN	NaN	CAF	0912-CAF-V2	2	1
784	r16c9	0	NaN	NaN	NaN	NaN	NaN	CAF	0912-CAF-V2	2	1
785	r17c9	0	NaN	NaN	NaN	NaN	NaN	CAF	0912-CAF-V2	2	1
786	r18c9	507	31148.728	1003.066	1988.212	15792405	15792405	CAF	0912-CAF-V2	2	1
787	r19c9	0	NaN	NaN	NaN	NaN	NaN	CAF	0912-CAF-V2	2	1
788	r20c9	0	NaN	NaN	NaN	NaN	NaN	CAF	0912-CAF-V2	2	1
789	r21c9	0	NaN	NaN	NaN	NaN	NaN	CAF	0912-CAF-V2	2	1
790	r22c9	742	34010.195	996.658	2431.290	25235565	25235565	CAF	0912-CAF-V2	2	1
791	r23c9	364	25111.896	994.181	2541.159	9140730	9140730	CAF	0912-CAF-V2	2	1
792	r24c9	0	NaN	NaN	NaN	NaN	NaN	CAF	0912-CAF-V2	2	1
793	r1c10	451	28231.497	1134.598	104.303	12732405	12732405	CAF	0912-CAF-V2	2	1
794	r2c10	669	33014.305	1132.907	216.475	22086570	22086570	CAF	0912-CAF-V2	2	1
795	r3c10	0	NaN	NaN	NaN	NaN	NaN	CAF	0912-CAF-V2	2	1
796	r4c10	0	NaN	NaN	NaN	NaN	NaN	CAF	0912-CAF-V2	2	1
797	r5c10	0	NaN	NaN	NaN	NaN	NaN	CAF	0912-CAF-V2	2	1
798	r6c10	653	31382.182	1129.021	664.584	20492565	20492565	CAF	0912-CAF-V2	2	1
799	r7c10	611	31452.643	1127.654	776.274	19217565	19217565	CAF	0912-CAF-V2	2	1
800	r8c10	0	NaN	NaN	NaN	NaN	NaN	CAF	0912-CAF-V2	2	1
801	r9c10	574	30944.294	1126.420	996.312	17762025	17762025	CAF	0912-CAF-V2	2	1
802	r10c10	0	NaN	NaN	NaN	NaN	NaN	CAF	0912-CAF-V2	2	1
803	r11c10	0	NaN	NaN	NaN	NaN	NaN	CAF	0912-CAF-V2	2	1
804	r12c10	0	NaN	NaN	NaN	NaN	NaN	CAF	0912-CAF-V2	2	1
805	r13c10	0	NaN	NaN	NaN	NaN	NaN	CAF	0912-CAF-V2	2	1
806	r14c10	0	NaN	NaN	NaN	NaN	NaN	CAF	0912-CAF-V2	2	1
807	r15c10	471	28565.955	1117.984	1660.829	13454565	13454565	CAF	0912-CAF-V2	2	1
808	r16c10	0	NaN	NaN	NaN	NaN	NaN	CAF	0912-CAF-V2	2	1
809	r17c10	0	NaN	NaN	NaN	NaN	NaN	CAF	0912-CAF-V2	2	1
810	r18c10	0	NaN	NaN	NaN	NaN	NaN	CAF	0912-CAF-V2	2	1
811	r19c10	399	27600.714	1112.350	2100.786	11012685	11012685	CAF	0912-CAF-V2	2	1
812	r20c10	0	NaN	NaN	NaN	NaN	NaN	CAF	0912-CAF-V2	2	1
813	r21c10	0	NaN	NaN	NaN	NaN	NaN	CAF	0912-CAF-V2	2	1
814	r22c10	368	32962.215	1107.674	2432.864	12130095.000	12130095.000	CAF	0912-CAF-V2	2	1
815	r23c10	0	NaN	NaN	NaN	NaN	NaN	CAF	0912-CAF-V2	2	1
816	r24c10	0	NaN	NaN	NaN	NaN	NaN	CAF	0912-CAF-V2	2	1
817	r1c11	0	NaN	NaN	NaN	NaN	NaN	CAF	0912-CAF-V2	2	1
818	r2c11	0	NaN	NaN	NaN	NaN	NaN	CAF	0912-CAF-V2	2	1
819	r3c11	735	33584.020	1243.927	330.753	24684255.000	24684255.000	CAF	0912-CAF-V2	2	1
820	r4c11	0	NaN	NaN	NaN	NaN	NaN	CAF	0912-CAF-V2	2	1
821	r5c11	716	33449.162	1241.634	554.908	23949600	23949600	CAF	0912-CAF-V2	2	1
822	r6c11	0	NaN	NaN	NaN	NaN	NaN	CAF	0912-CAF-V2	2	1
823	r7c11	0	NaN	NaN	NaN	NaN	NaN	CAF	0912-CAF-V2	2	1
824	r8c11	541	29420.213	1237.594	888.665	15916335	15916335	CAF	0912-CAF-V2	2	1
825	r9c11	0	NaN	NaN	NaN	NaN	NaN	CAF	0912-CAF-V2	2	1
826	r10c11	460	28648.141	1235.263	1108.661	13178145	13178145	CAF	0912-CAF-V2	2	1
827	r11c11	0	NaN	NaN	NaN	NaN	NaN	CAF	0912-CAF-V2	2	1
828	r12c11	0	NaN	NaN	NaN	NaN	NaN	CAF	0912-CAF-V2	2	1
829	r13c11	0	NaN	NaN	NaN	NaN	NaN	CAF	0912-CAF-V2	2	1
830	r14c11	739	33951.922	1230.196	1551.825	25090470	25090470	CAF	0912-CAF-V2	2	1
831	r15c11	3	24055.000	1240.500	1662.500	72165	72165	CAF	0912-CAF-V2	2	1
832	r16c11	0	NaN	NaN	NaN	NaN	NaN	CAF	0912-CAF-V2	2	1
833	r17c11	0	NaN	NaN	NaN	NaN	NaN	CAF	0912-CAF-V2	2	1
834	r18c11	588	33642.219	1224.500	1991.765	19781625	19781625	CAF	0912-CAF-V2	2	1
835	r19c11	515	28942.748	1223.135	2101.818	14905515	14905515	CAF	0912-CAF-V2	2	1
836	r20c11	0	NaN	NaN	NaN	NaN	NaN	CAF	0912-CAF-V2	2	1
837	r21c11	636	31578.703	1219.792	2322.640	20084055	20084055	CAF	0912-CAF-V2	2	1
838	r22c11	0	NaN	NaN	NaN	NaN	NaN	CAF	0912-CAF-V2	2	1
839	r23c11	0	NaN	NaN	NaN	NaN	NaN	CAF	0912-CAF-V2	2	1
840	r24c11	514	31738.570	1213.634	2653.967	16313625	16313625	CAF	0912-CAF-V2	2	1
841	r1c12	409	29260.159	1357.231	108.730	11967405	11967405	CAF	0912-CAF-V2	2	1
842	r2c12	0	NaN	NaN	NaN	NaN	NaN	CAF	0912-CAF-V2	2	1
843	r3c12	0	NaN	NaN	NaN	NaN	NaN	CAF	0912-CAF-V2	2	1
844	r4c12	5	23256.000	1341.500	445.500	116280	116280	CAF	0912-CAF-V2	2	1
845	r5c12	718	34333.015	1353.050	556.334	24651105	24651105	CAF	0912-CAF-V2	2	1
846	r6c12	0	NaN	NaN	NaN	NaN	NaN	CAF	0912-CAF-V2	2	1
847	r7c12	18	25046.667	1351.278	772.944	450840	450840	CAF	0912-CAF-V2	2	1
848	r8c12	0	NaN	NaN	NaN	NaN	NaN	CAF	0912-CAF-V2	2	1
849	r9c12	0	NaN	NaN	NaN	NaN	NaN	CAF	0912-CAF-V2	2	1
850	r10c12	0	NaN	NaN	NaN	NaN	NaN	CAF	0912-CAF-V2	2	1
851	r11c12	487	28790.914	1345.005	1221.412	14021175	14021175	CAF	0912-CAF-V2	2	1
852	r12c12	0	NaN	NaN	NaN	NaN	NaN	CAF	0912-CAF-V2	2	1
853	r13c12	812	35601.078	1342.764	1442.888	28908075	28908075	CAF	0912-CAF-V2	2	1
854	r14c12	0	NaN	NaN	NaN	NaN	NaN	CAF	0912-CAF-V2	2	1
855	r15c12	0	NaN	NaN	NaN	NaN	NaN	CAF	0912-CAF-V2	2	1
856	r16c12	479	28494.520	1337.824	1774.091	13648875	13648875	CAF	0912-CAF-V2	2	1
857	r17c12	558	29856.935	1336.303	1882.556	16660170.000	16660170.000	CAF	0912-CAF-V2	2	1
858	r18c12	0	NaN	NaN	NaN	NaN	NaN	CAF	0912-CAF-V2	2	1
859	r19c12	477	27894.434	1333.383	2103.175	13305645	13305645	CAF	0912-CAF-V2	2	1
860	r20c12	0	NaN	NaN	NaN	NaN	NaN	CAF	0912-CAF-V2	2	1
861	r21c12	0	NaN	NaN	NaN	NaN	NaN	CAF	0912-CAF-V2	2	1
862	r22c12	667	32797.511	1328.092	2435.101	21875940	21875940	CAF	0912-CAF-V2	2	1
863	r23c12	0	NaN	NaN	NaN	NaN	NaN	CAF	0912-CAF-V2	2	1
864	r24c12	370	27116.149	1324.603	2655.008	10032975	10032975	CAF	0912-CAF-V2	2	1
865	r1c13	2	24862.500	1468.000	110.000	49725	49725	CAF	0912-CAF-V2	2	1
866	r2c13	7	25317.857	1477.071	220.929	177225	177225	CAF	0912-CAF-V2	2	1
867	r3c13	0	NaN	NaN	NaN	NaN	NaN	CAF	0912-CAF-V2	2	1
868	r4c13	0	NaN	NaN	NaN	NaN	NaN	CAF	0912-CAF-V2	2	1
869	r5c13	0	NaN	NaN	NaN	NaN	NaN	CAF	0912-CAF-V2	2	1
870	r6c13	2	24990.000	1449.500	671.000	49980	49980	CAF	0912-CAF-V2	2	1
871	r7c13	0	NaN	NaN	NaN	NaN	NaN	CAF	0912-CAF-V2	2	1
872	r8c13	0	NaN	NaN	NaN	NaN	NaN	CAF	0912-CAF-V2	2	1
873	r9c13	15	26809.000	1450.700	997.300	402135	402135	CAF	0912-CAF-V2	2	1
874	r10c13	460	27939.685	1457.207	1111.552	12852255	12852255	CAF	0912-CAF-V2	2	1
875	r11c13	0	NaN	NaN	NaN	NaN	NaN	CAF	0912-CAF-V2	2	1
876	r12c13	0	NaN	NaN	NaN	NaN	NaN	CAF	0912-CAF-V2	2	1
877	r13c13	0	NaN	NaN	NaN	NaN	NaN	CAF	0912-CAF-V2	2	1
878	r14c13	441	28005.476	1450.935	1554.523	12350415	12350415	CAF	0912-CAF-V2	2	1
879	r15c13	0	NaN	NaN	NaN	NaN	NaN	CAF	0912-CAF-V2	2	1
880	r16c13	1	23460.000	1460.500	1774.500	23460	23460	CAF	0912-CAF-V2	2	1
881	r17c13	4	23715.000	1439.250	1889.250	94860	94860	CAF	0912-CAF-V2	2	1
882	r18c13	403	26695.906	1445.009	1993.158	10758450	10758450	CAF	0912-CAF-V2	2	1
883	r19c13	0	NaN	NaN	NaN	NaN	NaN	CAF	0912-CAF-V2	2	1
884	r20c13	0	NaN	NaN	NaN	NaN	NaN	CAF	0912-CAF-V2	2	1
885	r21c13	0	NaN	NaN	NaN	NaN	NaN	CAF	0912-CAF-V2	2	1
886	r22c13	0	NaN	NaN	NaN	NaN	NaN	CAF	0912-CAF-V2	2	1
887	r23c13	0	NaN	NaN	NaN	NaN	NaN	CAF	0912-CAF-V2	2	1
888	r24c13	5	26265.000	1412.500	2663.500	131325	131325	CAF	0912-CAF-V2	2	1
889	r1c14	0	NaN	NaN	NaN	NaN	NaN	CAF	0912-CAF-V2	2	1
890	r2c14	0	NaN	NaN	NaN	NaN	NaN	CAF	0912-CAF-V2	2	1
891	r3c14	0	NaN	NaN	NaN	NaN	NaN	CAF	0912-CAF-V2	2	1
892	r4c14	749	35400.741	1575.569	447.774	26515155.000	26515155.000	CAF	0912-CAF-V2	2	1
893	r5c14	0	NaN	NaN	NaN	NaN	NaN	CAF	0912-CAF-V2	2	1
894	r6c14	0	NaN	NaN	NaN	NaN	NaN	CAF	0912-CAF-V2	2	1
895	r7c14	382	26461.257	1570.880	783.134	10108200	10108200	CAF	0912-CAF-V2	2	1
896	r8c14	0	NaN	NaN	NaN	NaN	NaN	CAF	0912-CAF-V2	2	1
897	r9c14	0	NaN	NaN	NaN	NaN	NaN	CAF	0912-CAF-V2	2	1
898	r10c14	0	NaN	NaN	NaN	NaN	NaN	CAF	0912-CAF-V2	2	1
899	r11c14	0	NaN	NaN	NaN	NaN	NaN	CAF	0912-CAF-V2	2	1
900	r12c14	5	24429.000	1577.300	1335.700	122145	122145	CAF	0912-CAF-V2	2	1
901	r13c14	656	33321.425	1563.227	1445.540	21858855.000	21858855.000	CAF	0912-CAF-V2	2	1
902	r14c14	0	NaN	NaN	NaN	NaN	NaN	CAF	0912-CAF-V2	2	1
903	r15c14	0	NaN	NaN	NaN	NaN	NaN	CAF	0912-CAF-V2	2	1
904	r16c14	479	28811.273	1557.479	1777.619	13800600	13800600	CAF	0912-CAF-V2	2	1
905	r17c14	2	24352.500	1558.000	1896.500	48705	48705	CAF	0912-CAF-V2	2	1
906	r18c14	0	NaN	NaN	NaN	NaN	NaN	CAF	0912-CAF-V2	2	1
907	r19c14	0	NaN	NaN	NaN	NaN	NaN	CAF	0912-CAF-V2	2	1
908	r20c14	0	NaN	NaN	NaN	NaN	NaN	CAF	0912-CAF-V2	2	1
909	r21c14	0	NaN	NaN	NaN	NaN	NaN	CAF	0912-CAF-V2	2	1
910	r22c14	0	NaN	NaN	NaN	NaN	NaN	CAF	0912-CAF-V2	2	1
911	r23c14	0	NaN	NaN	NaN	NaN	NaN	CAF	0912-CAF-V2	2	1
912	r24c14	0	NaN	NaN	NaN	NaN	NaN	CAF	0912-CAF-V2	2	1
913	r1c15	0	NaN	NaN	NaN	NaN	NaN	CAF	0912-CAF-V2	2	1
914	r2c15	1	23460.000	1701.500	223.500	23460	23460	CAF	0912-CAF-V2	2	1
915	r3c15	522	30760.718	1688.889	338.092	16057095	16057095	CAF	0912-CAF-V2	2	1
916	r4c15	0	NaN	NaN	NaN	NaN	NaN	CAF	0912-CAF-V2	2	1
917	r5c15	12	26328.750	1696.833	563.000	315945	315945	CAF	0912-CAF-V2	2	1
918	r6c15	0	NaN	NaN	NaN	NaN	NaN	CAF	0912-CAF-V2	2	1
919	r7c15	126	31549.167	1686.421	787.913	3975195	3975195	CAF	0912-CAF-V2	2	1
920	r8c15	0	NaN	NaN	NaN	NaN	NaN	CAF	0912-CAF-V2	2	1
921	r9c15	0	NaN	NaN	NaN	NaN	NaN	CAF	0912-CAF-V2	2	1
922	r10c15	0	NaN	NaN	NaN	NaN	NaN	CAF	0912-CAF-V2	2	1
923	r11c15	0	NaN	NaN	NaN	NaN	NaN	CAF	0912-CAF-V2	2	1
924	r12c15	466	28683.670	1675.397	1337.067	13366590	13366590	CAF	0912-CAF-V2	2	1
925	r13c15	0	NaN	NaN	NaN	NaN	NaN	CAF	0912-CAF-V2	2	1
926	r14c15	569	32340.633	1672.263	1557.634	18401820	18401820	CAF	0912-CAF-V2	2	1
927	r15c15	475	30459.884	1670.612	1667.778	14468445	14468445	CAF	0912-CAF-V2	2	1
928	r16c15	0	NaN	NaN	NaN	NaN	NaN	CAF	0912-CAF-V2	2	1
929	r17c15	6	27200.000	1631.333	1893.333	163200	163200	CAF	0912-CAF-V2	2	1
930	r18c15	786	35699.351	1666.065	1997.471	28059690	28059690	CAF	0912-CAF-V2	2	1
931	r19c15	4	25053.750	1676.500	2106.000	100215	100215	CAF	0912-CAF-V2	2	1
932	r20c15	0	NaN	NaN	NaN	NaN	NaN	CAF	0912-CAF-V2	2	1
933	r21c15	0	NaN	NaN	NaN	NaN	NaN	CAF	0912-CAF-V2	2	1
934	r22c15	0	NaN	NaN	NaN	NaN	NaN	CAF	0912-CAF-V2	2	1
935	r23c15	0	NaN	NaN	NaN	NaN	NaN	CAF	0912-CAF-V2	2	1
936	r24c15	535	31285.879	1655.493	2659.431	16737945.000	16737945.000	CAF	0912-CAF-V2	2	1
937	r1c16	0	NaN	NaN	NaN	NaN	NaN	CAF	0912-CAF-V2	2	1
938	r2c16	586	32067.338	1801.473	227.836	18791460	18791460	CAF	0912-CAF-V2	2	1
939	r3c16	536	30312.649	1799.496	340.192	16247580	16247580	CAF	0912-CAF-V2	2	1
940	r4c16	0	NaN	NaN	NaN	NaN	NaN	CAF	0912-CAF-V2	2	1
941	r5c16	0	NaN	NaN	NaN	NaN	NaN	CAF	0912-CAF-V2	2	1
942	r6c16	0	NaN	NaN	NaN	NaN	NaN	CAF	0912-CAF-V2	2	1
943	r7c16	0	NaN	NaN	NaN	NaN	NaN	CAF	0912-CAF-V2	2	1
944	r8c16	449	28502.639	1792.028	897.741	12797685	12797685	CAF	0912-CAF-V2	2	1
945	r9c16	0	NaN	NaN	NaN	NaN	NaN	CAF	0912-CAF-V2	2	1
946	r10c16	506	28668.854	1789.411	1117.113	14506440	14506440	CAF	0912-CAF-V2	2	1
947	r11c16	505	28605.446	1787.437	1227.688	14445750	14445750	CAF	0912-CAF-V2	2	1
948	r12c16	0	NaN	NaN	NaN	NaN	NaN	CAF	0912-CAF-V2	2	1
949	r13c16	2	23970.000	1796.500	1447.000	47940	47940	CAF	0912-CAF-V2	2	1
950	r14c16	0	NaN	NaN	NaN	NaN	NaN	CAF	0912-CAF-V2	2	1
951	r15c16	2	24480.000	1770.500	1667.000	48960	48960	CAF	0912-CAF-V2	2	1
952	r16c16	408	27071.250	1779.625	1780.262	11045070	11045070	CAF	0912-CAF-V2	2	1
953	r17c16	0	NaN	NaN	NaN	NaN	NaN	CAF	0912-CAF-V2	2	1
954	r18c16	0	NaN	NaN	NaN	NaN	NaN	CAF	0912-CAF-V2	2	1
955	r19c16	5	24480.000	1786.300	2106.300	122400	122400	CAF	0912-CAF-V2	2	1
956	r20c16	0	NaN	NaN	NaN	NaN	NaN	CAF	0912-CAF-V2	2	1
957	r21c16	1	24480.000	1771.500	2340.500	24480	24480	CAF	0912-CAF-V2	2	1
958	r22c16	14	24388.929	1772.429	2439.143	341445	341445	CAF	0912-CAF-V2	2	1
959	r23c16	0	NaN	NaN	NaN	NaN	NaN	CAF	0912-CAF-V2	2	1
960	r24c16	0	NaN	NaN	NaN	NaN	NaN	CAF	0912-CAF-V2	2	1
961	r1c17	0	NaN	NaN	NaN	NaN	NaN	CAF	0912-CAF-V2	2	1
962	r2c17	0	NaN	NaN	NaN	NaN	NaN	CAF	0912-CAF-V2	2	1
963	r3c17	509	29492.829	1910.869	341.787	15011850	15011850	CAF	0912-CAF-V2	2	1
964	r4c17	5	23766.000	1907.500	455.300	118830	118830	CAF	0912-CAF-V2	2	1
965	r5c17	4	25500.000	1908.000	576.500	102000	102000	CAF	0912-CAF-V2	2	1
966	r6c17	374	28000.909	1906.612	676.735	10472340	10472340	CAF	0912-CAF-V2	2	1
967	r7c17	0	NaN	NaN	NaN	NaN	NaN	CAF	0912-CAF-V2	2	1
968	r8c17	0	NaN	NaN	NaN	NaN	NaN	CAF	0912-CAF-V2	2	1
969	r9c17	582	30576.340	1902.357	1007.844	17795430	17795430	CAF	0912-CAF-V2	2	1
970	r10c17	0	NaN	NaN	NaN	NaN	NaN	CAF	0912-CAF-V2	2	1
971	r11c17	0	NaN	NaN	NaN	NaN	NaN	CAF	0912-CAF-V2	2	1
972	r12c17	0	NaN	NaN	NaN	NaN	NaN	CAF	0912-CAF-V2	2	1
973	r13c17	0	NaN	NaN	NaN	NaN	NaN	CAF	0912-CAF-V2	2	1
974	r14c17	0	NaN	NaN	NaN	NaN	NaN	CAF	0912-CAF-V2	2	1
975	r15c17	0	NaN	NaN	NaN	NaN	NaN	CAF	0912-CAF-V2	2	1
976	r16c17	606	33424.777	1889.942	1781.439	20255415	20255415	CAF	0912-CAF-V2	2	1
977	r17c17	0	NaN	NaN	NaN	NaN	NaN	CAF	0912-CAF-V2	2	1
978	r18c17	0	NaN	NaN	NaN	NaN	NaN	CAF	0912-CAF-V2	2	1
979	r19c17	395	26447.051	1885.229	2110.801	10446585	10446585	CAF	0912-CAF-V2	2	1
980	r20c17	0	NaN	NaN	NaN	NaN	NaN	CAF	0912-CAF-V2	2	1
981	r21c17	448	27936.730	1881.786	2331.004	12515655	12515655	CAF	0912-CAF-V2	2	1
982	r22c17	3	23800.000	1891.500	2440.500	71400	71400	CAF	0912-CAF-V2	2	1
983	r23c17	0	NaN	NaN	NaN	NaN	NaN	CAF	0912-CAF-V2	2	1
984	r24c17	588	32223.673	1875.974	2662.231	18947520	18947520	CAF	0912-CAF-V2	2	1
985	r1c18	0	NaN	NaN	NaN	NaN	NaN	CAF	0912-CAF-V2	2	1
986	r2c18	0	NaN	NaN	NaN	NaN	NaN	CAF	0912-CAF-V2	2	1
987	r3c18	0	NaN	NaN	NaN	NaN	NaN	CAF	0912-CAF-V2	2	1
988	r4c18	0	NaN	NaN	NaN	NaN	NaN	CAF	0912-CAF-V2	2	1
989	r5c18	0	NaN	NaN	NaN	NaN	NaN	CAF	0912-CAF-V2	2	1
990	r6c18	455	27708.132	2016.713	679.016	12607200	12607200	CAF	0912-CAF-V2	2	1
991	r7c18	451	28959.745	2015.595	789.549	13060845	13060845	CAF	0912-CAF-V2	2	1
992	r8c18	0	NaN	NaN	NaN	NaN	NaN	CAF	0912-CAF-V2	2	1
993	r9c18	0	NaN	NaN	NaN	NaN	NaN	CAF	0912-CAF-V2	2	1
994	r10c18	0	NaN	NaN	NaN	NaN	NaN	CAF	0912-CAF-V2	2	1
995	r11c18	1	25245.000	2010.500	1240.500	25245	25245	CAF	0912-CAF-V2	2	1
996	r12c18	551	31436.270	2007.763	1341.770	17321385	17321385	CAF	0912-CAF-V2	2	1
997	r13c18	0	NaN	NaN	NaN	NaN	NaN	CAF	0912-CAF-V2	2	1
998	r14c18	518	29605.106	2003.977	1562.651	15335445	15335445	CAF	0912-CAF-V2	2	1
999	r15c18	0	NaN	NaN	NaN	NaN	NaN	CAF	0912-CAF-V2	2	1
1000	r16c18	0	NaN	NaN	NaN	NaN	NaN	CAF	0912-CAF-V2	2	1
1001	r17c18	745	35178.020	1999.583	1891.880	26207625	26207625	CAF	0912-CAF-V2	2	1
1002	r18c18	0	NaN	NaN	NaN	NaN	NaN	CAF	0912-CAF-V2	2	1
1003	r19c18	531	31111.441	1995.965	2112.551	16520175	16520175	CAF	0912-CAF-V2	2	1
1004	r20c18	0	NaN	NaN	NaN	NaN	NaN	CAF	0912-CAF-V2	2	1
1005	r21c18	0	NaN	NaN	NaN	NaN	NaN	CAF	0912-CAF-V2	2	1
1006	r22c18	0	NaN	NaN	NaN	NaN	NaN	CAF	0912-CAF-V2	2	1
1007	r23c18	571	30616.077	1988.344	2553.850	17481780	17481780	CAF	0912-CAF-V2	2	1
1008	r24c18	0	NaN	NaN	NaN	NaN	NaN	CAF	0912-CAF-V2	2	1
1009	r1c19	379	32627.889	2137.218	121.344	12365970	12365970	CAF	0912-CAF-V2	2	1
1010	r2c19	0	NaN	NaN	NaN	NaN	NaN	CAF	0912-CAF-V2	2	1
1011	r3c19	0	NaN	NaN	NaN	NaN	NaN	CAF	0912-CAF-V2	2	1
1012	r4c19	479	28754.311	2132.053	457.492	13773315	13773315	CAF	0912-CAF-V2	2	1
1013	r5c19	0	NaN	NaN	NaN	NaN	NaN	CAF	0912-CAF-V2	2	1
1014	r6c19	0	NaN	NaN	NaN	NaN	NaN	CAF	0912-CAF-V2	2	1
1015	r7c19	0	NaN	NaN	NaN	NaN	NaN	CAF	0912-CAF-V2	2	1
1016	r8c19	609	33170.099	2123.748	902.879	20200590	20200590	CAF	0912-CAF-V2	2	1
1017	r9c19	378	26448.492	2124.019	1011.362	9997530	9997530	CAF	0912-CAF-V2	2	1
1018	r10c19	108	29813.750	2122.750	1127.759	3219885	3219885	CAF	0912-CAF-V2	2	1
1019	r11c19	0	NaN	NaN	NaN	NaN	NaN	CAF	0912-CAF-V2	2	1
1020	r12c19	0	NaN	NaN	NaN	NaN	NaN	CAF	0912-CAF-V2	2	1
1021	r13c19	692	33874.097	2116.091	1454.582	23440875.000	23440875.000	CAF	0912-CAF-V2	2	1
1022	r14c19	0	NaN	NaN	NaN	NaN	NaN	CAF	0912-CAF-V2	2	1
1023	r15c19	0	NaN	NaN	NaN	NaN	NaN	CAF	0912-CAF-V2	2	1
1024	r16c19	652	34061.664	2110.187	1785.184	22208205	22208205	CAF	0912-CAF-V2	2	1
1025	r17c19	493	30873.621	2110.094	1893.352	15220695	15220695	CAF	0912-CAF-V2	2	1
1026	r18c19	434	27569.378	2108.048	2003.705	11965110	11965110	CAF	0912-CAF-V2	2	1
1027	r19c19	456	27808.421	2106.603	2114.042	12680640	12680640	CAF	0912-CAF-V2	2	1
1028	r20c19	628	32961.998	2104.272	2224.755	20700135	20700135	CAF	0912-CAF-V2	2	1
1029	r21c19	0	NaN	NaN	NaN	NaN	NaN	CAF	0912-CAF-V2	2	1
1030	r22c19	4	23778.750	2100.500	2444.500	95115	95115	CAF	0912-CAF-V2	2	1
1031	r23c19	507	29049.882	2098.853	2555.997	14728290	14728290	CAF	0912-CAF-V2	2	1
1032	r24c19	0	NaN	NaN	NaN	NaN	NaN	CAF	0912-CAF-V2	2	1
1033	r1c20	0	NaN	NaN	NaN	NaN	NaN	CAF	0912-CAF-V2	2	1
1034	r2c20	568	31655.467	2247.285	235.616	17980305	17980305	CAF	0912-CAF-V2	2	1
1035	r3c20	502	30295.727	2244.574	346.649	15208455	15208455	CAF	0912-CAF-V2	2	1
1036	r4c20	0	NaN	NaN	NaN	NaN	NaN	CAF	0912-CAF-V2	2	1
1037	r5c20	511	30791.624	2240.876	570.150	15734520	15734520	CAF	0912-CAF-V2	2	1
1038	r6c20	0	NaN	NaN	NaN	NaN	NaN	CAF	0912-CAF-V2	2	1
1039	r7c20	0	NaN	NaN	NaN	NaN	NaN	CAF	0912-CAF-V2	2	1
1040	r8c20	389	26976.902	2235.500	904.968	10494015	10494015	CAF	0912-CAF-V2	2	1
1041	r9c20	746	34925.087	2233.878	1013.393	26054115	26054115	CAF	0912-CAF-V2	2	1
1042	r10c20	0	NaN	NaN	NaN	NaN	NaN	CAF	0912-CAF-V2	2	1
1043	r11c20	0	NaN	NaN	NaN	NaN	NaN	CAF	0912-CAF-V2	2	1
1044	r12c20	2	23715.000	2241.500	1345.000	47430	47430	CAF	0912-CAF-V2	2	1
1045	r13c20	432	31966.493	2227.106	1455.979	13809525	13809525	CAF	0912-CAF-V2	2	1
1046	r14c20	0	NaN	NaN	NaN	NaN	NaN	CAF	0912-CAF-V2	2	1
1047	r15c20	0	NaN	NaN	NaN	NaN	NaN	CAF	0912-CAF-V2	2	1
1048	r16c20	0	NaN	NaN	NaN	NaN	NaN	CAF	0912-CAF-V2	2	1
1049	r17c20	0	NaN	NaN	NaN	NaN	NaN	CAF	0912-CAF-V2	2	1
1050	r18c20	541	30525.527	2219.136	2005.504	16514310	16514310	CAF	0912-CAF-V2	2	1
1051	r19c20	18	28050.000	2211.667	2123.833	504900	504900	CAF	0912-CAF-V2	2	1
1052	r20c20	0	NaN	NaN	NaN	NaN	NaN	CAF	0912-CAF-V2	2	1
1053	r21c20	606	34486.856	2211.884	2336.446	20899035	20899035	CAF	0912-CAF-V2	2	1
1054	r22c20	427	27752.002	2210.760	2447.217	11850105	11850105	CAF	0912-CAF-V2	2	1
1055	r23c20	0	NaN	NaN	NaN	NaN	NaN	CAF	0912-CAF-V2	2	1
1056	r24c20	0	NaN	NaN	NaN	NaN	NaN	CAF	0912-CAF-V2	2	1
1057	r1c21	0	NaN	NaN	NaN	NaN	NaN	CAF	0912-CAF-V2	2	1
1058	r2c21	0	NaN	NaN	NaN	NaN	NaN	CAF	0912-CAF-V2	2	1
1059	r3c21	718	33727.834	2356.496	349.170	24216585	24216585	CAF	0912-CAF-V2	2	1
1060	r4c21	441	32309.252	2354.192	461.221	14248380	14248380	CAF	0912-CAF-V2	2	1
1061	r5c21	0	NaN	NaN	NaN	NaN	NaN	CAF	0912-CAF-V2	2	1
1062	r6c21	0	NaN	NaN	NaN	NaN	NaN	CAF	0912-CAF-V2	2	1
1063	r7c21	417	29486.439	2348.088	795.572	12295845	12295845	CAF	0912-CAF-V2	2	1
1064	r8c21	460	29132.087	2346.491	906.380	13400760	13400760	CAF	0912-CAF-V2	2	1
1065	r9c21	6	25372.500	2357.500	1015.000	152235	152235	CAF	0912-CAF-V2	2	1
1066	r10c21	0	NaN	NaN	NaN	NaN	NaN	CAF	0912-CAF-V2	2	1
1067	r11c21	384	26810.195	2342.057	1236.224	10295115	10295115	CAF	0912-CAF-V2	2	1
1068	r12c21	0	NaN	NaN	NaN	NaN	NaN	CAF	0912-CAF-V2	2	1
1069	r13c21	0	NaN	NaN	NaN	NaN	NaN	CAF	0912-CAF-V2	2	1
1070	r14c21	0	NaN	NaN	NaN	NaN	NaN	CAF	0912-CAF-V2	2	1
1071	r15c21	672	35925.402	2333.720	1678.326	24141870.000	24141870.000	CAF	0912-CAF-V2	2	1
1072	r16c21	417	28135.612	2332.018	1788.754	11732550	11732550	CAF	0912-CAF-V2	2	1
1073	r17c21	0	NaN	NaN	NaN	NaN	NaN	CAF	0912-CAF-V2	2	1
1074	r18c21	800	36405.712	2329.201	2007.696	29124570	29124570	CAF	0912-CAF-V2	2	1
1075	r19c21	0	NaN	NaN	NaN	NaN	NaN	CAF	0912-CAF-V2	2	1
1076	r20c21	2	24225.000	2337.500	2227.000	48450	48450	CAF	0912-CAF-V2	2	1
1077	r21c21	596	32403.826	2323.054	2338.408	19312680	19312680	CAF	0912-CAF-V2	2	1
1078	r22c21	0	NaN	NaN	NaN	NaN	NaN	CAF	0912-CAF-V2	2	1
1079	r23c21	0	NaN	NaN	NaN	NaN	NaN	CAF	0912-CAF-V2	2	1
1080	r24c21	0	NaN	NaN	NaN	NaN	NaN	CAF	0912-CAF-V2	2	1
1081	r1c22	0	NaN	NaN	NaN	NaN	NaN	CAF	0912-CAF-V2	2	1
1082	r2c22	0	NaN	NaN	NaN	NaN	NaN	CAF	0912-CAF-V2	2	1
1083	r3c22	702	33771.880	2467.980	350.822	23707860	23707860	CAF	0912-CAF-V2	2	1
1084	r4c22	0	NaN	NaN	NaN	NaN	NaN	CAF	0912-CAF-V2	2	1
1085	r5c22	11	26728.636	2463.955	584.682	294015	294015	CAF	0912-CAF-V2	2	1
1086	r6c22	559	33143.157	2461.777	685.720	18527025.000	18527025.000	CAF	0912-CAF-V2	2	1
1087	r7c22	0	NaN	NaN	NaN	NaN	NaN	CAF	0912-CAF-V2	2	1
1088	r8c22	520	32311.442	2457.617	908.412	16801950	16801950	CAF	0912-CAF-V2	2	1
1089	r9c22	2	24862.500	2467.500	1015.000	49725	49725	CAF	0912-CAF-V2	2	1
1090	r10c22	0	NaN	NaN	NaN	NaN	NaN	CAF	0912-CAF-V2	2	1
1091	r11c22	0	NaN	NaN	NaN	NaN	NaN	CAF	0912-CAF-V2	2	1
1092	r12c22	625	33673.872	2450.551	1348.610	21046170.000	21046170.000	CAF	0912-CAF-V2	2	1
1093	r13c22	0	NaN	NaN	NaN	NaN	NaN	CAF	0912-CAF-V2	2	1
1094	r14c22	504	30669.315	2446.857	1569.968	15457335	15457335	CAF	0912-CAF-V2	2	1
1095	r15c22	0	NaN	NaN	NaN	NaN	NaN	CAF	0912-CAF-V2	2	1
1096	r16c22	593	32947.892	2442.360	1790.222	19538100	19538100	CAF	0912-CAF-V2	2	1
1097	r17c22	0	NaN	NaN	NaN	NaN	NaN	CAF	0912-CAF-V2	2	1
1098	r18c22	0	NaN	NaN	NaN	NaN	NaN	CAF	0912-CAF-V2	2	1
1099	r19c22	608	32980.559	2437.610	2119.696	20052180	20052180	CAF	0912-CAF-V2	2	1
1100	r20c22	4	26201.250	2429.250	2222.750	104805	104805	CAF	0912-CAF-V2	2	1
1101	r21c22	4	25308.750	2445.500	2339.000	101235	101235	CAF	0912-CAF-V2	2	1
1102	r22c22	8	24384.375	2443.125	2448.375	195075	195075	CAF	0912-CAF-V2	2	1
1103	r23c22	0	NaN	NaN	NaN	NaN	NaN	CAF	0912-CAF-V2	2	1
1104	r24c22	0	NaN	NaN	NaN	NaN	NaN	CAF	0912-CAF-V2	2	1
1105	r1c23	838	34854.057	2583.208	128.101	29207700.000	29207700.000	CAF	0912-CAF-V2	2	1
1106	r2c23	0	NaN	NaN	NaN	NaN	NaN	CAF	0912-CAF-V2	2	1
1107	r3c23	22	28965.682	2575.045	357.000	637245	637245	CAF	0912-CAF-V2	2	1
1108	r4c23	0	NaN	NaN	NaN	NaN	NaN	CAF	0912-CAF-V2	2	1
1109	r5c23	0	NaN	NaN	NaN	NaN	NaN	CAF	0912-CAF-V2	2	1
1110	r6c23	1	26010.000	2562.500	687.500	26010	26010	CAF	0912-CAF-V2	2	1
1111	r7c23	0	NaN	NaN	NaN	NaN	NaN	CAF	0912-CAF-V2	2	1
1112	r8c23	0	NaN	NaN	NaN	NaN	NaN	CAF	0912-CAF-V2	2	1
1113	r9c23	5	24786.000	2572.900	1024.900	123930	123930	CAF	0912-CAF-V2	2	1
1114	r10c23	439	32271.731	2565.607	1128.801	14167290	14167290	CAF	0912-CAF-V2	2	1
1115	r11c23	0	NaN	NaN	NaN	NaN	NaN	CAF	0912-CAF-V2	2	1
1116	r12c23	0	NaN	NaN	NaN	NaN	NaN	CAF	0912-CAF-V2	2	1
1117	r13c23	0	NaN	NaN	NaN	NaN	NaN	CAF	0912-CAF-V2	2	1
1118	r14c23	0	NaN	NaN	NaN	NaN	NaN	CAF	0912-CAF-V2	2	1
1119	r15c23	447	29825.302	2555.350	1682.021	13331910	13331910	CAF	0912-CAF-V2	2	1
1120	r16c23	614	33862.256	2553.054	1792.471	20791425	20791425	CAF	0912-CAF-V2	2	1
1121	r17c23	0	NaN	NaN	NaN	NaN	NaN	CAF	0912-CAF-V2	2	1
1122	r18c23	0	NaN	NaN	NaN	NaN	NaN	CAF	0912-CAF-V2	2	1
1123	r19c23	0	NaN	NaN	NaN	NaN	NaN	CAF	0912-CAF-V2	2	1
1124	r20c23	0	NaN	NaN	NaN	NaN	NaN	CAF	0912-CAF-V2	2	1
1125	r21c23	0	NaN	NaN	NaN	NaN	NaN	CAF	0912-CAF-V2	2	1
1126	r22c23	489	29965.890	2542.494	2452.623	14653320	14653320	CAF	0912-CAF-V2	2	1
1127	r23c23	0	NaN	NaN	NaN	NaN	NaN	CAF	0912-CAF-V2	2	1
1128	r24c23	651	34822.972	2537.718	2673.173	22669755.000	22669755.000	CAF	0912-CAF-V2	2	1
1129	r1c24	430	26894.198	2694.216	130.523	11564505	11564505	CAF	0912-CAF-V2	2	1
1130	r2c24	0	NaN	NaN	NaN	NaN	NaN	CAF	0912-CAF-V2	2	1
1131	r3c24	1	24990.000	2677.500	351.500	24990	24990	CAF	0912-CAF-V2	2	1
1132	r4c24	0	NaN	NaN	NaN	NaN	NaN	CAF	0912-CAF-V2	2	1
1133	r5c24	0	NaN	NaN	NaN	NaN	NaN	CAF	0912-CAF-V2	2	1
1134	r6c24	43	27883.953	2678.407	687.547	1199010	1199010	CAF	0912-CAF-V2	2	1
1135	r7c24	270	27834.667	2681.704	800.589	7515360	7515360	CAF	0912-CAF-V2	2	1
1136	r8c24	0	NaN	NaN	NaN	NaN	NaN	CAF	0912-CAF-V2	2	1
1137	r9c24	0	NaN	NaN	NaN	NaN	NaN	CAF	0912-CAF-V2	2	1
1138	r10c24	0	NaN	NaN	NaN	NaN	NaN	CAF	0912-CAF-V2	2	1
1139	r11c24	624	33853.293	2673.239	1242.159	21124455.000	21124455.000	CAF	0912-CAF-V2	2	1
1140	r12c24	262	29876.851	2671.458	1351.897	7827735	7827735	CAF	0912-CAF-V2	2	1
1141	r13c24	0	NaN	NaN	NaN	NaN	NaN	CAF	0912-CAF-V2	2	1
1142	r14c24	397	30201.763	2667.951	1573.560	11990100	11990100	CAF	0912-CAF-V2	2	1
1143	r15c24	590	33664.754	2665.831	1683.961	19862205	19862205	CAF	0912-CAF-V2	2	1
1144	r16c24	0	NaN	NaN	NaN	NaN	NaN	CAF	0912-CAF-V2	2	1
1145	r17c24	436	29789.381	2662.220	1903.367	12988170	12988170	CAF	0912-CAF-V2	2	1
1146	r18c24	0	NaN	NaN	NaN	NaN	NaN	CAF	0912-CAF-V2	2	1
1147	r19c24	576	33391.276	2657.927	2123.505	19233375	19233375	CAF	0912-CAF-V2	2	1
1148	r20c24	0	NaN	NaN	NaN	NaN	NaN	CAF	0912-CAF-V2	2	1
1149	r21c24	0	NaN	NaN	NaN	NaN	NaN	CAF	0912-CAF-V2	2	1
1150	r22c24	0	NaN	NaN	NaN	NaN	NaN	CAF	0912-CAF-V2	2	1
1151	r23c24	575	32801.870	2651.063	2564.992	18861075	18861075	CAF	0912-CAF-V2	2	1
1152	r24c24	0	NaN	NaN	NaN	NaN	NaN	CAF	0912-CAF-V2	2	1
1153	r1c1	264	24861.534	99.864	94.383	6563445	6563445	COP	0912-COP-V1	1	1
1154	r2c1	836	28420.604	98.945	210.580	23759625	23759625	COP	0912-COP-V1	1	1
1155	r3c1	0	NaN	NaN	NaN	NaN	NaN	COP	0912-COP-V1	1	1
1156	r4c1	0	NaN	NaN	NaN	NaN	NaN	COP	0912-COP-V1	1	1
1157	r5c1	785	30092.924	100.904	546.473	23622945	23622945	COP	0912-COP-V1	1	1
1158	r6c1	1078	31231.823	102.432	659.106	33667905	33667905	COP	0912-COP-V1	1	1
1159	r7c1	0	NaN	NaN	NaN	NaN	NaN	COP	0912-COP-V1	1	1
1160	r8c1	30	22975.500	108.500	885.000	689265	689265	COP	0912-COP-V1	1	1
1161	r9c1	458	29274.891	98.838	993.028	13407900	13407900	COP	0912-COP-V1	1	1
1162	r10c1	17	20775.000	106.382	1112.265	353175	353175	COP	0912-COP-V1	1	1
1163	r11c1	0	NaN	NaN	NaN	NaN	NaN	COP	0912-COP-V1	1	1
1164	r12c1	0	NaN	NaN	NaN	NaN	NaN	COP	0912-COP-V1	1	1
1165	r13c1	533	29116.407	102.307	1435.215	15519045	15519045	COP	0912-COP-V1	1	1
1166	r14c1	34	23565.000	109.559	1550.618	801210	801210	COP	0912-COP-V1	1	1
1167	r15c1	791	31204.456	102.633	1661.516	24682725	24682725	COP	0912-COP-V1	1	1
1168	r16c1	37	23604.730	93.959	1769.743	873375	873375	COP	0912-COP-V1	1	1
1169	r17c1	32	23380.312	99.375	1875.344	748170	748170	COP	0912-COP-V1	1	1
1170	r18c1	2	20910.000	103.500	1990.500	41820	41820	COP	0912-COP-V1	1	1
1171	r19c1	0	NaN	NaN	NaN	NaN	NaN	COP	0912-COP-V1	1	1
1172	r20c1	0	NaN	NaN	NaN	NaN	NaN	COP	0912-COP-V1	1	1
1173	r21c1	643	28937.939	101.505	2323.932	18607095	18607095	COP	0912-COP-V1	1	1
1174	r22c1	246	28245.915	103.589	2435.976	6948495	6948495	COP	0912-COP-V1	1	1
1175	r23c1	0	NaN	NaN	NaN	NaN	NaN	COP	0912-COP-V1	1	1
1176	r24c1	825	28747.927	99.492	2656.467	23717040	23717040	COP	0912-COP-V1	1	1
1177	r1c2	445	27971.494	208.624	101.592	12447315	12447315	COP	0912-COP-V1	1	1
1178	r2c2	711	28474.283	212.843	210.542	20245215	20245215	COP	0912-COP-V1	1	1
1179	r3c2	919	30949.619	213.523	322.850	28442700	28442700	COP	0912-COP-V1	1	1
1180	r4c2	1191	30930.793	213.471	435.712	36838575	36838575	COP	0912-COP-V1	1	1
1181	r5c2	763	28790.937	214.767	548.154	21967485	21967485	COP	0912-COP-V1	1	1
1182	r6c2	936	31056.875	215.010	660.426	29069235	29069235	COP	0912-COP-V1	1	1
1183	r7c2	753	32076.494	213.868	772.369	24153600	24153600	COP	0912-COP-V1	1	1
1184	r8c2	1215	33558.630	214.804	883.790	40773735	40773735	COP	0912-COP-V1	1	1
1185	r9c2	1008	32000.476	217.714	993.617	32256480	32256480	COP	0912-COP-V1	1	1
1186	r10c2	479	26026.503	216.561	1104.085	12466695	12466695	COP	0912-COP-V1	1	1
1187	r11c2	726	30911.550	217.189	1216.709	22441785	22441785	COP	0912-COP-V1	1	1
1188	r12c2	1097	33124.430	216.709	1327.208	36337500	36337500	COP	0912-COP-V1	1	1
1189	r13c2	632	28513.196	217.283	1438.486	18020340	18020340	COP	0912-COP-V1	1	1
1190	r14c2	1030	32474.869	215.117	1550.053	33449115	33449115	COP	0912-COP-V1	1	1
1191	r15c2	897	32658.478	216.911	1660.377	29294655	29294655	COP	0912-COP-V1	1	1
1192	r16c2	0	NaN	NaN	NaN	NaN	NaN	COP	0912-COP-V1	1	1
1193	r17c2	0	NaN	NaN	NaN	NaN	NaN	COP	0912-COP-V1	1	1
1194	r18c2	766	32295.117	216.758	1990.591	24738060	24738060	COP	0912-COP-V1	1	1
1195	r19c2	634	29357.579	216.506	2102.937	18612705	18612705	COP	0912-COP-V1	1	1
1196	r20c2	0	NaN	NaN	NaN	NaN	NaN	COP	0912-COP-V1	1	1
1197	r21c2	1	20655.000	212.500	2336.500	20655	20655	COP	0912-COP-V1	1	1
1198	r22c2	874	30399.559	212.197	2436.016	26569215	26569215	COP	0912-COP-V1	1	1
1199	r23c2	511	29554.051	211.443	2545.608	15102120	15102120	COP	0912-COP-V1	1	1
1200	r24c2	1087	31803.215	211.811	2657.379	34570095	34570095	COP	0912-COP-V1	1	1
1201	r1c3	1034	30206.896	325.477	97.717	31233930	31233930	COP	0912-COP-V1	1	1
1202	r2c3	1026	31764.898	326.845	211.090	32590785	32590785	COP	0912-COP-V1	1	1
1203	r3c3	0	NaN	NaN	NaN	NaN	NaN	COP	0912-COP-V1	1	1
1204	r4c3	972	31224.120	326.741	437.903	30349845	30349845	COP	0912-COP-V1	1	1
1205	r5c3	728	31151.683	327.923	549.838	22678425	22678425	COP	0912-COP-V1	1	1
1206	r6c3	949	33215.564	327.215	661.152	31521570	31521570	COP	0912-COP-V1	1	1
1207	r7c3	1036	31534.836	328.286	772.513	32670090	32670090	COP	0912-COP-V1	1	1
1208	r8c3	1266	33280.521	328.327	885.113	42133140	42133140	COP	0912-COP-V1	1	1
1209	r9c3	1115	33421.009	328.960	994.164	37264425	37264425	COP	0912-COP-V1	1	1
1210	r10c3	0	NaN	NaN	NaN	NaN	NaN	COP	0912-COP-V1	1	1
1211	r11c3	873	32635.326	330.421	1217.372	28490640	28490640	COP	0912-COP-V1	1	1
1212	r12c3	0	NaN	NaN	NaN	NaN	NaN	COP	0912-COP-V1	1	1
1213	r13c3	0	NaN	NaN	NaN	NaN	NaN	COP	0912-COP-V1	1	1
1214	r14c3	1091	34307.667	329.057	1550.611	37429665	37429665	COP	0912-COP-V1	1	1
1215	r15c3	981	33879.128	328.588	1661.765	33235425	33235425	COP	0912-COP-V1	1	1
1216	r16c3	0	NaN	NaN	NaN	NaN	NaN	COP	0912-COP-V1	1	1
1217	r17c3	1210	33962.417	328.950	1881.426	41094525	41094525	COP	0912-COP-V1	1	1
1218	r18c3	1188	34387.652	329.188	1991.774	40852530	40852530	COP	0912-COP-V1	1	1
1219	r19c3	389	27880.219	327.788	2104.063	10845405	10845405	COP	0912-COP-V1	1	1
1220	r20c3	955	31370.073	327.594	2214.323	29958420	29958420	COP	0912-COP-V1	1	1
1221	r21c3	881	31791.351	327.132	2324.699	28008180	28008180	COP	0912-COP-V1	1	1
1222	r22c3	793	29934.042	326.112	2436.035	23737695	23737695	COP	0912-COP-V1	1	1
1223	r23c3	1074	31066.313	325.625	2546.410	33365220	33365220	COP	0912-COP-V1	1	1
1224	r24c3	1073	32084.846	324.194	2657.638	34427040	34427040	COP	0912-COP-V1	1	1
1225	r1c4	924	31057.289	438.391	99.321	28696935	28696935	COP	0912-COP-V1	1	1
1226	r2c4	1213	31111.892	439.105	212.779	37738725	37738725	COP	0912-COP-V1	1	1
1227	r3c4	761	30199.238	439.086	325.133	22981620	22981620	COP	0912-COP-V1	1	1
1228	r4c4	929	31649.370	440.315	437.723	29402265	29402265	COP	0912-COP-V1	1	1
1229	r5c4	1026	32949.181	439.885	549.446	33805860	33805860	COP	0912-COP-V1	1	1
1230	r6c4	1118	32943.354	440.708	662.586	36830670	36830670	COP	0912-COP-V1	1	1
1231	r7c4	1043	32943.408	440.643	773.653	34359975	34359975	COP	0912-COP-V1	1	1
1232	r8c4	754	30508.687	441.172	885.585	23003550	23003550	COP	0912-COP-V1	1	1
1233	r9c4	791	31339.532	441.668	994.635	24789570	24789570	COP	0912-COP-V1	1	1
1234	r10c4	1285	33608.603	441.300	1106.993	43187055	43187055	COP	0912-COP-V1	1	1
1235	r11c4	1224	33272.708	440.789	1217.409	40725795	40725795	COP	0912-COP-V1	1	1
1236	r12c4	903	33484.635	441.006	1329.193	30236625	30236625	COP	0912-COP-V1	1	1
1237	r13c4	1100	33702.191	441.267	1439.872	37072410	37072410	COP	0912-COP-V1	1	1
1238	r14c4	1197	35056.429	441.066	1551.542	41962545	41962545	COP	0912-COP-V1	1	1
1239	r15c4	421	25758.029	441.224	1661.994	10844130	10844130	COP	0912-COP-V1	1	1
1240	r16c4	937	32578.767	440.427	1772.671	30526305	30526305	COP	0912-COP-V1	1	1
1241	r17c4	504	25329.494	440.696	1882.554	12766065	12766065	COP	0912-COP-V1	1	1
1242	r18c4	1296	34370.498	440.397	1992.064	44544165	44544165	COP	0912-COP-V1	1	1
1243	r19c4	1074	34196.117	439.366	2102.479	36726630	36726630	COP	0912-COP-V1	1	1
1244	r20c4	645	28772.302	439.340	2213.317	18558135	18558135	COP	0912-COP-V1	1	1
1245	r21c4	1201	33783.572	438.385	2324.622	40574070	40574070	COP	0912-COP-V1	1	1
1246	r22c4	752	30260.226	438.019	2435.726	22755690	22755690	COP	0912-COP-V1	1	1
1247	r23c4	711	29657.110	437.248	2545.989	21086205	21086205	COP	0912-COP-V1	1	1
1248	r24c4	683	30222.167	437.181	2656.466	20641740	20641740	COP	0912-COP-V1	1	1
1249	r1c5	1332	32963.536	551.800	101.253	43907430	43907430	COP	0912-COP-V1	1	1
1250	r2c5	803	31494.247	553.078	213.422	25289880	25289880	COP	0912-COP-V1	1	1
1251	r3c5	707	31921.167	552.513	326.726	22568265	22568265	COP	0912-COP-V1	1	1
1252	r4c5	0	NaN	NaN	NaN	NaN	NaN	COP	0912-COP-V1	1	1
1253	r5c5	65	24017.077	553.746	558.285	1561110	1561110	COP	0912-COP-V1	1	1
1254	r6c5	1230	34035.244	554.307	663.372	41863350	41863350	COP	0912-COP-V1	1	1
1255	r7c5	986	33272.586	552.612	775.041	32806770	32806770	COP	0912-COP-V1	1	1
1256	r8c5	1061	33298.530	553.689	886.074	35329740	35329740	COP	0912-COP-V1	1	1
1257	r9c5	707	31877.525	553.919	995.634	22537410	22537410	COP	0912-COP-V1	1	1
1258	r10c5	1390	34858.133	553.962	1107.114	48452805.000	48452805.000	COP	0912-COP-V1	1	1
1259	r11c5	826	32067.331	553.493	1218.580	26487615	26487615	COP	0912-COP-V1	1	1
1260	r12c5	1232	34729.675	554.025	1329.441	42786960.000	42786960.000	COP	0912-COP-V1	1	1
1261	r13c5	0	NaN	NaN	NaN	NaN	NaN	COP	0912-COP-V1	1	1
1262	r14c5	0	NaN	NaN	NaN	NaN	NaN	COP	0912-COP-V1	1	1
1263	r15c5	1009	34931.967	552.673	1662.364	35246355	35246355	COP	0912-COP-V1	1	1
1264	r16c5	653	31478.637	552.887	1772.312	20555550	20555550	COP	0912-COP-V1	1	1
1265	r17c5	704	31153.104	552.945	1881.953	21931785	21931785	COP	0912-COP-V1	1	1
1266	r18c5	1084	33249.742	553.528	1992.428	36042720	36042720	COP	0912-COP-V1	1	1
1267	r19c5	1147	33573.073	550.979	2103.484	38508315	38508315	COP	0912-COP-V1	1	1
1268	r20c5	840	31213.214	551.439	2214.118	26219100	26219100	COP	0912-COP-V1	1	1
1269	r21c5	1386	32803.193	549.703	2326.256	45465225	45465225	COP	0912-COP-V1	1	1
1270	r22c5	1135	33286.150	550.022	2435.765	37779780	37779780	COP	0912-COP-V1	1	1
1271	r23c5	580	27655.190	548.688	2546.455	16040010	16040010	COP	0912-COP-V1	1	1
1272	r24c5	0	NaN	NaN	NaN	NaN	NaN	COP	0912-COP-V1	1	1
1273	r1c6	1111	32726.760	665.200	102.259	36359430	36359430	COP	0912-COP-V1	1	1
1274	r2c6	290	24836.121	664.786	216.041	7202475	7202475	COP	0912-COP-V1	1	1
1275	r3c6	0	NaN	NaN	NaN	NaN	NaN	COP	0912-COP-V1	1	1
1276	r4c6	1140	33232.316	665.490	440.173	37884840	37884840	COP	0912-COP-V1	1	1
1277	r5c6	855	30993.684	665.092	552.473	26499600	26499600	COP	0912-COP-V1	1	1
1278	r6c6	0	NaN	NaN	NaN	NaN	NaN	COP	0912-COP-V1	1	1
1279	r7c6	1081	33336.827	665.997	775.693	36037110	36037110	COP	0912-COP-V1	1	1
1280	r8c6	1053	34401.994	665.481	887.882	36225300	36225300	COP	0912-COP-V1	1	1
1281	r9c6	0	NaN	NaN	NaN	NaN	NaN	COP	0912-COP-V1	1	1
1282	r10c6	149	26152.047	671.983	1104.822	3896655	3896655	COP	0912-COP-V1	1	1
1283	r11c6	1115	34497.955	666.203	1219.848	38465220	38465220	COP	0912-COP-V1	1	1
1284	r12c6	1027	33166.884	665.543	1330.152	34062390	34062390	COP	0912-COP-V1	1	1
1285	r13c6	1247	35146.034	665.089	1442.093	43827105	43827105	COP	0912-COP-V1	1	1
1286	r14c6	0	NaN	NaN	NaN	NaN	NaN	COP	0912-COP-V1	1	1
1287	r15c6	1001	31196.868	665.145	1662.482	31228065	31228065	COP	0912-COP-V1	1	1
1288	r16c6	1099	34974.445	663.464	1773.353	38436915	38436915	COP	0912-COP-V1	1	1
1289	r17c6	1086	33468.163	665.265	1881.989	36346425	36346425	COP	0912-COP-V1	1	1
1290	r18c6	1021	33943.722	663.487	1992.169	34656540	34656540	COP	0912-COP-V1	1	1
1291	r19c6	836	32558.864	664.134	2103.093	27219210	27219210	COP	0912-COP-V1	1	1
1292	r20c6	836	30930.951	663.378	2213.834	25858275	25858275	COP	0912-COP-V1	1	1
1293	r21c6	971	32268.924	662.209	2325.383	31333125	31333125	COP	0912-COP-V1	1	1
1294	r22c6	885	31907.559	661.381	2436.055	28238190	28238190	COP	0912-COP-V1	1	1
1295	r23c6	850	31971.000	660.946	2546.741	27175350	27175350	COP	0912-COP-V1	1	1
1296	r24c6	1263	33962.043	659.920	2657.811	42894060	42894060	COP	0912-COP-V1	1	1
1297	r1c7	824	29600.425	776.551	103.618	24390750	24390750	COP	0912-COP-V1	1	1
1298	r2c7	1400	32706.300	776.727	216.745	45788820	45788820	COP	0912-COP-V1	1	1
1299	r3c7	1019	33202.552	777.556	328.427	33833400	33833400	COP	0912-COP-V1	1	1
1300	r4c7	0	NaN	NaN	NaN	NaN	NaN	COP	0912-COP-V1	1	1
1301	r5c7	1327	33454.578	777.749	553.281	44394225	44394225	COP	0912-COP-V1	1	1
1302	r6c7	534	29106.770	776.612	664.970	15543015	15543015	COP	0912-COP-V1	1	1
1303	r7c7	1024	32550.103	777.426	777.147	33331305	33331305	COP	0912-COP-V1	1	1
1304	r8c7	1064	33561.020	777.461	888.579	35708925	35708925	COP	0912-COP-V1	1	1
1305	r9c7	0	NaN	NaN	NaN	NaN	NaN	COP	0912-COP-V1	1	1
1306	r10c7	1290	33654.465	777.736	1108.984	43414260	43414260	COP	0912-COP-V1	1	1
1307	r11c7	1237	34644.749	777.800	1220.159	42855555	42855555	COP	0912-COP-V1	1	1
1308	r12c7	1167	34339.344	777.032	1331.636	40074015	40074015	COP	0912-COP-V1	1	1
1309	r13c7	1419	34145.740	776.632	1441.982	48452805	48452805	COP	0912-COP-V1	1	1
1310	r14c7	826	33516.755	774.558	1552.984	27684840	27684840	COP	0912-COP-V1	1	1
1311	r15c7	738	30634.553	776.327	1664.789	22608300	22608300	COP	0912-COP-V1	1	1
1312	r16c7	293	28279.761	778.309	1771.985	8285970	8285970	COP	0912-COP-V1	1	1
1313	r17c7	705	33221.255	777.413	1882.916	23420985	23420985	COP	0912-COP-V1	1	1
1314	r18c7	1169	33213.914	775.647	1993.581	38827065.000	38827065.000	COP	0912-COP-V1	1	1
1315	r19c7	1073	32908.546	775.342	2103.849	35310870	35310870	COP	0912-COP-V1	1	1
1316	r20c7	1056	34490.923	773.809	2215.202	36422415	36422415	COP	0912-COP-V1	1	1
1317	r21c7	493	27241.552	773.417	2324.958	13430085	13430085	COP	0912-COP-V1	1	1
1318	r22c7	742	30398.268	772.437	2436.265	22555515	22555515	COP	0912-COP-V1	1	1
1319	r23c7	999	32094.264	771.653	2547.616	32062170	32062170	COP	0912-COP-V1	1	1
1320	r24c7	0	NaN	NaN	NaN	NaN	NaN	COP	0912-COP-V1	1	1
1321	r1c8	0	NaN	NaN	NaN	NaN	NaN	COP	0912-COP-V1	1	1
1322	r2c8	0	NaN	NaN	NaN	NaN	NaN	COP	0912-COP-V1	1	1
1323	r3c8	387	27995.969	886.526	333.301	10834440	10834440	COP	0912-COP-V1	1	1
1324	r4c8	844	31148.371	889.767	442.140	26289225	26289225	COP	0912-COP-V1	1	1
1325	r5c8	1021	33244.158	889.505	553.771	33942285	33942285	COP	0912-COP-V1	1	1
1326	r6c8	0	NaN	NaN	NaN	NaN	NaN	COP	0912-COP-V1	1	1
1327	r7c8	857	32238.903	889.297	777.313	27628740	27628740	COP	0912-COP-V1	1	1
1328	r8c8	1173	34074.783	889.382	889.458	39969720.000	39969720.000	COP	0912-COP-V1	1	1
1329	r9c8	0	NaN	NaN	NaN	NaN	NaN	COP	0912-COP-V1	1	1
1330	r10c8	1180	34530.674	889.919	1109.667	40746195.000	40746195.000	COP	0912-COP-V1	1	1
1331	r11c8	1166	35044.130	889.292	1220.937	40861455	40861455	COP	0912-COP-V1	1	1
1332	r12c8	255	26187.000	889.065	1328.763	6677685	6677685	COP	0912-COP-V1	1	1
1333	r13c8	1022	32280.455	888.121	1442.292	32990625	32990625	COP	0912-COP-V1	1	1
1334	r14c8	1250	34423.572	887.934	1553.552	43029465	43029465	COP	0912-COP-V1	1	1
1335	r15c8	0	NaN	NaN	NaN	NaN	NaN	COP	0912-COP-V1	1	1
1336	r16c8	695	32983.424	888.008	1773.880	22923480	22923480	COP	0912-COP-V1	1	1
1337	r17c8	1090	33480.798	887.298	1883.172	36494070	36494070	COP	0912-COP-V1	1	1
1338	r18c8	928	31858.788	887.714	1994.034	29564955	29564955	COP	0912-COP-V1	1	1
1339	r19c8	503	26069.314	886.466	2104.283	13112865	13112865	COP	0912-COP-V1	1	1
1340	r20c8	1368	35093.816	885.770	2215.093	48008340	48008340	COP	0912-COP-V1	1	1
1341	r21c8	1024	32893.755	885.368	2324.964	33683205	33683205	COP	0912-COP-V1	1	1
1342	r22c8	1102	33508.435	884.230	2436.085	36926295	36926295	COP	0912-COP-V1	1	1
1343	r23c8	624	28029.159	883.976	2546.734	17490195	17490195	COP	0912-COP-V1	1	1
1344	r24c8	569	30124.956	881.607	2658.184	17141100	17141100	COP	0912-COP-V1	1	1
1345	r1c9	1116	32402.137	1001.996	106.231	36160785	36160785	COP	0912-COP-V1	1	1
1346	r2c9	937	32321.862	1002.256	218.787	30285585	30285585	COP	0912-COP-V1	1	1
1347	r3c9	794	31671.385	1002.387	331.924	25147080	25147080	COP	0912-COP-V1	1	1
1348	r4c9	931	32186.423	1003.334	444.317	29965560	29965560	COP	0912-COP-V1	1	1
1349	r5c9	1313	32170.396	1001.569	555.582	42239730	42239730	COP	0912-COP-V1	1	1
1350	r6c9	589	30887.470	1000.824	666.654	18192720	18192720	COP	0912-COP-V1	1	1
1351	r7c9	1069	33814.336	1000.811	778.429	36147525	36147525	COP	0912-COP-V1	1	1
1352	r8c9	977	32929.713	1000.872	889.734	32172330.000	32172330.000	COP	0912-COP-V1	1	1
1353	r9c9	0	NaN	NaN	NaN	NaN	NaN	COP	0912-COP-V1	1	1
1354	r10c9	897	32236.321	1001.900	1109.837	28915980	28915980	COP	0912-COP-V1	1	1
1355	r11c9	1191	33940.479	1001.090	1221.127	40423110	40423110	COP	0912-COP-V1	1	1
1356	r12c9	1193	34300.599	999.766	1332.922	40920615	40920615	COP	0912-COP-V1	1	1
1357	r13c9	1015	33075.887	1000.159	1443.290	33572025	33572025	COP	0912-COP-V1	1	1
1358	r14c9	920	31785.473	999.455	1554.359	29242635	29242635	COP	0912-COP-V1	1	1
1359	r15c9	334	26029.850	999.093	1663.596	8693970	8693970	COP	0912-COP-V1	1	1
1360	r16c9	1066	33903.518	998.348	1775.703	36141150	36141150	COP	0912-COP-V1	1	1
1361	r17c9	590	28750.169	998.685	1884.068	16962600	16962600	COP	0912-COP-V1	1	1
1362	r18c9	1132	34722.800	997.727	1994.312	39306210	39306210	COP	0912-COP-V1	1	1
1363	r19c9	827	31351.741	996.906	2105.466	25927890	25927890	COP	0912-COP-V1	1	1
1364	r20c9	1298	33277.893	997.410	2215.475	43194705	43194705	COP	0912-COP-V1	1	1
1365	r21c9	194	28387.809	996.763	2325.314	5507235	5507235	COP	0912-COP-V1	1	1
1366	r22c9	1375	32760.731	995.678	2437.129	45046005	45046005	COP	0912-COP-V1	1	1
1367	r23c9	940	32855.665	994.388	2546.834	30884325.000	30884325.000	COP	0912-COP-V1	1	1
1368	r24c9	999	31440.045	993.133	2658.211	31408605	31408605	COP	0912-COP-V1	1	1
1369	r1c10	1095	33767.589	1113.910	107.754	36975510	36975510	COP	0912-COP-V1	1	1
1370	r2c10	999	32335.736	1114.403	220.602	32303400	32303400	COP	0912-COP-V1	1	1
1371	r3c10	516	26962.297	1111.878	335.579	13912545	13912545	COP	0912-COP-V1	1	1
1372	r4c10	1187	33043.660	1114.419	444.407	39222825	39222825	COP	0912-COP-V1	1	1
1373	r5c10	902	31155.798	1112.916	556.217	28102530	28102530	COP	0912-COP-V1	1	1
1374	r6c10	1151	34569.005	1113.344	668.037	39788925	39788925	COP	0912-COP-V1	1	1
1375	r7c10	1196	33769.164	1113.459	780.125	40387920.000	40387920.000	COP	0912-COP-V1	1	1
1376	r8c10	755	31917.556	1113.276	890.978	24097755	24097755	COP	0912-COP-V1	1	1
1377	r9c10	1082	34944.663	1113.759	1000.185	37810125	37810125	COP	0912-COP-V1	1	1
1378	r10c10	0	NaN	NaN	NaN	NaN	NaN	COP	0912-COP-V1	1	1
1379	r11c10	0	NaN	NaN	NaN	NaN	NaN	COP	0912-COP-V1	1	1
1380	r12c10	620	32410.911	1111.690	1333.274	20094765	20094765	COP	0912-COP-V1	1	1
1381	r13c10	0	NaN	NaN	NaN	NaN	NaN	COP	0912-COP-V1	1	1
1382	r14c10	351	26848.376	1109.073	1555.850	9423780	9423780	COP	0912-COP-V1	1	1
1383	r15c10	1090	35925.289	1110.482	1665.559	39158565	39158565	COP	0912-COP-V1	1	1
1384	r16c10	581	30092.194	1109.751	1775.722	17483565	17483565	COP	0912-COP-V1	1	1
1385	r17c10	1003	33424.322	1110.048	1884.391	33524595.000	33524595.000	COP	0912-COP-V1	1	1
1386	r18c10	0	NaN	NaN	NaN	NaN	NaN	COP	0912-COP-V1	1	1
1387	r19c10	940	32493.782	1109.020	2104.989	30544155	30544155	COP	0912-COP-V1	1	1
1388	r20c10	536	28654.198	1107.026	2214.056	15358650	15358650	COP	0912-COP-V1	1	1
1389	r21c10	0	NaN	NaN	NaN	NaN	NaN	COP	0912-COP-V1	1	1
1390	r22c10	637	31981.484	1106.114	2436.214	20372205	20372205	COP	0912-COP-V1	1	1
1391	r23c10	0	NaN	NaN	NaN	NaN	NaN	COP	0912-COP-V1	1	1
1392	r24c10	998	31691.032	1105.848	2658.603	31627650	31627650	COP	0912-COP-V1	1	1
1393	r1c11	932	33024.415	1226.534	108.649	30778755.000	30778755.000	COP	0912-COP-V1	1	1
1394	r2c11	257	24663.560	1226.461	223.173	6338535	6338535	COP	0912-COP-V1	1	1
1395	r3c11	1410	34149.202	1225.710	333.294	48150375	48150375	COP	0912-COP-V1	1	1
1396	r4c11	958	31284.348	1225.197	445.987	29970405	29970405	COP	0912-COP-V1	1	1
1397	r5c11	1389	34024.233	1224.995	557.565	47259660.000	47259660.000	COP	0912-COP-V1	1	1
1398	r6c11	739	31258.376	1224.415	668.454	23099940	23099940	COP	0912-COP-V1	1	1
1399	r7c11	501	29373.353	1224.624	780.528	14716050	14716050	COP	0912-COP-V1	1	1
1400	r8c11	1298	35093.344	1224.300	891.947	45551160	45551160	COP	0912-COP-V1	1	1
1401	r9c11	1132	33602.332	1224.841	1000.910	38037840	38037840	COP	0912-COP-V1	1	1
1402	r10c11	927	34283.608	1224.608	1111.580	31780905	31780905	COP	0912-COP-V1	1	1
1403	r11c11	0	NaN	NaN	NaN	NaN	NaN	COP	0912-COP-V1	1	1
1404	r12c11	861	34012.439	1223.023	1334.017	29284710	29284710	COP	0912-COP-V1	1	1
1405	r13c11	0	NaN	NaN	NaN	NaN	NaN	COP	0912-COP-V1	1	1
1406	r14c11	1287	35172.960	1222.118	1555.291	45267600.000	45267600.000	COP	0912-COP-V1	1	1
1407	r15c11	1033	33678.514	1221.249	1665.956	34789905	34789905	COP	0912-COP-V1	1	1
1408	r16c11	696	31222.112	1220.818	1776.858	21730590	21730590	COP	0912-COP-V1	1	1
1409	r17c11	0	NaN	NaN	NaN	NaN	NaN	COP	0912-COP-V1	1	1
1410	r18c11	981	32450.245	1220.518	1995.777	31833690	31833690	COP	0912-COP-V1	1	1
1411	r19c11	1129	35111.851	1219.578	2105.664	39641280	39641280	COP	0912-COP-V1	1	1
1412	r20c11	0	NaN	NaN	NaN	NaN	NaN	COP	0912-COP-V1	1	1
1413	r21c11	1196	33718.420	1218.352	2326.742	40327230	40327230	COP	0912-COP-V1	1	1
1414	r22c11	915	31371.131	1217.130	2437.265	28704585	28704585	COP	0912-COP-V1	1	1
1415	r23c11	825	30015.509	1216.639	2547.415	24762795	24762795	COP	0912-COP-V1	1	1
1416	r24c11	895	32601.251	1216.393	2657.982	29178120	29178120	COP	0912-COP-V1	1	1
1417	r1c12	1188	33650.341	1338.062	109.835	39976605	39976605	COP	0912-COP-V1	1	1
1418	r2c12	0	NaN	NaN	NaN	NaN	NaN	COP	0912-COP-V1	1	1
1419	r3c12	845	31637.201	1336.816	334.706	26733435	26733435	COP	0912-COP-V1	1	1
1420	r4c12	1353	34292.317	1337.242	446.724	46397505.000	46397505.000	COP	0912-COP-V1	1	1
1421	r5c12	1200	34494.488	1336.683	557.916	41393385	41393385	COP	0912-COP-V1	1	1
1422	r6c12	543	28878.867	1335.316	671.421	15681225	15681225	COP	0912-COP-V1	1	1
1423	r7c12	1092	33956.799	1335.908	781.676	37080825	37080825	COP	0912-COP-V1	1	1
1424	r8c12	597	29305.352	1335.788	892.534	17495295	17495295	COP	0912-COP-V1	1	1
1425	r9c12	941	33468.953	1335.890	1002.042	31494285	31494285	COP	0912-COP-V1	1	1
1426	r10c12	129	28354.419	1333.167	1110.647	3657720	3657720	COP	0912-COP-V1	1	1
1427	r11c12	992	33915.514	1333.969	1223.980	33644190	33644190	COP	0912-COP-V1	1	1
1428	r12c12	1006	32542.664	1333.858	1335.083	32737920	32737920	COP	0912-COP-V1	1	1
1429	r13c12	1362	35667.985	1333.985	1445.810	48579795	48579795	COP	0912-COP-V1	1	1
1430	r14c12	596	29091.820	1332.272	1556.111	17338725	17338725	COP	0912-COP-V1	1	1
1431	r15c12	590	30142.297	1332.544	1666.805	17783955	17783955	COP	0912-COP-V1	1	1
1432	r16c12	1183	34069.552	1331.943	1776.931	40304280	40304280	COP	0912-COP-V1	1	1
1433	r17c12	1059	33731.997	1332.253	1885.712	35722185	35722185	COP	0912-COP-V1	1	1
1434	r18c12	943	33359.841	1331.142	1996.529	31458330	31458330	COP	0912-COP-V1	1	1
1435	r19c12	1090	34164.151	1330.385	2106.085	37238925	37238925	COP	0912-COP-V1	1	1
1436	r20c12	389	28642.596	1328.009	2218.870	11141970	11141970	COP	0912-COP-V1	1	1
1437	r21c12	701	31920.835	1329.256	2327.661	22376505	22376505	COP	0912-COP-V1	1	1
1438	r22c12	1213	32678.050	1328.164	2437.933	39638475	39638475	COP	0912-COP-V1	1	1
1439	r23c12	0	NaN	NaN	NaN	NaN	NaN	COP	0912-COP-V1	1	1
1440	r24c12	1000	31913.760	1325.801	2659.008	31913760	31913760	COP	0912-COP-V1	1	1
1441	r1c13	250	29039.400	1444.944	111.260	7259850	7259850	COP	0912-COP-V1	1	1
1442	r2c13	586	28415.094	1446.625	223.164	16651245	16651245	COP	0912-COP-V1	1	1
1443	r3c13	0	NaN	NaN	NaN	NaN	NaN	COP	0912-COP-V1	1	1
1444	r4c13	0	NaN	NaN	NaN	NaN	NaN	COP	0912-COP-V1	1	1
1445	r5c13	303	29896.436	1440.530	557.328	9058620	9058620	COP	0912-COP-V1	1	1
1446	r6c13	658	30024.506	1447.087	670.845	19756125	19756125	COP	0912-COP-V1	1	1
1447	r7c13	0	NaN	NaN	NaN	NaN	NaN	COP	0912-COP-V1	1	1
1448	r8c13	917	32173.937	1444.968	893.192	29503500	29503500	COP	0912-COP-V1	1	1
1449	r9c13	295	26525.186	1442.158	1002.415	7824930.000	7824930.000	COP	0912-COP-V1	1	1
1450	r10c13	637	30720.094	1444.502	1113.932	19568700	19568700	COP	0912-COP-V1	1	1
1451	r11c13	0	NaN	NaN	NaN	NaN	NaN	COP	0912-COP-V1	1	1
1452	r12c13	0	NaN	NaN	NaN	NaN	NaN	COP	0912-COP-V1	1	1
1453	r13c13	132	24304.205	1444.212	1450.553	3208155	3208155	COP	0912-COP-V1	1	1
1454	r14c13	488	29619.713	1444.447	1557.365	14454420	14454420	COP	0912-COP-V1	1	1
1455	r15c13	51	24995.000	1438.186	1673.500	1274745	1274745	COP	0912-COP-V1	1	1
1456	r16c13	554	29697.374	1442.733	1777.200	16452345	16452345	COP	0912-COP-V1	1	1
1457	r17c13	556	28940.207	1439.599	1886.072	16090755	16090755	COP	0912-COP-V1	1	1
1458	r18c13	605	29633.107	1439.328	1997.275	17928030	17928030	COP	0912-COP-V1	1	1
1459	r19c13	0	NaN	NaN	NaN	NaN	NaN	COP	0912-COP-V1	1	1
1460	r20c13	0	NaN	NaN	NaN	NaN	NaN	COP	0912-COP-V1	1	1
1461	r21c13	846	30994.858	1436.759	2326.682	26221650	26221650	COP	0912-COP-V1	1	1
1462	r22c13	496	27310.706	1437.210	2438.141	13546110	13546110	COP	0912-COP-V1	1	1
1463	r23c13	517	28546.683	1435.877	2549.102	14758635	14758635	COP	0912-COP-V1	1	1
1464	r24c13	147	25543.367	1440.901	2656.527	3754875	3754875	COP	0912-COP-V1	1	1
1465	r1c14	366	26490.738	1557.702	111.828	9695610	9695610	COP	0912-COP-V1	1	1
1466	r2c14	985	31757.208	1559.426	224.027	31280850	31280850	COP	0912-COP-V1	1	1
1467	r3c14	797	31341.644	1559.264	336.157	24979290	24979290	COP	0912-COP-V1	1	1
1468	r4c14	1196	33678.123	1557.622	447.977	40279035	40279035	COP	0912-COP-V1	1	1
1469	r5c14	703	30324.687	1558.035	559.821	21318255	21318255	COP	0912-COP-V1	1	1
1470	r6c14	89	25041.573	1554.051	663.826	2228700	2228700	COP	0912-COP-V1	1	1
1471	r7c14	957	32367.680	1556.491	783.080	30975870	30975870	COP	0912-COP-V1	1	1
1472	r8c14	0	NaN	NaN	NaN	NaN	NaN	COP	0912-COP-V1	1	1
1473	r9c14	25	25041.000	1558.260	994.180	626025	626025	COP	0912-COP-V1	1	1
1474	r10c14	912	33385.428	1556.854	1114.462	30447510	30447510	COP	0912-COP-V1	1	1
1475	r11c14	376	27751.596	1557.718	1227.582	10434600	10434600	COP	0912-COP-V1	1	1
1476	r12c14	972	32706.373	1554.715	1336.453	31790595	31790595	COP	0912-COP-V1	1	1
1477	r13c14	832	34017.061	1554.416	1446.470	28302195	28302195	COP	0912-COP-V1	1	1
1478	r14c14	771	31757.918	1554.213	1557.839	24485355	24485355	COP	0912-COP-V1	1	1
1479	r15c14	710	31590.549	1553.596	1667.665	22429290	22429290	COP	0912-COP-V1	1	1
1480	r16c14	789	31949.981	1551.671	1778.016	25208535	25208535	COP	0912-COP-V1	1	1
1481	r17c14	750	32693.040	1551.741	1887.444	24519780	24519780	COP	0912-COP-V1	1	1
1482	r18c14	263	24682.643	1550.435	1995.196	6491535	6491535	COP	0912-COP-V1	1	1
1483	r19c14	616	30696.453	1551.432	2106.339	18909015	18909015	COP	0912-COP-V1	1	1
1484	r20c14	1060	33937.373	1549.091	2217.700	35973615	35973615	COP	0912-COP-V1	1	1
1485	r21c14	0	NaN	NaN	NaN	NaN	NaN	COP	0912-COP-V1	1	1
1486	r22c14	923	33338.142	1547.750	2438.660	30771105	30771105	COP	0912-COP-V1	1	1
1487	r23c14	0	NaN	NaN	NaN	NaN	NaN	COP	0912-COP-V1	1	1
1488	r24c14	432	25661.146	1544.785	2658.720	11085615	11085615	COP	0912-COP-V1	1	1
1489	r1c15	489	27114.479	1671.995	111.488	13258980	13258980	COP	0912-COP-V1	1	1
1490	r2c15	765	31043.000	1671.754	225.865	23747895	23747895	COP	0912-COP-V1	1	1
1491	r3c15	1101	33490.926	1669.988	337.069	36873510	36873510	COP	0912-COP-V1	1	1
1492	r4c15	1080	32721.222	1669.999	450.551	35338920	35338920	COP	0912-COP-V1	1	1
1493	r5c15	1199	34434.996	1668.889	561.472	41287560	41287560	COP	0912-COP-V1	1	1
1494	r6c15	631	30914.002	1668.942	672.174	19506735	19506735	COP	0912-COP-V1	1	1
1495	r7c15	682	32537.177	1667.431	786.837	22190355	22190355	COP	0912-COP-V1	1	1
1496	r8c15	713	30439.776	1667.204	895.757	21703560	21703560	COP	0912-COP-V1	1	1
1497	r9c15	117	28692.949	1672.979	997.278	3357075	3357075	COP	0912-COP-V1	1	1
1498	r10c15	843	31951.833	1668.416	1114.733	26935395	26935395	COP	0912-COP-V1	1	1
1499	r11c15	993	35122.462	1667.136	1225.583	34876605	34876605	COP	0912-COP-V1	1	1
1500	r12c15	843	31489.929	1665.850	1338.244	26546010	26546010	COP	0912-COP-V1	1	1
1501	r13c15	0	NaN	NaN	NaN	NaN	NaN	COP	0912-COP-V1	1	1
1502	r14c15	1069	34057.886	1664.163	1557.583	36407880	36407880	COP	0912-COP-V1	1	1
1503	r15c15	897	33578.980	1663.934	1668.297	30120345.000	30120345.000	COP	0912-COP-V1	1	1
1504	r16c15	615	30815.610	1663.776	1778.547	18951600	18951600	COP	0912-COP-V1	1	1
1505	r17c15	589	30260.144	1662.894	1887.084	17823225	17823225	COP	0912-COP-V1	1	1
1506	r18c15	1014	33642.899	1662.184	1997.664	34113900	34113900	COP	0912-COP-V1	1	1
1507	r19c15	987	33601.869	1663.157	2108.096	33165045.000	33165045.000	COP	0912-COP-V1	1	1
1508	r20c15	847	33164.451	1660.349	2218.881	28090290.000	28090290.000	COP	0912-COP-V1	1	1
1509	r21c15	0	NaN	NaN	NaN	NaN	NaN	COP	0912-COP-V1	1	1
1510	r22c15	917	32444.509	1658.285	2439.076	29751615	29751615	COP	0912-COP-V1	1	1
1511	r23c15	589	30786.163	1658.135	2550.575	18133050	18133050	COP	0912-COP-V1	1	1
1512	r24c15	1099	32569.695	1656.027	2660.331	35794095	35794095	COP	0912-COP-V1	1	1
1513	r1c16	534	30835.899	1784.408	111.831	16466370	16466370	COP	0912-COP-V1	1	1
1514	r2c16	1104	33192.269	1782.644	225.714	36644265	36644265	COP	0912-COP-V1	1	1
1515	r3c16	664	32055.497	1780.947	337.253	21284850	21284850	COP	0912-COP-V1	1	1
1516	r4c16	877	31147.509	1780.850	450.529	27316365	27316365	COP	0912-COP-V1	1	1
1517	r5c16	979	33177.349	1780.723	561.673	32480625	32480625	COP	0912-COP-V1	1	1
1518	r6c16	691	32218.936	1781.135	672.943	22263285	22263285	COP	0912-COP-V1	1	1
1519	r7c16	435	24801.828	1779.856	785.052	10788795	10788795	COP	0912-COP-V1	1	1
1520	r8c16	899	32866.068	1777.877	895.387	29546595.000	29546595.000	COP	0912-COP-V1	1	1
1521	r9c16	0	NaN	NaN	NaN	NaN	NaN	COP	0912-COP-V1	1	1
1522	r10c16	1162	33598.115	1778.778	1115.942	39041010	39041010	COP	0912-COP-V1	1	1
1523	r11c16	1050	34986.243	1777.239	1225.956	36735555	36735555	COP	0912-COP-V1	1	1
1524	r12c16	386	23706.412	1777.161	1337.573	9150675	9150675	COP	0912-COP-V1	1	1
1525	r13c16	797	32641.600	1775.684	1447.954	26015355	26015355	COP	0912-COP-V1	1	1
1526	r14c16	858	33344.668	1774.402	1559.132	28609725	28609725	COP	0912-COP-V1	1	1
1527	r15c16	964	33984.040	1774.426	1668.977	32760615.000	32760615.000	COP	0912-COP-V1	1	1
1528	r16c16	732	32239.037	1772.829	1779.790	23598975	23598975	COP	0912-COP-V1	1	1
1529	r17c16	0	NaN	NaN	NaN	NaN	NaN	COP	0912-COP-V1	1	1
1530	r18c16	0	NaN	NaN	NaN	NaN	NaN	COP	0912-COP-V1	1	1
1531	r19c16	810	32365.481	1771.431	2108.485	26216040	26216040	COP	0912-COP-V1	1	1
1532	r20c16	1062	33486.158	1770.592	2219.273	35562300.000	35562300.000	COP	0912-COP-V1	1	1
1533	r21c16	664	30977.892	1770.464	2329.544	20569320	20569320	COP	0912-COP-V1	1	1
1534	r22c16	858	32721.731	1768.807	2439.872	28075245	28075245	COP	0912-COP-V1	1	1
1535	r23c16	681	29191.322	1767.026	2550.302	19879290	19879290	COP	0912-COP-V1	1	1
1536	r24c16	912	32943.372	1766.621	2660.110	30044355.000	30044355.000	COP	0912-COP-V1	1	1
1537	r1c17	1104	33070.312	1895.683	114.482	36509625	36509625	COP	0912-COP-V1	1	1
1538	r2c17	632	28568.070	1894.891	228.222	18055020	18055020	COP	0912-COP-V1	1	1
1539	r3c17	991	33234.142	1893.119	339.176	32935035.000	32935035.000	COP	0912-COP-V1	1	1
1540	r4c17	1136	33309.599	1892.594	451.440	37839705	37839705	COP	0912-COP-V1	1	1
1541	r5c17	596	30565.772	1891.022	564.346	18217200	18217200	COP	0912-COP-V1	1	1
1542	r6c17	1063	32904.835	1891.336	673.552	34977840	34977840	COP	0912-COP-V1	1	1
1543	r7c17	932	32746.980	1890.208	785.911	30520185	30520185	COP	0912-COP-V1	1	1
1544	r8c17	864	32934.549	1890.255	896.884	28455450	28455450	COP	0912-COP-V1	1	1
1545	r9c17	958	34051.816	1889.581	1005.502	32621640.000	32621640.000	COP	0912-COP-V1	1	1
1546	r10c17	525	29956.914	1890.626	1117.110	15727380	15727380	COP	0912-COP-V1	1	1
1547	r11c17	0	NaN	NaN	NaN	NaN	NaN	COP	0912-COP-V1	1	1
1548	r12c17	1170	34171.308	1887.949	1338.290	39980430	39980430	COP	0912-COP-V1	1	1
1549	r13c17	976	33830.610	1886.720	1448.885	33018675	33018675	COP	0912-COP-V1	1	1
1550	r14c17	1098	33732.691	1885.572	1559.652	37038495	37038495	COP	0912-COP-V1	1	1
1551	r15c17	941	33787.365	1883.996	1669.946	31793910	31793910	COP	0912-COP-V1	1	1
1552	r16c17	729	32405.988	1883.600	1779.942	23623965	23623965	COP	0912-COP-V1	1	1
1553	r17c17	846	32037.465	1883.661	1888.532	27103695	27103695	COP	0912-COP-V1	1	1
1554	r18c17	825	33275.182	1882.763	1997.410	27452025	27452025	COP	0912-COP-V1	1	1
1555	r19c17	1010	34080.371	1882.018	2109.901	34421175	34421175	COP	0912-COP-V1	1	1
1556	r20c17	698	30298.968	1880.789	2219.493	21148680	21148680	COP	0912-COP-V1	1	1
1557	r21c17	1174	33211.687	1880.674	2330.371	38990520	38990520	COP	0912-COP-V1	1	1
1558	r22c17	656	29436.562	1879.828	2439.591	19310385	19310385	COP	0912-COP-V1	1	1
1559	r23c17	483	27574.845	1876.345	2551.330	13318650	13318650	COP	0912-COP-V1	1	1
1560	r24c17	688	30965.821	1876.682	2661.231	21304485	21304485	COP	0912-COP-V1	1	1
1561	r1c18	1051	32794.310	2006.634	114.933	34466820	34466820	COP	0912-COP-V1	1	1
1562	r2c18	651	30253.341	2007.262	227.820	19694925	19694925	COP	0912-COP-V1	1	1
1563	r3c18	639	31206.573	2004.725	339.718	19941000	19941000	COP	0912-COP-V1	1	1
1564	r4c18	975	32071.415	2003.465	451.566	31269630	31269630	COP	0912-COP-V1	1	1
1565	r5c18	0	NaN	NaN	NaN	NaN	NaN	COP	0912-COP-V1	1	1
1566	r6c18	865	32874.069	2001.794	675.506	28436070	28436070	COP	0912-COP-V1	1	1
1567	r7c18	885	33032.729	2001.867	786.211	29233965.000	29233965.000	COP	0912-COP-V1	1	1
1568	r8c18	886	33003.505	2000.014	897.463	29241105	29241105	COP	0912-COP-V1	1	1
1569	r9c18	962	34300.151	2001.853	1006.109	32996745.000	32996745.000	COP	0912-COP-V1	1	1
1570	r10c18	0	NaN	NaN	NaN	NaN	NaN	COP	0912-COP-V1	1	1
1571	r11c18	1245	33668.807	2000.113	1228.709	41917665	41917665	COP	0912-COP-V1	1	1
1572	r12c18	1064	34133.571	1998.469	1338.839	36318120	36318120	COP	0912-COP-V1	1	1
1573	r13c18	928	33726.498	1997.592	1449.866	31298190	31298190	COP	0912-COP-V1	1	1
1574	r14c18	1064	34861.903	1996.004	1560.585	37093065	37093065	COP	0912-COP-V1	1	1
1575	r15c18	675	32400.489	1995.242	1670.139	21870330	21870330	COP	0912-COP-V1	1	1
1576	r16c18	430	27899.372	1994.309	1780.270	11996730	11996730	COP	0912-COP-V1	1	1
1577	r17c18	1029	34940.700	1994.678	1889.333	35953980	35953980	COP	0912-COP-V1	1	1
1578	r18c18	943	34158.372	1992.900	1999.836	32211345.000	32211345.000	COP	0912-COP-V1	1	1
1579	r19c18	1189	34707.023	1992.923	2109.589	41266650	41266650	COP	0912-COP-V1	1	1
1580	r20c18	0	NaN	NaN	NaN	NaN	NaN	COP	0912-COP-V1	1	1
1581	r21c18	425	29281.200	1989.966	2330.872	12444510	12444510	COP	0912-COP-V1	1	1
1582	r22c18	900	31194.717	1988.984	2440.799	28075245	28075245	COP	0912-COP-V1	1	1
1583	r23c18	1208	32665.753	1988.581	2551.281	39460230	39460230	COP	0912-COP-V1	1	1
1584	r24c18	766	31679.589	1988.000	2661.298	24266565	24266565	COP	0912-COP-V1	1	1
1585	r1c19	0	NaN	NaN	NaN	NaN	NaN	COP	0912-COP-V1	1	1
1586	r2c19	768	29250.625	2115.978	228.655	22464480	22464480	COP	0912-COP-V1	1	1
1587	r3c19	859	30698.556	2115.984	340.514	26370060	26370060	COP	0912-COP-V1	1	1
1588	r4c19	877	32596.676	2115.250	452.832	28587285	28587285	COP	0912-COP-V1	1	1
1589	r5c19	0	NaN	NaN	NaN	NaN	NaN	COP	0912-COP-V1	1	1
1590	r6c19	594	30832.247	2112.298	676.751	18314355	18314355	COP	0912-COP-V1	1	1
1591	r7c19	177	25870.254	2118.483	783.121	4579035	4579035	COP	0912-COP-V1	1	1
1592	r8c19	1265	35630.051	2111.235	899.276	45072015	45072015	COP	0912-COP-V1	1	1
1593	r9c19	801	33189.157	2111.410	1007.119	26584515.000	26584515.000	COP	0912-COP-V1	1	1
1594	r10c19	41	24442.683	2119.183	1118.646	1002150	1002150	COP	0912-COP-V1	1	1
1595	r11c19	533	30176.116	2111.644	1227.583	16083870	16083870	COP	0912-COP-V1	1	1
1596	r12c19	776	32800.032	2108.629	1339.451	25452825	25452825	COP	0912-COP-V1	1	1
1597	r13c19	1291	36419.373	2108.174	1450.680	47017410	47017410	COP	0912-COP-V1	1	1
1598	r14c19	597	30431.709	2106.039	1560.530	18167730	18167730	COP	0912-COP-V1	1	1
1599	r15c19	0	NaN	NaN	NaN	NaN	NaN	COP	0912-COP-V1	1	1
1600	r16c19	1063	34888.702	2105.286	1782.153	37086690	37086690	COP	0912-COP-V1	1	1
1601	r17c19	776	32336.366	2105.309	1890.174	25093020	25093020	COP	0912-COP-V1	1	1
1602	r18c19	1074	34160.503	2104.058	2000.481	36688380	36688380	COP	0912-COP-V1	1	1
1603	r19c19	1092	34315.247	2102.982	2111.029	37472250.000	37472250.000	COP	0912-COP-V1	1	1
1604	r20c19	1112	33776.493	2102.193	2221.064	37559460	37559460	COP	0912-COP-V1	1	1
1605	r21c19	483	26263.944	2100.835	2330.278	12685485	12685485	COP	0912-COP-V1	1	1
1606	r22c19	1150	33370.187	2099.936	2441.836	38375715	38375715	COP	0912-COP-V1	1	1
1607	r23c19	1146	33191.832	2096.142	2552.128	38037840	38037840	COP	0912-COP-V1	1	1
1608	r24c19	669	30891.211	2098.657	2663.294	20666220	20666220	COP	0912-COP-V1	1	1
1609	r1c20	1089	32676.061	2228.106	117.116	35584230	35584230	COP	0912-COP-V1	1	1
1610	r2c20	935	33256.909	2227.842	229.672	31095210.000	31095210.000	COP	0912-COP-V1	1	1
1611	r3c20	930	33005.500	2227.551	342.085	30695115	30695115	COP	0912-COP-V1	1	1
1612	r4c20	0	NaN	NaN	NaN	NaN	NaN	COP	0912-COP-V1	1	1
1613	r5c20	1071	33670.000	2224.897	565.209	36060570	36060570	COP	0912-COP-V1	1	1
1614	r6c20	70	23787.857	2225.386	677.186	1665150	1665150	COP	0912-COP-V1	1	1
1615	r7c20	606	30999.332	2223.464	787.749	18785595	18785595	COP	0912-COP-V1	1	1
1616	r8c20	1125	34883.773	2222.000	899.673	39244245	39244245	COP	0912-COP-V1	1	1
1617	r9c20	1013	34834.812	2222.489	1008.134	35287665	35287665	COP	0912-COP-V1	1	1
1618	r10c20	618	32667.233	2221.477	1118.526	20188350	20188350	COP	0912-COP-V1	1	1
1619	r11c20	950	33478.011	2221.271	1229.535	31804110	31804110	COP	0912-COP-V1	1	1
1620	r12c20	1050	35114.229	2219.781	1340.552	36869940	36869940	COP	0912-COP-V1	1	1
1621	r13c20	1006	34905.089	2218.756	1451.213	35114520	35114520	COP	0912-COP-V1	1	1
1622	r14c20	0	NaN	NaN	NaN	NaN	NaN	COP	0912-COP-V1	1	1
1623	r15c20	0	NaN	NaN	NaN	NaN	NaN	COP	0912-COP-V1	1	1
1624	r16c20	788	32553.921	2215.764	1782.763	25652490	25652490	COP	0912-COP-V1	1	1
1625	r17c20	640	31043.859	2215.570	1891.480	19868070	19868070	COP	0912-COP-V1	1	1
1626	r18c20	1178	35780.526	2215.093	2001.537	42149460	42149460	COP	0912-COP-V1	1	1
1627	r19c20	0	NaN	NaN	NaN	NaN	NaN	COP	0912-COP-V1	1	1
1628	r20c20	935	33151.364	2212.242	2222.216	30996525.000	30996525.000	COP	0912-COP-V1	1	1
1629	r21c20	568	31929.322	2209.306	2335.806	18135855	18135855	COP	0912-COP-V1	1	1
1630	r22c20	1231	34156.742	2210.808	2442.455	42046950	42046950	COP	0912-COP-V1	1	1
1631	r23c20	0	NaN	NaN	NaN	NaN	NaN	COP	0912-COP-V1	1	1
1632	r24c20	582	29530.490	2208.658	2663.550	17186745	17186745	COP	0912-COP-V1	1	1
1633	r1c21	0	NaN	NaN	NaN	NaN	NaN	COP	0912-COP-V1	1	1
1634	r2c21	0	NaN	NaN	NaN	NaN	NaN	COP	0912-COP-V1	1	1
1635	r3c21	1220	34050.234	2339.102	342.731	41541285	41541285	COP	0912-COP-V1	1	1
1636	r4c21	1095	32111.137	2336.389	455.745	35161695	35161695	COP	0912-COP-V1	1	1
1637	r5c21	0	NaN	NaN	NaN	NaN	NaN	COP	0912-COP-V1	1	1
1638	r6c21	1044	34157.543	2335.167	677.978	35660475	35660475	COP	0912-COP-V1	1	1
1639	r7c21	1087	34689.853	2333.887	788.723	37707870	37707870	COP	0912-COP-V1	1	1
1640	r8c21	1176	34422.398	2333.608	900.105	40480740	40480740	COP	0912-COP-V1	1	1
1641	r9c21	807	32488.011	2334.790	1009.578	26217825	26217825	COP	0912-COP-V1	1	1
1642	r10c21	323	28049.211	2334.020	1120.565	9059895	9059895	COP	0912-COP-V1	1	1
1643	r11c21	1193	36244.413	2331.686	1230.601	43239585	43239585	COP	0912-COP-V1	1	1
1644	r12c21	938	34219.749	2330.419	1341.380	32098125.000	32098125.000	COP	0912-COP-V1	1	1
1645	r13c21	735	33288.429	2328.806	1451.084	24466995	24466995	COP	0912-COP-V1	1	1
1646	r14c21	0	NaN	NaN	NaN	NaN	NaN	COP	0912-COP-V1	1	1
1647	r15c21	960	34421.812	2327.212	1672.468	33044940	33044940	COP	0912-COP-V1	1	1
1648	r16c21	951	33909.905	2326.464	1784.169	32248320.000	32248320.000	COP	0912-COP-V1	1	1
1649	r17c21	666	29904.685	2325.952	1892.560	19916520	19916520	COP	0912-COP-V1	1	1
1650	r18c21	1326	35603.654	2325.258	2001.830	47210445	47210445	COP	0912-COP-V1	1	1
1651	r19c21	184	25958.723	2322.929	2109.266	4776405	4776405	COP	0912-COP-V1	1	1
1652	r20c21	1009	33735.565	2322.778	2222.919	34039185	34039185	COP	0912-COP-V1	1	1
1653	r21c21	1291	35080.178	2321.627	2333.189	45288510	45288510	COP	0912-COP-V1	1	1
1654	r22c21	657	30884.110	2321.266	2442.976	20290860	20290860	COP	0912-COP-V1	1	1
1655	r23c21	809	31164.845	2319.596	2553.599	25212360	25212360	COP	0912-COP-V1	1	1
1656	r24c21	0	NaN	NaN	NaN	NaN	NaN	COP	0912-COP-V1	1	1
1657	r1c22	0	NaN	NaN	NaN	NaN	NaN	COP	0912-COP-V1	1	1
1658	r2c22	635	32089.039	2451.382	231.574	20376540	20376540	COP	0912-COP-V1	1	1
1659	r3c22	0	NaN	NaN	NaN	NaN	NaN	COP	0912-COP-V1	1	1
1660	r4c22	669	31701.188	2448.667	454.342	21208095	21208095	COP	0912-COP-V1	1	1
1661	r5c22	1020	33971.000	2447.916	566.924	34650420	34650420	COP	0912-COP-V1	1	1
1662	r6c22	0	NaN	NaN	NaN	NaN	NaN	COP	0912-COP-V1	1	1
1663	r7c22	548	29870.830	2447.252	789.217	16369215	16369215	COP	0912-COP-V1	1	1
1664	r8c22	1091	34652.420	2444.707	901.290	37805790	37805790	COP	0912-COP-V1	1	1
1665	r9c22	932	34945.123	2444.509	1010.202	32568855.000	32568855.000	COP	0912-COP-V1	1	1
1666	r10c22	755	32132.702	2444.068	1121.075	24260190	24260190	COP	0912-COP-V1	1	1
1667	r11c22	822	33935.785	2442.248	1231.703	27895215	27895215	COP	0912-COP-V1	1	1
1668	r12c22	1062	34359.689	2441.162	1341.765	36489990	36489990	COP	0912-COP-V1	1	1
1669	r13c22	814	33794.705	2441.034	1453.453	27508890	27508890	COP	0912-COP-V1	1	1
1670	r14c22	968	35179.199	2439.670	1563.317	34053465	34053465	COP	0912-COP-V1	1	1
1671	r15c22	0	NaN	NaN	NaN	NaN	NaN	COP	0912-COP-V1	1	1
1672	r16c22	1188	35012.917	2435.551	1782.897	41595345	41595345	COP	0912-COP-V1	1	1
1673	r17c22	0	NaN	NaN	NaN	NaN	NaN	COP	0912-COP-V1	1	1
1674	r18c22	419	30711.981	2435.233	2003.226	12868320	12868320	COP	0912-COP-V1	1	1
1675	r19c22	1286	35646.462	2433.953	2113.677	45841350	45841350	COP	0912-COP-V1	1	1
1676	r20c22	665	32392.669	2433.835	2222.327	21541125	21541125	COP	0912-COP-V1	1	1
1677	r21c22	924	32629.513	2432.369	2333.775	30149670	30149670	COP	0912-COP-V1	1	1
1678	r22c22	907	32671.207	2431.515	2444.143	29632785	29632785	COP	0912-COP-V1	1	1
1679	r23c22	0	NaN	NaN	NaN	NaN	NaN	COP	0912-COP-V1	1	1
1680	r24c22	888	32568.497	2429.447	2665.256	28920825	28920825	COP	0912-COP-V1	1	1
1681	r1c23	513	29351.345	2567.134	120.547	15057240	15057240	COP	0912-COP-V1	1	1
1682	r2c23	1255	33122.367	2562.601	232.431	41568570	41568570	COP	0912-COP-V1	1	1
1683	r3c23	903	34515.365	2561.249	343.750	31167375	31167375	COP	0912-COP-V1	1	1
1684	r4c23	919	32991.561	2559.565	456.416	30319245	30319245	COP	0912-COP-V1	1	1
1685	r5c23	952	32905.179	2559.158	567.749	31325730	31325730	COP	0912-COP-V1	1	1
1686	r6c23	0	NaN	NaN	NaN	NaN	NaN	COP	0912-COP-V1	1	1
1687	r7c23	0	NaN	NaN	NaN	NaN	NaN	COP	0912-COP-V1	1	1
1688	r8c23	436	26298.337	2555.628	901.986	11466075	11466075	COP	0912-COP-V1	1	1
1689	r9c23	1178	35445.433	2555.283	1011.171	41754720	41754720	COP	0912-COP-V1	1	1
1690	r10c23	1061	34087.083	2555.170	1121.551	36166395.000	36166395.000	COP	0912-COP-V1	1	1
1691	r11c23	813	33464.280	2553.347	1232.598	27206460.000	27206460.000	COP	0912-COP-V1	1	1
1692	r12c23	728	32504.794	2551.813	1344.731	23663490	23663490	COP	0912-COP-V1	1	1
1693	r13c23	546	32050.137	2551.507	1453.636	17499375	17499375	COP	0912-COP-V1	1	1
1694	r14c23	961	34163.897	2549.356	1564.069	32831505	32831505	COP	0912-COP-V1	1	1
1695	r15c23	1138	35331.169	2548.775	1674.496	40206870	40206870	COP	0912-COP-V1	1	1
1696	r16c23	1047	34988.582	2547.441	1785.378	36633045	36633045	COP	0912-COP-V1	1	1
1697	r17c23	1114	33890.049	2547.136	1893.509	37753515	37753515	COP	0912-COP-V1	1	1
1698	r18c23	551	31209.038	2545.988	2003.680	17196180	17196180	COP	0912-COP-V1	1	1
1699	r19c23	710	33150.718	2544.642	2113.341	23537010	23537010	COP	0912-COP-V1	1	1
1700	r20c23	1310	35228.347	2543.803	2224.402	46149135.000	46149135.000	COP	0912-COP-V1	1	1
1701	r21c23	385	23967.351	2542.884	2335.640	9227430	9227430	COP	0912-COP-V1	1	1
1702	r22c23	1248	34576.611	2541.801	2444.975	43151610	43151610	COP	0912-COP-V1	1	1
1703	r23c23	432	28077.153	2540.708	2554.192	12129330	12129330	COP	0912-COP-V1	1	1
1704	r24c23	1047	32910.100	2539.183	2665.881	34456875	34456875	COP	0912-COP-V1	1	1
1705	r1c24	1072	32722.542	2674.606	121.029	35078565	35078565	COP	0912-COP-V1	1	1
1706	r2c24	478	26121.496	2673.100	234.358	12486075	12486075	COP	0912-COP-V1	1	1
1707	r3c24	923	32518.992	2671.913	344.928	30015030	30015030	COP	0912-COP-V1	1	1
1708	r4c24	0	NaN	NaN	NaN	NaN	NaN	COP	0912-COP-V1	1	1
1709	r5c24	0	NaN	NaN	NaN	NaN	NaN	COP	0912-COP-V1	1	1
1710	r6c24	0	NaN	NaN	NaN	NaN	NaN	COP	0912-COP-V1	1	1
1711	r7c24	1122	34126.136	2668.398	791.449	38289525	38289525	COP	0912-COP-V1	1	1
1712	r8c24	965	34973.845	2666.950	903.193	33749760	33749760	COP	0912-COP-V1	1	1
1713	r9c24	845	34235.485	2665.766	1011.287	28928985.000	28928985.000	COP	0912-COP-V1	1	1
1714	r10c24	836	32478.947	2666.176	1122.886	27152400	27152400	COP	0912-COP-V1	1	1
1715	r11c24	947	34585.755	2663.379	1233.398	32752710.000	32752710.000	COP	0912-COP-V1	1	1
1716	r12c24	831	31700.704	2660.027	1345.356	26343285	26343285	COP	0912-COP-V1	1	1
1717	r13c24	0	NaN	NaN	NaN	NaN	NaN	COP	0912-COP-V1	1	1
1718	r14c24	868	34499.032	2660.382	1565.327	29945160	29945160	COP	0912-COP-V1	1	1
1719	r15c24	1031	35262.221	2659.770	1676.214	36355350	36355350	COP	0912-COP-V1	1	1
1720	r16c24	887	31662.835	2658.624	1786.649	28084935	28084935	COP	0912-COP-V1	1	1
1721	r17c24	773	33511.223	2657.021	1894.785	25904175	25904175	COP	0912-COP-V1	1	1
1722	r18c24	690	31825.478	2656.239	2006.067	21959580	21959580	COP	0912-COP-V1	1	1
1723	r19c24	796	34679.680	2654.358	2115.457	27605025.000	27605025.000	COP	0912-COP-V1	1	1
1724	r20c24	829	33125.084	2654.115	2225.644	27460695.000	27460695.000	COP	0912-COP-V1	1	1
1725	r21c24	0	NaN	NaN	NaN	NaN	NaN	COP	0912-COP-V1	1	1
1726	r22c24	697	32672.561	2651.956	2445.996	22772775	22772775	COP	0912-COP-V1	1	1
1727	r23c24	1125	33559.813	2650.910	2555.945	37754790	37754790	COP	0912-COP-V1	1	1
1728	r24c24	1293	33693.921	2650.476	2666.853	43566240	43566240	COP	0912-COP-V1	1	1
1729	r1c1	718	26798.795	114.136	86.882	19241535	19241535	COP	0912-COP-V2	2	1
1730	r2c1	600	25668.300	114.687	199.538	15400980	15400980	COP	0912-COP-V2	2	1
1731	r3c1	0	NaN	NaN	NaN	NaN	NaN	COP	0912-COP-V2	2	1
1732	r4c1	0	NaN	NaN	NaN	NaN	NaN	COP	0912-COP-V2	2	1
1733	r5c1	755	29403.020	115.966	537.848	22199280	22199280	COP	0912-COP-V2	2	1
1734	r6c1	903	30039.734	116.976	650.243	27125880	27125880	COP	0912-COP-V2	2	1
1735	r7c1	0	NaN	NaN	NaN	NaN	NaN	COP	0912-COP-V2	2	1
1736	r8c1	0	NaN	NaN	NaN	NaN	NaN	COP	0912-COP-V2	2	1
1737	r9c1	693	28522.468	116.279	982.740	19766070	19766070	COP	0912-COP-V2	2	1
1738	r10c1	0	NaN	NaN	NaN	NaN	NaN	COP	0912-COP-V2	2	1
1739	r11c1	0	NaN	NaN	NaN	NaN	NaN	COP	0912-COP-V2	2	1
1740	r12c1	0	NaN	NaN	NaN	NaN	NaN	COP	0912-COP-V2	2	1
1741	r13c1	597	29175.503	116.051	1429.485	17417775	17417775	COP	0912-COP-V2	2	1
1742	r14c1	0	NaN	NaN	NaN	NaN	NaN	COP	0912-COP-V2	2	1
1743	r15c1	824	31566.772	114.413	1651.637	26011020	26011020	COP	0912-COP-V2	2	1
1744	r16c1	0	NaN	NaN	NaN	NaN	NaN	COP	0912-COP-V2	2	1
1745	r17c1	599	28405.042	114.588	1870.871	17014620	17014620	COP	0912-COP-V2	2	1
1746	r18c1	0	NaN	NaN	NaN	NaN	NaN	COP	0912-COP-V2	2	1
1747	r19c1	0	NaN	NaN	NaN	NaN	NaN	COP	0912-COP-V2	2	1
1748	r20c1	0	NaN	NaN	NaN	NaN	NaN	COP	0912-COP-V2	2	1
1749	r21c1	542	27953.552	110.624	2314.926	15150825	15150825	COP	0912-COP-V2	2	1
1750	r22c1	0	NaN	NaN	NaN	NaN	NaN	COP	0912-COP-V2	2	1
1751	r23c1	856	30508.546	109.593	2537.729	26115315	26115315	COP	0912-COP-V2	2	1
1752	r24c1	710	28509.718	107.934	2648.642	20241900	20241900	COP	0912-COP-V2	2	1
1753	r1c2	109	26321.147	221.206	91.252	2869005	2869005	COP	0912-COP-V2	2	1
1754	r2c2	581	26089.002	228.533	201.824	15157710	15157710	COP	0912-COP-V2	2	1
1755	r3c2	765	28810.000	229.303	314.308	22039650	22039650	COP	0912-COP-V2	2	1
1756	r4c2	1127	30345.226	228.882	427.135	34199070	34199070	COP	0912-COP-V2	2	1
1757	r5c2	0	NaN	NaN	NaN	NaN	NaN	COP	0912-COP-V2	2	1
1758	r6c2	824	29349.448	228.784	651.260	24183945	24183945	COP	0912-COP-V2	2	1
1759	r7c2	74	22467.568	230.378	760.905	1662600	1662600	COP	0912-COP-V2	2	1
1760	r8c2	1026	32417.061	229.024	875.341	33259905	33259905	COP	0912-COP-V2	2	1
1761	r9c2	838	30008.144	229.354	985.298	25146825	25146825	COP	0912-COP-V2	2	1
1762	r10c2	20	23090.250	222.600	1088.900	461805	461805	COP	0912-COP-V2	2	1
1763	r11c2	858	31147.150	229.106	1208.089	26724255	26724255	COP	0912-COP-V2	2	1
1764	r12c2	897	31237.642	228.522	1318.762	28020165	28020165	COP	0912-COP-V2	2	1
1765	r13c2	32	21635.156	222.812	1425.656	692325	692325	COP	0912-COP-V2	2	1
1766	r14c2	720	30137.104	228.493	1540.982	21698715	21698715	COP	0912-COP-V2	2	1
1767	r15c2	752	30595.253	227.052	1652.392	23007630	23007630	COP	0912-COP-V2	2	1
1768	r16c2	532	29918.402	226.000	1763.090	15916590	15916590	COP	0912-COP-V2	2	1
1769	r17c2	0	NaN	NaN	NaN	NaN	NaN	COP	0912-COP-V2	2	1
1770	r18c2	579	30358.653	226.583	1982.474	17577660	17577660	COP	0912-COP-V2	2	1
1771	r19c2	693	29387.554	225.032	2094.053	20365575	20365575	COP	0912-COP-V2	2	1
1772	r20c2	0	NaN	NaN	NaN	NaN	NaN	COP	0912-COP-V2	2	1
1773	r21c2	100	25609.650	216.890	2319.140	2560965	2560965	COP	0912-COP-V2	2	1
1774	r22c2	965	31112.907	222.190	2426.631	30023955	30023955	COP	0912-COP-V2	2	1
1775	r23c2	35	23416.286	216.929	2535.157	819570	819570	COP	0912-COP-V2	2	1
1776	r24c2	939	31321.278	219.748	2648.884	29410680	29410680	COP	0912-COP-V2	2	1
1777	r1c3	828	28082.645	341.523	90.523	23252430	23252430	COP	0912-COP-V2	2	1
1778	r2c3	887	29813.726	341.638	204.118	26444775	26444775	COP	0912-COP-V2	2	1
1779	r3c3	900	30242.433	342.168	315.822	27218190	27218190	COP	0912-COP-V2	2	1
1780	r4c3	1028	31149.937	342.158	428.734	32022135	32022135	COP	0912-COP-V2	2	1
1781	r5c3	573	27916.492	342.058	541.163	15996150	15996150	COP	0912-COP-V2	2	1
1782	r6c3	787	31543.856	342.083	653.153	24825015	24825015	COP	0912-COP-V2	2	1
1783	r7c3	745	29155.570	341.836	764.346	21720900	21720900	COP	0912-COP-V2	2	1
1784	r8c3	1091	31860.742	341.990	876.694	34760070	34760070	COP	0912-COP-V2	2	1
1785	r9c3	880	31691.574	342.976	986.372	27888585	27888585	COP	0912-COP-V2	2	1
1786	r10c3	514	28253.405	341.759	1098.177	14522250	14522250	COP	0912-COP-V2	2	1
1787	r11c3	804	31049.104	341.744	1208.547	24963480	24963480	COP	0912-COP-V2	2	1
1788	r12c3	0	NaN	NaN	NaN	NaN	NaN	COP	0912-COP-V2	2	1
1789	r13c3	0	NaN	NaN	NaN	NaN	NaN	COP	0912-COP-V2	2	1
1790	r14c3	895	32361.922	340.047	1542.397	28963920	28963920	COP	0912-COP-V2	2	1
1791	r15c3	779	32177.137	339.609	1652.892	25065990	25065990	COP	0912-COP-V2	2	1
1792	r16c3	0	NaN	NaN	NaN	NaN	NaN	COP	0912-COP-V2	2	1
1793	r17c3	1053	32348.917	339.077	1873.002	34063410	34063410	COP	0912-COP-V2	2	1
1794	r18c3	1073	33093.439	338.162	1983.554	35509260	35509260	COP	0912-COP-V2	2	1
1795	r19c3	356	23627.612	337.629	2094.447	8411430	8411430	COP	0912-COP-V2	2	1
1796	r20c3	729	29668.848	336.580	2205.629	21628590	21628590	COP	0912-COP-V2	2	1
1797	r21c3	592	28360.135	335.877	2315.850	16789200	16789200	COP	0912-COP-V2	2	1
1798	r22c3	22	22011.136	325.909	2428.091	484245	484245	COP	0912-COP-V2	2	1
1799	r23c3	983	30267.177	333.484	2537.686	29752635	29752635	COP	0912-COP-V2	2	1
1800	r24c3	888	31713.328	333.158	2649.473	28161435	28161435	COP	0912-COP-V2	2	1
1801	r1c4	877	29324.709	454.500	92.438	25717770	25717770	COP	0912-COP-V2	2	1
1802	r2c4	1097	30009.107	455.073	205.196	32919990	32919990	COP	0912-COP-V2	2	1
1803	r3c4	683	29149.524	455.115	317.888	19909125	19909125	COP	0912-COP-V2	2	1
1804	r4c4	0	NaN	NaN	NaN	NaN	NaN	COP	0912-COP-V2	2	1
1805	r5c4	908	31504.295	454.704	542.371	28605900	28605900	COP	0912-COP-V2	2	1
1806	r6c4	892	31433.896	455.198	654.873	28039035	28039035	COP	0912-COP-V2	2	1
1807	r7c4	0	NaN	NaN	NaN	NaN	NaN	COP	0912-COP-V2	2	1
1808	r8c4	684	29056.952	455.020	878.368	19874955	19874955	COP	0912-COP-V2	2	1
1809	r9c4	609	27610.764	455.216	987.479	16814955	16814955	COP	0912-COP-V2	2	1
1810	r10c4	940	31417.899	455.285	1098.765	29532825	29532825	COP	0912-COP-V2	2	1
1811	r11c4	978	31148.067	453.617	1209.347	30462810	30462810	COP	0912-COP-V2	2	1
1812	r12c4	704	30207.358	453.393	1321.445	21265980	21265980	COP	0912-COP-V2	2	1
1813	r13c4	780	30645.769	452.171	1431.915	23903700	23903700	COP	0912-COP-V2	2	1
1814	r14c4	960	33050.125	452.243	1543.278	31728120	31728120	COP	0912-COP-V2	2	1
1815	r15c4	117	24584.615	445.791	1652.158	2876400	2876400	COP	0912-COP-V2	2	1
1816	r16c4	0	NaN	NaN	NaN	NaN	NaN	COP	0912-COP-V2	2	1
1817	r17c4	632	27911.606	451.176	1873.698	17640135	17640135	COP	0912-COP-V2	2	1
1818	r18c4	928	32815.587	451.168	1983.971	30452865.000	30452865.000	COP	0912-COP-V2	2	1
1819	r19c4	902	32876.907	449.364	2094.930	29654970	29654970	COP	0912-COP-V2	2	1
1820	r20c4	523	27140.679	448.722	2206.695	14194575	14194575	COP	0912-COP-V2	2	1
1821	r21c4	1088	32808.750	447.343	2316.388	35695920	35695920	COP	0912-COP-V2	2	1
1822	r22c4	624	28058.990	446.538	2427.720	17508810	17508810	COP	0912-COP-V2	2	1
1823	r23c4	429	26048.042	445.714	2538.880	11174610	11174610	COP	0912-COP-V2	2	1
1824	r24c4	513	28964.123	445.190	2649.040	14858595	14858595	COP	0912-COP-V2	2	1
1825	r1c5	1131	32003.064	567.689	93.583	36195465	36195465	COP	0912-COP-V2	2	1
1826	r2c5	703	29301.060	568.127	206.927	20598645	20598645	COP	0912-COP-V2	2	1
1827	r3c5	605	30005.281	567.776	319.297	18153195	18153195	COP	0912-COP-V2	2	1
1828	r4c5	94	25204.309	561.138	432.543	2369205	2369205	COP	0912-COP-V2	2	1
1829	r5c5	40	21840.750	559.225	540.300	873630	873630	COP	0912-COP-V2	2	1
1830	r6c5	874	31551.436	567.589	655.518	27575955	27575955	COP	0912-COP-V2	2	1
1831	r7c5	0	NaN	NaN	NaN	NaN	NaN	COP	0912-COP-V2	2	1
1832	r8c5	781	30385.487	567.075	879.007	23731065	23731065	COP	0912-COP-V2	2	1
1833	r9c5	497	25136.740	566.540	987.957	12492960	12492960	COP	0912-COP-V2	2	1
1834	r10c5	1077	33359.067	566.738	1099.111	35927715	35927715	COP	0912-COP-V2	2	1
1835	r11c5	620	28875.048	566.408	1210.763	17902530	17902530	COP	0912-COP-V2	2	1
1836	r12c5	952	32712.589	566.071	1321.800	31142385	31142385	COP	0912-COP-V2	2	1
1837	r13c5	0	NaN	NaN	NaN	NaN	NaN	COP	0912-COP-V2	2	1
1838	r14c5	0	NaN	NaN	NaN	NaN	NaN	COP	0912-COP-V2	2	1
1839	r15c5	808	33129.486	564.072	1655.425	26768625.000	26768625.000	COP	0912-COP-V2	2	1
1840	r16c5	486	28148.642	564.333	1765.852	13680240	13680240	COP	0912-COP-V2	2	1
1841	r17c5	545	28414.486	563.432	1874.140	15485895	15485895	COP	0912-COP-V2	2	1
1842	r18c5	911	31349.605	562.319	1984.612	28559490	28559490	COP	0912-COP-V2	2	1
1843	r19c5	971	32169.392	561.395	2096.185	31236480	31236480	COP	0912-COP-V2	2	1
1844	r20c5	722	29099.314	560.723	2206.741	21009705	21009705	COP	0912-COP-V2	2	1
1845	r21c5	920	30999.130	557.259	2318.473	28519200	28519200	COP	0912-COP-V2	2	1
1846	r22c5	936	32000.865	558.974	2427.585	29952810	29952810	COP	0912-COP-V2	2	1
1847	r23c5	457	25155.164	557.237	2539.690	11495910	11495910	COP	0912-COP-V2	2	1
1848	r24c5	0	NaN	NaN	NaN	NaN	NaN	COP	0912-COP-V2	2	1
1849	r1c6	939	31240.351	681.128	95.209	29334690	29334690	COP	0912-COP-V2	2	1
1850	r2c6	348	25088.190	679.983	207.563	8730690	8730690	COP	0912-COP-V2	2	1
1851	r3c6	728	28874.547	680.680	320.905	21020670	21020670	COP	0912-COP-V2	2	1
1852	r4c6	868	31497.494	680.348	433.318	27339825	27339825	COP	0912-COP-V2	2	1
1853	r5c6	691	28088.379	679.726	545.514	19409070	19409070	COP	0912-COP-V2	2	1
1854	r6c6	8	20686.875	669.875	654.125	165495	165495	COP	0912-COP-V2	2	1
1855	r7c6	907	31588.230	679.985	769.107	28650525	28650525	COP	0912-COP-V2	2	1
1856	r8c6	831	32632.635	679.524	880.447	27117720	27117720	COP	0912-COP-V2	2	1
1857	r9c6	0	NaN	NaN	NaN	NaN	NaN	COP	0912-COP-V2	2	1
1858	r10c6	0	NaN	NaN	NaN	NaN	NaN	COP	0912-COP-V2	2	1
1859	r11c6	835	31973.946	678.743	1212.266	26698245	26698245	COP	0912-COP-V2	2	1
1860	r12c6	831	32062.491	678.295	1323.209	26643930	26643930	COP	0912-COP-V2	2	1
1861	r13c6	975	33520.077	677.069	1434.162	32682075	32682075	COP	0912-COP-V2	2	1
1862	r14c6	0	NaN	NaN	NaN	NaN	NaN	COP	0912-COP-V2	2	1
1863	r15c6	645	27434.442	675.326	1656.162	17695215	17695215	COP	0912-COP-V2	2	1
1864	r16c6	893	33422.704	674.619	1766.512	29846475	29846475	COP	0912-COP-V2	2	1
1865	r17c6	815	30778.969	675.386	1875.220	25084860	25084860	COP	0912-COP-V2	2	1
1866	r18c6	790	32099.658	673.715	1985.870	25358730	25358730	COP	0912-COP-V2	2	1
1867	r19c6	677	29542.334	673.039	2096.794	20000160	20000160	COP	0912-COP-V2	2	1
1868	r20c6	640	28230.492	672.788	2206.917	18067515	18067515	COP	0912-COP-V2	2	1
1869	r21c6	755	29677.947	670.905	2317.917	22406850	22406850	COP	0912-COP-V2	2	1
1870	r22c6	720	30570.604	669.782	2429.928	22010835	22010835	COP	0912-COP-V2	2	1
1871	r23c6	686	30838.273	669.278	2538.985	21155055	21155055	COP	0912-COP-V2	2	1
1872	r24c6	1073	32993.388	668.195	2651.148	35401905	35401905	COP	0912-COP-V2	2	1
1873	r1c7	667	27204.715	793.455	96.641	18145545	18145545	COP	0912-COP-V2	2	1
1874	r2c7	1057	31400.222	793.214	209.608	33190035	33190035	COP	0912-COP-V2	2	1
1875	r3c7	869	31513.774	793.004	322.165	27385470	27385470	COP	0912-COP-V2	2	1
1876	r4c7	0	NaN	NaN	NaN	NaN	NaN	COP	0912-COP-V2	2	1
1877	r5c7	1077	31861.267	792.128	546.505	34314585	34314585	COP	0912-COP-V2	2	1
1878	r6c7	376	25030.691	792.226	657.564	9411540	9411540	COP	0912-COP-V2	2	1
1879	r7c7	734	29798.174	790.926	770.518	21871860	21871860	COP	0912-COP-V2	2	1
1880	r8c7	826	31313.753	791.613	881.937	25865160	25865160	COP	0912-COP-V2	2	1
1881	r9c7	0	NaN	NaN	NaN	NaN	NaN	COP	0912-COP-V2	2	1
1882	r10c7	967	31295.910	790.458	1102.043	30263145	30263145	COP	0912-COP-V2	2	1
1883	r11c7	940	32382.559	790.294	1213.094	30439605	30439605	COP	0912-COP-V2	2	1
1884	r12c7	897	32891.020	789.575	1324.073	29503245.000	29503245.000	COP	0912-COP-V2	2	1
1885	r13c7	1040	32434.284	788.739	1435.568	33731655	33731655	COP	0912-COP-V2	2	1
1886	r14c7	516	29058.140	787.740	1546.035	14994000	14994000	COP	0912-COP-V2	2	1
1887	r15c7	446	24356.502	787.029	1656.258	10863000	10863000	COP	0912-COP-V2	2	1
1888	r16c7	161	27595.435	783.674	1767.972	4442865	4442865	COP	0912-COP-V2	2	1
1889	r17c7	537	29552.933	786.943	1874.370	15869925	15869925	COP	0912-COP-V2	2	1
1890	r18c7	939	30781.677	785.725	1986.223	28903995	28903995	COP	0912-COP-V2	2	1
1891	r19c7	876	31228.476	785.005	2097.112	27356145	27356145	COP	0912-COP-V2	2	1
1892	r20c7	799	31713.191	783.586	2208.049	25338840	25338840	COP	0912-COP-V2	2	1
1893	r21c7	0	NaN	NaN	NaN	NaN	NaN	COP	0912-COP-V2	2	1
1894	r22c7	482	24654.056	781.658	2429.784	11883255	11883255	COP	0912-COP-V2	2	1
1895	r23c7	785	29975.006	780.509	2540.257	23530380	23530380	COP	0912-COP-V2	2	1
1896	r24c7	0	NaN	NaN	NaN	NaN	NaN	COP	0912-COP-V2	2	1
1897	r1c8	658	29521.094	905.805	98.184	19424880	19424880	COP	0912-COP-V2	2	1
1898	r2c8	905	29647.906	905.635	211.162	26831355	26831355	COP	0912-COP-V2	2	1
1899	r3c8	526	25917.890	905.365	322.304	13632810	13632810	COP	0912-COP-V2	2	1
1900	r4c8	660	28713.773	904.883	435.695	18951090	18951090	COP	0912-COP-V2	2	1
1901	r5c8	678	30616.173	904.506	548.053	20757765	20757765	COP	0912-COP-V2	2	1
1902	r6c8	545	29018.532	904.632	659.652	15815100	15815100	COP	0912-COP-V2	2	1
1903	r7c8	777	31184.498	903.684	771.563	24230355	24230355	COP	0912-COP-V2	2	1
1904	r8c8	865	31752.364	903.094	883.507	27465795	27465795	COP	0912-COP-V2	2	1
1905	r9c8	0	NaN	NaN	NaN	NaN	NaN	COP	0912-COP-V2	2	1
1906	r10c8	864	32484.757	902.610	1102.644	28066830	28066830	COP	0912-COP-V2	2	1
1907	r11c8	856	33336.186	902.294	1214.368	28535775.000	28535775.000	COP	0912-COP-V2	2	1
1908	r12c8	408	24816.250	901.917	1325.218	10125030	10125030	COP	0912-COP-V2	2	1
1909	r13c8	654	28572.087	900.535	1435.772	18686145	18686145	COP	0912-COP-V2	2	1
1910	r14c8	952	32588.571	899.702	1546.901	31024320	31024320	COP	0912-COP-V2	2	1
1911	r15c8	0	NaN	NaN	NaN	NaN	NaN	COP	0912-COP-V2	2	1
1912	r16c8	499	30087.445	898.217	1768.775	15013635	15013635	COP	0912-COP-V2	2	1
1913	r17c8	892	31835.835	897.905	1876.503	28397565	28397565	COP	0912-COP-V2	2	1
1914	r18c8	725	30075.931	897.580	1987.278	21805050	21805050	COP	0912-COP-V2	2	1
1915	r19c8	63	25791.429	894.087	2104.659	1624860	1624860	COP	0912-COP-V2	2	1
1916	r20c8	1149	33770.078	895.557	2208.602	38801820	38801820	COP	0912-COP-V2	2	1
1917	r21c8	886	31342.551	894.488	2318.398	27769500	27769500	COP	0912-COP-V2	2	1
1918	r22c8	868	31893.214	892.614	2430.099	27683310	27683310	COP	0912-COP-V2	2	1
1919	r23c8	488	26124.436	892.889	2540.525	12748725	12748725	COP	0912-COP-V2	2	1
1920	r24c8	687	30068.100	891.464	2650.932	20656785	20656785	COP	0912-COP-V2	2	1
1921	r1c9	1010	31234.470	1019.026	99.545	31546815	31546815	COP	0912-COP-V2	2	1
1922	r2c9	825	30739.709	1018.150	212.942	25360260	25360260	COP	0912-COP-V2	2	1
1923	r3c9	606	29220.223	1017.462	325.206	17707455	17707455	COP	0912-COP-V2	2	1
1924	r4c9	445	25373.360	1016.230	437.282	11291145	11291145	COP	0912-COP-V2	2	1
1925	r5c9	1010	31205.183	1016.887	549.376	31517235	31517235	COP	0912-COP-V2	2	1
1926	r6c9	417	25371.583	1016.335	662.162	10579950	10579950	COP	0912-COP-V2	2	1
1927	r7c9	761	30866.058	1015.625	772.392	23489070	23489070	COP	0912-COP-V2	2	1
1928	r8c9	746	30962.674	1015.538	884.097	23098155	23098155	COP	0912-COP-V2	2	1
1929	r9c9	0	NaN	NaN	NaN	NaN	NaN	COP	0912-COP-V2	2	1
1930	r10c9	737	30765.387	1014.334	1103.701	22674090	22674090	COP	0912-COP-V2	2	1
1931	r11c9	966	32553.944	1013.804	1215.057	31447110	31447110	COP	0912-COP-V2	2	1
1932	r12c9	716	30226.760	1011.999	1326.293	21642360	21642360	COP	0912-COP-V2	2	1
1933	r13c9	693	29199.156	1011.631	1437.149	20235015	20235015	COP	0912-COP-V2	2	1
1934	r14c9	764	30480.844	1011.096	1547.927	23287365	23287365	COP	0912-COP-V2	2	1
1935	r15c9	370	25659.892	1010.830	1658.435	9494160	9494160	COP	0912-COP-V2	2	1
1936	r16c9	917	32577.432	1009.823	1769.344	29873505	29873505	COP	0912-COP-V2	2	1
1937	r17c9	482	25512.697	1009.587	1877.622	12297120	12297120	COP	0912-COP-V2	2	1
1938	r18c9	861	32524.495	1008.535	1987.452	28003590	28003590	COP	0912-COP-V2	2	1
1939	r19c9	675	29360.511	1008.414	2098.318	19818345	19818345	COP	0912-COP-V2	2	1
1940	r20c9	1068	31751.081	1006.433	2209.090	33910155	33910155	COP	0912-COP-V2	2	1
1941	r21c9	223	27346.749	1008.406	2320.890	6098325	6098325	COP	0912-COP-V2	2	1
1942	r22c9	1165	31669.687	1004.138	2430.981	36895185	36895185	COP	0912-COP-V2	2	1
1943	r23c9	799	31749.255	1002.714	2540.820	25367655	25367655	COP	0912-COP-V2	2	1
1944	r24c9	930	30553.387	1002.804	2651.737	28414650	28414650	COP	0912-COP-V2	2	1
1945	r1c10	973	32592.826	1130.950	101.096	31712820	31712820	COP	0912-COP-V2	2	1
1946	r2c10	880	30855.000	1130.691	213.830	27152400	27152400	COP	0912-COP-V2	2	1
1947	r3c10	614	27354.357	1129.153	326.070	16795575	16795575	COP	0912-COP-V2	2	1
1948	r4c10	920	31471.989	1128.835	437.862	28954230	28954230	COP	0912-COP-V2	2	1
1949	r5c10	651	27848.664	1128.495	550.875	18129480	18129480	COP	0912-COP-V2	2	1
1950	r6c10	969	32609.737	1127.976	662.653	31598835	31598835	COP	0912-COP-V2	2	1
1951	r7c10	984	32820.107	1127.261	774.752	32294985.000	32294985.000	COP	0912-COP-V2	2	1
1952	r8c10	532	28654.906	1127.011	885.729	15244410	15244410	COP	0912-COP-V2	2	1
1953	r9c10	810	33535.648	1127.140	995.094	27163875	27163875	COP	0912-COP-V2	2	1
1954	r10c10	0	NaN	NaN	NaN	NaN	NaN	COP	0912-COP-V2	2	1
1955	r11c10	0	NaN	NaN	NaN	NaN	NaN	COP	0912-COP-V2	2	1
1956	r12c10	505	31222.099	1123.714	1326.132	15767160	15767160	COP	0912-COP-V2	2	1
1957	r13c10	0	NaN	NaN	NaN	NaN	NaN	COP	0912-COP-V2	2	1
1958	r14c10	492	26981.799	1122.148	1549.299	13275045	13275045	COP	0912-COP-V2	2	1
1959	r15c10	736	32924.796	1121.516	1659.939	24232650	24232650	COP	0912-COP-V2	2	1
1960	r16c10	618	29140.971	1121.570	1770.930	18009120	18009120	COP	0912-COP-V2	2	1
1961	r17c10	739	30270.812	1121.193	1878.660	22370130	22370130	COP	0912-COP-V2	2	1
1962	r18c10	0	NaN	NaN	NaN	NaN	NaN	COP	0912-COP-V2	2	1
1963	r19c10	758	31182.665	1119.070	2099.782	23636460	23636460	COP	0912-COP-V2	2	1
1964	r20c10	443	26012.878	1117.141	2210.694	11523705	11523705	COP	0912-COP-V2	2	1
1965	r21c10	0	NaN	NaN	NaN	NaN	NaN	COP	0912-COP-V2	2	1
1966	r22c10	560	32954.652	1117.262	2431.752	18454605	18454605	COP	0912-COP-V2	2	1
1967	r23c10	0	NaN	NaN	NaN	NaN	NaN	COP	0912-COP-V2	2	1
1968	r24c10	883	30657.469	1112.561	2653.136	27070545	27070545	COP	0912-COP-V2	2	1
1969	r1c11	0	NaN	NaN	NaN	NaN	NaN	COP	0912-COP-V2	2	1
1970	r2c11	310	24376.355	1243.323	215.210	7556670	7556670	COP	0912-COP-V2	2	1
1971	r3c11	1147	33144.220	1241.585	328.309	38016420	38016420	COP	0912-COP-V2	2	1
1972	r4c11	777	29754.595	1240.760	440.232	23119320	23119320	COP	0912-COP-V2	2	1
1973	r5c11	1101	32293.283	1240.521	552.029	35554905	35554905	COP	0912-COP-V2	2	1
1974	r6c11	626	28935.575	1239.698	663.682	18113670	18113670	COP	0912-COP-V2	2	1
1975	r7c11	440	26562.886	1239.632	775.045	11687670	11687670	COP	0912-COP-V2	2	1
1976	r8c11	1100	33672.286	1238.125	886.528	37039515	37039515	COP	0912-COP-V2	2	1
1977	r9c11	917	32161.701	1238.421	995.291	29492280	29492280	COP	0912-COP-V2	2	1
1978	r10c11	793	32936.160	1237.330	1106.542	26118375.000	26118375.000	COP	0912-COP-V2	2	1
1979	r11c11	0	NaN	NaN	NaN	NaN	NaN	COP	0912-COP-V2	2	1
1980	r12c11	656	31560.137	1234.863	1328.418	20703450	20703450	COP	0912-COP-V2	2	1
1981	r13c11	0	NaN	NaN	NaN	NaN	NaN	COP	0912-COP-V2	2	1
1982	r14c11	1035	33633.884	1233.499	1549.895	34811070	34811070	COP	0912-COP-V2	2	1
1983	r15c11	800	32869.181	1232.594	1660.881	26295345	26295345	COP	0912-COP-V2	2	1
1984	r16c11	602	29956.570	1231.988	1770.844	18033855	18033855	COP	0912-COP-V2	2	1
1985	r17c11	0	NaN	NaN	NaN	NaN	NaN	COP	0912-COP-V2	2	1
1986	r18c11	788	31336.523	1230.919	1990.170	24693180	24693180	COP	0912-COP-V2	2	1
1987	r19c11	898	33130.690	1229.777	2100.287	29751360.000	29751360.000	COP	0912-COP-V2	2	1
1988	r20c11	0	NaN	NaN	NaN	NaN	NaN	COP	0912-COP-V2	2	1
1989	r21c11	920	31732.810	1227.861	2321.146	29194185	29194185	COP	0912-COP-V2	2	1
1990	r22c11	861	30736.533	1226.744	2432.100	26464155	26464155	COP	0912-COP-V2	2	1
1991	r23c11	575	26949.730	1225.390	2542.258	15496095	15496095	COP	0912-COP-V2	2	1
1992	r24c11	931	32865.967	1225.171	2651.998	30598215	30598215	COP	0912-COP-V2	2	1
1993	r1c12	1177	32621.585	1353.605	104.471	38395605	38395605	COP	0912-COP-V2	2	1
1994	r2c12	0	NaN	NaN	NaN	NaN	NaN	COP	0912-COP-V2	2	1
1995	r3c12	653	29812.741	1352.981	329.555	19467720	19467720	COP	0912-COP-V2	2	1
1996	r4c12	1094	33065.155	1352.370	441.721	36173280	36173280	COP	0912-COP-V2	2	1
1997	r5c12	990	33210.015	1352.451	553.414	32877915	32877915	COP	0912-COP-V2	2	1
1998	r6c12	681	28374.273	1350.960	664.879	19322880	19322880	COP	0912-COP-V2	2	1
1999	r7c12	894	32600.638	1350.200	776.440	29144970	29144970	COP	0912-COP-V2	2	1
[truncated: 11,825 more rows]
