# Supplementary material for: Natural Variation in SER1 and ENA6 Underlie Condition-Specific Growth Defects in Saccharomyces cerevisiae
Source: G3 (Bethesda). 2017 Nov 14;8(1):239–51. doi: 10.1534/g3.117.300392 (PMC5765352; doi:10.1534/g3.117.300392)
Supplement: Supplementary file 19 [file 239FileS3.zip › Data/Phenotyping/576-format_Day2.csv]

	Label	Area	Mean	X	Y	IntDen	RawIntDen	Condition	Plate	Replicate	Day
1	r1c1	815	38403.939	103.445	57.290	31299210.000	31299210.000	CAF	0912-CAF-V1	1	2
2	r2c1	860	38621.826	102.608	169.628	33214770.000	33214770.000	CAF	0912-CAF-V1	1	2
3	r3c1	0	NaN	NaN	NaN	NaN	NaN	CAF	0912-CAF-V1	1	2
4	r4c1	0	NaN	NaN	NaN	NaN	NaN	CAF	0912-CAF-V1	1	2
5	r5c1	1090	39755.202	104.901	510.206	43333170.000	43333170.000	CAF	0912-CAF-V1	1	2
6	r6c1	1383	40814.197	106.196	622.839	56446035.000	56446035.000	CAF	0912-CAF-V1	1	2
7	r7c1	0	NaN	NaN	NaN	NaN	NaN	CAF	0912-CAF-V1	1	2
8	r8c1	0	NaN	NaN	NaN	NaN	NaN	CAF	0912-CAF-V1	1	2
9	r9c1	1086	40960.373	106.205	957.627	44482965.000	44482965.000	CAF	0912-CAF-V1	1	2
10	r10c1	993	40521.888	105.495	1069.118	40238235.000	40238235.000	CAF	0912-CAF-V1	1	2
11	r11c1	0	NaN	NaN	NaN	NaN	NaN	CAF	0912-CAF-V1	1	2
12	r12c1	0	NaN	NaN	NaN	NaN	NaN	CAF	0912-CAF-V1	1	2
13	r13c1	1144	42494.948	106.087	1404.551	48614220.000	48614220.000	CAF	0912-CAF-V1	1	2
14	r14c1	0	NaN	NaN	NaN	NaN	NaN	CAF	0912-CAF-V1	1	2
15	r15c1	1050	40799.029	105.061	1628.190	42838980.000	42838980.000	CAF	0912-CAF-V1	1	2
16	r16c1	792	38450.265	104.385	1738.301	30452610.000	30452610.000	CAF	0912-CAF-V1	1	2
17	r17c1	1176	41296.339	103.481	1848.239	48564495.000	48564495.000	CAF	0912-CAF-V1	1	2
18	r18c1	1061	40697.856	103.270	1959.218	43180425.000	43180425.000	CAF	0912-CAF-V1	1	2
19	r19c1	0	NaN	NaN	NaN	NaN	NaN	CAF	0912-CAF-V1	1	2
20	r20c1	0	NaN	NaN	NaN	NaN	NaN	CAF	0912-CAF-V1	1	2
21	r21c1	862	38365.667	101.418	2293.621	33071205.000	33071205.000	CAF	0912-CAF-V1	1	2
22	r22c1	0	NaN	NaN	NaN	NaN	NaN	CAF	0912-CAF-V1	1	2
23	r23c1	892	38347.769	98.103	2515.719	34206210.000	34206210.000	CAF	0912-CAF-V1	1	2
24	r24c1	1550	40265.652	97.568	2627.047	62411760.000	62411760.000	CAF	0912-CAF-V1	1	2
25	r1c2	0	NaN	NaN	NaN	NaN	NaN	CAF	0912-CAF-V1	1	2
26	r2c2	0	NaN	NaN	NaN	NaN	NaN	CAF	0912-CAF-V1	1	2
27	r3c2	1341	41616.342	219.989	286.364	55807515.000	55807515.000	CAF	0912-CAF-V1	1	2
28	r4c2	1569	41383.948	219.146	398.726	64931415.000	64931415.000	CAF	0912-CAF-V1	1	2
29	r5c2	584	34058.219	220.257	511.146	19890000.000	19890000.000	CAF	0912-CAF-V1	1	2
30	r6c2	0	NaN	NaN	NaN	NaN	NaN	CAF	0912-CAF-V1	1	2
31	r7c2	1204	41663.908	220.172	735.549	50163345.000	50163345.000	CAF	0912-CAF-V1	1	2
32	r8c2	1150	40520.387	220.272	849.096	46598445.000	46598445.000	CAF	0912-CAF-V1	1	2
33	r9c2	50	31395.600	217.240	963.060	1569780.000	1569780.000	CAF	0912-CAF-V1	1	2
34	r10c2	0	NaN	NaN	NaN	NaN	NaN	CAF	0912-CAF-V1	1	2
35	r11c2	1365	42697.835	220.281	1182.160	58282545.000	58282545.000	CAF	0912-CAF-V1	1	2
36	r12c2	1315	42556.494	219.387	1294.222	55961790.000	55961790.000	CAF	0912-CAF-V1	1	2
37	r13c2	435	29176.690	219.026	1405.792	12691860.000	12691860.000	CAF	0912-CAF-V1	1	2
38	r14c2	1270	42256.311	217.861	1517.712	53665515.000	53665515.000	CAF	0912-CAF-V1	1	2
39	r15c2	0	NaN	NaN	NaN	NaN	NaN	CAF	0912-CAF-V1	1	2
40	r16c2	677	38187.474	218.081	1743.484	25852920.000	25852920.000	CAF	0912-CAF-V1	1	2
41	r17c2	929	39775.608	218.018	1849.765	36951540.000	36951540.000	CAF	0912-CAF-V1	1	2
42	r18c2	1307	42605.876	217.440	1960.937	55685880.000	55685880.000	CAF	0912-CAF-V1	1	2
43	r19c2	24	30132.500	218.500	2063.625	723180.000	723180.000	CAF	0912-CAF-V1	1	2
44	r20c2	0	NaN	NaN	NaN	NaN	NaN	CAF	0912-CAF-V1	1	2
45	r21c2	0	NaN	NaN	NaN	NaN	NaN	CAF	0912-CAF-V1	1	2
46	r22c2	1713	39175.175	215.136	2404.919	67107075.000	67107075.000	CAF	0912-CAF-V1	1	2
47	r23c2	12	29112.500	212.000	2516.000	349350.000	349350.000	CAF	0912-CAF-V1	1	2
48	r24c2	1051	39453.425	209.658	2627.716	41465550.000	41465550.000	CAF	0912-CAF-V1	1	2
49	r1c3	575	33825.417	331.924	61.046	19449615.000	19449615.000	CAF	0912-CAF-V1	1	2
50	r2c3	1145	40477.742	332.897	174.975	46347015.000	46347015.000	CAF	0912-CAF-V1	1	2
51	r3c3	0	NaN	NaN	NaN	NaN	NaN	CAF	0912-CAF-V1	1	2
52	r4c3	1250	41552.352	333.657	401.212	51940440.000	51940440.000	CAF	0912-CAF-V1	1	2
53	r5c3	647	34923.964	333.874	514.392	22595805.000	22595805.000	CAF	0912-CAF-V1	1	2
54	r6c3	1503	42375.808	333.483	626.139	63690840.000	63690840.000	CAF	0912-CAF-V1	1	2
55	r7c3	500	31364.490	334.522	737.720	15682245.000	15682245.000	CAF	0912-CAF-V1	1	2
56	r8c3	1388	42401.650	333.583	850.287	58853490.000	58853490.000	CAF	0912-CAF-V1	1	2
57	r9c3	975	40115.031	333.868	960.341	39112155.000	39112155.000	CAF	0912-CAF-V1	1	2
58	r10c3	0	NaN	NaN	NaN	NaN	NaN	CAF	0912-CAF-V1	1	2
59	r11c3	1008	40877.917	333.027	1184.378	41204940.000	41204940.000	CAF	0912-CAF-V1	1	2
60	r12c3	0	NaN	NaN	NaN	NaN	NaN	CAF	0912-CAF-V1	1	2
61	r13c3	0	NaN	NaN	NaN	NaN	NaN	CAF	0912-CAF-V1	1	2
62	r14c3	1885	44103.907	331.362	1518.175	83135865.000	83135865.000	CAF	0912-CAF-V1	1	2
63	r15c3	1561	43954.094	330.534	1629.357	68612340.000	68612340.000	CAF	0912-CAF-V1	1	2
64	r16c3	0	NaN	NaN	NaN	NaN	NaN	CAF	0912-CAF-V1	1	2
65	r17c3	1182	42747.018	329.678	1849.706	50526975.000	50526975.000	CAF	0912-CAF-V1	1	2
66	r18c3	1696	43247.759	328.747	1961.848	73348200.000	73348200.000	CAF	0912-CAF-V1	1	2
67	r19c3	519	32749.075	328.648	2072.406	16996770.000	16996770.000	CAF	0912-CAF-V1	1	2
68	r20c3	0	NaN	NaN	NaN	NaN	NaN	CAF	0912-CAF-V1	1	2
69	r21c3	552	31776.603	325.460	2293.504	17540685.000	17540685.000	CAF	0912-CAF-V1	1	2
70	r22c3	1579	39625.450	217.012	2404.903	62568585.000	62568585.000	CAF	0912-CAF-V1	1	2
71	r23c3	1065	39452.690	324.346	2516.246	42017115.000	42017115.000	CAF	0912-CAF-V1	1	2
72	r24c3	1385	41209.105	323.065	2628.795	57074610.000	57074610.000	CAF	0912-CAF-V1	1	2
73	r1c4	0	NaN	NaN	NaN	NaN	NaN	CAF	0912-CAF-V1	1	2
74	r2c4	1141	41073.773	447.133	176.373	46865175.000	46865175.000	CAF	0912-CAF-V1	1	2
75	r3c4	805	37915.491	446.922	289.192	30521970.000	30521970.000	CAF	0912-CAF-V1	1	2
76	r4c4	1405	41443.399	446.881	402.882	58227975.000	58227975.000	CAF	0912-CAF-V1	1	2
77	r5c4	701	36631.241	446.663	514.728	25678500.000	25678500.000	CAF	0912-CAF-V1	1	2
78	r6c4	1648	43222.655	447.416	627.634	71230935.000	71230935.000	CAF	0912-CAF-V1	1	2
79	r7c4	1670	43032.243	447.046	741.023	71863845.000	71863845.000	CAF	0912-CAF-V1	1	2
80	r8c4	0	NaN	NaN	NaN	NaN	NaN	CAF	0912-CAF-V1	1	2
81	r9c4	1092	41771.195	447.076	961.821	45614145.000	45614145.000	CAF	0912-CAF-V1	1	2
82	r10c4	1149	41875.261	446.612	1073.842	48114675.000	48114675.000	CAF	0912-CAF-V1	1	2
83	r11c4	1520	43156.905	445.293	1184.622	65598495.000	65598495.000	CAF	0912-CAF-V1	1	2
84	r12c4	0	NaN	NaN	NaN	NaN	NaN	CAF	0912-CAF-V1	1	2
85	r13c4	1107	42532.249	443.995	1407.536	47083200.000	47083200.000	CAF	0912-CAF-V1	1	2
86	r14c4	1797	44657.638	443.925	1519.513	80249775.000	80249775.000	CAF	0912-CAF-V1	1	2
87	r15c4	0	NaN	NaN	NaN	NaN	NaN	CAF	0912-CAF-V1	1	2
88	r16c4	618	35961.189	442.691	1742.095	22224015.000	22224015.000	CAF	0912-CAF-V1	1	2
89	r17c4	833	39633.061	442.616	1851.133	33014340.000	33014340.000	CAF	0912-CAF-V1	1	2
90	r18c4	1536	42752.510	440.704	1961.611	65667855.000	65667855.000	CAF	0912-CAF-V1	1	2
91	r19c4	1712	43298.762	440.058	2072.993	74127480.000	74127480.000	CAF	0912-CAF-V1	1	2
92	r20c4	0	NaN	NaN	NaN	NaN	NaN	CAF	0912-CAF-V1	1	2
93	r21c4	1335	40886.528	437.546	2295.570	54583515.000	54583515.000	CAF	0912-CAF-V1	1	2
94	r22c4	939	38419.728	437.266	2406.452	36076125.000	36076125.000	CAF	0912-CAF-V1	1	2
95	r23c4	0	NaN	NaN	NaN	NaN	NaN	CAF	0912-CAF-V1	1	2
96	r24c4	895	38771.966	435.918	2628.239	34700910.000	34700910.000	CAF	0912-CAF-V1	1	2
97	r1c5	1438	42406.252	560.231	65.480	60980190.000	60980190.000	CAF	0912-CAF-V1	1	2
98	r2c5	1720	42139.491	560.550	178.182	72479925.000	72479925.000	CAF	0912-CAF-V1	1	2
99	r3c5	541	32927.052	561.125	292.367	17813535.000	17813535.000	CAF	0912-CAF-V1	1	2
100	r4c5	0	NaN	NaN	NaN	NaN	NaN	CAF	0912-CAF-V1	1	2
101	r5c5	0	NaN	NaN	NaN	NaN	NaN	CAF	0912-CAF-V1	1	2
102	r6c5	1171	41411.695	560.093	628.967	48493095.000	48493095.000	CAF	0912-CAF-V1	1	2
103	r7c5	1846	44080.328	559.817	742.277	81372285.000	81372285.000	CAF	0912-CAF-V1	1	2
104	r8c5	479	31434.207	560.057	853.078	15056985.000	15056985.000	CAF	0912-CAF-V1	1	2
105	r9c5	0	NaN	NaN	NaN	NaN	NaN	CAF	0912-CAF-V1	1	2
106	r10c5	2105	44093.558	558.830	1074.667	92816940.000	92816940.000	CAF	0912-CAF-V1	1	2
107	r11c5	0	NaN	NaN	NaN	NaN	NaN	CAF	0912-CAF-V1	1	2
108	r12c5	1717	44888.614	557.829	1297.983	77073750.000	77073750.000	CAF	0912-CAF-V1	1	2
109	r13c5	0	NaN	NaN	NaN	NaN	NaN	CAF	0912-CAF-V1	1	2
110	r14c5	0	NaN	NaN	NaN	NaN	NaN	CAF	0912-CAF-V1	1	2
111	r15c5	1250	43079.088	555.315	1631.702	53848860.000	53848860.000	CAF	0912-CAF-V1	1	2
112	r16c5	0	NaN	NaN	NaN	NaN	NaN	CAF	0912-CAF-V1	1	2
113	r17c5	0	NaN	NaN	NaN	NaN	NaN	CAF	0912-CAF-V1	1	2
114	r18c5	1368	42456.568	553.240	1962.325	58080585.000	58080585.000	CAF	0912-CAF-V1	1	2
115	r19c5	1346	42016.460	552.481	2074.147	56554155.000	56554155.000	CAF	0912-CAF-V1	1	2
116	r20c5	1005	40174.552	551.575	2184.930	40375425.000	40375425.000	CAF	0912-CAF-V1	1	2
117	r21c5	1774	42117.260	551.536	2296.147	74716020.000	74716020.000	CAF	0912-CAF-V1	1	2
118	r22c5	1273	41760.707	549.310	2406.654	53161380.000	53161380.000	CAF	0912-CAF-V1	1	2
119	r23c5	0	NaN	NaN	NaN	NaN	NaN	CAF	0912-CAF-V1	1	2
120	r24c5	0	NaN	NaN	NaN	NaN	NaN	CAF	0912-CAF-V1	1	2
121	r1c6	1045	39975.947	674.024	67.296	41774865.000	41774865.000	CAF	0912-CAF-V1	1	2
122	r2c6	0	NaN	NaN	NaN	NaN	NaN	CAF	0912-CAF-V1	1	2
123	r3c6	0	NaN	NaN	NaN	NaN	NaN	CAF	0912-CAF-V1	1	2
124	r4c6	1673	43225.625	673.652	406.061	72316470.000	72316470.000	CAF	0912-CAF-V1	1	2
125	r5c6	0	NaN	NaN	NaN	NaN	NaN	CAF	0912-CAF-V1	1	2
126	r6c6	0	NaN	NaN	NaN	NaN	NaN	CAF	0912-CAF-V1	1	2
127	r7c6	1347	42538.241	672.607	742.867	57299010.000	57299010.000	CAF	0912-CAF-V1	1	2
128	r8c6	1494	43175.733	672.039	855.156	64504545.000	64504545.000	CAF	0912-CAF-V1	1	2
129	r9c6	0	NaN	NaN	NaN	NaN	NaN	CAF	0912-CAF-V1	1	2
130	r10c6	0	NaN	NaN	NaN	NaN	NaN	CAF	0912-CAF-V1	1	2
131	r11c6	1210	42409.661	670.770	1187.892	51315690.000	51315690.000	CAF	0912-CAF-V1	1	2
132	r12c6	1721	43680.418	670.438	1298.871	75174000.000	75174000.000	CAF	0912-CAF-V1	1	2
133	r13c6	1952	44414.808	669.077	1410.884	86697705.000	86697705.000	CAF	0912-CAF-V1	1	2
134	r14c6	0	NaN	NaN	NaN	NaN	NaN	CAF	0912-CAF-V1	1	2
135	r15c6	308	29257.938	667.211	1632.442	9011445.000	9011445.000	CAF	0912-CAF-V1	1	2
136	r16c6	1611	44264.739	667.908	1743.470	71310495.000	71310495.000	CAF	0912-CAF-V1	1	2
137	r17c6	558	33144.059	666.722	1852.624	18494385.000	18494385.000	CAF	0912-CAF-V1	1	2
138	r18c6	1615	42865.105	665.046	1963.032	69227145.000	69227145.000	CAF	0912-CAF-V1	1	2
139	r19c6	1387	43372.614	664.716	2074.920	60157815.000	60157815.000	CAF	0912-CAF-V1	1	2
140	r20c6	556	33638.903	663.617	2185.275	18703230.000	18703230.000	CAF	0912-CAF-V1	1	2
141	r21c6	0	NaN	NaN	NaN	NaN	NaN	CAF	0912-CAF-V1	1	2
142	r22c6	808	37696.448	661.476	2407.735	30458730.000	30458730.000	CAF	0912-CAF-V1	1	2
143	r23c6	1139	40429.478	660.245	2518.406	46049175.000	46049175.000	CAF	0912-CAF-V1	1	2
144	r24c6	1423	40940.492	658.325	2629.388	58258320.000	58258320.000	CAF	0912-CAF-V1	1	2
145	r1c7	0	NaN	NaN	NaN	NaN	NaN	CAF	0912-CAF-V1	1	2
146	r2c7	1555	41531.547	786.227	182.231	64581555.000	64581555.000	CAF	0912-CAF-V1	1	2
147	r3c7	1819	43550.888	786.449	295.814	79219065.000	79219065.000	CAF	0912-CAF-V1	1	2
148	r4c7	0	NaN	NaN	NaN	NaN	NaN	CAF	0912-CAF-V1	1	2
149	r5c7	1773	43189.205	785.596	519.846	76574460.000	76574460.000	CAF	0912-CAF-V1	1	2
150	r6c7	824	38694.393	785.023	632.305	31884180.000	31884180.000	CAF	0912-CAF-V1	1	2
151	r7c7	1683	43950.152	784.540	744.975	73968105.000	73968105.000	CAF	0912-CAF-V1	1	2
152	r8c7	0	NaN	NaN	NaN	NaN	NaN	CAF	0912-CAF-V1	1	2
153	r9c7	0	NaN	NaN	NaN	NaN	NaN	CAF	0912-CAF-V1	1	2
154	r10c7	1843	43835.095	783.342	1077.823	80788080.000	80788080.000	CAF	0912-CAF-V1	1	2
155	r11c7	837	39068.620	782.787	1188.927	32700435.000	32700435.000	CAF	0912-CAF-V1	1	2
156	r12c7	1228	42575.448	782.393	1300.600	52282650.000	52282650.000	CAF	0912-CAF-V1	1	2
157	r13c7	1783	43242.594	780.767	1411.348	77101545.000	77101545.000	CAF	0912-CAF-V1	1	2
158	r14c7	1287	43444.312	780.157	1522.473	55912830.000	55912830.000	CAF	0912-CAF-V1	1	2
159	r15c7	0	NaN	NaN	NaN	NaN	NaN	CAF	0912-CAF-V1	1	2
160	r16c7	0	NaN	NaN	NaN	NaN	NaN	CAF	0912-CAF-V1	1	2
161	r17c7	652	39207.814	777.764	1853.788	25563495.000	25563495.000	CAF	0912-CAF-V1	1	2
162	r18c7	0	NaN	NaN	NaN	NaN	NaN	CAF	0912-CAF-V1	1	2
163	r19c7	1102	40821.520	776.672	2075.663	44985315.000	44985315.000	CAF	0912-CAF-V1	1	2
164	r20c7	1618	43342.750	774.740	2186.601	70128570.000	70128570.000	CAF	0912-CAF-V1	1	2
165	r21c7	0	NaN	NaN	NaN	NaN	NaN	CAF	0912-CAF-V1	1	2
166	r22c7	610	34922.459	772.405	2407.710	21302700.000	21302700.000	CAF	0912-CAF-V1	1	2
167	r23c7	391	26591.087	771.211	2518.579	10397115.000	10397115.000	CAF	0912-CAF-V1	1	2
168	r24c7	0	NaN	NaN	NaN	NaN	NaN	CAF	0912-CAF-V1	1	2
169	r1c8	0	NaN	NaN	NaN	NaN	NaN	CAF	0912-CAF-V1	1	2
170	r2c8	0	NaN	NaN	NaN	NaN	NaN	CAF	0912-CAF-V1	1	2
171	r3c8	0	NaN	NaN	NaN	NaN	NaN	CAF	0912-CAF-V1	1	2
172	r4c8	1336	42368.365	898.843	409.792	56604135.000	56604135.000	CAF	0912-CAF-V1	1	2
173	r5c8	1035	40346.420	898.035	521.455	41758545.000	41758545.000	CAF	0912-CAF-V1	1	2
174	r6c8	0	NaN	NaN	NaN	NaN	NaN	CAF	0912-CAF-V1	1	2
175	r7c8	1181	40833.467	897.443	745.857	48224325.000	48224325.000	CAF	0912-CAF-V1	1	2
176	r8c8	1467	43407.188	895.914	857.783	63678345.000	63678345.000	CAF	0912-CAF-V1	1	2
177	r9c8	0	NaN	NaN	NaN	NaN	NaN	CAF	0912-CAF-V1	1	2
178	r10c8	1157	42480.752	895.694	1078.657	49150230.000	49150230.000	CAF	0912-CAF-V1	1	2
179	r11c8	1557	43897.341	893.908	1190.300	68348160.000	68348160.000	CAF	0912-CAF-V1	1	2
180	r12c8	0	NaN	NaN	NaN	NaN	NaN	CAF	0912-CAF-V1	1	2
181	r13c8	765	37826.000	891.998	1413.266	28936890.000	28936890.000	CAF	0912-CAF-V1	1	2
182	r14c8	1445	42749.647	892.113	1524.173	61773240.000	61773240.000	CAF	0912-CAF-V1	1	2
183	r15c8	0	NaN	NaN	NaN	NaN	NaN	CAF	0912-CAF-V1	1	2
184	r16c8	0	NaN	NaN	NaN	NaN	NaN	CAF	0912-CAF-V1	1	2
185	r17c8	1186	41907.938	889.595	1855.695	49702815.000	49702815.000	CAF	0912-CAF-V1	1	2
186	r18c8	672	37397.723	888.906	1966.076	25131270.000	25131270.000	CAF	0912-CAF-V1	1	2
187	r19c8	0	NaN	NaN	NaN	NaN	NaN	CAF	0912-CAF-V1	1	2
188	r20c8	1790	43480.777	886.590	2188.152	77830590.000	77830590.000	CAF	0912-CAF-V1	1	2
189	r21c8	525	31983.314	885.508	2297.776	16791240.000	16791240.000	CAF	0912-CAF-V1	1	2
190	r22c8	1804	41711.724	884.116	2409.337	75247950.000	75247950.000	CAF	0912-CAF-V1	1	2
191	r23c8	0	NaN	NaN	NaN	NaN	NaN	CAF	0912-CAF-V1	1	2
192	r24c8	1592	42425.465	881.233	2630.857	67541340.000	67541340.000	CAF	0912-CAF-V1	1	2
193	r1c9	1238	42189.729	1012.095	72.865	52230885.000	52230885.000	CAF	0912-CAF-V1	1	2
194	r2c9	1789	42773.862	1011.844	185.476	76522440.000	76522440.000	CAF	0912-CAF-V1	1	2
195	r3c9	905	39274.508	1011.543	298.169	35543430.000	35543430.000	CAF	0912-CAF-V1	1	2
196	r4c9	119	32198.571	1015.559	415.626	3831630.000	3831630.000	CAF	0912-CAF-V1	1	2
197	r5c9	1586	43376.529	1010.028	523.286	68795175.000	68795175.000	CAF	0912-CAF-V1	1	2
198	r6c9	0	NaN	NaN	NaN	NaN	NaN	CAF	0912-CAF-V1	1	2
199	r7c9	1581	43162.419	1008.492	747.437	68239785.000	68239785.000	CAF	0912-CAF-V1	1	2
200	r8c9	0	NaN	NaN	NaN	NaN	NaN	CAF	0912-CAF-V1	1	2
201	r9c9	0	NaN	NaN	NaN	NaN	NaN	CAF	0912-CAF-V1	1	2
202	r10c9	920	40793.071	1007.633	1079.708	37529625.000	37529625.000	CAF	0912-CAF-V1	1	2
203	r11c9	1686	44067.811	1006.391	1191.642	74298330.000	74298330.000	CAF	0912-CAF-V1	1	2
204	r12c9	1035	41580.275	1005.452	1302.912	43035585.000	43035585.000	CAF	0912-CAF-V1	1	2
205	r13c9	542	32907.703	1004.788	1414.076	17835975.000	17835975.000	CAF	0912-CAF-V1	1	2
206	r14c9	1675	45075.018	1003.895	1525.681	75500655.000	75500655.000	CAF	0912-CAF-V1	1	2
207	r15c9	554	36746.236	1002.964	1635.854	20357415.000	20357415.000	CAF	0912-CAF-V1	1	2
208	r16c9	1298	42293.066	1001.954	1747.211	54896400.000	54896400.000	CAF	0912-CAF-V1	1	2
209	r17c9	386	29566.127	1001.681	1857.008	11412525.000	11412525.000	CAF	0912-CAF-V1	1	2
210	r18c9	1301	43613.428	1000.710	1966.603	56741070.000	56741070.000	CAF	0912-CAF-V1	1	2
211	r19c9	0	NaN	NaN	NaN	NaN	NaN	CAF	0912-CAF-V1	1	2
212	r20c9	1452	41677.924	998.198	2188.510	60516345.000	60516345.000	CAF	0912-CAF-V1	1	2
213	r21c9	0	NaN	NaN	NaN	NaN	NaN	CAF	0912-CAF-V1	1	2
214	r22c9	2112	42366.946	995.486	2410.077	89478990.000	89478990.000	CAF	0912-CAF-V1	1	2
215	r23c9	1150	41133.717	994.219	2520.668	47303775.000	47303775.000	CAF	0912-CAF-V1	1	2
216	r24c9	548	32790.301	992.962	2631.699	17969085.000	17969085.000	CAF	0912-CAF-V1	1	2
217	r1c10	1476	42470.457	1125.263	74.719	62686395.000	62686395.000	CAF	0912-CAF-V1	1	2
218	r2c10	2022	42473.138	1124.456	187.464	85880685.000	85880685.000	CAF	0912-CAF-V1	1	2
219	r3c10	0	NaN	NaN	NaN	NaN	NaN	CAF	0912-CAF-V1	1	2
220	r4c10	0	NaN	NaN	NaN	NaN	NaN	CAF	0912-CAF-V1	1	2
221	r5c10	0	NaN	NaN	NaN	NaN	NaN	CAF	0912-CAF-V1	1	2
222	r6c10	1689	43203.099	1121.472	636.914	72970035.000	72970035.000	CAF	0912-CAF-V1	1	2
223	r7c10	1844	42640.591	1121.382	748.909	78629250.000	78629250.000	CAF	0912-CAF-V1	1	2
224	r8c10	0	NaN	NaN	NaN	NaN	NaN	CAF	0912-CAF-V1	1	2
225	r9c10	1727	43493.816	1120.613	970.187	75113820.000	75113820.000	CAF	0912-CAF-V1	1	2
226	r10c10	0	NaN	NaN	NaN	NaN	NaN	CAF	0912-CAF-V1	1	2
227	r11c10	0	NaN	NaN	NaN	NaN	NaN	CAF	0912-CAF-V1	1	2
228	r12c10	1232	42159.655	1117.222	1303.644	51940695.000	51940695.000	CAF	0912-CAF-V1	1	2
229	r13c10	0	NaN	NaN	NaN	NaN	NaN	CAF	0912-CAF-V1	1	2
230	r14c10	0	NaN	NaN	NaN	NaN	NaN	CAF	0912-CAF-V1	1	2
231	r15c10	1614	44090.511	1114.649	1637.513	71162085.000	71162085.000	CAF	0912-CAF-V1	1	2
232	r16c10	751	38600.752	1113.752	1747.689	28989165.000	28989165.000	CAF	0912-CAF-V1	1	2
233	r17c10	770	38575.539	1113.219	1857.618	29703165.000	29703165.000	CAF	0912-CAF-V1	1	2
234	r18c10	0	NaN	NaN	NaN	NaN	NaN	CAF	0912-CAF-V1	1	2
235	r19c10	1325	41771.694	1111.120	2078.378	55347495.000	55347495.000	CAF	0912-CAF-V1	1	2
236	r20c10	0	NaN	NaN	NaN	NaN	NaN	CAF	0912-CAF-V1	1	2
237	r21c10	0	NaN	NaN	NaN	NaN	NaN	CAF	0912-CAF-V1	1	2
238	r22c10	1118	41627.952	1106.492	2410.921	46540050.000	46540050.000	CAF	0912-CAF-V1	1	2
239	r23c10	0	NaN	NaN	NaN	NaN	NaN	CAF	0912-CAF-V1	1	2
240	r24c10	845	37678.740	1103.855	2632.901	31838535.000	31838535.000	CAF	0912-CAF-V1	1	2
241	r1c11	1253	42246.357	1237.024	76.073	52934685.000	52934685.000	CAF	0912-CAF-V1	1	2
242	r2c11	0	NaN	NaN	NaN	NaN	NaN	CAF	0912-CAF-V1	1	2
243	r3c11	2134	42642.477	1235.527	301.424	90999045.000	90999045.000	CAF	0912-CAF-V1	1	2
244	r4c11	0	NaN	NaN	NaN	NaN	NaN	CAF	0912-CAF-V1	1	2
245	r5c11	2136	43524.537	1234.715	526.363	92968410.000	92968410.000	CAF	0912-CAF-V1	1	2
246	r6c11	686	37332.223	1233.308	638.258	25609905.000	25609905.000	CAF	0912-CAF-V1	1	2
247	r7c11	0	NaN	NaN	NaN	NaN	NaN	CAF	0912-CAF-V1	1	2
248	r8c11	1570	43150.873	1231.615	862.201	67746870.000	67746870.000	CAF	0912-CAF-V1	1	2
249	r9c11	739	38218.945	1232.105	971.834	28243800.000	28243800.000	CAF	0912-CAF-V1	1	2
250	r10c11	1437	43741.461	1230.958	1083.332	62856480.000	62856480.000	CAF	0912-CAF-V1	1	2
251	r11c11	0	NaN	NaN	NaN	NaN	NaN	CAF	0912-CAF-V1	1	2
252	r12c11	1260	43122.726	1228.990	1305.529	54334635.000	54334635.000	CAF	0912-CAF-V1	1	2
253	r13c11	0	NaN	NaN	NaN	NaN	NaN	CAF	0912-CAF-V1	1	2
254	r14c11	2121	44295.219	1226.813	1527.406	93950160.000	93950160.000	CAF	0912-CAF-V1	1	2
255	r15c11	1002	40774.805	1225.624	1638.859	40856355.000	40856355.000	CAF	0912-CAF-V1	1	2
256	r16c11	0	NaN	NaN	NaN	NaN	NaN	CAF	0912-CAF-V1	1	2
257	r17c11	0	NaN	NaN	NaN	NaN	NaN	CAF	0912-CAF-V1	1	2
258	r18c11	1758	43193.345	1223.175	1969.411	75933900.000	75933900.000	CAF	0912-CAF-V1	1	2
259	r19c11	1380	43073.011	1221.771	2079.967	59440755.000	59440755.000	CAF	0912-CAF-V1	1	2
260	r20c11	0	NaN	NaN	NaN	NaN	NaN	CAF	0912-CAF-V1	1	2
261	r21c11	1759	42884.650	1219.899	2301.299	75434100.000	75434100.000	CAF	0912-CAF-V1	1	2
262	r22c11	0	NaN	NaN	NaN	NaN	NaN	CAF	0912-CAF-V1	1	2
263	r23c11	0	NaN	NaN	NaN	NaN	NaN	CAF	0912-CAF-V1	1	2
264	r24c11	1353	42160.000	1215.122	2633.353	57042480.000	57042480.000	CAF	0912-CAF-V1	1	2
265	r1c12	1360	42457.500	1349.063	78.052	57742200.000	57742200.000	CAF	0912-CAF-V1	1	2
266	r2c12	0	NaN	NaN	NaN	NaN	NaN	CAF	0912-CAF-V1	1	2
267	r3c12	993	40501.344	1346.693	303.073	40217835.000	40217835.000	CAF	0912-CAF-V1	1	2
268	r4c12	1166	42026.887	1347.003	415.805	49003350.000	49003350.000	CAF	0912-CAF-V1	1	2
269	r5c12	2006	43732.881	1346.300	527.856	87728160.000	87728160.000	CAF	0912-CAF-V1	1	2
270	r6c12	724	38267.963	1343.946	639.920	27706005.000	27706005.000	CAF	0912-CAF-V1	1	2
271	r7c12	1399	42514.825	1344.310	751.400	59478240.000	59478240.000	CAF	0912-CAF-V1	1	2
272	r8c12	0	NaN	NaN	NaN	NaN	NaN	CAF	0912-CAF-V1	1	2
273	r9c12	772	39762.163	1342.881	972.558	30696390.000	30696390.000	CAF	0912-CAF-V1	1	2
274	r10c12	434	36226.452	1342.827	1085.002	15722280.000	15722280.000	CAF	0912-CAF-V1	1	2
275	r11c12	1204	42546.665	1340.984	1195.825	51226185.000	51226185.000	CAF	0912-CAF-V1	1	2
276	r12c12	67	33153.806	1345.142	1301.440	2221305.000	2221305.000	CAF	0912-CAF-V1	1	2
277	r13c12	2177	44500.604	1339.535	1418.230	96877815.000	96877815.000	CAF	0912-CAF-V1	1	2
278	r14c12	0	NaN	NaN	NaN	NaN	NaN	CAF	0912-CAF-V1	1	2
279	r15c12	533	35833.959	1337.121	1640.337	19099500.000	19099500.000	CAF	0912-CAF-V1	1	2
280	r16c12	1539	43088.207	1335.715	1750.832	66312750.000	66312750.000	CAF	0912-CAF-V1	1	2
281	r17c12	1417	42108.292	1334.946	1859.746	59667450.000	59667450.000	CAF	0912-CAF-V1	1	2
282	r18c12	0	NaN	NaN	NaN	NaN	NaN	CAF	0912-CAF-V1	1	2
283	r19c12	1198	43013.902	1332.397	2080.839	51530655.000	51530655.000	CAF	0912-CAF-V1	1	2
284	r20c12	457	34262.068	1332.406	2190.942	15657765.000	15657765.000	CAF	0912-CAF-V1	1	2
285	r21c12	786	39139.905	1330.335	2302.344	30763965.000	30763965.000	CAF	0912-CAF-V1	1	2
286	r22c12	1965	42826.115	1328.686	2412.870	84153315.000	84153315.000	CAF	0912-CAF-V1	1	2
287	r23c12	0	NaN	NaN	NaN	NaN	NaN	CAF	0912-CAF-V1	1	2
288	r24c12	1205	40172.763	1326.547	2634.114	48408180.000	48408180.000	CAF	0912-CAF-V1	1	2
289	r1c13	1159	42228.572	1460.751	79.282	48942915.000	48942915.000	CAF	0912-CAF-V1	1	2
290	r2c13	1191	41189.673	1458.714	191.769	49056900.000	49056900.000	CAF	0912-CAF-V1	1	2
291	r3c13	0	NaN	NaN	NaN	NaN	NaN	CAF	0912-CAF-V1	1	2
292	r4c13	0	NaN	NaN	NaN	NaN	NaN	CAF	0912-CAF-V1	1	2
293	r5c13	0	NaN	NaN	NaN	NaN	NaN	CAF	0912-CAF-V1	1	2
294	r6c13	1326	42098.269	1456.461	641.863	55822305.000	55822305.000	CAF	0912-CAF-V1	1	2
295	r7c13	0	NaN	NaN	NaN	NaN	NaN	CAF	0912-CAF-V1	1	2
296	r8c13	1066	39873.771	1454.339	863.940	42505440.000	42505440.000	CAF	0912-CAF-V1	1	2
297	r9c13	1158	42654.145	1453.805	974.646	49393500.000	49393500.000	CAF	0912-CAF-V1	1	2
298	r10c13	1201	43005.824	1452.736	1085.601	51649995.000	51649995.000	CAF	0912-CAF-V1	1	2
299	r11c13	0	NaN	NaN	NaN	NaN	NaN	CAF	0912-CAF-V1	1	2
300	r12c13	0	NaN	NaN	NaN	NaN	NaN	CAF	0912-CAF-V1	1	2
301	r13c13	834	39817.608	1448.917	1418.998	33207885.000	33207885.000	CAF	0912-CAF-V1	1	2
302	r14c13	1195	43241.812	1448.869	1530.164	51673965.000	51673965.000	CAF	0912-CAF-V1	1	2
303	r15c13	0	NaN	NaN	NaN	NaN	NaN	CAF	0912-CAF-V1	1	2
304	r16c13	1280	42236.367	1445.509	1750.848	54062550.000	54062550.000	CAF	0912-CAF-V1	1	2
305	r17c13	1175	41960.196	1445.377	1860.681	49303230.000	49303230.000	CAF	0912-CAF-V1	1	2
306	r18c13	1178	42320.908	1443.778	1970.527	49854030.000	49854030.000	CAF	0912-CAF-V1	1	2
307	r19c13	0	NaN	NaN	NaN	NaN	NaN	CAF	0912-CAF-V1	1	2
308	r20c13	0	NaN	NaN	NaN	NaN	NaN	CAF	0912-CAF-V1	1	2
309	r21c13	593	34060.346	1439.751	2302.827	20197785.000	20197785.000	CAF	0912-CAF-V1	1	2
310	r22c13	834	37912.446	1439.351	2414.195	31618980.000	31618980.000	CAF	0912-CAF-V1	1	2
311	r23c13	0	NaN	NaN	NaN	NaN	NaN	CAF	0912-CAF-V1	1	2
312	r24c13	1086	40096.285	1435.672	2633.924	43544565.000	43544565.000	CAF	0912-CAF-V1	1	2
313	r1c14	467	37357.773	1574.626	81.005	17446080.000	17446080.000	CAF	0912-CAF-V1	1	2
314	r2c14	1104	40739.946	1570.716	193.693	44976900.000	44976900.000	CAF	0912-CAF-V1	1	2
315	r3c14	0	NaN	NaN	NaN	NaN	NaN	CAF	0912-CAF-V1	1	2
316	r4c14	2019	43092.095	1569.307	418.393	87002940.000	87002940.000	CAF	0912-CAF-V1	1	2
317	r5c14	1216	41079.955	1568.822	530.515	49953225.000	49953225.000	CAF	0912-CAF-V1	1	2
318	r6c14	0	NaN	NaN	NaN	NaN	NaN	CAF	0912-CAF-V1	1	2
319	r7c14	1078	42533.669	1566.649	754.496	45851295.000	45851295.000	CAF	0912-CAF-V1	1	2
320	r8c14	0	NaN	NaN	NaN	NaN	NaN	CAF	0912-CAF-V1	1	2
321	r9c14	843	40099.733	1565.547	974.978	33804075.000	33804075.000	CAF	0912-CAF-V1	1	2
322	r10c14	0	NaN	NaN	NaN	NaN	NaN	CAF	0912-CAF-V1	1	2
323	r11c14	0	NaN	NaN	NaN	NaN	NaN	CAF	0912-CAF-V1	1	2
324	r12c14	1411	43095.723	1561.881	1309.019	60808065.000	60808065.000	CAF	0912-CAF-V1	1	2
325	r13c14	1700	44242.800	1560.918	1420.196	75212760.000	75212760.000	CAF	0912-CAF-V1	1	2
326	r14c14	468	33118.942	1558.814	1531.083	15499665.000	15499665.000	CAF	0912-CAF-V1	1	2
327	r15c14	636	36997.052	1558.134	1642.069	23530125.000	23530125.000	CAF	0912-CAF-V1	1	2
328	r16c14	1323	43311.066	1556.637	1752.420	57300540.000	57300540.000	CAF	0912-CAF-V1	1	2
329	r17c14	1267	42249.294	1557.032	1862.174	53529855.000	53529855.000	CAF	0912-CAF-V1	1	2
330	r18c14	0	NaN	NaN	NaN	NaN	NaN	CAF	0912-CAF-V1	1	2
331	r19c14	788	40050.209	1553.247	2082.530	31559565.000	31559565.000	CAF	0912-CAF-V1	1	2
332	r20c14	849	38477.367	1552.339	2194.065	32667285.000	32667285.000	CAF	0912-CAF-V1	1	2
333	r21c14	0	NaN	NaN	NaN	NaN	NaN	CAF	0912-CAF-V1	1	2
334	r22c14	1252	41184.740	1549.607	2414.319	51563295.000	51563295.000	CAF	0912-CAF-V1	1	2
335	r23c14	0	NaN	NaN	NaN	NaN	NaN	CAF	0912-CAF-V1	1	2
336	r24c14	0	NaN	NaN	NaN	NaN	NaN	CAF	0912-CAF-V1	1	2
337	r1c15	473	30791.924	1685.147	82.145	14564580.000	14564580.000	CAF	0912-CAF-V1	1	2
338	r2c15	1139	40381.791	1683.692	195.309	45994860.000	45994860.000	CAF	0912-CAF-V1	1	2
339	r3c15	1582	42607.083	1682.295	307.643	67404405.000	67404405.000	CAF	0912-CAF-V1	1	2
340	r4c15	1305	41001.655	1681.403	420.697	53507160.000	53507160.000	CAF	0912-CAF-V1	1	2
341	r5c15	1450	42635.472	1680.137	532.379	61821435.000	61821435.000	CAF	0912-CAF-V1	1	2
342	r6c15	0	NaN	NaN	NaN	NaN	NaN	CAF	0912-CAF-V1	1	2
343	r7c15	1306	43030.762	1677.819	755.559	56198175.000	56198175.000	CAF	0912-CAF-V1	1	2
344	r8c15	0	NaN	NaN	NaN	NaN	NaN	CAF	0912-CAF-V1	1	2
345	r9c15	0	NaN	NaN	NaN	NaN	NaN	CAF	0912-CAF-V1	1	2
346	r10c15	443	29953.578	1675.888	1088.055	13269435.000	13269435.000	CAF	0912-CAF-V1	1	2
347	r11c15	1198	42035.835	1674.521	1199.311	50358930.000	50358930.000	CAF	0912-CAF-V1	1	2
348	r12c15	1216	42627.150	1673.226	1310.505	51834615.000	51834615.000	CAF	0912-CAF-V1	1	2
349	r13c15	0	NaN	NaN	NaN	NaN	NaN	CAF	0912-CAF-V1	1	2
350	r14c15	1472	43163.601	1670.753	1532.317	63536820.000	63536820.000	CAF	0912-CAF-V1	1	2
351	r15c15	1489	43751.938	1669.317	1643.162	65146635.000	65146635.000	CAF	0912-CAF-V1	1	2
352	r16c15	0	NaN	NaN	NaN	NaN	NaN	CAF	0912-CAF-V1	1	2
353	r17c15	0	NaN	NaN	NaN	NaN	NaN	CAF	0912-CAF-V1	1	2
354	r18c15	2157	44751.377	1666.560	1973.776	96528720.000	96528720.000	CAF	0912-CAF-V1	1	2
355	r19c15	1121	40869.153	1664.860	2083.954	45814320.000	45814320.000	CAF	0912-CAF-V1	1	2
356	r20c15	536	34544.412	1663.090	2194.321	18515805.000	18515805.000	CAF	0912-CAF-V1	1	2
357	r21c15	0	NaN	NaN	NaN	NaN	NaN	CAF	0912-CAF-V1	1	2
358	r22c15	0	NaN	NaN	NaN	NaN	NaN	CAF	0912-CAF-V1	1	2
359	r23c15	1078	41384.276	1659.572	2526.312	44612250.000	44612250.000	CAF	0912-CAF-V1	1	2
360	r24c15	1616	40754.397	1657.360	2637.459	65859105.000	65859105.000	CAF	0912-CAF-V1	1	2
361	r1c16	455	30651.560	1795.764	84.089	13946460.000	13946460.000	CAF	0912-CAF-V1	1	2
362	r2c16	1463	41819.129	1795.158	197.192	61181385.000	61181385.000	CAF	0912-CAF-V1	1	2
363	r3c16	1396	42027.324	1793.820	309.098	58670145.000	58670145.000	CAF	0912-CAF-V1	1	2
364	r4c16	0	NaN	NaN	NaN	NaN	NaN	CAF	0912-CAF-V1	1	2
365	r5c16	960	40641.953	1792.023	533.727	39016275.000	39016275.000	CAF	0912-CAF-V1	1	2
366	r6c16	433	29699.550	1790.546	646.050	12859905.000	12859905.000	CAF	0912-CAF-V1	1	2
367	r7c16	0	NaN	NaN	NaN	NaN	NaN	CAF	0912-CAF-V1	1	2
368	r8c16	1460	43354.192	1788.722	868.784	63297120.000	63297120.000	CAF	0912-CAF-V1	1	2
369	r9c16	0	NaN	NaN	NaN	NaN	NaN	CAF	0912-CAF-V1	1	2
370	r10c16	1674	43275.054	1786.774	1089.119	72442440.000	72442440.000	CAF	0912-CAF-V1	1	2
371	r11c16	1515	43669.465	1785.357	1199.836	66159240.000	66159240.000	CAF	0912-CAF-V1	1	2
372	r12c16	428	29589.533	1784.528	1311.883	12664320.000	12664320.000	CAF	0912-CAF-V1	1	2
373	r13c16	1195	43203.828	1783.036	1422.879	51628575.000	51628575.000	CAF	0912-CAF-V1	1	2
374	r14c16	784	38994.509	1781.805	1533.922	30571695.000	30571695.000	CAF	0912-CAF-V1	1	2
375	r15c16	1143	42835.984	1780.676	1644.590	48961530.000	48961530.000	CAF	0912-CAF-V1	1	2
376	r16c16	1237	42623.549	1778.979	1755.418	52725330.000	52725330.000	CAF	0912-CAF-V1	1	2
377	r17c16	0	NaN	NaN	NaN	NaN	NaN	CAF	0912-CAF-V1	1	2
378	r18c16	0	NaN	NaN	NaN	NaN	NaN	CAF	0912-CAF-V1	1	2
379	r19c16	1105	41346.462	1776.136	2084.119	45687840.000	45687840.000	CAF	0912-CAF-V1	1	2
380	r20c16	583	34909.194	1774.339	2195.853	20352060.000	20352060.000	CAF	0912-CAF-V1	1	2
381	r21c16	1214	41396.540	1772.914	2305.778	50255400.000	50255400.000	CAF	0912-CAF-V1	1	2
382	r22c16	909	39856.865	1771.265	2416.483	36229890.000	36229890.000	CAF	0912-CAF-V1	1	2
383	r23c16	0	NaN	NaN	NaN	NaN	NaN	CAF	0912-CAF-V1	1	2
384	r24c16	1087	39686.398	1768.775	2637.759	43139115.000	43139115.000	CAF	0912-CAF-V1	1	2
385	r1c17	779	38387.811	1908.319	85.396	29904105.000	29904105.000	CAF	0912-CAF-V1	1	2
386	r2c17	0	NaN	NaN	NaN	NaN	NaN	CAF	0912-CAF-V1	1	2
387	r3c17	1643	42534.559	1905.941	311.212	69884280.000	69884280.000	CAF	0912-CAF-V1	1	2
388	r4c17	1454	42277.562	1904.574	423.467	61471575.000	61471575.000	CAF	0912-CAF-V1	1	2
389	r5c17	1170	41956.218	1903.844	535.480	49088775.000	49088775.000	CAF	0912-CAF-V1	1	2
390	r6c17	1358	42590.446	1902.021	646.923	57837825.000	57837825.000	CAF	0912-CAF-V1	1	2
391	r7c17	730	37312.089	1900.581	758.963	27237825.000	27237825.000	CAF	0912-CAF-V1	1	2
392	r8c17	844	39874.265	1900.142	870.314	33653880.000	33653880.000	CAF	0912-CAF-V1	1	2
393	r9c17	1485	43320.465	1899.336	979.130	64330890.000	64330890.000	CAF	0912-CAF-V1	1	2
394	r10c17	349	29153.295	1897.554	1090.663	10174500.000	10174500.000	CAF	0912-CAF-V1	1	2
395	r11c17	0	NaN	NaN	NaN	NaN	NaN	CAF	0912-CAF-V1	1	2
396	r12c17	1164	41615.825	1894.816	1312.583	48440820.000	48440820.000	CAF	0912-CAF-V1	1	2
397	r13c17	0	NaN	NaN	NaN	NaN	NaN	CAF	0912-CAF-V1	1	2
398	r14c17	892	40319.445	1892.649	1534.539	35964945.000	35964945.000	CAF	0912-CAF-V1	1	2
399	r15c17	865	40603.960	1890.923	1645.865	35122425.000	35122425.000	CAF	0912-CAF-V1	1	2
400	r16c17	1384	43333.418	1890.395	1756.247	59973450.000	59973450.000	CAF	0912-CAF-V1	1	2
401	r17c17	0	NaN	NaN	NaN	NaN	NaN	CAF	0912-CAF-V1	1	2
402	r18c17	900	40326.550	1888.451	1975.967	36293895.000	36293895.000	CAF	0912-CAF-V1	1	2
403	r19c17	1249	42375.324	1886.859	2086.250	52926780.000	52926780.000	CAF	0912-CAF-V1	1	2
404	r20c17	502	34626.663	1885.769	2196.446	17382585.000	17382585.000	CAF	0912-CAF-V1	1	2
405	r21c17	1398	41425.461	1883.795	2307.583	57912795.000	57912795.000	CAF	0912-CAF-V1	1	2
406	r22c17	611	35859.010	1882.876	2417.271	21909855.000	21909855.000	CAF	0912-CAF-V1	1	2
407	r23c17	0	NaN	NaN	NaN	NaN	NaN	CAF	0912-CAF-V1	1	2
408	r24c17	1671	41716.230	1879.781	2638.755	69707820.000	69707820.000	CAF	0912-CAF-V1	1	2
409	r1c18	745	37362.121	2020.709	87.062	27834780.000	27834780.000	CAF	0912-CAF-V1	1	2
410	r2c18	1169	39832.134	2018.450	199.478	46563765.000	46563765.000	CAF	0912-CAF-V1	1	2
411	r3c18	672	38572.545	2018.397	312.124	25920750.000	25920750.000	CAF	0912-CAF-V1	1	2
412	r4c18	638	35413.025	2016.619	424.498	22593510.000	22593510.000	CAF	0912-CAF-V1	1	2
413	r5c18	0	NaN	NaN	NaN	NaN	NaN	CAF	0912-CAF-V1	1	2
414	r6c18	1389	42223.521	2013.296	648.513	58648470.000	58648470.000	CAF	0912-CAF-V1	1	2
415	r7c18	1631	43463.194	2012.388	760.259	70888470.000	70888470.000	CAF	0912-CAF-V1	1	2
416	r8c18	0	NaN	NaN	NaN	NaN	NaN	CAF	0912-CAF-V1	1	2
417	r9c18	1223	40313.352	2006.454	988.352	49303230.000	49303230.000	CAF	0912-CAF-V1	1	2
418	r10c18	754	40271.737	2000.416	997.070	30364890.000	30364890.000	CAF	0912-CAF-V1	1	2
419	r11c18	1057	41502.999	2008.588	1203.884	43868670.000	43868670.000	CAF	0912-CAF-V1	1	2
420	r12c18	1718	44385.437	2006.913	1314.117	76254180.000	76254180.000	CAF	0912-CAF-V1	1	2
421	r13c18	995	42314.367	2005.102	1425.485	42102795.000	42102795.000	CAF	0912-CAF-V1	1	2
422	r14c18	1663	43814.765	2003.713	1536.094	72863955.000	72863955.000	CAF	0912-CAF-V1	1	2
423	r15c18	387	30254.070	2002.924	1647.627	11708325.000	11708325.000	CAF	0912-CAF-V1	1	2
424	r16c18	0	NaN	NaN	NaN	NaN	NaN	CAF	0912-CAF-V1	1	2
425	r17c18	1926	44140.023	2000.294	1866.438	85013685.000	85013685.000	CAF	0912-CAF-V1	1	2
426	r18c18	0	NaN	NaN	NaN	NaN	NaN	CAF	0912-CAF-V1	1	2
427	r19c18	1453	43125.186	1997.600	2087.519	62660895.000	62660895.000	CAF	0912-CAF-V1	1	2
428	r20c18	0	NaN	NaN	NaN	NaN	NaN	CAF	0912-CAF-V1	1	2
429	r21c18	0	NaN	NaN	NaN	NaN	NaN	CAF	0912-CAF-V1	1	2
430	r22c18	677	35562.895	1992.383	2418.894	24076080.000	24076080.000	CAF	0912-CAF-V1	1	2
431	r23c18	1567	40776.729	1991.621	2529.098	63897135.000	63897135.000	CAF	0912-CAF-V1	1	2
432	r24c18	734	37801.492	1989.259	2640.396	27746295.000	27746295.000	CAF	0912-CAF-V1	1	2
433	r1c19	0	NaN	NaN	NaN	NaN	NaN	CAF	0912-CAF-V1	1	2
434	r2c19	585	33057.154	2129.962	201.548	19338435.000	19338435.000	CAF	0912-CAF-V1	1	2
435	r3c19	0	NaN	NaN	NaN	NaN	NaN	CAF	0912-CAF-V1	1	2
436	r4c19	1135	41401.216	2127.793	426.274	46990380.000	46990380.000	CAF	0912-CAF-V1	1	2
437	r5c19	391	29609.348	2126.817	537.344	11577255.000	11577255.000	CAF	0912-CAF-V1	1	2
438	r6c19	0	NaN	NaN	NaN	NaN	NaN	CAF	0912-CAF-V1	1	2
439	r7c19	0	NaN	NaN	NaN	NaN	NaN	CAF	0912-CAF-V1	1	2
440	r8c19	1993	44083.525	2122.287	873.532	87858465.000	87858465.000	CAF	0912-CAF-V1	1	2
441	r9c19	1159	42241.333	2121.886	982.415	48957705.000	48957705.000	CAF	0912-CAF-V1	1	2
442	r10c19	734	40176.049	2124.008	1092.540	29489220.000	29489220.000	CAF	0912-CAF-V1	1	2
443	r11c19	945	40987.810	2118.687	1204.688	38733480.000	38733480.000	CAF	0912-CAF-V1	1	2
444	r12c19	589	36358.497	2117.804	1316.011	21415155.000	21415155.000	CAF	0912-CAF-V1	1	2
445	r13c19	1971	44066.225	2115.813	1426.476	86854530.000	86854530.000	CAF	0912-CAF-V1	1	2
446	r14c19	0	NaN	NaN	NaN	NaN	NaN	CAF	0912-CAF-V1	1	2
447	r15c19	0	NaN	NaN	NaN	NaN	NaN	CAF	0912-CAF-V1	1	2
448	r16c19	1779	43347.420	2111.913	1759.267	77115060.000	77115060.000	CAF	0912-CAF-V1	1	2
449	r17c19	1421	42520.398	2111.120	1868.082	60421485.000	60421485.000	CAF	0912-CAF-V1	1	2
450	r18c19	1345	42387.825	2108.992	1978.443	57011625.000	57011625.000	CAF	0912-CAF-V1	1	2
451	r19c19	1379	42857.382	2108.133	2089.020	59100330.000	59100330.000	CAF	0912-CAF-V1	1	2
452	r20c19	1495	42366.672	2106.517	2199.484	63338175.000	63338175.000	CAF	0912-CAF-V1	1	2
453	r21c19	4	26328.750	2115.500	2310.000	105315.000	105315.000	CAF	0912-CAF-V1	1	2
454	r22c19	1169	40683.298	2103.574	2419.880	47558775.000	47558775.000	CAF	0912-CAF-V1	1	2
455	r23c19	1719	41488.159	2101.780	2531.047	71318145.000	71318145.000	CAF	0912-CAF-V1	1	2
456	r24c19	402	29075.075	2100.381	2641.771	11688180.000	11688180.000	CAF	0912-CAF-V1	1	2
457	r1c20	0	NaN	NaN	NaN	NaN	NaN	CAF	0912-CAF-V1	1	2
458	r2c20	1690	42613.518	2242.433	202.621	72016845.000	72016845.000	CAF	0912-CAF-V1	1	2
459	r3c20	1526	41497.824	2240.539	315.030	63325680.000	63325680.000	CAF	0912-CAF-V1	1	2
460	r4c20	0	NaN	NaN	NaN	NaN	NaN	CAF	0912-CAF-V1	1	2
461	r5c20	1500	42042.530	2237.863	539.067	63063795.000	63063795.000	CAF	0912-CAF-V1	1	2
462	r6c20	0	NaN	NaN	NaN	NaN	NaN	CAF	0912-CAF-V1	1	2
463	r7c20	0	NaN	NaN	NaN	NaN	NaN	CAF	0912-CAF-V1	1	2
464	r8c20	1429	42307.873	2233.361	874.642	60457950.000	60457950.000	CAF	0912-CAF-V1	1	2
465	r9c20	1993	44858.121	2232.617	984.063	89402235.000	89402235.000	CAF	0912-CAF-V1	1	2
466	r10c20	0	NaN	NaN	NaN	NaN	NaN	CAF	0912-CAF-V1	1	2
467	r11c20	0	NaN	NaN	NaN	NaN	NaN	CAF	0912-CAF-V1	1	2
468	r12c20	1167	42139.460	2228.682	1317.468	49176750.000	49176750.000	CAF	0912-CAF-V1	1	2
469	r13c20	1307	43740.402	2227.570	1427.646	57168705.000	57168705.000	CAF	0912-CAF-V1	1	2
470	r14c20	0	NaN	NaN	NaN	NaN	NaN	CAF	0912-CAF-V1	1	2
471	r15c20	0	NaN	NaN	NaN	NaN	NaN	CAF	0912-CAF-V1	1	2
472	r16c20	0	NaN	NaN	NaN	NaN	NaN	CAF	0912-CAF-V1	1	2
473	r17c20	0	NaN	NaN	NaN	NaN	NaN	CAF	0912-CAF-V1	1	2
474	r18c20	1030	42194.578	2220.539	1979.385	43460415.000	43460415.000	CAF	0912-CAF-V1	1	2
475	r19c20	0	NaN	NaN	NaN	NaN	NaN	CAF	0912-CAF-V1	1	2
476	r20c20	578	34467.794	2217.069	2200.417	19922385.000	19922385.000	CAF	0912-CAF-V1	1	2
477	r21c20	1640	42541.308	2215.630	2311.290	69767745.000	69767745.000	CAF	0912-CAF-V1	1	2
478	r22c20	1590	41208.160	2214.632	2422.000	65520975.000	65520975.000	CAF	0912-CAF-V1	1	2
479	r23c20	0	NaN	NaN	NaN	NaN	NaN	CAF	0912-CAF-V1	1	2
480	r24c20	0	NaN	NaN	NaN	NaN	NaN	CAF	0912-CAF-V1	1	2
481	r1c21	44	29806.023	2363.568	92.455	1311465.000	1311465.000	CAF	0912-CAF-V1	1	2
482	r2c21	0	NaN	NaN	NaN	NaN	NaN	CAF	0912-CAF-V1	1	2
483	r3c21	2065	42072.160	2352.951	316.831	86879010.000	86879010.000	CAF	0912-CAF-V1	1	2
484	r4c21	1756	42288.904	2351.237	429.249	74259315.000	74259315.000	CAF	0912-CAF-V1	1	2
485	r5c21	0	NaN	NaN	NaN	NaN	NaN	CAF	0912-CAF-V1	1	2
486	r6c21	1197	42384.749	2347.822	653.369	50734545.000	50734545.000	CAF	0912-CAF-V1	1	2
487	r7c21	1176	42068.278	2346.757	763.822	49472295.000	49472295.000	CAF	0912-CAF-V1	1	2
488	r8c21	1301	42746.311	2344.995	875.756	55612950.000	55612950.000	CAF	0912-CAF-V1	1	2
489	r9c21	1183	41621.260	2344.575	985.676	49237950.000	49237950.000	CAF	0912-CAF-V1	1	2
490	r10c21	0	NaN	NaN	NaN	NaN	NaN	CAF	0912-CAF-V1	1	2
491	r11c21	1261	42353.053	2341.349	1207.615	53407200.000	53407200.000	CAF	0912-CAF-V1	1	2
492	r12c21	469	30928.401	2339.233	1318.628	14505420.000	14505420.000	CAF	0912-CAF-V1	1	2
493	r13c21	0	NaN	NaN	NaN	NaN	NaN	CAF	0912-CAF-V1	1	2
494	r14c21	0	NaN	NaN	NaN	NaN	NaN	CAF	0912-CAF-V1	1	2
495	r15c21	1999	44827.189	2334.843	1650.718	89609550.000	89609550.000	CAF	0912-CAF-V1	1	2
496	r16c21	1209	42587.742	2333.637	1761.825	51488580.000	51488580.000	CAF	0912-CAF-V1	1	2
497	r17c21	0	NaN	NaN	NaN	NaN	NaN	CAF	0912-CAF-V1	1	2
498	r18c21	1924	43880.013	2331.611	1980.210	84425145.000	84425145.000	CAF	0912-CAF-V1	1	2
499	r19c21	0	NaN	NaN	NaN	NaN	NaN	CAF	0912-CAF-V1	1	2
500	r20c21	1088	41141.719	2327.810	2202.459	44762190.000	44762190.000	CAF	0912-CAF-V1	1	2
501	r21c21	1773	42167.766	2326.460	2312.385	74763450.000	74763450.000	CAF	0912-CAF-V1	1	2
502	r22c21	0	NaN	NaN	NaN	NaN	NaN	CAF	0912-CAF-V1	1	2
503	r23c21	658	35131.869	2323.658	2533.125	23116770.000	23116770.000	CAF	0912-CAF-V1	1	2
504	r24c21	0	NaN	NaN	NaN	NaN	NaN	CAF	0912-CAF-V1	1	2
505	r1c22	0	NaN	NaN	NaN	NaN	NaN	CAF	0912-CAF-V1	1	2
506	r2c22	0	NaN	NaN	NaN	NaN	NaN	CAF	0912-CAF-V1	1	2
507	r3c22	0	NaN	NaN	NaN	NaN	NaN	CAF	0912-CAF-V1	1	2
508	r4c22	0	NaN	NaN	NaN	NaN	NaN	CAF	0912-CAF-V1	1	2
509	r5c22	1277	41963.175	2460.837	542.502	53586975.000	53586975.000	CAF	0912-CAF-V1	1	2
510	r6c22	0	NaN	NaN	NaN	NaN	NaN	CAF	0912-CAF-V1	1	2
511	r7c22	0	NaN	NaN	NaN	NaN	NaN	CAF	0912-CAF-V1	1	2
512	r8c22	1708	43240.565	2456.235	877.283	73854885.000	73854885.000	CAF	0912-CAF-V1	1	2
513	r9c22	1032	41511.875	2455.932	986.706	42840255.000	42840255.000	CAF	0912-CAF-V1	1	2
514	r10c22	368	29335.394	2454.897	1097.065	10795425.000	10795425.000	CAF	0912-CAF-V1	1	2
515	r11c22	0	NaN	NaN	NaN	NaN	NaN	CAF	0912-CAF-V1	1	2
516	r12c22	1920	44477.977	2450.730	1319.659	85397715.000	85397715.000	CAF	0912-CAF-V1	1	2
517	r13c22	0	NaN	NaN	NaN	NaN	NaN	CAF	0912-CAF-V1	1	2
518	r14c22	1357	43084.101	2448.082	1541.670	58465125.000	58465125.000	CAF	0912-CAF-V1	1	2
519	r15c22	0	NaN	NaN	NaN	NaN	NaN	CAF	0912-CAF-V1	1	2
520	r16c22	1619	43466.868	2444.068	1762.868	70372860.000	70372860.000	CAF	0912-CAF-V1	1	2
521	r17c22	0	NaN	NaN	NaN	NaN	NaN	CAF	0912-CAF-V1	1	2
522	r18c22	350	32904.471	2443.069	1982.346	11516565.000	11516565.000	CAF	0912-CAF-V1	1	2
523	r19c22	1494	42840.171	2440.361	2092.434	64003215.000	64003215.000	CAF	0912-CAF-V1	1	2
524	r20c22	1167	41382.326	2438.167	2203.635	48293175.000	48293175.000	CAF	0912-CAF-V1	1	2
525	r21c22	1267	41109.140	2437.382	2314.073	52085280.000	52085280.000	CAF	0912-CAF-V1	1	2
526	r22c22	747	36985.924	2435.706	2424.392	27628485.000	27628485.000	CAF	0912-CAF-V1	1	2
527	r23c22	0	NaN	NaN	NaN	NaN	NaN	CAF	0912-CAF-V1	1	2
528	r24c22	0	NaN	NaN	NaN	NaN	NaN	CAF	0912-CAF-V1	1	2
529	r1c23	0	NaN	NaN	NaN	NaN	NaN	CAF	0912-CAF-V1	1	2
530	r2c23	1047	39797.536	2578.006	207.009	41668020.000	41668020.000	CAF	0912-CAF-V1	1	2
531	r3c23	1110	41386.500	2575.930	319.572	45939015.000	45939015.000	CAF	0912-CAF-V1	1	2
532	r4c23	0	NaN	NaN	NaN	NaN	NaN	CAF	0912-CAF-V1	1	2
533	r5c23	946	39874.614	2572.578	543.480	37721385.000	37721385.000	CAF	0912-CAF-V1	1	2
534	r6c23	0	NaN	NaN	NaN	NaN	NaN	CAF	0912-CAF-V1	1	2
535	r7c23	0	NaN	NaN	NaN	NaN	NaN	CAF	0912-CAF-V1	1	2
536	r8c23	0	NaN	NaN	NaN	NaN	NaN	CAF	0912-CAF-V1	1	2
537	r9c23	1362	43148.546	2567.052	987.769	58768320.000	58768320.000	CAF	0912-CAF-V1	1	2
538	r10c23	1528	42898.410	2565.012	1099.571	65548770.000	65548770.000	CAF	0912-CAF-V1	1	2
539	r11c23	746	38849.899	2563.562	1209.903	28982025.000	28982025.000	CAF	0912-CAF-V1	1	2
540	r12c23	0	NaN	NaN	NaN	NaN	NaN	CAF	0912-CAF-V1	1	2
541	r13c23	0	NaN	NaN	NaN	NaN	NaN	CAF	0912-CAF-V1	1	2
542	r14c23	668	36692.515	2558.912	1542.695	24510600.000	24510600.000	CAF	0912-CAF-V1	1	2
543	r15c23	1525	42513.767	2557.863	1653.923	64833495.000	64833495.000	CAF	0912-CAF-V1	1	2
544	r16c23	1399	43283.835	2555.518	1764.426	60554085.000	60554085.000	CAF	0912-CAF-V1	1	2
545	r17c23	1240	40653.375	2554.324	1873.010	50410185.000	50410185.000	CAF	0912-CAF-V1	1	2
546	r18c23	444	32011.689	2552.917	1984.205	14213190.000	14213190.000	CAF	0912-CAF-V1	1	2
547	r19c23	605	36932.851	2550.131	2094.452	22344375.000	22344375.000	CAF	0912-CAF-V1	1	2
548	r20c23	1093	41270.572	2549.356	2204.731	45108735.000	45108735.000	CAF	0912-CAF-V1	1	2
549	r21c23	0	NaN	NaN	NaN	NaN	NaN	CAF	0912-CAF-V1	1	2
550	r22c23	1602	42090.918	2546.242	2425.338	67429650.000	67429650.000	CAF	0912-CAF-V1	1	2
551	r23c23	0	NaN	NaN	NaN	NaN	NaN	CAF	0912-CAF-V1	1	2
552	r24c23	1726	41709.638	2542.622	2646.136	71990835.000	71990835.000	CAF	0912-CAF-V1	1	2
553	r1c24	1458	40757.675	2691.398	95.844	59424690.000	59424690.000	CAF	0912-CAF-V1	1	2
554	r2c24	0	NaN	NaN	NaN	NaN	NaN	CAF	0912-CAF-V1	1	2
555	r3c24	1312	39995.156	2687.119	320.473	52473645.000	52473645.000	CAF	0912-CAF-V1	1	2
556	r4c24	0	NaN	NaN	NaN	NaN	NaN	CAF	0912-CAF-V1	1	2
557	r5c24	0	NaN	NaN	NaN	NaN	NaN	CAF	0912-CAF-V1	1	2
558	r6c24	0	NaN	NaN	NaN	NaN	NaN	CAF	0912-CAF-V1	1	2
559	r7c24	1269	41785.236	2681.066	768.965	53025465.000	53025465.000	CAF	0912-CAF-V1	1	2
560	r8c24	1229	41891.790	2679.014	879.261	51485010.000	51485010.000	CAF	0912-CAF-V1	1	2
561	r9c24	698	36973.173	2677.642	989.434	25807275.000	25807275.000	CAF	0912-CAF-V1	1	2
562	r10c24	0	NaN	NaN	NaN	NaN	NaN	CAF	0912-CAF-V1	1	2
563	r11c24	1728	42889.141	2674.212	1211.848	74112435.000	74112435.000	CAF	0912-CAF-V1	1	2
564	r12c24	1236	41626.068	2673.575	1323.038	51449820.000	51449820.000	CAF	0912-CAF-V1	1	2
565	r13c24	0	NaN	NaN	NaN	NaN	NaN	CAF	0912-CAF-V1	1	2
566	r14c24	1596	42324.088	2669.085	1544.264	67549245.000	67549245.000	CAF	0912-CAF-V1	1	2
567	r15c24	1736	42505.974	2667.933	1655.364	73790370.000	73790370.000	CAF	0912-CAF-V1	1	2
568	r16c24	0	NaN	NaN	NaN	NaN	NaN	CAF	0912-CAF-V1	1	2
569	r17c24	1255	41765.546	2664.702	1874.940	52415760.000	52415760.000	CAF	0912-CAF-V1	1	2
570	r18c24	398	33114.121	2663.899	1984.158	13179420.000	13179420.000	CAF	0912-CAF-V1	1	2
571	r19c24	1529	42356.851	2661.073	2095.397	64763625.000	64763625.000	CAF	0912-CAF-V1	1	2
572	r20c24	0	NaN	NaN	NaN	NaN	NaN	CAF	0912-CAF-V1	1	2
573	r21c24	0	NaN	NaN	NaN	NaN	NaN	CAF	0912-CAF-V1	1	2
574	r22c24	499	31377.776	2655.919	2427.241	15657510.000	15657510.000	CAF	0912-CAF-V1	1	2
575	r23c24	1559	41209.897	2654.888	2537.865	64246230.000	64246230.000	CAF	0912-CAF-V1	1	2
576	r24c24	1138	38845.822	2653.525	2647.424	44206545.000	44206545.000	CAF	0912-CAF-V1	1	2
577	r1c1	0	NaN	NaN	NaN	NaN	NaN	CAF	0912-CAF-V2	2	2
578	r2c1	988	38326.397	107.789	165.859	37866480.000	37866480.000	CAF	0912-CAF-V2	2	2
579	r3c1	0	NaN	NaN	NaN	NaN	NaN	CAF	0912-CAF-V2	2	2
580	r4c1	0	NaN	NaN	NaN	NaN	NaN	CAF	0912-CAF-V2	2	2
581	r5c1	1164	38950.593	107.539	504.594	45338490.000	45338490.000	CAF	0912-CAF-V2	2	2
582	r6c1	1319	39849.405	107.845	617.868	52561365.000	52561365.000	CAF	0912-CAF-V2	2	2
583	r7c1	0	NaN	NaN	NaN	NaN	NaN	CAF	0912-CAF-V2	2	2
584	r8c1	0	NaN	NaN	NaN	NaN	NaN	CAF	0912-CAF-V2	2	2
585	r9c1	1185	40710.481	104.448	951.967	48241920.000	48241920.000	CAF	0912-CAF-V2	2	2
586	r10c1	1007	39683.520	103.468	1062.823	39961305.000	39961305.000	CAF	0912-CAF-V2	2	2
587	r11c1	0	NaN	NaN	NaN	NaN	NaN	CAF	0912-CAF-V2	2	2
588	r12c1	0	NaN	NaN	NaN	NaN	NaN	CAF	0912-CAF-V2	2	2
589	r13c1	1096	41521.724	102.022	1398.952	45507810.000	45507810.000	CAF	0912-CAF-V2	2	2
590	r14c1	0	NaN	NaN	NaN	NaN	NaN	CAF	0912-CAF-V2	2	2
591	r15c1	1094	40751.984	99.519	1622.115	44582670.000	44582670.000	CAF	0912-CAF-V2	2	2
592	r16c1	715	37258.531	99.019	1732.215	26639850.000	26639850.000	CAF	0912-CAF-V2	2	2
593	r17c1	1166	41172.003	97.439	1841.953	48006555.000	48006555.000	CAF	0912-CAF-V2	2	2
594	r18c1	1026	39662.193	96.916	1953.101	40693410.000	40693410.000	CAF	0912-CAF-V2	2	2
595	r19c1	0	NaN	NaN	NaN	NaN	NaN	CAF	0912-CAF-V2	2	2
596	r20c1	0	NaN	NaN	NaN	NaN	NaN	CAF	0912-CAF-V2	2	2
597	r21c1	909	38152.376	91.693	2287.832	34680510.000	34680510.000	CAF	0912-CAF-V2	2	2
598	r22c1	0	NaN	NaN	NaN	NaN	NaN	CAF	0912-CAF-V2	2	2
599	r23c1	1113	38799.636	88.731	2510.398	43183995.000	43183995.000	CAF	0912-CAF-V2	2	2
600	r24c1	1706	39680.750	86.785	2621.068	67695360.000	67695360.000	CAF	0912-CAF-V2	2	2
601	r1c2	0	NaN	NaN	NaN	NaN	NaN	CAF	0912-CAF-V2	2	2
602	r2c2	0	NaN	NaN	NaN	NaN	NaN	CAF	0912-CAF-V2	2	2
603	r3c2	1206	40260.821	222.036	281.090	48554550.000	48554550.000	CAF	0912-CAF-V2	2	2
604	r4c2	1453	40463.217	220.463	392.881	58793055.000	58793055.000	CAF	0912-CAF-V2	2	2
605	r5c2	0	NaN	NaN	NaN	NaN	NaN	CAF	0912-CAF-V2	2	2
606	r6c2	0	NaN	NaN	NaN	NaN	NaN	CAF	0912-CAF-V2	2	2
607	r7c2	57	29257.895	219.114	740.658	1667700.000	1667700.000	CAF	0912-CAF-V2	2	2
608	r8c2	1147	40039.669	218.142	843.614	45925500.000	45925500.000	CAF	0912-CAF-V2	2	2
609	r9c2	0	NaN	NaN	NaN	NaN	NaN	CAF	0912-CAF-V2	2	2
610	r10c2	0	NaN	NaN	NaN	NaN	NaN	CAF	0912-CAF-V2	2	2
611	r11c2	1315	42351.137	216.762	1176.946	55691745.000	55691745.000	CAF	0912-CAF-V2	2	2
612	r12c2	1237	42104.479	215.869	1288.110	52083240.000	52083240.000	CAF	0912-CAF-V2	2	2
613	r13c2	0	NaN	NaN	NaN	NaN	NaN	CAF	0912-CAF-V2	2	2
614	r14c2	1273	42072.797	213.378	1511.497	53558670.000	53558670.000	CAF	0912-CAF-V2	2	2
615	r15c2	0	NaN	NaN	NaN	NaN	NaN	CAF	0912-CAF-V2	2	2
616	r16c2	1019	40844.794	211.919	1733.994	41620845.000	41620845.000	CAF	0912-CAF-V2	2	2
617	r17c2	44	31295.455	214.341	1848.318	1377000.000	1377000.000	CAF	0912-CAF-V2	2	2
618	r18c2	1147	42062.995	209.603	1954.505	48246255.000	48246255.000	CAF	0912-CAF-V2	2	2
619	r19c2	0	NaN	NaN	NaN	NaN	NaN	CAF	0912-CAF-V2	2	2
620	r20c2	0	NaN	NaN	NaN	NaN	NaN	CAF	0912-CAF-V2	2	2
621	r21c2	0	NaN	NaN	NaN	NaN	NaN	CAF	0912-CAF-V2	2	2
622	r22c2	1553	41420.834	202.857	2399.929	64326555.000	64326555.000	CAF	0912-CAF-V2	2	2
623	r23c2	0	NaN	NaN	NaN	NaN	NaN	CAF	0912-CAF-V2	2	2
624	r24c2	1183	39253.402	199.292	2622.270	46436775.000	46436775.000	CAF	0912-CAF-V2	2	2
625	r1c3	0	NaN	NaN	NaN	NaN	NaN	CAF	0912-CAF-V2	2	2
626	r2c3	930	38682.129	335.948	170.801	35974380.000	35974380.000	CAF	0912-CAF-V2	2	2
627	r3c3	1506	41091.574	336.037	283.502	61883910.000	61883910.000	CAF	0912-CAF-V2	2	2
628	r4c3	1177	40781.801	332.937	397.715	48000180.000	48000180.000	CAF	0912-CAF-V2	2	2
629	r5c3	469	30108.486	332.270	507.660	14120880.000	14120880.000	CAF	0912-CAF-V2	2	2
630	r6c3	1340	41455.578	334.607	622.465	55550475.000	55550475.000	CAF	0912-CAF-V2	2	2
631	r7c3	413	27092.361	333.759	733.260	11189145.000	11189145.000	CAF	0912-CAF-V2	2	2
632	r8c3	1321	41852.816	331.667	845.691	55287570.000	55287570.000	CAF	0912-CAF-V2	2	2
633	r9c3	902	38948.564	331.384	955.345	35131605.000	35131605.000	CAF	0912-CAF-V2	2	2
634	r10c3	1338	43039.731	331.302	1066.969	57587160.000	57587160.000	CAF	0912-CAF-V2	2	2
635	r11c3	1132	41058.830	330.618	1178.330	46478595.000	46478595.000	CAF	0912-CAF-V2	2	2
636	r12c3	0	NaN	NaN	NaN	NaN	NaN	CAF	0912-CAF-V2	2	2
637	r13c3	0	NaN	NaN	NaN	NaN	NaN	CAF	0912-CAF-V2	2	2
638	r14c3	1665	43370.982	326.285	1512.946	72212685.000	72212685.000	CAF	0912-CAF-V2	2	2
639	r15c3	1485	43430.707	325.429	1624.045	64494600.000	64494600.000	CAF	0912-CAF-V2	2	2
640	r16c3	0	NaN	NaN	NaN	NaN	NaN	CAF	0912-CAF-V2	2	2
641	r17c3	1267	42702.135	324.090	1844.227	54103605.000	54103605.000	CAF	0912-CAF-V2	2	2
642	r18c3	1578	42781.340	322.499	1955.538	67508955.000	67508955.000	CAF	0912-CAF-V2	2	2
643	r19c3	457	32781.729	321.942	2066.918	14981250.000	14981250.000	CAF	0912-CAF-V2	2	2
644	r20c3	0	NaN	NaN	NaN	NaN	NaN	CAF	0912-CAF-V2	2	2
645	r21c3	409	31409.890	317.617	2289.681	12846645.000	12846645.000	CAF	0912-CAF-V2	2	2
646	r22c3	20	29592.750	319.900	2391.750	591855.000	591855.000	CAF	0912-CAF-V2	2	2
647	r23c3	1054	39345.000	314.118	2511.865	41469630.000	41469630.000	CAF	0912-CAF-V2	2	2
648	r24c3	1353	40819.224	312.164	2623.250	55228410.000	55228410.000	CAF	0912-CAF-V2	2	2
649	r1c4	0	NaN	NaN	NaN	NaN	NaN	CAF	0912-CAF-V2	2	2
650	r2c4	898	39316.570	449.919	173.096	35306280.000	35306280.000	CAF	0912-CAF-V2	2	2
651	r3c4	670	36402.201	448.499	285.815	24389475.000	24389475.000	CAF	0912-CAF-V2	2	2
652	r4c4	0	NaN	NaN	NaN	NaN	NaN	CAF	0912-CAF-V2	2	2
653	r5c4	633	34507.986	451.615	510.734	21843555.000	21843555.000	CAF	0912-CAF-V2	2	2
654	r6c4	1634	42438.461	446.933	623.647	69344445.000	69344445.000	CAF	0912-CAF-V2	2	2
655	r7c4	718	37848.322	445.209	735.749	27175095.000	27175095.000	CAF	0912-CAF-V2	2	2
656	r8c4	0	NaN	NaN	NaN	NaN	NaN	CAF	0912-CAF-V2	2	2
657	r9c4	1168	41489.242	443.922	956.623	48459435.000	48459435.000	CAF	0912-CAF-V2	2	2
658	r10c4	1057	41029.910	443.986	1068.992	43368615.000	43368615.000	CAF	0912-CAF-V2	2	2
659	r11c4	1530	42689.333	442.580	1180.010	65314680.000	65314680.000	CAF	0912-CAF-V2	2	2
660	r12c4	0	NaN	NaN	NaN	NaN	NaN	CAF	0912-CAF-V2	2	2
661	r13c4	1010	41605.396	440.825	1403.134	42021450.000	42021450.000	CAF	0912-CAF-V2	2	2
662	r14c4	1682	44189.590	439.620	1514.774	74326890.000	74326890.000	CAF	0912-CAF-V2	2	2
663	r15c4	0	NaN	NaN	NaN	NaN	NaN	CAF	0912-CAF-V2	2	2
664	r16c4	0	NaN	NaN	NaN	NaN	NaN	CAF	0912-CAF-V2	2	2
665	r17c4	873	39626.065	435.696	1846.340	34593555.000	34593555.000	CAF	0912-CAF-V2	2	2
666	r18c4	1547	42558.132	435.162	1956.663	65837430.000	65837430.000	CAF	0912-CAF-V2	2	2
667	r19c4	1591	42740.789	433.085	2068.206	68000595.000	68000595.000	CAF	0912-CAF-V2	2	2
668	r20c4	0	NaN	NaN	NaN	NaN	NaN	CAF	0912-CAF-V2	2	2
669	r21c4	1330	40756.861	429.780	2290.272	54206625.000	54206625.000	CAF	0912-CAF-V2	2	2
670	r22c4	963	37941.511	428.207	2402.087	36537675.000	36537675.000	CAF	0912-CAF-V2	2	2
671	r23c4	0	NaN	NaN	NaN	NaN	NaN	CAF	0912-CAF-V2	2	2
672	r24c4	679	36511.193	424.428	2624.951	24791100.000	24791100.000	CAF	0912-CAF-V2	2	2
673	r1c5	1299	40916.212	562.901	62.194	53150160.000	53150160.000	CAF	0912-CAF-V2	2	2
674	r2c5	1335	40863.607	562.015	175.459	54552915.000	54552915.000	CAF	0912-CAF-V2	2	2
675	r3c5	528	34979.915	561.392	288.625	18469395.000	18469395.000	CAF	0912-CAF-V2	2	2
676	r4c5	0	NaN	NaN	NaN	NaN	NaN	CAF	0912-CAF-V2	2	2
677	r5c5	0	NaN	NaN	NaN	NaN	NaN	CAF	0912-CAF-V2	2	2
678	r6c5	1175	40561.060	559.303	625.108	47659245.000	47659245.000	CAF	0912-CAF-V2	2	2
679	r7c5	0	NaN	NaN	NaN	NaN	NaN	CAF	0912-CAF-V2	2	2
680	r8c5	454	30679.758	557.216	848.088	13928610.000	13928610.000	CAF	0912-CAF-V2	2	2
681	r9c5	0	NaN	NaN	NaN	NaN	NaN	CAF	0912-CAF-V2	2	2
682	r10c5	1965	43603.313	555.786	1070.577	85680510.000	85680510.000	CAF	0912-CAF-V2	2	2
683	r11c5	0	NaN	NaN	NaN	NaN	NaN	CAF	0912-CAF-V2	2	2
684	r12c5	1651	44500.666	554.193	1293.882	73470600.000	73470600.000	CAF	0912-CAF-V2	2	2
685	r13c5	0	NaN	NaN	NaN	NaN	NaN	CAF	0912-CAF-V2	2	2
686	r14c5	0	NaN	NaN	NaN	NaN	NaN	CAF	0912-CAF-V2	2	2
687	r15c5	1169	42444.303	549.667	1627.598	49617390.000	49617390.000	CAF	0912-CAF-V2	2	2
688	r16c5	0	NaN	NaN	NaN	NaN	NaN	CAF	0912-CAF-V2	2	2
689	r17c5	0	NaN	NaN	NaN	NaN	NaN	CAF	0912-CAF-V2	2	2
690	r18c5	1488	42245.171	547.118	1958.247	62860815.000	62860815.000	CAF	0912-CAF-V2	2	2
691	r19c5	1360	41841.938	545.578	2069.577	56905035.000	56905035.000	CAF	0912-CAF-V2	2	2
692	r20c5	911	39313.386	544.043	2180.165	35814495.000	35814495.000	CAF	0912-CAF-V2	2	2
693	r21c5	1509	41242.575	540.908	2291.699	62235045.000	62235045.000	CAF	0912-CAF-V2	2	2
694	r22c5	1272	41541.745	540.770	2402.535	52841100.000	52841100.000	CAF	0912-CAF-V2	2	2
695	r23c5	0	NaN	NaN	NaN	NaN	NaN	CAF	0912-CAF-V2	2	2
696	r24c5	0	NaN	NaN	NaN	NaN	NaN	CAF	0912-CAF-V2	2	2
697	r1c6	954	38749.041	676.428	64.716	36966585.000	36966585.000	CAF	0912-CAF-V2	2	2
698	r2c6	118	28907.924	667.517	177.856	3411135.000	3411135.000	CAF	0912-CAF-V2	2	2
699	r3c6	0	NaN	NaN	NaN	NaN	NaN	CAF	0912-CAF-V2	2	2
700	r4c6	1589	42625.761	673.934	402.711	67732335.000	67732335.000	CAF	0912-CAF-V2	2	2
701	r5c6	0	NaN	NaN	NaN	NaN	NaN	CAF	0912-CAF-V2	2	2
702	r6c6	0	NaN	NaN	NaN	NaN	NaN	CAF	0912-CAF-V2	2	2
703	r7c6	1265	42025.008	670.737	739.262	53161635.000	53161635.000	CAF	0912-CAF-V2	2	2
704	r8c6	1435	43143.157	670.208	850.833	61910430.000	61910430.000	CAF	0912-CAF-V2	2	2
705	r9c6	0	NaN	NaN	NaN	NaN	NaN	CAF	0912-CAF-V2	2	2
706	r10c6	0	NaN	NaN	NaN	NaN	NaN	CAF	0912-CAF-V2	2	2
707	r11c6	1173	42017.391	667.598	1183.999	49286400.000	49286400.000	CAF	0912-CAF-V2	2	2
708	r12c6	1529	43046.468	666.576	1295.251	65818050.000	65818050.000	CAF	0912-CAF-V2	2	2
709	r13c6	1715	43866.096	664.957	1406.014	75230355.000	75230355.000	CAF	0912-CAF-V2	2	2
710	r14c6	0	NaN	NaN	NaN	NaN	NaN	CAF	0912-CAF-V2	2	2
711	r15c6	9	25755.000	668.500	1634.722	231795.000	231795.000	CAF	0912-CAF-V2	2	2
712	r16c6	1498	43892.343	660.804	1740.399	65750730.000	65750730.000	CAF	0912-CAF-V2	2	2
713	r17c6	557	32641.831	660.924	1849.125	18181500.000	18181500.000	CAF	0912-CAF-V2	2	2
714	r18c6	1614	42496.366	659.600	1959.539	68589135.000	68589135.000	CAF	0912-CAF-V2	2	2
715	r19c6	1294	42524.304	657.546	2071.005	55026450.000	55026450.000	CAF	0912-CAF-V2	2	2
716	r20c6	584	33334.264	656.479	2181.488	19467210.000	19467210.000	CAF	0912-CAF-V2	2	2
717	r21c6	0	NaN	NaN	NaN	NaN	NaN	CAF	0912-CAF-V2	2	2
718	r22c6	821	38668.374	652.965	2403.723	31746735.000	31746735.000	CAF	0912-CAF-V2	2	2
719	r23c6	1175	40353.153	650.786	2515.040	47414955.000	47414955.000	CAF	0912-CAF-V2	2	2
720	r24c6	1357	40248.283	648.434	2625.722	54616920.000	54616920.000	CAF	0912-CAF-V2	2	2
721	r1c7	0	NaN	NaN	NaN	NaN	NaN	CAF	0912-CAF-V2	2	2
722	r2c7	1390	40542.065	788.320	179.865	56353470.000	56353470.000	CAF	0912-CAF-V2	2	2
723	r3c7	1663	42913.449	787.436	292.311	71365065.000	71365065.000	CAF	0912-CAF-V2	2	2
724	r4c7	0	NaN	NaN	NaN	NaN	NaN	CAF	0912-CAF-V2	2	2
725	r5c7	1610	42881.655	784.891	517.529	69039465.000	69039465.000	CAF	0912-CAF-V2	2	2
726	r6c7	742	37526.927	784.265	629.857	27844980.000	27844980.000	CAF	0912-CAF-V2	2	2
727	r7c7	1357	42616.945	783.540	741.867	57831195.000	57831195.000	CAF	0912-CAF-V2	2	2
728	r8c7	0	NaN	NaN	NaN	NaN	NaN	CAF	0912-CAF-V2	2	2
729	r9c7	0	NaN	NaN	NaN	NaN	NaN	CAF	0912-CAF-V2	2	2
730	r10c7	1617	43408.033	780.150	1074.115	70190790.000	70190790.000	CAF	0912-CAF-V2	2	2
731	r11c7	786	38358.034	779.344	1185.695	30149415.000	30149415.000	CAF	0912-CAF-V2	2	2
732	r12c7	1214	42106.928	778.332	1297.007	51117810.000	51117810.000	CAF	0912-CAF-V2	2	2
733	r13c7	1630	42556.684	777.402	1408.027	69367395.000	69367395.000	CAF	0912-CAF-V2	2	2
734	r14c7	1253	42833.081	775.810	1519.916	53669850.000	53669850.000	CAF	0912-CAF-V2	2	2
735	r15c7	0	NaN	NaN	NaN	NaN	NaN	CAF	0912-CAF-V2	2	2
736	r16c7	0	NaN	NaN	NaN	NaN	NaN	CAF	0912-CAF-V2	2	2
737	r17c7	587	36657.010	771.917	1849.575	21517665.000	21517665.000	CAF	0912-CAF-V2	2	2
738	r18c7	0	NaN	NaN	NaN	NaN	NaN	CAF	0912-CAF-V2	2	2
739	r19c7	1066	39907.978	769.492	2072.003	42541905.000	42541905.000	CAF	0912-CAF-V2	2	2
740	r20c7	1613	43059.588	767.956	2183.218	69455115.000	69455115.000	CAF	0912-CAF-V2	2	2
741	r21c7	0	NaN	NaN	NaN	NaN	NaN	CAF	0912-CAF-V2	2	2
742	r22c7	614	34712.394	764.306	2404.814	21313410.000	21313410.000	CAF	0912-CAF-V2	2	2
743	r23c7	454	28445.980	762.698	2516.130	12914475.000	12914475.000	CAF	0912-CAF-V2	2	2
744	r24c7	0	NaN	NaN	NaN	NaN	NaN	CAF	0912-CAF-V2	2	2
745	r1c8	1209	40694.541	901.508	68.095	49199700.000	49199700.000	CAF	0912-CAF-V2	2	2
746	r2c8	1106	39576.646	900.774	181.576	43771770.000	43771770.000	CAF	0912-CAF-V2	2	2
747	r3c8	0	NaN	NaN	NaN	NaN	NaN	CAF	0912-CAF-V2	2	2
748	r4c8	1185	41947.823	898.779	406.665	49708170.000	49708170.000	CAF	0912-CAF-V2	2	2
749	r5c8	898	39724.343	897.362	518.904	35672460.000	35672460.000	CAF	0912-CAF-V2	2	2
750	r6c8	895	39752.078	896.180	631.211	35578110.000	35578110.000	CAF	0912-CAF-V2	2	2
751	r7c8	1090	40113.372	896.031	742.929	43723575.000	43723575.000	CAF	0912-CAF-V2	2	2
752	r8c8	1425	42865.589	894.708	855.016	61083465.000	61083465.000	CAF	0912-CAF-V2	2	2
753	r9c8	0	NaN	NaN	NaN	NaN	NaN	CAF	0912-CAF-V2	2	2
754	r10c8	1006	41610.880	893.492	1075.671	41860545.000	41860545.000	CAF	0912-CAF-V2	2	2
755	r11c8	1399	43753.370	891.600	1187.018	61210965.000	61210965.000	CAF	0912-CAF-V2	2	2
756	r12c8	0	NaN	NaN	NaN	NaN	NaN	CAF	0912-CAF-V2	2	2
757	r13c8	1016	39781.255	888.940	1409.267	40417755.000	40417755.000	CAF	0912-CAF-V2	2	2
758	r14c8	1356	42076.504	887.706	1520.787	57055740.000	57055740.000	CAF	0912-CAF-V2	2	2
759	r15c8	0	NaN	NaN	NaN	NaN	NaN	CAF	0912-CAF-V2	2	2
760	r16c8	21	28948.571	878.214	1737.643	607920.000	607920.000	CAF	0912-CAF-V2	2	2
761	r17c8	1365	42385.484	883.862	1851.854	57856185.000	57856185.000	CAF	0912-CAF-V2	2	2
762	r18c8	694	36091.318	883.573	1962.872	25047375.000	25047375.000	CAF	0912-CAF-V2	2	2
763	r19c8	0	NaN	NaN	NaN	NaN	NaN	CAF	0912-CAF-V2	2	2
764	r20c8	1712	43093.957	879.678	2184.402	73776855.000	73776855.000	CAF	0912-CAF-V2	2	2
765	r21c8	488	30740.041	877.779	2294.422	15001140.000	15001140.000	CAF	0912-CAF-V2	2	2
766	r22c8	1601	41411.458	876.276	2405.933	66299745.000	66299745.000	CAF	0912-CAF-V2	2	2
767	r23c8	0	NaN	NaN	NaN	NaN	NaN	CAF	0912-CAF-V2	2	2
768	r24c8	1613	42131.438	871.538	2628.153	67958010.000	67958010.000	CAF	0912-CAF-V2	2	2
769	r1c9	1282	41390.757	1013.816	70.639	53062950.000	53062950.000	CAF	0912-CAF-V2	2	2
770	r2c9	1625	42422.114	1012.695	184.038	68935935.000	68935935.000	CAF	0912-CAF-V2	2	2
771	r3c9	802	39580.006	1011.926	295.632	31743165.000	31743165.000	CAF	0912-CAF-V2	2	2
772	r4c9	50	29712.600	1011.520	412.140	1485630.000	1485630.000	CAF	0912-CAF-V2	2	2
773	r5c9	1514	43075.125	1009.872	521.382	65215740.000	65215740.000	CAF	0912-CAF-V2	2	2
774	r6c9	0	NaN	NaN	NaN	NaN	NaN	CAF	0912-CAF-V2	2	2
775	r7c9	1565	43073.003	1007.504	745.225	67409250.000	67409250.000	CAF	0912-CAF-V2	2	2
776	r8c9	0	NaN	NaN	NaN	NaN	NaN	CAF	0912-CAF-V2	2	2
777	r9c9	0	NaN	NaN	NaN	NaN	NaN	CAF	0912-CAF-V2	2	2
778	r10c9	911	40745.697	1004.836	1077.405	37119330.000	37119330.000	CAF	0912-CAF-V2	2	2
779	r11c9	1493	44119.099	1003.842	1189.279	65869815.000	65869815.000	CAF	0912-CAF-V2	2	2
780	r12c9	923	40615.173	1001.889	1300.568	37487805.000	37487805.000	CAF	0912-CAF-V2	2	2
781	r13c9	574	32018.937	1000.875	1411.556	18378870.000	18378870.000	CAF	0912-CAF-V2	2	2
782	r14c9	1572	44487.118	1000.138	1522.754	69933750.000	69933750.000	CAF	0912-CAF-V2	2	2
783	r15c9	570	35713.868	998.730	1633.463	20356905.000	20356905.000	CAF	0912-CAF-V2	2	2
784	r16c9	1317	42181.105	996.852	1744.409	55552515.000	55552515.000	CAF	0912-CAF-V2	2	2
785	r17c9	473	29687.283	995.910	1853.618	14042085.000	14042085.000	CAF	0912-CAF-V2	2	2
786	r18c9	1274	43189.674	994.588	1963.844	55023645.000	55023645.000	CAF	0912-CAF-V2	2	2
787	r19c9	25	28213.200	983.860	2072.380	705330.000	705330.000	CAF	0912-CAF-V2	2	2
788	r20c9	1363	41287.737	991.075	2185.545	56275185.000	56275185.000	CAF	0912-CAF-V2	2	2
789	r21c9	0	NaN	NaN	NaN	NaN	NaN	CAF	0912-CAF-V2	2	2
790	r22c9	1957	42114.612	988.114	2407.681	82418295.000	82418295.000	CAF	0912-CAF-V2	2	2
791	r23c9	1139	40502.239	985.129	2518.151	46132050.000	46132050.000	CAF	0912-CAF-V2	2	2
792	r24c9	607	34340.980	983.134	2628.072	20844975.000	20844975.000	CAF	0912-CAF-V2	2	2
793	r1c10	1374	41778.242	1126.698	73.052	57403305.000	57403305.000	CAF	0912-CAF-V2	2	2
794	r2c10	1794	42103.570	1125.572	185.737	75533805.000	75533805.000	CAF	0912-CAF-V2	2	2
795	r3c10	0	NaN	NaN	NaN	NaN	NaN	CAF	0912-CAF-V2	2	2
796	r4c10	0	NaN	NaN	NaN	NaN	NaN	CAF	0912-CAF-V2	2	2
797	r5c10	0	NaN	NaN	NaN	NaN	NaN	CAF	0912-CAF-V2	2	2
798	r6c10	1595	42899.154	1121.167	635.536	68424150.000	68424150.000	CAF	0912-CAF-V2	2	2
799	r7c10	1757	42525.350	1119.863	747.776	74717040.000	74717040.000	CAF	0912-CAF-V2	2	2
800	r8c10	0	NaN	NaN	NaN	NaN	NaN	CAF	0912-CAF-V2	2	2
801	r9c10	1590	43255.377	1118.185	968.480	68776050.000	68776050.000	CAF	0912-CAF-V2	2	2
802	r10c10	0	NaN	NaN	NaN	NaN	NaN	CAF	0912-CAF-V2	2	2
803	r11c10	0	NaN	NaN	NaN	NaN	NaN	CAF	0912-CAF-V2	2	2
804	r12c10	1222	41583.572	1114.017	1301.643	50815125.000	50815125.000	CAF	0912-CAF-V2	2	2
805	r13c10	0	NaN	NaN	NaN	NaN	NaN	CAF	0912-CAF-V2	2	2
806	r14c10	0	NaN	NaN	NaN	NaN	NaN	CAF	0912-CAF-V2	2	2
807	r15c10	1457	43578.922	1109.875	1635.457	63494490.000	63494490.000	CAF	0912-CAF-V2	2	2
808	r16c10	891	39522.424	1108.040	1746.154	35214480.000	35214480.000	CAF	0912-CAF-V2	2	2
809	r17c10	802	39002.918	1108.007	1855.019	31280340.000	31280340.000	CAF	0912-CAF-V2	2	2
810	r18c10	0	NaN	NaN	NaN	NaN	NaN	CAF	0912-CAF-V2	2	2
811	r19c10	1143	41661.155	1103.916	2076.560	47618700.000	47618700.000	CAF	0912-CAF-V2	2	2
812	r20c10	0	NaN	NaN	NaN	NaN	NaN	CAF	0912-CAF-V2	2	2
813	r21c10	0	NaN	NaN	NaN	NaN	NaN	CAF	0912-CAF-V2	2	2
814	r22c10	1213	42333.364	1099.043	2409.638	51350370.000	51350370.000	CAF	0912-CAF-V2	2	2
815	r23c10	0	NaN	NaN	NaN	NaN	NaN	CAF	0912-CAF-V2	2	2
816	r24c10	1069	39739.448	1095.054	2630.302	42481470.000	42481470.000	CAF	0912-CAF-V2	2	2
817	r1c11	0	NaN	NaN	NaN	NaN	NaN	CAF	0912-CAF-V2	2	2
818	r2c11	0	NaN	NaN	NaN	NaN	NaN	CAF	0912-CAF-V2	2	2
819	r3c11	1922	42665.533	1236.753	300.314	82003155.000	82003155.000	CAF	0912-CAF-V2	2	2
820	r4c11	0	NaN	NaN	NaN	NaN	NaN	CAF	0912-CAF-V2	2	2
821	r5c11	1924	43119.784	1234.192	525.393	82962465.000	82962465.000	CAF	0912-CAF-V2	2	2
822	r6c11	704	36683.416	1233.452	637.420	25825125.000	25825125.000	CAF	0912-CAF-V2	2	2
823	r7c11	0	NaN	NaN	NaN	NaN	NaN	CAF	0912-CAF-V2	2	2
824	r8c11	1502	42761.565	1230.134	860.530	64227870.000	64227870.000	CAF	0912-CAF-V2	2	2
825	r9c11	840	38743.304	1230.088	969.429	32544375.000	32544375.000	CAF	0912-CAF-V2	2	2
826	r10c11	1350	43339.800	1227.493	1081.369	58508730.000	58508730.000	CAF	0912-CAF-V2	2	2
827	r11c11	0	NaN	NaN	NaN	NaN	NaN	CAF	0912-CAF-V2	2	2
828	r12c11	1221	42574.975	1225.695	1304.020	51984045.000	51984045.000	CAF	0912-CAF-V2	2	2
829	r13c11	0	NaN	NaN	NaN	NaN	NaN	CAF	0912-CAF-V2	2	2
830	r14c11	1914	44087.155	1222.584	1526.059	84382815.000	84382815.000	CAF	0912-CAF-V2	2	2
831	r15c11	1043	41356.697	1221.567	1636.733	43135035.000	43135035.000	CAF	0912-CAF-V2	2	2
832	r16c11	0	NaN	NaN	NaN	NaN	NaN	CAF	0912-CAF-V2	2	2
833	r17c11	0	NaN	NaN	NaN	NaN	NaN	CAF	0912-CAF-V2	2	2
834	r18c11	1636	42755.987	1216.612	1967.493	69948795.000	69948795.000	CAF	0912-CAF-V2	2	2
835	r19c11	1333	42830.053	1215.284	2077.761	57092460.000	57092460.000	CAF	0912-CAF-V2	2	2
836	r20c11	0	NaN	NaN	NaN	NaN	NaN	CAF	0912-CAF-V2	2	2
837	r21c11	1681	42740.184	1211.865	2299.220	71846250.000	71846250.000	CAF	0912-CAF-V2	2	2
838	r22c11	0	NaN	NaN	NaN	NaN	NaN	CAF	0912-CAF-V2	2	2
839	r23c11	0	NaN	NaN	NaN	NaN	NaN	CAF	0912-CAF-V2	2	2
840	r24c11	1259	41711.843	1205.625	2631.475	52515210.000	52515210.000	CAF	0912-CAF-V2	2	2
841	r1c12	1221	42075.418	1350.423	77.512	51374085.000	51374085.000	CAF	0912-CAF-V2	2	2
842	r2c12	0	NaN	NaN	NaN	NaN	NaN	CAF	0912-CAF-V2	2	2
843	r3c12	931	40338.754	1348.006	302.277	37555380.000	37555380.000	CAF	0912-CAF-V2	2	2
844	r4c12	1147	41932.049	1346.830	415.149	48096060.000	48096060.000	CAF	0912-CAF-V2	2	2
845	r5c12	1854	43498.131	1346.308	527.194	80645535.000	80645535.000	CAF	0912-CAF-V2	2	2
846	r6c12	341	29768.446	1346.699	639.318	10151040.000	10151040.000	CAF	0912-CAF-V2	2	2
847	r7c12	1536	40280.869	1344.166	749.030	61871415.000	61871415.000	CAF	0912-CAF-V2	2	2
848	r8c12	0	NaN	NaN	NaN	NaN	NaN	CAF	0912-CAF-V2	2	2
849	r9c12	912	39530.592	1341.027	971.933	36051900.000	36051900.000	CAF	0912-CAF-V2	2	2
850	r10c12	646	38392.895	1340.029	1082.757	24801810.000	24801810.000	CAF	0912-CAF-V2	2	2
851	r11c12	1153	42153.070	1337.863	1194.568	48602490.000	48602490.000	CAF	0912-CAF-V2	2	2
852	r12c12	0	NaN	NaN	NaN	NaN	NaN	CAF	0912-CAF-V2	2	2
853	r13c12	2016	44288.036	1335.511	1416.765	89284680.000	89284680.000	CAF	0912-CAF-V2	2	2
854	r14c12	0	NaN	NaN	NaN	NaN	NaN	CAF	0912-CAF-V2	2	2
855	r15c12	611	35242.586	1331.782	1638.438	21533220.000	21533220.000	CAF	0912-CAF-V2	2	2
856	r16c12	1438	42670.650	1330.540	1749.277	61360395.000	61360395.000	CAF	0912-CAF-V2	2	2
857	r17c12	1533	42524.286	1328.874	1857.924	65189730.000	65189730.000	CAF	0912-CAF-V2	2	2
858	r18c12	0	NaN	NaN	NaN	NaN	NaN	CAF	0912-CAF-V2	2	2
859	r19c12	1258	42946.824	1325.790	2079.299	54027105.000	54027105.000	CAF	0912-CAF-V2	2	2
860	r20c12	505	37211.822	1324.027	2190.829	18791970.000	18791970.000	CAF	0912-CAF-V2	2	2
861	r21c12	726	38256.322	1322.860	2300.785	27774090.000	27774090.000	CAF	0912-CAF-V2	2	2
862	r22c12	1858	42472.322	1320.569	2412.147	78913575.000	78913575.000	CAF	0912-CAF-V2	2	2
863	r23c12	0	NaN	NaN	NaN	NaN	NaN	CAF	0912-CAF-V2	2	2
864	r24c12	1165	40159.545	1317.093	2632.883	46785870.000	46785870.000	CAF	0912-CAF-V2	2	2
865	r1c13	1124	41624.893	1461.327	78.942	46786380.000	46786380.000	CAF	0912-CAF-V2	2	2
866	r2c13	1056	41420.838	1460.359	191.159	43740405.000	43740405.000	CAF	0912-CAF-V2	2	2
867	r3c13	0	NaN	NaN	NaN	NaN	NaN	CAF	0912-CAF-V2	2	2
868	r4c13	0	NaN	NaN	NaN	NaN	NaN	CAF	0912-CAF-V2	2	2
869	r5c13	0	NaN	NaN	NaN	NaN	NaN	CAF	0912-CAF-V2	2	2
870	r6c13	1285	42168.467	1455.399	640.870	54186480.000	54186480.000	CAF	0912-CAF-V2	2	2
871	r7c13	0	NaN	NaN	NaN	NaN	NaN	CAF	0912-CAF-V2	2	2
872	r8c13	1153	40203.526	1453.443	863.724	46354665.000	46354665.000	CAF	0912-CAF-V2	2	2
873	r9c13	1180	42427.462	1451.593	973.018	50064405.000	50064405.000	CAF	0912-CAF-V2	2	2
874	r10c13	1244	42826.471	1450.372	1084.510	53276130.000	53276130.000	CAF	0912-CAF-V2	2	2
875	r11c13	0	NaN	NaN	NaN	NaN	NaN	CAF	0912-CAF-V2	2	2
876	r12c13	0	NaN	NaN	NaN	NaN	NaN	CAF	0912-CAF-V2	2	2
877	r13c13	886	40170.559	1444.891	1417.543	35591115.000	35591115.000	CAF	0912-CAF-V2	2	2
878	r14c13	1461	43570.441	1444.098	1529.062	63656415.000	63656415.000	CAF	0912-CAF-V2	2	2
879	r15c13	0	NaN	NaN	NaN	NaN	NaN	CAF	0912-CAF-V2	2	2
880	r16c13	1284	41880.771	1441.000	1749.633	53774910.000	53774910.000	CAF	0912-CAF-V2	2	2
881	r17c13	1250	42014.616	1439.047	1859.403	52518270.000	52518270.000	CAF	0912-CAF-V2	2	2
882	r18c13	1136	41947.949	1437.937	1969.268	47652870.000	47652870.000	CAF	0912-CAF-V2	2	2
883	r19c13	0	NaN	NaN	NaN	NaN	NaN	CAF	0912-CAF-V2	2	2
884	r20c13	0	NaN	NaN	NaN	NaN	NaN	CAF	0912-CAF-V2	2	2
885	r21c13	680	35490.750	1432.053	2301.526	24133710.000	24133710.000	CAF	0912-CAF-V2	2	2
886	r22c13	877	38417.771	1431.318	2412.836	33692385.000	33692385.000	CAF	0912-CAF-V2	2	2
887	r23c13	0	NaN	NaN	NaN	NaN	NaN	CAF	0912-CAF-V2	2	2
888	r24c13	1249	38810.428	1422.743	2635.373	48474225.000	48474225.000	CAF	0912-CAF-V2	2	2
889	r1c14	746	38728.210	1574.282	81.079	28891245.000	28891245.000	CAF	0912-CAF-V2	2	2
890	r2c14	1042	40446.132	1572.412	193.384	42144870.000	42144870.000	CAF	0912-CAF-V2	2	2
891	r3c14	0	NaN	NaN	NaN	NaN	NaN	CAF	0912-CAF-V2	2	2
892	r4c14	1802	42930.142	1569.425	418.012	77360115.000	77360115.000	CAF	0912-CAF-V2	2	2
893	r5c14	1098	40951.653	1568.068	530.533	44964915.000	44964915.000	CAF	0912-CAF-V2	2	2
894	r6c14	0	NaN	NaN	NaN	NaN	NaN	CAF	0912-CAF-V2	2	2
895	r7c14	1003	41751.864	1564.810	754.890	41877120.000	41877120.000	CAF	0912-CAF-V2	2	2
896	r8c14	0	NaN	NaN	NaN	NaN	NaN	CAF	0912-CAF-V2	2	2
897	r9c14	781	38863.828	1562.577	975.816	30352650.000	30352650.000	CAF	0912-CAF-V2	2	2
898	r10c14	0	NaN	NaN	NaN	NaN	NaN	CAF	0912-CAF-V2	2	2
899	r11c14	0	NaN	NaN	NaN	NaN	NaN	CAF	0912-CAF-V2	2	2
900	r12c14	1421	43113.483	1558.569	1308.730	61264260.000	61264260.000	CAF	0912-CAF-V2	2	2
901	r13c14	1873	44279.191	1556.814	1419.592	82934925.000	82934925.000	CAF	0912-CAF-V2	2	2
902	r14c14	487	31662.413	1554.494	1530.486	15419595.000	15419595.000	CAF	0912-CAF-V2	2	2
903	r15c14	643	36497.123	1553.293	1641.547	23467650.000	23467650.000	CAF	0912-CAF-V2	2	2
904	r16c14	1368	43094.627	1550.814	1752.806	58953450.000	58953450.000	CAF	0912-CAF-V2	2	2
905	r17c14	1351	41779.041	1550.989	1860.749	56443485.000	56443485.000	CAF	0912-CAF-V2	2	2
906	r18c14	0	NaN	NaN	NaN	NaN	NaN	CAF	0912-CAF-V2	2	2
907	r19c14	860	40142.930	1547.664	2081.616	34522920.000	34522920.000	CAF	0912-CAF-V2	2	2
908	r20c14	867	38735.588	1545.326	2192.652	33583755.000	33583755.000	CAF	0912-CAF-V2	2	2
909	r21c14	0	NaN	NaN	NaN	NaN	NaN	CAF	0912-CAF-V2	2	2
910	r22c14	1129	40519.477	1541.075	2414.638	45746490.000	45746490.000	CAF	0912-CAF-V2	2	2
911	r23c14	0	NaN	NaN	NaN	NaN	NaN	CAF	0912-CAF-V2	2	2
912	r24c14	0	NaN	NaN	NaN	NaN	NaN	CAF	0912-CAF-V2	2	2
913	r1c15	561	32448.636	1686.202	83.044	18203685.000	18203685.000	CAF	0912-CAF-V2	2	2
914	r2c15	1023	40369.765	1684.723	195.596	41298270.000	41298270.000	CAF	0912-CAF-V2	2	2
915	r3c15	1527	42769.695	1683.197	308.189	65309325.000	65309325.000	CAF	0912-CAF-V2	2	2
916	r4c15	1240	40532.250	1681.624	420.737	50259990.000	50259990.000	CAF	0912-CAF-V2	2	2
917	r5c15	1280	42275.613	1679.872	532.905	54112785.000	54112785.000	CAF	0912-CAF-V2	2	2
918	r6c15	0	NaN	NaN	NaN	NaN	NaN	CAF	0912-CAF-V2	2	2
919	r7c15	1295	42543.649	1677.198	755.804	55094025.000	55094025.000	CAF	0912-CAF-V2	2	2
920	r8c15	0	NaN	NaN	NaN	NaN	NaN	CAF	0912-CAF-V2	2	2
921	r9c15	0	NaN	NaN	NaN	NaN	NaN	CAF	0912-CAF-V2	2	2
922	r10c15	439	28670.945	1673.051	1088.199	12586545.000	12586545.000	CAF	0912-CAF-V2	2	2
923	r11c15	1167	41843.817	1671.637	1199.204	48831735.000	48831735.000	CAF	0912-CAF-V2	2	2
924	r12c15	1160	42083.134	1669.405	1310.847	48816435.000	48816435.000	CAF	0912-CAF-V2	2	2
925	r13c15	0	NaN	NaN	NaN	NaN	NaN	CAF	0912-CAF-V2	2	2
926	r14c15	1374	42900.131	1666.149	1532.307	58944780.000	58944780.000	CAF	0912-CAF-V2	2	2
927	r15c15	1386	43282.110	1664.306	1642.681	59989005.000	59989005.000	CAF	0912-CAF-V2	2	2
928	r16c15	0	NaN	NaN	NaN	NaN	NaN	CAF	0912-CAF-V2	2	2
929	r17c15	4	26775.000	1673.500	1862.000	107100.000	107100.000	CAF	0912-CAF-V2	2	2
930	r18c15	1949	44476.762	1659.726	1973.198	86685210.000	86685210.000	CAF	0912-CAF-V2	2	2
931	r19c15	1171	41105.085	1658.535	2083.513	48134055.000	48134055.000	CAF	0912-CAF-V2	2	2
932	r20c15	5	26061.000	1666.700	2193.900	130305.000	130305.000	CAF	0912-CAF-V2	2	2
933	r21c15	0	NaN	NaN	NaN	NaN	NaN	CAF	0912-CAF-V2	2	2
934	r22c15	0	NaN	NaN	NaN	NaN	NaN	CAF	0912-CAF-V2	2	2
935	r23c15	1121	41155.999	1650.091	2525.194	46135875.000	46135875.000	CAF	0912-CAF-V2	2	2
936	r24c15	1464	40638.709	1648.864	2637.042	59495070.000	59495070.000	CAF	0912-CAF-V2	2	2
937	r1c16	329	29176.960	1798.181	83.667	9599220.000	9599220.000	CAF	0912-CAF-V2	2	2
938	r2c16	1328	41634.895	1796.278	197.453	55291140.000	55291140.000	CAF	0912-CAF-V2	2	2
939	r3c16	1387	41966.712	1794.470	310.275	58207830.000	58207830.000	CAF	0912-CAF-V2	2	2
940	r4c16	0	NaN	NaN	NaN	NaN	NaN	CAF	0912-CAF-V2	2	2
941	r5c16	1058	40865.799	1790.985	534.341	43236015.000	43236015.000	CAF	0912-CAF-V2	2	2
942	r6c16	430	28560.000	1789.679	646.458	12280800.000	12280800.000	CAF	0912-CAF-V2	2	2
943	r7c16	0	NaN	NaN	NaN	NaN	NaN	CAF	0912-CAF-V2	2	2
944	r8c16	1420	43295.947	1786.527	870.113	61480245.000	61480245.000	CAF	0912-CAF-V2	2	2
945	r9c16	0	NaN	NaN	NaN	NaN	NaN	CAF	0912-CAF-V2	2	2
946	r10c16	1548	43015.107	1783.964	1090.121	66587385.000	66587385.000	CAF	0912-CAF-V2	2	2
947	r11c16	1448	43397.724	1781.631	1201.069	62839905.000	62839905.000	CAF	0912-CAF-V2	2	2
948	r12c16	1271	42348.859	1780.048	1312.556	53825400.000	53825400.000	CAF	0912-CAF-V2	2	2
949	r13c16	1135	42383.921	1778.472	1422.860	48105750.000	48105750.000	CAF	0912-CAF-V2	2	2
950	r14c16	738	37463.923	1777.126	1534.400	27648375.000	27648375.000	CAF	0912-CAF-V2	2	2
951	r15c16	1113	42523.598	1775.172	1644.878	47328765.000	47328765.000	CAF	0912-CAF-V2	2	2
952	r16c16	1212	42429.517	1773.649	1755.837	51424575.000	51424575.000	CAF	0912-CAF-V2	2	2
953	r17c16	0	NaN	NaN	NaN	NaN	NaN	CAF	0912-CAF-V2	2	2
954	r18c16	0	NaN	NaN	NaN	NaN	NaN	CAF	0912-CAF-V2	2	2
955	r19c16	1388	42107.151	1768.776	2084.945	58444725.000	58444725.000	CAF	0912-CAF-V2	2	2
956	r20c16	600	34044.200	1767.020	2195.995	20426520.000	20426520.000	CAF	0912-CAF-V2	2	2
957	r21c16	1134	41363.519	1765.062	2306.715	46906230.000	46906230.000	CAF	0912-CAF-V2	2	2
958	r22c16	970	39745.562	1762.912	2417.580	38553195.000	38553195.000	CAF	0912-CAF-V2	2	2
959	r23c16	0	NaN	NaN	NaN	NaN	NaN	CAF	0912-CAF-V2	2	2
960	r24c16	1074	39610.237	1759.326	2638.912	42541395.000	42541395.000	CAF	0912-CAF-V2	2	2
961	r1c17	726	37330.806	1910.303	87.160	27102165.000	27102165.000	CAF	0912-CAF-V2	2	2
962	r2c17	0	NaN	NaN	NaN	NaN	NaN	CAF	0912-CAF-V2	2	2
963	r3c17	1507	42439.141	1906.223	311.918	63955785.000	63955785.000	CAF	0912-CAF-V2	2	2
964	r4c17	1339	41748.394	1905.079	424.919	55901100.000	55901100.000	CAF	0912-CAF-V2	2	2
965	r5c17	1134	41922.989	1902.698	536.878	47540670.000	47540670.000	CAF	0912-CAF-V2	2	2
966	r6c17	1300	42159.935	1901.564	648.285	54807915.000	54807915.000	CAF	0912-CAF-V2	2	2
967	r7c17	704	36192.251	1899.152	760.166	25479345.000	25479345.000	CAF	0912-CAF-V2	2	2
968	r8c17	787	38590.864	1897.876	871.242	30371010.000	30371010.000	CAF	0912-CAF-V2	2	2
969	r9c17	1462	43275.523	1897.196	980.634	63268815.000	63268815.000	CAF	0912-CAF-V2	2	2
970	r10c17	485	30541.639	1894.554	1091.776	14812695.000	14812695.000	CAF	0912-CAF-V2	2	2
971	r11c17	0	NaN	NaN	NaN	NaN	NaN	CAF	0912-CAF-V2	2	2
972	r12c17	1189	41539.693	1891.208	1314.201	49390695.000	49390695.000	CAF	0912-CAF-V2	2	2
973	r13c17	0	NaN	NaN	NaN	NaN	NaN	CAF	0912-CAF-V2	2	2
974	r14c17	904	40167.860	1888.607	1535.669	36311745.000	36311745.000	CAF	0912-CAF-V2	2	2
975	r15c17	890	40826.360	1886.112	1647.180	36335460.000	36335460.000	CAF	0912-CAF-V2	2	2
976	r16c17	1389	43438.672	1884.574	1756.833	60336315.000	60336315.000	CAF	0912-CAF-V2	2	2
977	r17c17	0	NaN	NaN	NaN	NaN	NaN	CAF	0912-CAF-V2	2	2
978	r18c17	747	39342.369	1881.907	1976.238	29388750.000	29388750.000	CAF	0912-CAF-V2	2	2
979	r19c17	1300	42380.804	1879.568	2087.138	55095045.000	55095045.000	CAF	0912-CAF-V2	2	2
980	r20c17	565	33734.018	1878.240	2197.569	19059720.000	19059720.000	CAF	0912-CAF-V2	2	2
981	r21c17	1358	41555.611	1875.969	2308.497	56432520.000	56432520.000	CAF	0912-CAF-V2	2	2
982	r22c17	661	36655.961	1874.158	2419.036	24229590.000	24229590.000	CAF	0912-CAF-V2	2	2
983	r23c17	0	NaN	NaN	NaN	NaN	NaN	CAF	0912-CAF-V2	2	2
984	r24c17	1678	41918.626	1870.082	2640.111	70339455.000	70339455.000	CAF	0912-CAF-V2	2	2
985	r1c18	655	36084.641	2022.117	88.909	23635440.000	23635440.000	CAF	0912-CAF-V2	2	2
986	r2c18	978	39235.061	2020.134	200.623	38371890.000	38371890.000	CAF	0912-CAF-V2	2	2
987	r3c18	729	38928.601	2017.912	313.822	28378950.000	28378950.000	CAF	0912-CAF-V2	2	2
988	r4c18	574	33182.875	2016.233	426.070	19046970.000	19046970.000	CAF	0912-CAF-V2	2	2
989	r5c18	0	NaN	NaN	NaN	NaN	NaN	CAF	0912-CAF-V2	2	2
990	r6c18	1322	41894.841	2012.242	650.229	55384980.000	55384980.000	CAF	0912-CAF-V2	2	2
991	r7c18	1411	42739.518	2011.170	761.591	60305460.000	60305460.000	CAF	0912-CAF-V2	2	2
992	r8c18	0	NaN	NaN	NaN	NaN	NaN	CAF	0912-CAF-V2	2	2
993	r9c18	1055	40934.147	2008.299	982.734	43185525.000	43185525.000	CAF	0912-CAF-V2	2	2
994	r10c18	0	NaN	NaN	NaN	NaN	NaN	CAF	0912-CAF-V2	2	2
995	r11c18	940	40931.569	2004.232	1205.007	38475675.000	38475675.000	CAF	0912-CAF-V2	2	2
996	r12c18	1595	44100.931	2003.022	1315.750	70340985.000	70340985.000	CAF	0912-CAF-V2	2	2
997	r13c18	861	40990.732	2000.330	1427.124	35293020.000	35293020.000	CAF	0912-CAF-V2	2	2
998	r14c18	1575	43451.676	1999.025	1537.426	68436390.000	68436390.000	CAF	0912-CAF-V2	2	2
999	r15c18	387	28428.876	1997.663	1648.433	11001975.000	11001975.000	CAF	0912-CAF-V2	2	2
1000	r16c18	0	NaN	NaN	NaN	NaN	NaN	CAF	0912-CAF-V2	2	2
1001	r17c18	1865	44086.150	1994.416	1867.566	82220670.000	82220670.000	CAF	0912-CAF-V2	2	2
1002	r18c18	0	NaN	NaN	NaN	NaN	NaN	CAF	0912-CAF-V2	2	2
1003	r19c18	1391	43094.633	1990.589	2088.989	59944635.000	59944635.000	CAF	0912-CAF-V2	2	2
1004	r20c18	0	NaN	NaN	NaN	NaN	NaN	CAF	0912-CAF-V2	2	2
1005	r21c18	0	NaN	NaN	NaN	NaN	NaN	CAF	0912-CAF-V2	2	2
1006	r22c18	593	33504.764	1984.581	2421.272	19868325.000	19868325.000	CAF	0912-CAF-V2	2	2
1007	r23c18	1566	40837.778	1982.765	2531.373	63951960.000	63951960.000	CAF	0912-CAF-V2	2	2
1008	r24c18	806	39158.635	1980.464	2642.381	31561860.000	31561860.000	CAF	0912-CAF-V2	2	2
1009	r1c19	1464	42887.029	2133.860	90.055	62786610.000	62786610.000	CAF	0912-CAF-V2	2	2
1010	r2c19	492	29611.098	2131.130	203.159	14568660.000	14568660.000	CAF	0912-CAF-V2	2	2
1011	r3c19	0	NaN	NaN	NaN	NaN	NaN	CAF	0912-CAF-V2	2	2
1012	r4c19	1204	40991.674	2127.993	428.152	49353975.000	49353975.000	CAF	0912-CAF-V2	2	2
1013	r5c19	1179	41046.565	2125.815	540.231	48393900.000	48393900.000	CAF	0912-CAF-V2	2	2
1014	r6c19	0	NaN	NaN	NaN	NaN	NaN	CAF	0912-CAF-V2	2	2
1015	r7c19	0	NaN	NaN	NaN	NaN	NaN	CAF	0912-CAF-V2	2	2
1016	r8c19	1781	43821.771	2119.540	875.337	78046575.000	78046575.000	CAF	0912-CAF-V2	2	2
1017	r9c19	1204	41965.926	2119.524	984.179	50526975.000	50526975.000	CAF	0912-CAF-V2	2	2
1018	r10c19	971	41763.275	2117.023	1097.887	40552140.000	40552140.000	CAF	0912-CAF-V2	2	2
1019	r11c19	774	39779.671	2115.553	1206.705	30789465.000	30789465.000	CAF	0912-CAF-V2	2	2
1020	r12c19	618	35868.762	2113.419	1317.626	22166895.000	22166895.000	CAF	0912-CAF-V2	2	2
1021	r13c19	1828	43991.824	2111.671	1428.911	80417055.000	80417055.000	CAF	0912-CAF-V2	2	2
1022	r14c19	0	NaN	NaN	NaN	NaN	NaN	CAF	0912-CAF-V2	2	2
1023	r15c19	0	NaN	NaN	NaN	NaN	NaN	CAF	0912-CAF-V2	2	2
1024	r16c19	1717	43193.168	2105.575	1760.528	74162670.000	74162670.000	CAF	0912-CAF-V2	2	2
1025	r17c19	1395	42462.161	2105.474	1869.133	59234715.000	59234715.000	CAF	0912-CAF-V2	2	2
1026	r18c19	1360	42612.562	2103.038	1979.834	57953085.000	57953085.000	CAF	0912-CAF-V2	2	2
1027	r19c19	1290	42494.070	2101.579	2090.619	54817350.000	54817350.000	CAF	0912-CAF-V2	2	2
1028	r20c19	1479	42270.517	2099.351	2201.254	62518095.000	62518095.000	CAF	0912-CAF-V2	2	2
1029	r21c19	0	NaN	NaN	NaN	NaN	NaN	CAF	0912-CAF-V2	2	2
1030	r22c19	1237	41122.409	2095.187	2422.632	50868420.000	50868420.000	CAF	0912-CAF-V2	2	2
1031	r23c19	1598	41111.489	2093.688	2533.539	65696160.000	65696160.000	CAF	0912-CAF-V2	2	2
1032	r24c19	370	28773.649	2090.735	2644.016	10646250.000	10646250.000	CAF	0912-CAF-V2	2	2
1033	r1c20	0	NaN	NaN	NaN	NaN	NaN	CAF	0912-CAF-V2	2	2
1034	r2c20	1421	42352.252	2243.775	205.344	60182550.000	60182550.000	CAF	0912-CAF-V2	2	2
1035	r3c20	1429	41626.207	2240.985	317.180	59483850.000	59483850.000	CAF	0912-CAF-V2	2	2
1036	r4c20	785	37297.567	2239.446	429.658	29278590.000	29278590.000	CAF	0912-CAF-V2	2	2
1037	r5c20	1405	41964.833	2237.262	541.477	58960590.000	58960590.000	CAF	0912-CAF-V2	2	2
1038	r6c20	0	NaN	NaN	NaN	NaN	NaN	CAF	0912-CAF-V2	2	2
1039	r7c20	0	NaN	NaN	NaN	NaN	NaN	CAF	0912-CAF-V2	2	2
1040	r8c20	1378	42153.462	2231.534	877.160	58087470.000	58087470.000	CAF	0912-CAF-V2	2	2
1041	r9c20	1902	44439.046	2229.868	986.335	84523065.000	84523065.000	CAF	0912-CAF-V2	2	2
1042	r10c20	0	NaN	NaN	NaN	NaN	NaN	CAF	0912-CAF-V2	2	2
1043	r11c20	0	NaN	NaN	NaN	NaN	NaN	CAF	0912-CAF-V2	2	2
1044	r12c20	1125	41561.827	2225.062	1319.203	46757055.000	46757055.000	CAF	0912-CAF-V2	2	2
1045	r13c20	1298	43144.507	2222.993	1430.364	56001570.000	56001570.000	CAF	0912-CAF-V2	2	2
1046	r14c20	0	NaN	NaN	NaN	NaN	NaN	CAF	0912-CAF-V2	2	2
1047	r15c20	0	NaN	NaN	NaN	NaN	NaN	CAF	0912-CAF-V2	2	2
1048	r16c20	0	NaN	NaN	NaN	NaN	NaN	CAF	0912-CAF-V2	2	2
1049	r17c20	0	NaN	NaN	NaN	NaN	NaN	CAF	0912-CAF-V2	2	2
1050	r18c20	1108	41972.356	2214.597	1981.745	46505370.000	46505370.000	CAF	0912-CAF-V2	2	2
1051	r19c20	957	41101.097	2211.448	2092.746	39333750.000	39333750.000	CAF	0912-CAF-V2	2	2
1052	r20c20	671	36862.511	2210.580	2202.928	24734745.000	24734745.000	CAF	0912-CAF-V2	2	2
1053	r21c20	1658	43008.103	2207.260	2313.338	71307435.000	71307435.000	CAF	0912-CAF-V2	2	2
1054	r22c20	1511	41034.580	2205.917	2424.646	62003250.000	62003250.000	CAF	0912-CAF-V2	2	2
1055	r23c20	0	NaN	NaN	NaN	NaN	NaN	CAF	0912-CAF-V2	2	2
1056	r24c20	0	NaN	NaN	NaN	NaN	NaN	CAF	0912-CAF-V2	2	2
1057	r1c21	0	NaN	NaN	NaN	NaN	NaN	CAF	0912-CAF-V2	2	2
1058	r2c21	0	NaN	NaN	NaN	NaN	NaN	CAF	0912-CAF-V2	2	2
1059	r3c21	1798	42065.781	2353.367	319.481	75634275.000	75634275.000	CAF	0912-CAF-V2	2	2
1060	r4c21	1399	41879.239	2351.093	431.896	58589055.000	58589055.000	CAF	0912-CAF-V2	2	2
1061	r5c21	0	NaN	NaN	NaN	NaN	NaN	CAF	0912-CAF-V2	2	2
1062	r6c21	1121	41773.595	2347.250	655.866	46828200.000	46828200.000	CAF	0912-CAF-V2	2	2
1063	r7c21	1161	42753.023	2344.577	767.517	49636260.000	49636260.000	CAF	0912-CAF-V2	2	2
1064	r8c21	1325	42535.732	2343.099	878.833	56359845.000	56359845.000	CAF	0912-CAF-V2	2	2
1065	r9c21	1171	41375.982	2342.307	988.399	48451275.000	48451275.000	CAF	0912-CAF-V2	2	2
1066	r10c21	0	NaN	NaN	NaN	NaN	NaN	CAF	0912-CAF-V2	2	2
1067	r11c21	1251	42445.779	2338.205	1210.090	53099670.000	53099670.000	CAF	0912-CAF-V2	2	2
1068	r12c21	515	31959.175	2335.966	1321.349	16458975.000	16458975.000	CAF	0912-CAF-V2	2	2
1069	r13c21	50	31089.600	2331.940	1424.400	1554480.000	1554480.000	CAF	0912-CAF-V2	2	2
1070	r14c21	0	NaN	NaN	NaN	NaN	NaN	CAF	0912-CAF-V2	2	2
1071	r15c21	1865	44463.933	2329.721	1653.561	82925235.000	82925235.000	CAF	0912-CAF-V2	2	2
1072	r16c21	1201	42581.603	2328.039	1764.484	51140505.000	51140505.000	CAF	0912-CAF-V2	2	2
1073	r17c21	0	NaN	NaN	NaN	NaN	NaN	CAF	0912-CAF-V2	2	2
1074	r18c21	1858	43741.146	2325.131	1983.784	81271050.000	81271050.000	CAF	0912-CAF-V2	2	2
1075	r19c21	0	NaN	NaN	NaN	NaN	NaN	CAF	0912-CAF-V2	2	2
1076	r20c21	1113	41364.070	2320.917	2204.767	46038210.000	46038210.000	CAF	0912-CAF-V2	2	2
1077	r21c21	1584	42041.032	2318.715	2315.477	66592995.000	66592995.000	CAF	0912-CAF-V2	2	2
1078	r22c21	0	NaN	NaN	NaN	NaN	NaN	CAF	0912-CAF-V2	2	2
1079	r23c21	651	35376.843	2314.884	2536.735	23030325.000	23030325.000	CAF	0912-CAF-V2	2	2
1080	r24c21	0	NaN	NaN	NaN	NaN	NaN	CAF	0912-CAF-V2	2	2
1081	r1c22	0	NaN	NaN	NaN	NaN	NaN	CAF	0912-CAF-V2	2	2
1082	r2c22	0	NaN	NaN	NaN	NaN	NaN	CAF	0912-CAF-V2	2	2
1083	r3c22	1919	42345.680	2465.386	321.323	81261360.000	81261360.000	CAF	0912-CAF-V2	2	2
1084	r4c22	0	NaN	NaN	NaN	NaN	NaN	CAF	0912-CAF-V2	2	2
1085	r5c22	1146	41999.791	2460.590	546.060	48131760.000	48131760.000	CAF	0912-CAF-V2	2	2
1086	r6c22	1086	42194.751	2458.864	657.490	45823500.000	45823500.000	CAF	0912-CAF-V2	2	2
1087	r7c22	0	NaN	NaN	NaN	NaN	NaN	CAF	0912-CAF-V2	2	2
1088	r8c22	1518	43038.221	2454.578	880.901	65332020.000	65332020.000	CAF	0912-CAF-V2	2	2
1089	r9c22	1015	41721.015	2453.820	989.233	42346830.000	42346830.000	CAF	0912-CAF-V2	2	2
1090	r10c22	423	30252.766	2451.190	1101.264	12796920.000	12796920.000	CAF	0912-CAF-V2	2	2
1091	r11c22	0	NaN	NaN	NaN	NaN	NaN	CAF	0912-CAF-V2	2	2
1092	r12c22	1780	44005.264	2447.131	1322.872	78329370.000	78329370.000	CAF	0912-CAF-V2	2	2
1093	r13c22	0	NaN	NaN	NaN	NaN	NaN	CAF	0912-CAF-V2	2	2
1094	r14c22	1371	43154.519	2443.471	1544.822	59164845.000	59164845.000	CAF	0912-CAF-V2	2	2
1095	r15c22	0	NaN	NaN	NaN	NaN	NaN	CAF	0912-CAF-V2	2	2
1096	r16c22	1729	43475.214	2438.668	1765.832	75168645.000	75168645.000	CAF	0912-CAF-V2	2	2
1097	r17c22	0	NaN	NaN	NaN	NaN	NaN	CAF	0912-CAF-V2	2	2
1098	r18c22	379	33722.573	2436.252	1984.429	12780855.000	12780855.000	CAF	0912-CAF-V2	2	2
1099	r19c22	1501	43027.895	2433.800	2096.149	64584870.000	64584870.000	CAF	0912-CAF-V2	2	2
1100	r20c22	959	40734.056	2431.162	2206.423	39063960.000	39063960.000	CAF	0912-CAF-V2	2	2
1101	r21c22	1177	40947.540	2429.819	2317.715	48195255.000	48195255.000	CAF	0912-CAF-V2	2	2
1102	r22c22	815	38482.472	2427.956	2428.240	31363215.000	31363215.000	CAF	0912-CAF-V2	2	2
1103	r23c22	0	NaN	NaN	NaN	NaN	NaN	CAF	0912-CAF-V2	2	2
1104	r24c22	608	34992.878	2423.202	2649.571	21275670.000	21275670.000	CAF	0912-CAF-V2	2	2
1105	r1c23	1489	38914.815	2581.120	97.662	57944160.000	57944160.000	CAF	0912-CAF-V2	2	2
1106	r2c23	994	39806.937	2578.637	210.381	39568095.000	39568095.000	CAF	0912-CAF-V2	2	2
1107	r3c23	894	40729.832	2577.280	322.506	36412470.000	36412470.000	CAF	0912-CAF-V2	2	2
1108	r4c23	0	NaN	NaN	NaN	NaN	NaN	CAF	0912-CAF-V2	2	2
1109	r5c23	764	37866.832	2571.681	547.145	28930260.000	28930260.000	CAF	0912-CAF-V2	2	2
1110	r6c23	1123	42095.663	2570.278	659.520	47273430.000	47273430.000	CAF	0912-CAF-V2	2	2
1111	r7c23	0	NaN	NaN	NaN	NaN	NaN	CAF	0912-CAF-V2	2	2
1112	r8c23	0	NaN	NaN	NaN	NaN	NaN	CAF	0912-CAF-V2	2	2
1113	r9c23	1335	42478.225	2564.815	991.624	56708430.000	56708430.000	CAF	0912-CAF-V2	2	2
1114	r10c23	1479	42690.172	2562.697	1102.456	63138765.000	63138765.000	CAF	0912-CAF-V2	2	2
1115	r11c23	668	37370.861	2560.436	1213.835	24963735.000	24963735.000	CAF	0912-CAF-V2	2	2
1116	r12c23	0	NaN	NaN	NaN	NaN	NaN	CAF	0912-CAF-V2	2	2
1117	r13c23	0	NaN	NaN	NaN	NaN	NaN	CAF	0912-CAF-V2	2	2
1118	r14c23	608	35397.188	2554.301	1546.814	21521490.000	21521490.000	CAF	0912-CAF-V2	2	2
1119	r15c23	1330	42236.820	2552.092	1657.356	56174970.000	56174970.000	CAF	0912-CAF-V2	2	2
1120	r16c23	1408	43661.506	2549.820	1768.051	61475400.000	61475400.000	CAF	0912-CAF-V2	2	2
1121	r17c23	1250	40999.716	2548.905	1876.706	51249645.000	51249645.000	CAF	0912-CAF-V2	2	2
1122	r18c23	460	33510.326	2546.652	1987.193	15414750.000	15414750.000	CAF	0912-CAF-V2	2	2
1123	r19c23	784	39082.978	2544.923	2097.668	30641055.000	30641055.000	CAF	0912-CAF-V2	2	2
1124	r20c23	1050	41109.643	2542.956	2209.118	43165125.000	43165125.000	CAF	0912-CAF-V2	2	2
1125	r21c23	0	NaN	NaN	NaN	NaN	NaN	CAF	0912-CAF-V2	2	2
1126	r22c23	1519	42299.111	2538.533	2430.140	64252350.000	64252350.000	CAF	0912-CAF-V2	2	2
1127	r23c23	0	NaN	NaN	NaN	NaN	NaN	CAF	0912-CAF-V2	2	2
1128	r24c23	1667	42857.744	2533.697	2651.094	71443860.000	71443860.000	CAF	0912-CAF-V2	2	2
1129	r1c24	1371	41185.383	2692.372	99.933	56465160.000	56465160.000	CAF	0912-CAF-V2	2	2
1130	r2c24	0	NaN	NaN	NaN	NaN	NaN	CAF	0912-CAF-V2	2	2
1131	r3c24	1307	40575.631	2687.577	324.720	53032350.000	53032350.000	CAF	0912-CAF-V2	2	2
1132	r4c24	0	NaN	NaN	NaN	NaN	NaN	CAF	0912-CAF-V2	2	2
1133	r5c24	0	NaN	NaN	NaN	NaN	NaN	CAF	0912-CAF-V2	2	2
1134	r6c24	1094	41884.333	2680.193	661.369	45821460.000	45821460.000	CAF	0912-CAF-V2	2	2
1135	r7c24	1101	41574.959	2679.373	772.794	45774030.000	45774030.000	CAF	0912-CAF-V2	2	2
1136	r8c24	1159	41959.051	2676.711	884.487	48630540.000	48630540.000	CAF	0912-CAF-V2	2	2
1137	r9c24	674	36425.274	2675.564	993.680	24550635.000	24550635.000	CAF	0912-CAF-V2	2	2
1138	r10c24	0	NaN	NaN	NaN	NaN	NaN	CAF	0912-CAF-V2	2	2
1139	r11c24	1616	42750.371	2670.794	1215.919	69084600.000	69084600.000	CAF	0912-CAF-V2	2	2
1140	r12c24	1115	41303.825	2668.530	1326.027	46053765.000	46053765.000	CAF	0912-CAF-V2	2	2
1141	r13c24	0	NaN	NaN	NaN	NaN	NaN	CAF	0912-CAF-V2	2	2
1142	r14c24	1348	41851.024	2665.508	1548.421	56415180.000	56415180.000	CAF	0912-CAF-V2	2	2
1143	r15c24	1509	41830.477	2662.974	1659.409	63122190.000	63122190.000	CAF	0912-CAF-V2	2	2
1144	r16c24	0	NaN	NaN	NaN	NaN	NaN	CAF	0912-CAF-V2	2	2
1145	r17c24	1262	41928.708	2658.716	1879.246	52914030.000	52914030.000	CAF	0912-CAF-V2	2	2
1146	r18c24	422	34214.716	2656.261	1989.374	14438610.000	14438610.000	CAF	0912-CAF-V2	2	2
1147	r19c24	1478	42199.222	2654.794	2100.122	62370450.000	62370450.000	CAF	0912-CAF-V2	2	2
1148	r20c24	0	NaN	NaN	NaN	NaN	NaN	CAF	0912-CAF-V2	2	2
1149	r21c24	0	NaN	NaN	NaN	NaN	NaN	CAF	0912-CAF-V2	2	2
1150	r22c24	546	35160.577	2648.266	2432.606	19197675.000	19197675.000	CAF	0912-CAF-V2	2	2
1151	r23c24	1454	41282.290	2647.261	2542.796	60024450.000	60024450.000	CAF	0912-CAF-V2	2	2
1152	r24c24	1145	38909.214	2645.464	2653.785	44551050.000	44551050.000	CAF	0912-CAF-V2	2	2
1153	r1c1	1550	35122.219	90.646	60.093	54439440.000	54439440.000	COP	0912-COP-V1	1	2
1154	r2c1	2519	36511.465	88.484	176.588	91972380.000	91972380.000	COP	0912-COP-V1	1	2
1155	r3c1	0	NaN	NaN	NaN	NaN	NaN	COP	0912-COP-V1	1	2
1156	r4c1	0	NaN	NaN	NaN	NaN	NaN	COP	0912-COP-V1	1	2
1157	r5c1	1990	36908.367	89.658	514.074	73447650.000	73447650.000	COP	0912-COP-V1	1	2
1158	r6c1	2859	37692.282	90.949	627.351	107762235.000	107762235.000	COP	0912-COP-V1	1	2
1159	r7c1	552	29849.321	90.926	737.879	16476825.000	16476825.000	COP	0912-COP-V1	1	2
1160	r8c1	600	33411.800	96.363	854.028	20047080.000	20047080.000	COP	0912-COP-V1	1	2
1161	r9c1	1864	36444.616	88.313	961.948	67932765.000	67932765.000	COP	0912-COP-V1	1	2
1162	r10c1	1384	38217.204	90.238	1074.590	52892610.000	52892610.000	COP	0912-COP-V1	1	2
1163	r11c1	0	NaN	NaN	NaN	NaN	NaN	COP	0912-COP-V1	1	2
1164	r12c1	0	NaN	NaN	NaN	NaN	NaN	COP	0912-COP-V1	1	2
1165	r13c1	1936	37720.770	89.353	1405.738	73027410.000	73027410.000	COP	0912-COP-V1	1	2
1166	r14c1	936	34218.221	91.091	1521.923	32028255.000	32028255.000	COP	0912-COP-V1	1	2
1167	r15c1	2271	38187.794	88.858	1633.186	86724480.000	86724480.000	COP	0912-COP-V1	1	2
1168	r16c1	669	34367.063	81.539	1741.642	22991565.000	22991565.000	COP	0912-COP-V1	1	2
1169	r17c1	1128	35267.540	85.969	1851.566	39781785.000	39781785.000	COP	0912-COP-V1	1	2
1170	r18c1	1346	37963.172	88.482	1963.800	51098430.000	51098430.000	COP	0912-COP-V1	1	2
1171	r19c1	0	NaN	NaN	NaN	NaN	NaN	COP	0912-COP-V1	1	2
1172	r20c1	0	NaN	NaN	NaN	NaN	NaN	COP	0912-COP-V1	1	2
1173	r21c1	1651	36392.717	86.051	2297.550	60084375.000	60084375.000	COP	0912-COP-V1	1	2
1174	r22c1	1139	34274.552	87.540	2410.275	39038715.000	39038715.000	COP	0912-COP-V1	1	2
1175	r23c1	1407	35228.966	84.568	2520.418	49567155.000	49567155.000	COP	0912-COP-V1	1	2
1176	r24c1	2723	34871.601	82.935	2631.077	94955370.000	94955370.000	COP	0912-COP-V1	1	2
1177	r1c2	1557	35555.222	200.074	66.421	55359480.000	55359480.000	COP	0912-COP-V1	1	2
1178	r2c2	1715	36672.569	202.939	177.166	62893455.000	62893455.000	COP	0912-COP-V1	1	2
1179	r3c2	2489	37471.784	203.597	289.889	93267270.000	93267270.000	COP	0912-COP-V1	1	2
1180	r4c2	2978	36551.827	202.955	403.193	108851340.000	108851340.000	COP	0912-COP-V1	1	2
1181	r5c2	1976	37597.918	204.193	516.112	74293485.000	74293485.000	COP	0912-COP-V1	1	2
1182	r6c2	1972	37070.172	204.171	628.882	73102380.000	73102380.000	COP	0912-COP-V1	1	2
1183	r7c2	1954	38208.631	202.855	741.307	74659665.000	74659665.000	COP	0912-COP-V1	1	2
1184	r8c2	3057	39487.296	203.159	853.118	120712665.000	120712665.000	COP	0912-COP-V1	1	2
1185	r9c2	2285	38160.164	206.009	963.595	87195975.000	87195975.000	COP	0912-COP-V1	1	2
1186	r10c2	1553	36249.408	204.266	1074.578	56295330.000	56295330.000	COP	0912-COP-V1	1	2
1187	r11c2	2024	38394.004	204.903	1187.180	77709465.000	77709465.000	COP	0912-COP-V1	1	2
1188	r12c2	2672	38659.412	204.208	1298.158	103297950.000	103297950.000	COP	0912-COP-V1	1	2
1189	r13c2	1701	39341.058	204.374	1409.785	66919140.000	66919140.000	COP	0912-COP-V1	1	2
1190	r14c2	2918	38318.775	202.023	1521.456	111814185.000	111814185.000	COP	0912-COP-V1	1	2
1191	r15c2	1913	38797.723	203.555	1632.651	74220045.000	74220045.000	COP	0912-COP-V1	1	2
1192	r16c2	742	33185.054	202.008	1742.881	24623310.000	24623310.000	COP	0912-COP-V1	1	2
1193	r17c2	1213	37176.814	203.272	1854.517	45095475.000	45095475.000	COP	0912-COP-V1	1	2
1194	r18c2	2234	38569.378	202.487	1963.660	86163990.000	86163990.000	COP	0912-COP-V1	1	2
1195	r19c2	1738	37448.613	201.870	2076.431	65085690.000	65085690.000	COP	0912-COP-V1	1	2
1196	r20c2	0	NaN	NaN	NaN	NaN	NaN	COP	0912-COP-V1	1	2
1197	r21c2	1195	34316.172	199.241	2300.466	41007825.000	41007825.000	COP	0912-COP-V1	1	2
1198	r22c2	2349	36799.355	196.809	2410.227	86441685.000	86441685.000	COP	0912-COP-V1	1	2
1199	r23c2	1187	36567.043	196.658	2520.769	43405080.000	43405080.000	COP	0912-COP-V1	1	2
1200	r24c2	2480	36546.127	196.062	2632.713	90634395.000	90634395.000	COP	0912-COP-V1	1	2
1201	r1c3	2532	36208.590	316.410	63.998	91680150.000	91680150.000	COP	0912-COP-V1	1	2
1202	r2c3	2381	37805.544	317.590	178.276	90015000.000	90015000.000	COP	0912-COP-V1	1	2
1203	r3c3	0	NaN	NaN	NaN	NaN	NaN	COP	0912-COP-V1	1	2
1204	r4c3	2522	37326.965	317.013	405.610	94138605.000	94138605.000	COP	0912-COP-V1	1	2
1205	r5c3	1603	37990.069	317.738	518.211	60898080.000	60898080.000	COP	0912-COP-V1	1	2
1206	r6c3	2176	38892.070	316.912	629.990	84629145.000	84629145.000	COP	0912-COP-V1	1	2
1207	r7c3	2295	36404.889	317.767	741.779	83549220.000	83549220.000	COP	0912-COP-V1	1	2
1208	r8c3	3090	39000.723	317.404	854.873	120512235.000	120512235.000	COP	0912-COP-V1	1	2
1209	r9c3	2460	38995.512	317.874	964.683	95928960.000	95928960.000	COP	0912-COP-V1	1	2
1210	r10c3	0	NaN	NaN	NaN	NaN	NaN	COP	0912-COP-V1	1	2
1211	r11c3	2204	38786.264	318.710	1188.328	85484925.000	85484925.000	COP	0912-COP-V1	1	2
1212	r12c3	0	NaN	NaN	NaN	NaN	NaN	COP	0912-COP-V1	1	2
1213	r13c3	0	NaN	NaN	NaN	NaN	NaN	COP	0912-COP-V1	1	2
1214	r14c3	2325	39018.948	316.519	1522.533	90719055.000	90719055.000	COP	0912-COP-V1	1	2
1215	r15c3	2166	39482.147	315.792	1634.390	85518330.000	85518330.000	COP	0912-COP-V1	1	2
1216	r16c3	0	NaN	NaN	NaN	NaN	NaN	COP	0912-COP-V1	1	2
1217	r17c3	3232	39496.597	315.456	1854.087	127653000.000	127653000.000	COP	0912-COP-V1	1	2
1218	r18c3	2587	39231.853	315.458	1965.179	101492805.000	101492805.000	COP	0912-COP-V1	1	2
1219	r19c3	1006	37006.431	314.000	2077.338	37228470.000	37228470.000	COP	0912-COP-V1	1	2
1220	r20c3	2115	36714.092	312.942	2188.302	77650305.000	77650305.000	COP	0912-COP-V1	1	2
1221	r21c3	1895	36727.670	312.323	2299.013	69598935.000	69598935.000	COP	0912-COP-V1	1	2
1222	r22c3	1853	37064.037	311.184	2410.558	68679660.000	68679660.000	COP	0912-COP-V1	1	2
1223	r23c3	2492	36103.272	310.421	2521.397	89969355.000	89969355.000	COP	0912-COP-V1	1	2
1224	r24c3	2515	37185.692	308.824	2633.125	93522015.000	93522015.000	COP	0912-COP-V1	1	2
1225	r1c4	2172	37714.523	429.999	66.217	81915945.000	81915945.000	COP	0912-COP-V1	1	2
1226	r2c4	2976	36877.833	430.383	180.248	109748430.000	109748430.000	COP	0912-COP-V1	1	2
1227	r3c4	1657	36771.092	430.237	293.050	60929700.000	60929700.000	COP	0912-COP-V1	1	2
1228	r4c4	2424	37125.959	431.412	406.119	89993325.000	89993325.000	COP	0912-COP-V1	1	2
1229	r5c4	2424	38772.413	430.503	518.134	93984330.000	93984330.000	COP	0912-COP-V1	1	2
1230	r6c4	2536	38162.922	430.875	631.670	96781170.000	96781170.000	COP	0912-COP-V1	1	2
1231	r7c4	2543	37921.599	430.673	743.427	96434625.000	96434625.000	COP	0912-COP-V1	1	2
1232	r8c4	1570	36691.089	430.940	855.808	57605010.000	57605010.000	COP	0912-COP-V1	1	2
1233	r9c4	1988	38183.556	430.963	965.074	75908910.000	75908910.000	COP	0912-COP-V1	1	2
1234	r10c4	2790	38531.231	430.153	1077.723	107502135.000	107502135.000	COP	0912-COP-V1	1	2
1235	r11c4	2992	38428.722	429.506	1188.802	114978735.000	114978735.000	COP	0912-COP-V1	1	2
1236	r12c4	1805	39772.654	429.407	1300.949	71789640.000	71789640.000	COP	0912-COP-V1	1	2
1237	r13c4	3007	38828.435	429.500	1411.870	116757105.000	116757105.000	COP	0912-COP-V1	1	2
1238	r14c4	2644	40249.590	429.280	1523.888	106419915.000	106419915.000	COP	0912-COP-V1	1	2
1239	r15c4	1273	35544.957	428.546	1634.369	45248730.000	45248730.000	COP	0912-COP-V1	1	2
1240	r16c4	1899	37840.845	427.637	1745.819	71859765.000	71859765.000	COP	0912-COP-V1	1	2
1241	r17c4	1324	37717.081	427.926	1855.658	49937415.000	49937415.000	COP	0912-COP-V1	1	2
1242	r18c4	3144	38530.630	427.128	1965.731	121140300.000	121140300.000	COP	0912-COP-V1	1	2
1243	r19c4	2401	38531.764	425.678	2076.531	92514765.000	92514765.000	COP	0912-COP-V1	1	2
1244	r20c4	1408	35787.475	425.445	2187.818	50388765.000	50388765.000	COP	0912-COP-V1	1	2
1245	r21c4	2525	38421.279	424.155	2299.246	97013730.000	97013730.000	COP	0912-COP-V1	1	2
1246	r22c4	1623	36466.728	423.445	2410.866	59185500.000	59185500.000	COP	0912-COP-V1	1	2
1247	r23c4	1592	34704.827	422.555	2521.572	55250085.000	55250085.000	COP	0912-COP-V1	1	2
1248	r24c4	1900	36467.953	422.270	2632.365	69289110.000	69289110.000	COP	0912-COP-V1	1	2
1249	r1c5	3023	37827.221	543.944	68.174	114351690.000	114351690.000	COP	0912-COP-V1	1	2
1250	r2c5	2183	36957.595	544.665	181.447	80678430.000	80678430.000	COP	0912-COP-V1	1	2
1251	r3c5	1563	38742.217	544.067	295.030	60554085.000	60554085.000	COP	0912-COP-V1	1	2
1252	r4c5	0	NaN	NaN	NaN	NaN	NaN	COP	0912-COP-V1	1	2
1253	r5c5	704	32189.403	541.814	524.523	22661340.000	22661340.000	COP	0912-COP-V1	1	2
1254	r6c5	3158	38583.163	545.202	632.654	121845630.000	121845630.000	COP	0912-COP-V1	1	2
1255	r7c5	2383	38874.820	542.996	745.070	92638695.000	92638695.000	COP	0912-COP-V1	1	2
1256	r8c5	2320	40004.334	543.811	856.612	92810055.000	92810055.000	COP	0912-COP-V1	1	2
1257	r9c5	1397	38222.985	543.494	966.237	53397510.000	53397510.000	COP	0912-COP-V1	1	2
1258	r10c5	3125	39328.181	543.684	1078.257	122900565.000	122900565.000	COP	0912-COP-V1	1	2
1259	r11c5	1748	38911.862	542.740	1190.188	68017935.000	68017935.000	COP	0912-COP-V1	1	2
1260	r12c5	2827	39765.117	542.844	1301.781	112415985.000	112415985.000	COP	0912-COP-V1	1	2
1261	r13c5	0	NaN	NaN	NaN	NaN	NaN	COP	0912-COP-V1	1	2
1262	r14c5	0	NaN	NaN	NaN	NaN	NaN	COP	0912-COP-V1	1	2
1263	r15c5	2188	39582.457	540.634	1635.314	86606415.000	86606415.000	COP	0912-COP-V1	1	2
1264	r16c5	1556	37324.232	540.447	1745.855	58076505.000	58076505.000	COP	0912-COP-V1	1	2
1265	r17c5	1478	38458.762	540.300	1855.700	56842050.000	56842050.000	COP	0912-COP-V1	1	2
1266	r18c5	2511	38423.757	540.770	1966.465	96482055.000	96482055.000	COP	0912-COP-V1	1	2
1267	r19c5	2866	38005.321	537.846	2078.047	108923250.000	108923250.000	COP	0912-COP-V1	1	2
1268	r20c5	1727	36682.348	537.942	2188.814	63350415.000	63350415.000	COP	0912-COP-V1	1	2
1269	r21c5	3971	36854.146	536.064	2301.091	146347815.000	146347815.000	COP	0912-COP-V1	1	2
1270	r22c5	2583	37188.142	536.054	2411.189	96056970.000	96056970.000	COP	0912-COP-V1	1	2
1271	r23c5	1375	35109.142	534.185	2522.069	48275070.000	48275070.000	COP	0912-COP-V1	1	2
1272	r24c5	23	24790.435	526.717	2633.326	570180.000	570180.000	COP	0912-COP-V1	1	2
1273	r1c6	2721	37352.955	657.836	69.736	101637390.000	101637390.000	COP	0912-COP-V1	1	2
1274	r2c6	1574	36181.163	657.280	183.017	56949150.000	56949150.000	COP	0912-COP-V1	1	2
1275	r3c6	0	NaN	NaN	NaN	NaN	NaN	COP	0912-COP-V1	1	2
1276	r4c6	3001	38611.470	656.925	409.034	115873020.000	115873020.000	COP	0912-COP-V1	1	2
1277	r5c6	1869	36758.884	656.394	522.074	68702355.000	68702355.000	COP	0912-COP-V1	1	2
1278	r6c6	0	NaN	NaN	NaN	NaN	NaN	COP	0912-COP-V1	1	2
1279	r7c6	2486	38415.350	656.769	745.899	95500560.000	95500560.000	COP	0912-COP-V1	1	2
1280	r8c6	2588	39888.286	656.060	858.973	103230885.000	103230885.000	COP	0912-COP-V1	1	2
1281	r9c6	0	NaN	NaN	NaN	NaN	NaN	COP	0912-COP-V1	1	2
1282	r10c6	936	36369.647	661.965	1076.327	34041990.000	34041990.000	COP	0912-COP-V1	1	2
1283	r11c6	2579	39661.152	655.823	1191.611	102286110.000	102286110.000	COP	0912-COP-V1	1	2
1284	r12c6	2427	38226.990	654.678	1302.629	92776905.000	92776905.000	COP	0912-COP-V1	1	2
1285	r13c6	2744	39552.879	653.896	1415.088	108533100.000	108533100.000	COP	0912-COP-V1	1	2
1286	r14c6	151	24946.093	651.083	1522.036	3766860.000	3766860.000	COP	0912-COP-V1	1	2
1287	r15c6	2083	36487.158	653.599	1635.753	76002750.000	76002750.000	COP	0912-COP-V1	1	2
1288	r16c6	2506	40471.532	651.488	1747.195	101421660.000	101421660.000	COP	0912-COP-V1	1	2
1289	r17c6	2057	38444.256	653.162	1855.925	79079835.000	79079835.000	COP	0912-COP-V1	1	2
1290	r18c6	2404	38978.723	650.983	1966.590	93704850.000	93704850.000	COP	0912-COP-V1	1	2
1291	r19c6	2098	37713.503	651.311	2077.897	79122930.000	79122930.000	COP	0912-COP-V1	1	2
1292	r20c6	1620	36258.481	650.256	2188.911	58738740.000	58738740.000	COP	0912-COP-V1	1	2
1293	r21c6	2023	37156.891	648.905	2300.695	75168390.000	75168390.000	COP	0912-COP-V1	1	2
1294	r22c6	2184	36154.423	647.577	2411.772	78961260.000	78961260.000	COP	0912-COP-V1	1	2
1295	r23c6	1886	36866.699	646.901	2522.600	69530595.000	69530595.000	COP	0912-COP-V1	1	2
1296	r24c6	3143	38140.958	645.435	2634.539	119877030.000	119877030.000	COP	0912-COP-V1	1	2
1297	r1c7	1965	35741.656	769.759	71.164	70232355.000	70232355.000	COP	0912-COP-V1	1	2
1298	r2c7	3321	37636.725	769.680	185.189	124991565.000	124991565.000	COP	0912-COP-V1	1	2
1299	r3c7	2407	38956.838	769.915	297.540	93769110.000	93769110.000	COP	0912-COP-V1	1	2
1300	r4c7	0	NaN	NaN	NaN	NaN	NaN	COP	0912-COP-V1	1	2
1301	r5c7	3067	38538.590	769.364	523.380	118197855.000	118197855.000	COP	0912-COP-V1	1	2
1302	r6c7	1371	37050.328	768.494	635.329	50796000.000	50796000.000	COP	0912-COP-V1	1	2
1303	r7c7	2654	37847.131	768.667	747.752	100446285.000	100446285.000	COP	0912-COP-V1	1	2
1304	r8c7	2215	39266.201	768.267	859.982	86974635.000	86974635.000	COP	0912-COP-V1	1	2
1305	r9c7	0	NaN	NaN	NaN	NaN	NaN	COP	0912-COP-V1	1	2
1306	r10c7	3038	39054.031	767.875	1080.633	118646145.000	118646145.000	COP	0912-COP-V1	1	2
1307	r11c7	2541	39268.194	767.733	1192.369	99780480.000	99780480.000	COP	0912-COP-V1	1	2
1308	r12c7	2668	39055.716	766.821	1304.371	104200650.000	104200650.000	COP	0912-COP-V1	1	2
1309	r13c7	3033	38477.255	766.014	1415.144	116701515.000	116701515.000	COP	0912-COP-V1	1	2
1310	r14c7	1974	39411.710	763.624	1526.611	77798715.000	77798715.000	COP	0912-COP-V1	1	2
1311	r15c7	1709	39227.624	765.241	1638.444	67040010.000	67040010.000	COP	0912-COP-V1	1	2
1312	r16c7	1348	36595.338	766.867	1745.916	49330515.000	49330515.000	COP	0912-COP-V1	1	2
1313	r17c7	1816	38411.762	765.506	1857.285	69755760.000	69755760.000	COP	0912-COP-V1	1	2
1314	r18c7	2225	38499.843	763.466	1968.148	85662150.000	85662150.000	COP	0912-COP-V1	1	2
1315	r19c7	2276	37796.019	763.086	2078.854	86023740.000	86023740.000	COP	0912-COP-V1	1	2
1316	r20c7	2300	38858.896	761.029	2190.719	89375460.000	89375460.000	COP	0912-COP-V1	1	2
1317	r21c7	1461	36654.025	760.297	2300.882	53551530.000	53551530.000	COP	0912-COP-V1	1	2
1318	r22c7	1695	37601.142	758.938	2412.310	63733935.000	63733935.000	COP	0912-COP-V1	1	2
1319	r23c7	2193	37009.535	758.079	2523.986	81161910.000	81161910.000	COP	0912-COP-V1	1	2
1320	r24c7	780	32565.462	757.545	2635.104	25401060.000	25401060.000	COP	0912-COP-V1	1	2
1321	r1c8	0	NaN	NaN	NaN	NaN	NaN	COP	0912-COP-V1	1	2
1322	r2c8	0	NaN	NaN	NaN	NaN	NaN	COP	0912-COP-V1	1	2
1323	r3c8	1408	36702.614	880.134	302.195	51677280.000	51677280.000	COP	0912-COP-V1	1	2
1324	r4c8	1878	38539.625	882.032	411.930	72377415.000	72377415.000	COP	0912-COP-V1	1	2
1325	r5c8	2433	38589.581	881.671	524.136	93888450.000	93888450.000	COP	0912-COP-V1	1	2
1326	r6c8	0	NaN	NaN	NaN	NaN	NaN	COP	0912-COP-V1	1	2
1327	r7c8	2275	37173.171	880.920	748.234	84568965.000	84568965.000	COP	0912-COP-V1	1	2
1328	r8c8	2776	39409.993	880.794	861.296	109402140.000	109402140.000	COP	0912-COP-V1	1	2
1329	r9c8	0	NaN	NaN	NaN	NaN	NaN	COP	0912-COP-V1	1	2
1330	r10c8	2759	39297.450	880.758	1081.600	108421665.000	108421665.000	COP	0912-COP-V1	1	2
1331	r11c8	2622	38940.406	879.786	1193.517	102101745.000	102101745.000	COP	0912-COP-V1	1	2
1332	r12c8	1125	36537.987	879.855	1303.914	41105235.000	41105235.000	COP	0912-COP-V1	1	2
1333	r13c8	2404	38287.126	878.078	1415.468	92042250.000	92042250.000	COP	0912-COP-V1	1	2
1334	r14c8	2984	39276.751	877.376	1527.676	117201825.000	117201825.000	COP	0912-COP-V1	1	2
1335	r15c8	0	NaN	NaN	NaN	NaN	NaN	COP	0912-COP-V1	1	2
1336	r16c8	1634	38719.425	876.870	1748.372	63267540.000	63267540.000	COP	0912-COP-V1	1	2
1337	r17c8	2586	39223.457	875.805	1857.882	101431860.000	101431860.000	COP	0912-COP-V1	1	2
1338	r18c8	1938	35727.895	875.972	1969.278	69240660.000	69240660.000	COP	0912-COP-V1	1	2
1339	r19c8	1042	36735.417	874.424	2079.940	38278305.000	38278305.000	COP	0912-COP-V1	1	2
1340	r20c8	2964	39246.857	873.388	2190.861	116327685.000	116327685.000	COP	0912-COP-V1	1	2
1341	r21c8	2173	37443.693	872.794	2301.081	81365145.000	81365145.000	COP	0912-COP-V1	1	2
1342	r22c8	2414	37667.535	871.204	2412.591	90929430.000	90929430.000	COP	0912-COP-V1	1	2
1343	r23c8	1472	36049.239	870.605	2523.547	53064480.000	53064480.000	COP	0912-COP-V1	1	2
1344	r24c8	1832	34932.077	867.886	2635.550	63995565.000	63995565.000	COP	0912-COP-V1	1	2
1345	r1c9	2951	37751.666	995.630	74.703	111405165.000	111405165.000	COP	0912-COP-V1	1	2
1346	r2c9	2325	38253.948	995.613	188.033	88940430.000	88940430.000	COP	0912-COP-V1	1	2
1347	r3c9	1941	37113.076	995.368	301.394	72036480.000	72036480.000	COP	0912-COP-V1	1	2
1348	r4c9	2087	38202.714	995.718	414.191	79729065.000	79729065.000	COP	0912-COP-V1	1	2
1349	r5c9	2850	36607.084	994.080	526.212	104330190.000	104330190.000	COP	0912-COP-V1	1	2
1350	r6c9	1318	37490.030	993.099	637.671	49411860.000	49411860.000	COP	0912-COP-V1	1	2
1351	r7c9	2413	38372.903	992.728	749.832	92593815.000	92593815.000	COP	0912-COP-V1	1	2
1352	r8c9	2480	38585.099	992.541	862.014	95691045.000	95691045.000	COP	0912-COP-V1	1	2
1353	r9c9	0	NaN	NaN	NaN	NaN	NaN	COP	0912-COP-V1	1	2
1354	r10c9	1920	36592.898	993.082	1082.349	70258365.000	70258365.000	COP	0912-COP-V1	1	2
1355	r11c9	2904	38962.665	992.100	1194.135	113147580.000	113147580.000	COP	0912-COP-V1	1	2
1356	r12c9	2908	39514.039	990.510	1306.489	114906825.000	114906825.000	COP	0912-COP-V1	1	2
1357	r13c9	2021	39253.219	990.637	1417.077	79330755.000	79330755.000	COP	0912-COP-V1	1	2
1358	r14c9	2509	38452.354	989.397	1528.590	96476955.000	96476955.000	COP	0912-COP-V1	1	2
1359	r15c9	1152	38613.685	988.628	1638.252	44482965.000	44482965.000	COP	0912-COP-V1	1	2
1360	r16c9	2599	39154.813	987.655	1750.396	101763360.000	101763360.000	COP	0912-COP-V1	1	2
1361	r17c9	1220	36732.750	987.609	1859.187	44813955.000	44813955.000	COP	0912-COP-V1	1	2
1362	r18c9	2754	39069.259	986.663	1969.699	107596740.000	107596740.000	COP	0912-COP-V1	1	2
1363	r19c9	1797	37816.060	985.424	2081.126	67955460.000	67955460.000	COP	0912-COP-V1	1	2
1364	r20c9	2968	38057.547	985.611	2191.740	112954800.000	112954800.000	COP	0912-COP-V1	1	2
1365	r21c9	787	34929.168	984.566	2301.481	27489255.000	27489255.000	COP	0912-COP-V1	1	2
1366	r22c9	3068	37735.179	983.202	2413.842	115771530.000	115771530.000	COP	0912-COP-V1	1	2
1367	r23c9	1981	36726.436	981.480	2523.841	72755070.000	72755070.000	COP	0912-COP-V1	1	2
1368	r24c9	2297	35959.663	979.733	2635.787	82599345.000	82599345.000	COP	0912-COP-V1	1	2
1369	r1c10	2495	38218.419	1108.181	76.696	95354955.000	95354955.000	COP	0912-COP-V1	1	2
1370	r2c10	2389	36830.902	1108.503	190.108	87989025.000	87989025.000	COP	0912-COP-V1	1	2
1371	r3c10	1535	36188.404	1106.007	304.807	55549200.000	55549200.000	COP	0912-COP-V1	1	2
1372	r4c10	2782	38269.890	1107.705	414.847	106466835.000	106466835.000	COP	0912-COP-V1	1	2
1373	r5c10	1991	37725.015	1105.941	527.157	75110505.000	75110505.000	COP	0912-COP-V1	1	2
1374	r6c10	2519	39305.532	1106.016	639.500	99010635.000	99010635.000	COP	0912-COP-V1	1	2
1375	r7c10	2820	38787.941	1106.012	751.874	109381995.000	109381995.000	COP	0912-COP-V1	1	2
1376	r8c10	1643	37910.569	1105.288	863.365	62287065.000	62287065.000	COP	0912-COP-V1	1	2
1377	r9c10	2455	40065.434	1105.319	973.042	98360640.000	98360640.000	COP	0912-COP-V1	1	2
1378	r10c10	0	NaN	NaN	NaN	NaN	NaN	COP	0912-COP-V1	1	2
1379	r11c10	0	NaN	NaN	NaN	NaN	NaN	COP	0912-COP-V1	1	2
1380	r12c10	1841	37451.619	1102.714	1307.014	68948430.000	68948430.000	COP	0912-COP-V1	1	2
1381	r13c10	0	NaN	NaN	NaN	NaN	NaN	COP	0912-COP-V1	1	2
1382	r14c10	1185	35725.823	1100.376	1529.921	42335100.000	42335100.000	COP	0912-COP-V1	1	2
1383	r15c10	2427	41564.790	1100.400	1640.404	100877745.000	100877745.000	COP	0912-COP-V1	1	2
1384	r16c10	1504	37006.366	1099.505	1751.199	55657575.000	55657575.000	COP	0912-COP-V1	1	2
1385	r17c10	2262	39072.155	1099.606	1859.894	88381215.000	88381215.000	COP	0912-COP-V1	1	2
1386	r18c10	0	NaN	NaN	NaN	NaN	NaN	COP	0912-COP-V1	1	2
1387	r19c10	2188	37525.441	1097.824	2081.150	82105665.000	82105665.000	COP	0912-COP-V1	1	2
1388	r20c10	1519	36230.984	1095.553	2190.674	55034865.000	55034865.000	COP	0912-COP-V1	1	2
1389	r21c10	0	NaN	NaN	NaN	NaN	NaN	COP	0912-COP-V1	1	2
1390	r22c10	1576	39128.261	1093.845	2413.519	61666140.000	61666140.000	COP	0912-COP-V1	1	2
1391	r23c10	0	NaN	NaN	NaN	NaN	NaN	COP	0912-COP-V1	1	2
1392	r24c10	2902	36080.830	1092.670	2636.463	104706570.000	104706570.000	COP	0912-COP-V1	1	2
1393	r1c11	2484	38251.950	1221.113	77.843	95017845.000	95017845.000	COP	0912-COP-V1	1	2
1394	r2c11	1017	36198.466	1221.096	192.920	36813840.000	36813840.000	COP	0912-COP-V1	1	2
1395	r3c11	3122	38541.347	1219.859	303.477	120326085.000	120326085.000	COP	0912-COP-V1	1	2
1396	r4c11	1874	35311.649	1219.091	416.631	66174030.000	66174030.000	COP	0912-COP-V1	1	2
1397	r5c11	3103	38604.272	1218.438	528.904	119789055.000	119789055.000	COP	0912-COP-V1	1	2
1398	r6c11	1652	37797.884	1217.729	640.357	62442105.000	62442105.000	COP	0912-COP-V1	1	2
1399	r7c11	1116	36221.196	1217.615	752.689	40422855.000	40422855.000	COP	0912-COP-V1	1	2
1400	r8c11	2884	39563.374	1217.006	864.500	114100770.000	114100770.000	COP	0912-COP-V1	1	2
1401	r9c11	2291	38870.192	1217.035	974.115	89051610.000	89051610.000	COP	0912-COP-V1	1	2
1402	r10c11	2640	39494.477	1216.498	1085.184	104265420.000	104265420.000	COP	0912-COP-V1	1	2
1403	r11c11	0	NaN	NaN	NaN	NaN	NaN	COP	0912-COP-V1	1	2
1404	r12c11	2214	39960.366	1214.346	1308.316	88472250.000	88472250.000	COP	0912-COP-V1	1	2
1405	r13c11	0	NaN	NaN	NaN	NaN	NaN	COP	0912-COP-V1	1	2
1406	r14c11	2949	39972.569	1212.597	1529.849	117879105.000	117879105.000	COP	0912-COP-V1	1	2
1407	r15c11	2726	37935.787	1211.255	1641.279	103412955.000	103412955.000	COP	0912-COP-V1	1	2
1408	r16c11	1483	37042.920	1211.002	1752.654	54934650.000	54934650.000	COP	0912-COP-V1	1	2
1409	r17c11	0	NaN	NaN	NaN	NaN	NaN	COP	0912-COP-V1	1	2
1410	r18c11	2679	36567.514	1209.644	1971.678	97964370.000	97964370.000	COP	0912-COP-V1	1	2
1411	r19c11	2456	39746.152	1208.581	2082.265	97616550.000	97616550.000	COP	0912-COP-V1	1	2
1412	r20c11	0	NaN	NaN	NaN	NaN	NaN	COP	0912-COP-V1	1	2
1413	r21c11	2841	38542.070	1206.491	2303.772	109498020.000	109498020.000	COP	0912-COP-V1	1	2
1414	r22c11	1909	35461.831	1205.124	2414.733	67696635.000	67696635.000	COP	0912-COP-V1	1	2
1415	r23c11	1702	36430.541	1204.481	2525.354	62004780.000	62004780.000	COP	0912-COP-V1	1	2
1416	r24c11	2086	36354.247	1203.803	2636.192	75834960.000	75834960.000	COP	0912-COP-V1	1	2
1417	r1c12	3258	37863.430	1333.449	79.440	123359055.000	123359055.000	COP	0912-COP-V1	1	2
1418	r2c12	569	31903.682	1332.688	192.470	18153195.000	18153195.000	COP	0912-COP-V1	1	2
1419	r3c12	2094	37554.047	1331.650	305.138	78638175.000	78638175.000	COP	0912-COP-V1	1	2
1420	r4c12	3192	39046.156	1331.849	417.784	124635330.000	124635330.000	COP	0912-COP-V1	1	2
1421	r5c12	2887	39022.684	1330.865	529.693	112658490.000	112658490.000	COP	0912-COP-V1	1	2
1422	r6c12	1762	37883.998	1329.562	642.988	66751605.000	66751605.000	COP	0912-COP-V1	1	2
1423	r7c12	2492	38710.474	1329.382	754.081	96466500.000	96466500.000	COP	0912-COP-V1	1	2
1424	r8c12	1296	37492.280	1328.892	865.401	48589995.000	48589995.000	COP	0912-COP-V1	1	2
1425	r9c12	2081	38378.664	1328.648	975.531	79866000.000	79866000.000	COP	0912-COP-V1	1	2
1426	r10c12	1342	35730.972	1326.696	1085.675	47950965.000	47950965.000	COP	0912-COP-V1	1	2
1427	r11c12	2401	39706.930	1326.050	1198.069	95336340.000	95336340.000	COP	0912-COP-V1	1	2
1428	r12c12	2299	38176.018	1325.681	1309.476	87766665.000	87766665.000	COP	0912-COP-V1	1	2
1429	r13c12	3203	39771.800	1325.270	1420.667	127389075.000	127389075.000	COP	0912-COP-V1	1	2
1430	r14c12	1362	37984.141	1323.145	1531.612	51734400.000	51734400.000	COP	0912-COP-V1	1	2
1431	r15c12	1253	39064.453	1323.178	1642.352	48947760.000	48947760.000	COP	0912-COP-V1	1	2
1432	r16c12	3055	38603.995	1322.308	1752.772	117935205.000	117935205.000	COP	0912-COP-V1	1	2
1433	r17c12	2620	37997.141	1322.242	1862.000	99552510.000	99552510.000	COP	0912-COP-V1	1	2
1434	r18c12	2125	38701.200	1320.916	1973.085	82240050.000	82240050.000	COP	0912-COP-V1	1	2
1435	r19c12	2528	39388.724	1319.971	2083.272	99574695.000	99574695.000	COP	0912-COP-V1	1	2
1436	r20c12	1435	37023.690	1317.390	2195.841	53128995.000	53128995.000	COP	0912-COP-V1	1	2
1437	r21c12	1511	37632.836	1317.982	2304.932	56863215.000	56863215.000	COP	0912-COP-V1	1	2
1438	r22c12	2844	37017.141	1316.698	2415.851	105276750.000	105276750.000	COP	0912-COP-V1	1	2
1439	r23c12	573	30610.681	1317.078	2526.683	17539920.000	17539920.000	COP	0912-COP-V1	1	2
1440	r24c12	2697	36749.216	1313.676	2637.637	99112635.000	99112635.000	COP	0912-COP-V1	1	2
1441	r1c13	1357	36400.169	1441.184	81.753	49395030.000	49395030.000	COP	0912-COP-V1	1	2
1442	r2c13	2034	37423.444	1441.784	193.712	76119285.000	76119285.000	COP	0912-COP-V1	1	2
1443	r3c13	0	NaN	NaN	NaN	NaN	NaN	COP	0912-COP-V1	1	2
1444	r4c13	0	NaN	NaN	NaN	NaN	NaN	COP	0912-COP-V1	1	2
1445	r5c13	1342	35692.589	1435.001	529.297	47899455.000	47899455.000	COP	0912-COP-V1	1	2
1446	r6c13	2042	37971.273	1440.985	643.326	77537340.000	77537340.000	COP	0912-COP-V1	1	2
1447	r7c13	859	33741.636	1438.569	756.075	28984065.000	28984065.000	COP	0912-COP-V1	1	2
1448	r8c13	2575	39353.482	1438.514	866.382	101335215.000	101335215.000	COP	0912-COP-V1	1	2
1449	r9c13	1552	37404.655	1436.257	975.939	58052025.000	58052025.000	COP	0912-COP-V1	1	2
1450	r10c13	2075	38944.460	1437.475	1087.915	80809755.000	80809755.000	COP	0912-COP-V1	1	2
1451	r11c13	0	NaN	NaN	NaN	NaN	NaN	COP	0912-COP-V1	1	2
1452	r12c13	0	NaN	NaN	NaN	NaN	NaN	COP	0912-COP-V1	1	2
1453	r13c13	856	34076.460	1434.953	1422.304	29169450.000	29169450.000	COP	0912-COP-V1	1	2
1454	r14c13	1751	39137.476	1435.925	1533.131	68529720.000	68529720.000	COP	0912-COP-V1	1	2
1455	r15c13	1054	36267.339	1432.011	1644.639	38225775.000	38225775.000	COP	0912-COP-V1	1	2
1456	r16c13	1947	37993.952	1433.442	1753.306	73974225.000	73974225.000	COP	0912-COP-V1	1	2
1457	r17c13	1824	37152.410	1430.207	1862.908	67765995.000	67765995.000	COP	0912-COP-V1	1	2
1458	r18c13	1931	38166.805	1429.490	1974.198	73700100.000	73700100.000	COP	0912-COP-V1	1	2
1459	r19c13	0	NaN	NaN	NaN	NaN	NaN	COP	0912-COP-V1	1	2
1460	r20c13	0	NaN	NaN	NaN	NaN	NaN	COP	0912-COP-V1	1	2
1461	r21c13	2212	36524.830	1425.931	2304.374	80792925.000	80792925.000	COP	0912-COP-V1	1	2
1462	r22c13	1356	37021.449	1425.870	2416.394	50201085.000	50201085.000	COP	0912-COP-V1	1	2
1463	r23c13	1425	35698.568	1424.229	2527.500	50870460.000	50870460.000	COP	0912-COP-V1	1	2
1464	r24c13	1333	35927.453	1424.098	2636.357	47891295.000	47891295.000	COP	0912-COP-V1	1	2
1465	r1c14	1566	37223.324	1552.507	82.117	58291725.000	58291725.000	COP	0912-COP-V1	1	2
1466	r2c14	2489	38123.883	1554.926	194.920	94890345.000	94890345.000	COP	0912-COP-V1	1	2
1467	r3c14	2070	36979.065	1554.272	307.565	76546665.000	76546665.000	COP	0912-COP-V1	1	2
1468	r4c14	2777	38270.936	1552.358	419.822	106278390.000	106278390.000	COP	0912-COP-V1	1	2
1469	r5c14	1807	37114.566	1552.629	532.247	67066020.000	67066020.000	COP	0912-COP-V1	1	2
1470	r6c14	1208	37095.745	1549.699	641.275	44811660.000	44811660.000	COP	0912-COP-V1	1	2
1471	r7c14	2516	38741.655	1550.616	756.455	97474005.000	97474005.000	COP	0912-COP-V1	1	2
1472	r8c14	0	NaN	NaN	NaN	NaN	NaN	COP	0912-COP-V1	1	2
1473	r9c14	1124	37333.679	1551.405	976.166	41963055.000	41963055.000	COP	0912-COP-V1	1	2
1474	r10c14	2504	39501.374	1549.790	1088.735	98911440.000	98911440.000	COP	0912-COP-V1	1	2
1475	r11c14	1430	36831.986	1549.764	1201.744	52669740.000	52669740.000	COP	0912-COP-V1	1	2
1476	r12c14	2472	38928.865	1546.892	1311.758	96232155.000	96232155.000	COP	0912-COP-V1	1	2
1477	r13c14	2036	40792.611	1546.450	1422.117	83053755.000	83053755.000	COP	0912-COP-V1	1	2
1478	r14c14	1723	38556.503	1545.649	1533.631	66432855.000	66432855.000	COP	0912-COP-V1	1	2
1479	r15c14	1934	39275.801	1544.670	1644.052	75959400.000	75959400.000	COP	0912-COP-V1	1	2
1480	r16c14	2202	38667.357	1542.826	1754.474	85145520.000	85145520.000	COP	0912-COP-V1	1	2
1481	r17c14	3427	35923.376	1542.594	1864.998	123109410.000	123109410.000	COP	0912-COP-V1	1	2
1482	r18c14	1191	37000.693	1541.425	1974.149	44067825.000	44067825.000	COP	0912-COP-V1	1	2
1483	r19c14	1503	38993.792	1541.029	2084.013	58607670.000	58607670.000	COP	0912-COP-V1	1	2
1484	r20c14	2723	38615.690	1538.684	2195.666	105150525.000	105150525.000	COP	0912-COP-V1	1	2
1485	r21c14	0	NaN	NaN	NaN	NaN	NaN	COP	0912-COP-V1	1	2
1486	r22c14	2140	37256.572	1536.782	2417.036	79729065.000	79729065.000	COP	0912-COP-V1	1	2
1487	r23c14	3	22695.000	1541.833	2535.167	68085.000	68085.000	COP	0912-COP-V1	1	2
1488	r24c14	1502	35908.142	1533.360	2638.062	53934030.000	53934030.000	COP	0912-COP-V1	1	2
1489	r1c15	1573	38210.121	1668.001	82.265	60104520.000	60104520.000	COP	0912-COP-V1	1	2
1490	r2c15	1849	35869.494	1667.868	196.973	66322695.000	66322695.000	COP	0912-COP-V1	1	2
1491	r3c15	2600	37855.731	1665.792	308.818	98424900.000	98424900.000	COP	0912-COP-V1	1	2
1492	r4c15	2732	37599.526	1665.391	422.753	102721905.000	102721905.000	COP	0912-COP-V1	1	2
1493	r5c15	2967	39204.853	1663.971	534.267	116320800.000	116320800.000	COP	0912-COP-V1	1	2
1494	r6c15	1549	37966.191	1663.520	645.468	58809630.000	58809630.000	COP	0912-COP-V1	1	2
1495	r7c15	2141	39384.577	1661.975	759.826	84322380.000	84322380.000	COP	0912-COP-V1	1	2
1496	r8c15	1824	37182.467	1661.298	869.780	67820820.000	67820820.000	COP	0912-COP-V1	1	2
1497	r9c15	1760	36300.264	1666.945	971.593	63888465.000	63888465.000	COP	0912-COP-V1	1	2
1498	r10c15	1704	36337.051	1661.755	1089.303	61918335.000	61918335.000	COP	0912-COP-V1	1	2
1499	r11c15	2303	40110.182	1660.187	1200.691	92373750.000	92373750.000	COP	0912-COP-V1	1	2
1500	r12c15	2393	39025.017	1658.732	1313.963	93386865.000	93386865.000	COP	0912-COP-V1	1	2
1501	r13c15	0	NaN	NaN	NaN	NaN	NaN	COP	0912-COP-V1	1	2
1502	r14c15	2616	38517.867	1656.206	1533.672	100762740.000	100762740.000	COP	0912-COP-V1	1	2
1503	r15c15	2613	39145.476	1655.690	1645.065	102287130.000	102287130.000	COP	0912-COP-V1	1	2
1504	r16c15	1471	38205.969	1655.104	1755.614	56200980.000	56200980.000	COP	0912-COP-V1	1	2
1505	r17c15	1557	37959.788	1654.006	1864.101	59103390.000	59103390.000	COP	0912-COP-V1	1	2
1506	r18c15	2658	39176.462	1653.109	1975.112	104131035.000	104131035.000	COP	0912-COP-V1	1	2
1507	r19c15	2359	37109.148	1653.322	2086.033	87540480.000	87540480.000	COP	0912-COP-V1	1	2
1508	r20c15	1836	38281.250	1650.337	2197.113	70284375.000	70284375.000	COP	0912-COP-V1	1	2
1509	r21c15	903	34033.605	1649.020	2308.695	30732345.000	30732345.000	COP	0912-COP-V1	1	2
1510	r22c15	1896	37627.832	1647.561	2417.823	71342370.000	71342370.000	COP	0912-COP-V1	1	2
1511	r23c15	2032	37415.854	1646.912	2529.464	76029015.000	76029015.000	COP	0912-COP-V1	1	2
1512	r24c15	2986	36484.556	1644.550	2639.929	108942885.000	108942885.000	COP	0912-COP-V1	1	2
1513	r1c16	1558	36610.340	1781.135	82.667	57038910.000	57038910.000	COP	0912-COP-V1	1	2
1514	r2c16	2631	37751.534	1779.225	197.293	99324285.000	99324285.000	COP	0912-COP-V1	1	2
1515	r3c16	1789	37632.669	1777.260	309.370	67324845.000	67324845.000	COP	0912-COP-V1	1	2
1516	r4c16	1726	35451.353	1776.810	423.074	61189035.000	61189035.000	COP	0912-COP-V1	1	2
1517	r5c16	2505	37944.204	1776.240	534.821	95050230.000	95050230.000	COP	0912-COP-V1	1	2
1518	r6c16	1695	38036.221	1776.180	646.426	64471395.000	64471395.000	COP	0912-COP-V1	1	2
1519	r7c16	1375	37359.633	1774.085	758.527	51369495.000	51369495.000	COP	0912-COP-V1	1	2
1520	r8c16	2474	39252.787	1772.360	869.979	97111395.000	97111395.000	COP	0912-COP-V1	1	2
1521	r9c16	0	NaN	NaN	NaN	NaN	NaN	COP	0912-COP-V1	1	2
1522	r10c16	2892	38418.766	1772.691	1090.979	111107070.000	111107070.000	COP	0912-COP-V1	1	2
1523	r11c16	2488	38995.834	1770.943	1201.453	97021635.000	97021635.000	COP	0912-COP-V1	1	2
1524	r12c16	1179	37544.911	1770.016	1313.412	44265450.000	44265450.000	COP	0912-COP-V1	1	2
1525	r13c16	2175	38688.952	1768.282	1424.151	84148470.000	84148470.000	COP	0912-COP-V1	1	2
1526	r14c16	2093	39254.161	1766.853	1535.577	82158960.000	82158960.000	COP	0912-COP-V1	1	2
1527	r15c16	2453	39391.523	1766.464	1645.970	96627405.000	96627405.000	COP	0912-COP-V1	1	2
1528	r16c16	1819	38577.056	1764.747	1757.344	70171665.000	70171665.000	COP	0912-COP-V1	1	2
1529	r17c16	0	NaN	NaN	NaN	NaN	NaN	COP	0912-COP-V1	1	2
1530	r18c16	0	NaN	NaN	NaN	NaN	NaN	COP	0912-COP-V1	1	2
1531	r19c16	2113	38155.144	1762.206	2086.592	80621820.000	80621820.000	COP	0912-COP-V1	1	2
1532	r20c16	2308	38234.864	1761.044	2197.785	88246065.000	88246065.000	COP	0912-COP-V1	1	2
1533	r21c16	1855	36402.865	1760.337	2308.305	67527315.000	67527315.000	COP	0912-COP-V1	1	2
1534	r22c16	2081	37805.680	1758.484	2419.018	78673620.000	78673620.000	COP	0912-COP-V1	1	2
1535	r23c16	1526	36036.379	1756.588	2529.628	54991515.000	54991515.000	COP	0912-COP-V1	1	2
1536	r24c16	2317	36817.510	1755.548	2639.926	85306170.000	85306170.000	COP	0912-COP-V1	1	2
1537	r1c17	2741	37605.197	1892.860	85.686	103075845.000	103075845.000	COP	0912-COP-V1	1	2
1538	r2c17	1393	35149.910	1891.632	200.214	48963825.000	48963825.000	COP	0912-COP-V1	1	2
1539	r3c17	2217	38760.460	1889.625	311.581	85931940.000	85931940.000	COP	0912-COP-V1	1	2
1540	r4c17	2715	37466.403	1888.841	424.513	101721285.000	101721285.000	COP	0912-COP-V1	1	2
1541	r5c17	1653	37155.490	1887.639	537.619	61418025.000	61418025.000	COP	0912-COP-V1	1	2
1542	r6c17	2872	37324.648	1886.837	647.428	107196390.000	107196390.000	COP	0912-COP-V1	1	2
1543	r7c17	1908	37477.649	1885.415	760.150	71507355.000	71507355.000	COP	0912-COP-V1	1	2
1544	r8c17	1952	37667.889	1885.121	871.554	73527720.000	73527720.000	COP	0912-COP-V1	1	2
1545	r9c17	2421	38539.548	1883.993	980.745	93304245.000	93304245.000	COP	0912-COP-V1	1	2
1546	r10c17	1430	35155.227	1884.845	1092.731	50271975.000	50271975.000	COP	0912-COP-V1	1	2
1547	r11c17	0	NaN	NaN	NaN	NaN	NaN	COP	0912-COP-V1	1	2
1548	r12c17	3011	39612.400	1881.348	1314.199	119272935.000	119272935.000	COP	0912-COP-V1	1	2
1549	r13c17	2026	38147.043	1879.777	1425.404	77285910.000	77285910.000	COP	0912-COP-V1	1	2
1550	r14c17	2505	38037.958	1878.496	1536.642	95285085.000	95285085.000	COP	0912-COP-V1	1	2
1551	r15c17	2303	39144.438	1876.507	1647.327	90149640.000	90149640.000	COP	0912-COP-V1	1	2
1552	r16c17	1810	38110.102	1875.829	1757.549	68979285.000	68979285.000	COP	0912-COP-V1	1	2
1553	r17c17	1786	38866.083	1875.392	1866.454	69414825.000	69414825.000	COP	0912-COP-V1	1	2
1554	r18c17	2078	38852.036	1874.061	1975.625	80734530.000	80734530.000	COP	0912-COP-V1	1	2
1555	r19c17	2506	38749.824	1873.001	2088.420	97107060.000	97107060.000	COP	0912-COP-V1	1	2
1556	r20c17	1549	36305.810	1871.824	2198.292	56237700.000	56237700.000	COP	0912-COP-V1	1	2
1557	r21c17	2803	36824.893	1871.231	2309.416	103220175.000	103220175.000	COP	0912-COP-V1	1	2
1558	r22c17	1288	35699.406	1869.790	2419.206	45980835.000	45980835.000	COP	0912-COP-V1	1	2
1559	r23c17	1258	36400.946	1866.680	2531.286	45792390.000	45792390.000	COP	0912-COP-V1	1	2
1560	r24c17	2196	37518.094	1866.139	2641.387	82389735.000	82389735.000	COP	0912-COP-V1	1	2
1561	r1c18	2427	37376.255	2004.441	86.527	90712170.000	90712170.000	COP	0912-COP-V1	1	2
1562	r2c18	2816	36082.409	2005.190	200.860	101608065.000	101608065.000	COP	0912-COP-V1	1	2
1563	r3c18	1894	37718.189	2001.776	312.775	71438250.000	71438250.000	COP	0912-COP-V1	1	2
1564	r4c18	2009	35320.991	2000.250	425.175	70959870.000	70959870.000	COP	0912-COP-V1	1	2
1565	r5c18	0	NaN	NaN	NaN	NaN	NaN	COP	0912-COP-V1	1	2
1566	r6c18	2041	38477.264	1998.000	649.399	78532095.000	78532095.000	COP	0912-COP-V1	1	2
1567	r7c18	2659	38521.879	1997.700	760.731	102429675.000	102429675.000	COP	0912-COP-V1	1	2
1568	r8c18	1762	37717.423	1995.377	872.541	66458100.000	66458100.000	COP	0912-COP-V1	1	2
1569	r9c18	2224	40447.999	1996.708	981.839	89956350.000	89956350.000	COP	0912-COP-V1	1	2
1570	r10c18	0	NaN	NaN	NaN	NaN	NaN	COP	0912-COP-V1	1	2
1571	r11c18	3328	37742.375	1994.424	1204.121	125606625.000	125606625.000	COP	0912-COP-V1	1	2
1572	r12c18	2342	38482.353	1992.406	1315.273	90125670.000	90125670.000	COP	0912-COP-V1	1	2
1573	r13c18	2407	38620.899	1991.126	1426.712	92960505.000	92960505.000	COP	0912-COP-V1	1	2
1574	r14c18	2621	39562.262	1989.445	1537.977	103692690.000	103692690.000	COP	0912-COP-V1	1	2
1575	r15c18	1611	39575.652	1988.337	1647.859	63756375.000	63756375.000	COP	0912-COP-V1	1	2
1576	r16c18	1002	35028.653	1986.628	1758.413	35098710.000	35098710.000	COP	0912-COP-V1	1	2
1577	r17c18	2293	39563.589	1986.845	1867.488	90719310.000	90719310.000	COP	0912-COP-V1	1	2
1578	r18c18	2148	39775.845	1984.640	1978.325	85438515.000	85438515.000	COP	0912-COP-V1	1	2
1579	r19c18	2668	38423.951	1984.282	2088.608	102515100.000	102515100.000	COP	0912-COP-V1	1	2
1580	r20c18	0	NaN	NaN	NaN	NaN	NaN	COP	0912-COP-V1	1	2
1581	r21c18	1110	37176.014	1980.932	2310.019	41265375.000	41265375.000	COP	0912-COP-V1	1	2
1582	r22c18	1655	34803.417	1979.367	2420.489	57599655.000	57599655.000	COP	0912-COP-V1	1	2
1583	r23c18	3003	36400.549	1978.458	2531.391	109310850.000	109310850.000	COP	0912-COP-V1	1	2
1584	r24c18	2195	37107.089	1977.734	2641.951	81450060.000	81450060.000	COP	0912-COP-V1	1	2
1585	r1c19	0	NaN	NaN	NaN	NaN	NaN	COP	0912-COP-V1	1	2
1586	r2c19	1430	33941.748	2113.887	201.222	48536700.000	48536700.000	COP	0912-COP-V1	1	2
1587	r3c19	1982	37689.823	2113.461	313.821	74701230.000	74701230.000	COP	0912-COP-V1	1	2
1588	r4c19	2226	37687.877	2112.331	426.624	83893215.000	83893215.000	COP	0912-COP-V1	1	2
1589	r5c19	1028	36481.868	2110.328	538.434	37503360.000	37503360.000	COP	0912-COP-V1	1	2
1590	r6c19	1396	38506.461	2108.674	651.118	53755020.000	53755020.000	COP	0912-COP-V1	1	2
1591	r7c19	1114	35096.836	2111.678	761.037	39097875.000	39097875.000	COP	0912-COP-V1	1	2
1592	r8c19	2863	39971.762	2106.818	874.552	114439155.000	114439155.000	COP	0912-COP-V1	1	2
1593	r9c19	1930	39118.982	2106.706	982.970	75499635.000	75499635.000	COP	0912-COP-V1	1	2
1594	r10c19	1494	35632.922	2109.179	1094.578	53235585.000	53235585.000	COP	0912-COP-V1	1	2
1595	r11c19	1487	37504.378	2106.087	1204.243	55769010.000	55769010.000	COP	0912-COP-V1	1	2
1596	r12c19	1625	38121.637	2102.934	1316.177	61947660.000	61947660.000	COP	0912-COP-V1	1	2
1597	r13c19	3026	40680.506	2102.098	1428.037	123099210.000	123099210.000	COP	0912-COP-V1	1	2
1598	r14c19	1663	36987.574	2100.000	1538.465	61510335.000	61510335.000	COP	0912-COP-V1	1	2
1599	r15c19	0	NaN	NaN	NaN	NaN	NaN	COP	0912-COP-V1	1	2
1600	r16c19	2605	38899.002	2098.156	1760.201	101331900.000	101331900.000	COP	0912-COP-V1	1	2
1601	r17c19	1982	36882.366	2097.931	1868.746	73100850.000	73100850.000	COP	0912-COP-V1	1	2
1602	r18c19	2344	38889.132	2096.261	1979.477	91156125.000	91156125.000	COP	0912-COP-V1	1	2
1603	r19c19	2783	38756.701	2095.001	2090.252	107859900.000	107859900.000	COP	0912-COP-V1	1	2
1604	r20c19	2602	38240.396	2093.444	2200.682	99501510.000	99501510.000	COP	0912-COP-V1	1	2
1605	r21c19	1199	36502.431	2091.732	2310.377	43766415.000	43766415.000	COP	0912-COP-V1	1	2
1606	r22c19	2916	37665.669	2090.648	2421.860	109833090.000	109833090.000	COP	0912-COP-V1	1	2
1607	r23c19	2809	37174.988	2086.829	2532.765	104424540.000	104424540.000	COP	0912-COP-V1	1	2
1608	r24c19	1675	35718.116	2088.772	2644.276	59827845.000	59827845.000	COP	0912-COP-V1	1	2
1609	r1c20	2544	37165.849	2226.778	89.498	94549920.000	94549920.000	COP	0912-COP-V1	1	2
1610	r2c20	2147	38136.218	2226.149	202.702	81878460.000	81878460.000	COP	0912-COP-V1	1	2
1611	r3c20	2448	38068.854	2225.338	315.691	93192555.000	93192555.000	COP	0912-COP-V1	1	2
1612	r4c20	0	NaN	NaN	NaN	NaN	NaN	COP	0912-COP-V1	1	2
1613	r5c20	2421	37466.462	2221.978	539.621	90706305.000	90706305.000	COP	0912-COP-V1	1	2
1614	r6c20	613	34103.858	2221.352	653.151	20905665.000	20905665.000	COP	0912-COP-V1	1	2
1615	r7c20	1424	36714.628	2219.904	762.836	52281630.000	52281630.000	COP	0912-COP-V1	1	2
1616	r8c20	2647	39164.416	2218.102	875.208	103668210.000	103668210.000	COP	0912-COP-V1	1	2
1617	r9c20	2538	39064.232	2218.360	984.411	99145020.000	99145020.000	COP	0912-COP-V1	1	2
1618	r10c20	1487	38761.886	2216.844	1095.021	57638925.000	57638925.000	COP	0912-COP-V1	1	2
1619	r11c20	2176	38327.695	2216.074	1206.374	83401065.000	83401065.000	COP	0912-COP-V1	1	2
1620	r12c20	2212	40134.602	2214.124	1317.762	88777740.000	88777740.000	COP	0912-COP-V1	1	2
1621	r13c20	2466	39323.254	2213.189	1428.979	96971145.000	96971145.000	COP	0912-COP-V1	1	2
1622	r14c20	0	NaN	NaN	NaN	NaN	NaN	COP	0912-COP-V1	1	2
1623	r15c20	0	NaN	NaN	NaN	NaN	NaN	COP	0912-COP-V1	1	2
1624	r16c20	1881	37856.858	2208.932	1760.988	71208750.000	71208750.000	COP	0912-COP-V1	1	2
1625	r17c20	1261	36612.014	2208.435	1870.241	46167750.000	46167750.000	COP	0912-COP-V1	1	2
1626	r18c20	2697	39977.892	2207.551	1980.909	107820375.000	107820375.000	COP	0912-COP-V1	1	2
1627	r19c20	0	NaN	NaN	NaN	NaN	NaN	COP	0912-COP-V1	1	2
1628	r20c20	2078	37493.590	2204.114	2201.818	77911680.000	77911680.000	COP	0912-COP-V1	1	2
1629	r21c20	1475	37158.081	2200.813	2315.598	54808170.000	54808170.000	COP	0912-COP-V1	1	2
1630	r22c20	3089	38523.079	2201.892	2423.053	118997790.000	118997790.000	COP	0912-COP-V1	1	2
1631	r23c20	0	NaN	NaN	NaN	NaN	NaN	COP	0912-COP-V1	1	2
1632	r24c20	1291	34718.517	2199.017	2644.795	44821605.000	44821605.000	COP	0912-COP-V1	1	2
1633	r1c21	444	31517.770	2340.851	89.682	13993890.000	13993890.000	COP	0912-COP-V1	1	2
1634	r2c21	0	NaN	NaN	NaN	NaN	NaN	COP	0912-COP-V1	1	2
1635	r3c21	3159	38155.636	2337.460	316.430	120533655.000	120533655.000	COP	0912-COP-V1	1	2
1636	r4c21	2893	36281.661	2334.104	430.624	104962845.000	104962845.000	COP	0912-COP-V1	1	2
1637	r5c21	0	NaN	NaN	NaN	NaN	NaN	COP	0912-COP-V1	1	2
1638	r6c21	2485	38196.845	2332.329	653.002	94919160.000	94919160.000	COP	0912-COP-V1	1	2
1639	r7c21	2837	38904.353	2330.817	764.162	110371650.000	110371650.000	COP	0912-COP-V1	1	2
1640	r8c21	2688	38462.974	2330.134	876.212	103388475.000	103388475.000	COP	0912-COP-V1	1	2
1641	r9c21	2000	38023.432	2330.600	986.399	76046865.000	76046865.000	COP	0912-COP-V1	1	2
1642	r10c21	1207	38025.211	2329.398	1097.492	45896430.000	45896430.000	COP	0912-COP-V1	1	2
1643	r11c21	2872	40059.594	2327.052	1207.729	115051155.000	115051155.000	COP	0912-COP-V1	1	2
1644	r12c21	1975	38172.919	2325.457	1319.018	75391515.000	75391515.000	COP	0912-COP-V1	1	2
1645	r13c21	1782	37882.382	2323.451	1429.188	67506405.000	67506405.000	COP	0912-COP-V1	1	2
1646	r14c21	0	NaN	NaN	NaN	NaN	NaN	COP	0912-COP-V1	1	2
1647	r15c21	2629	39470.198	2320.979	1650.767	103767150.000	103767150.000	COP	0912-COP-V1	1	2
1648	r16c21	2096	37961.908	2320.052	1762.986	79568160.000	79568160.000	COP	0912-COP-V1	1	2
1649	r17c21	1529	37143.944	2319.342	1871.838	56793090.000	56793090.000	COP	0912-COP-V1	1	2
1650	r18c21	3212	39157.505	2318.168	1981.335	125773905.000	125773905.000	COP	0912-COP-V1	1	2
1651	r19c21	1171	36756.366	2315.345	2089.864	43041705.000	43041705.000	COP	0912-COP-V1	1	2
1652	r20c21	2168	38292.814	2314.963	2202.978	83018820.000	83018820.000	COP	0912-COP-V1	1	2
1653	r21c21	3206	38428.086	2313.323	2313.774	123200445.000	123200445.000	COP	0912-COP-V1	1	2
1654	r22c21	1428	36310.179	2312.564	2423.990	51850935.000	51850935.000	COP	0912-COP-V1	1	2
1655	r23c21	1854	35884.029	2310.668	2534.973	66528990.000	66528990.000	COP	0912-COP-V1	1	2
1656	r24c21	0	NaN	NaN	NaN	NaN	NaN	COP	0912-COP-V1	1	2
1657	r1c22	0	NaN	NaN	NaN	NaN	NaN	COP	0912-COP-V1	1	2
1658	r2c22	1628	37891.622	2450.081	205.367	61687560.000	61687560.000	COP	0912-COP-V1	1	2
1659	r3c22	0	NaN	NaN	NaN	NaN	NaN	COP	0912-COP-V1	1	2
1660	r4c22	1566	36351.341	2446.851	429.034	56926200.000	56926200.000	COP	0912-COP-V1	1	2
1661	r5c22	2607	38064.741	2445.707	542.351	99234780.000	99234780.000	COP	0912-COP-V1	1	2
1662	r6c22	0	NaN	NaN	NaN	NaN	NaN	COP	0912-COP-V1	1	2
1663	r7c22	1391	37131.006	2444.327	764.999	51649230.000	51649230.000	COP	0912-COP-V1	1	2
1664	r8c22	2495	38579.200	2441.661	877.485	96255105.000	96255105.000	COP	0912-COP-V1	1	2
1665	r9c22	2380	38799.107	2440.953	987.001	92341875.000	92341875.000	COP	0912-COP-V1	1	2
1666	r10c22	1531	37253.485	2440.085	1098.250	57035085.000	57035085.000	COP	0912-COP-V1	1	2
1667	r11c22	1929	39387.784	2438.153	1209.097	75979035.000	75979035.000	COP	0912-COP-V1	1	2
1668	r12c22	2445	38391.840	2436.517	1319.790	93868050.000	93868050.000	COP	0912-COP-V1	1	2
1669	r13c22	1659	39209.593	2436.067	1431.601	65048715.000	65048715.000	COP	0912-COP-V1	1	2
1670	r14c22	2158	39871.696	2434.135	1541.918	86043120.000	86043120.000	COP	0912-COP-V1	1	2
1671	r15c22	0	NaN	NaN	NaN	NaN	NaN	COP	0912-COP-V1	1	2
1672	r16c22	3125	39022.670	2429.400	1762.079	121945845.000	121945845.000	COP	0912-COP-V1	1	2
1673	r17c22	889	36121.367	2430.038	1873.392	32111895.000	32111895.000	COP	0912-COP-V1	1	2
1674	r18c22	1511	37865.390	2428.646	1983.275	57214605.000	57214605.000	COP	0912-COP-V1	1	2
1675	r19c22	2716	39385.388	2426.709	2093.795	106970715.000	106970715.000	COP	0912-COP-V1	1	2
1676	r20c22	1591	36834.437	2426.240	2202.898	58603590.000	58603590.000	COP	0912-COP-V1	1	2
1677	r21c22	1999	36964.540	2424.503	2314.669	73892115.000	73892115.000	COP	0912-COP-V1	1	2
1678	r22c22	1855	36639.582	2423.236	2425.320	67966425.000	67966425.000	COP	0912-COP-V1	1	2
1679	r23c22	0	NaN	NaN	NaN	NaN	NaN	COP	0912-COP-V1	1	2
1680	r24c22	1986	38177.198	2420.221	2647.007	75819915.000	75819915.000	COP	0912-COP-V1	1	2
1681	r1c23	1815	35954.157	2565.393	93.756	65256795.000	65256795.000	COP	0912-COP-V1	1	2
1682	r2c23	3086	36745.450	2561.766	206.398	113396460.000	113396460.000	COP	0912-COP-V1	1	2
1683	r3c23	2299	38542.823	2560.049	318.534	88609950.000	88609950.000	COP	0912-COP-V1	1	2
1684	r4c23	1970	37516.454	2558.306	431.439	73907415.000	73907415.000	COP	0912-COP-V1	1	2
1685	r5c23	2359	37121.255	2557.767	543.516	87569040.000	87569040.000	COP	0912-COP-V1	1	2
1686	r6c23	0	NaN	NaN	NaN	NaN	NaN	COP	0912-COP-V1	1	2
1687	r7c23	0	NaN	NaN	NaN	NaN	NaN	COP	0912-COP-V1	1	2
1688	r8c23	1315	37321.722	2553.076	878.388	49078065.000	49078065.000	COP	0912-COP-V1	1	2
1689	r9c23	2770	39682.235	2552.355	988.157	109919790.000	109919790.000	COP	0912-COP-V1	1	2
1690	r10c23	2864	38119.295	2551.740	1099.131	109173660.000	109173660.000	COP	0912-COP-V1	1	2
1691	r11c23	1596	38362.162	2549.541	1210.529	61226010.000	61226010.000	COP	0912-COP-V1	1	2
1692	r12c23	1705	37207.566	2547.726	1323.166	63438900.000	63438900.000	COP	0912-COP-V1	1	2
1693	r13c23	1326	38752.115	2546.936	1432.268	51385305.000	51385305.000	COP	0912-COP-V1	1	2
1694	r14c23	2103	37858.103	2544.362	1542.966	79615590.000	79615590.000	COP	0912-COP-V1	1	2
1695	r15c23	2630	39047.869	2543.366	1653.662	102695895.000	102695895.000	COP	0912-COP-V1	1	2
1696	r16c23	2337	38783.896	2541.725	1764.979	90637965.000	90637965.000	COP	0912-COP-V1	1	2
1697	r17c23	2675	38668.200	2541.030	1873.485	103437435.000	103437435.000	COP	0912-COP-V1	1	2
1698	r18c23	1298	37101.911	2539.653	1983.923	48158280.000	48158280.000	COP	0912-COP-V1	1	2
1699	r19c23	1858	38891.068	2537.959	2093.799	72259605.000	72259605.000	COP	0912-COP-V1	1	2
1700	r20c23	3012	38918.063	2536.656	2205.330	117221205.000	117221205.000	COP	0912-COP-V1	1	2
1701	r21c23	991	35786.973	2535.504	2316.671	35464890.000	35464890.000	COP	0912-COP-V1	1	2
1702	r22c23	2786	38473.514	2533.867	2426.409	107187210.000	107187210.000	COP	0912-COP-V1	1	2
1703	r23c23	1228	32859.491	2532.107	2536.160	40351455.000	40351455.000	COP	0912-COP-V1	1	2
1704	r24c23	2756	36876.923	2530.340	2648.144	101632800.000	101632800.000	COP	0912-COP-V1	1	2
1705	r1c24	2801	37641.496	2674.743	94.995	105433830.000	105433830.000	COP	0912-COP-V1	1	2
1706	r2c24	1646	36767.871	2674.176	209.374	60519915.000	60519915.000	COP	0912-COP-V1	1	2
1707	r3c24	2196	36984.870	2671.647	320.102	81218775.000	81218775.000	COP	0912-COP-V1	1	2
1708	r4c24	0	NaN	NaN	NaN	NaN	NaN	COP	0912-COP-V1	1	2
1709	r5c24	0	NaN	NaN	NaN	NaN	NaN	COP	0912-COP-V1	1	2
1710	r6c24	0	NaN	NaN	NaN	NaN	NaN	COP	0912-COP-V1	1	2
1711	r7c24	3285	38200.941	2666.332	767.981	125490090.000	125490090.000	COP	0912-COP-V1	1	2
1712	r8c24	2600	39627.000	2664.839	880.068	103030200.000	103030200.000	COP	0912-COP-V1	1	2
1713	r9c24	2029	39317.506	2663.255	988.777	79775220.000	79775220.000	COP	0912-COP-V1	1	2
1714	r10c24	2134	36913.939	2663.519	1100.709	78774345.000	78774345.000	COP	0912-COP-V1	1	2
1715	r11c24	2291	38501.327	2660.097	1211.521	88206540.000	88206540.000	COP	0912-COP-V1	1	2
1716	r12c24	4354	37474.048	2657.057	1324.083	163162005.000	163162005.000	COP	0912-COP-V1	1	2
1717	r13c24	0	NaN	NaN	NaN	NaN	NaN	COP	0912-COP-V1	1	2
1718	r14c24	2336	39230.920	2656.051	1544.424	91643430.000	91643430.000	COP	0912-COP-V1	1	2
1719	r15c24	2733	38860.862	2655.133	1655.706	106206735.000	106206735.000	COP	0912-COP-V1	1	2
1720	r16c24	1958	36658.399	2653.616	1766.568	71777145.000	71777145.000	COP	0912-COP-V1	1	2
1721	r17c24	1908	38600.291	2651.464	1875.015	73649355.000	73649355.000	COP	0912-COP-V1	1	2
1722	r18c24	1919	36955.865	2650.294	1986.582	70918305.000	70918305.000	COP	0912-COP-V1	1	2
1723	r19c24	1875	40157.128	2648.205	2096.144	75294615.000	75294615.000	COP	0912-COP-V1	1	2
1724	r20c24	2070	37539.449	2647.468	2206.875	77706660.000	77706660.000	COP	0912-COP-V1	1	2
1725	r21c24	570	31692.026	2647.856	2319.846	18064455.000	18064455.000	COP	0912-COP-V1	1	2
1726	r22c24	1394	38385.366	2644.349	2427.618	53509200.000	53509200.000	COP	0912-COP-V1	1	2
1727	r23c24	2584	37546.579	2643.101	2538.002	97020360.000	97020360.000	COP	0912-COP-V1	1	2
1728	r24c24	2830	36505.728	2642.361	2649.560	103311210.000	103311210.000	COP	0912-COP-V1	1	2
1729	r1c1	2268	35314.464	104.383	48.389	80093205.000	80093205.000	COP	0912-COP-V2	2	2
1730	r2c1	2224	36392.077	104.398	161.733	80935980.000	80935980.000	COP	0912-COP-V2	2	2
1731	r3c1	0	NaN	NaN	NaN	NaN	NaN	COP	0912-COP-V2	2	2
1732	r4c1	0	NaN	NaN	NaN	NaN	NaN	COP	0912-COP-V2	2	2
1733	r5c1	2042	37075.277	104.143	501.125	75707715.000	75707715.000	COP	0912-COP-V2	2	2
1734	r6c1	2728	37500.236	104.362	614.171	102300645.000	102300645.000	COP	0912-COP-V2	2	2
1735	r7c1	0	NaN	NaN	NaN	NaN	NaN	COP	0912-COP-V2	2	2
1736	r8c1	0	NaN	NaN	NaN	NaN	NaN	COP	0912-COP-V2	2	2
1737	r9c1	2217	36676.752	102.376	947.998	81312360.000	81312360.000	COP	0912-COP-V2	2	2
1738	r10c1	1365	38030.495	101.433	1060.219	51911625.000	51911625.000	COP	0912-COP-V2	2	2
1739	r11c1	0	NaN	NaN	NaN	NaN	NaN	COP	0912-COP-V2	2	2
1740	r12c1	0	NaN	NaN	NaN	NaN	NaN	COP	0912-COP-V2	2	2
1741	r13c1	2170	37998.408	100.270	1395.865	82456545.000	82456545.000	COP	0912-COP-V2	2	2
1742	r14c1	1117	35221.961	99.068	1507.270	39342930.000	39342930.000	COP	0912-COP-V2	2	2
1743	r15c1	2403	38399.095	97.809	1618.699	92273025.000	92273025.000	COP	0912-COP-V2	2	2
1744	r16c1	687	33690.808	97.713	1729.175	23145585.000	23145585.000	COP	0912-COP-V2	2	2
1745	r17c1	2072	37107.915	96.884	1838.750	76887600.000	76887600.000	COP	0912-COP-V2	2	2
1746	r18c1	1294	37835.576	96.270	1950.032	48959235.000	48959235.000	COP	0912-COP-V2	2	2
1747	r19c1	0	NaN	NaN	NaN	NaN	NaN	COP	0912-COP-V2	2	2
1748	r20c1	0	NaN	NaN	NaN	NaN	NaN	COP	0912-COP-V2	2	2
1749	r21c1	1577	36346.959	91.090	2284.121	57319155.000	57319155.000	COP	0912-COP-V2	2	2
1750	r22c1	603	30682.040	91.304	2398.959	18501270.000	18501270.000	COP	0912-COP-V2	2	2
1751	r23c1	2296	37087.618	88.963	2507.249	85153170.000	85153170.000	COP	0912-COP-V2	2	2
1752	r24c1	2657	35284.821	86.882	2618.628	93751770.000	93751770.000	COP	0912-COP-V2	2	2
1753	r1c2	1389	35419.298	218.308	52.160	49197405.000	49197405.000	COP	0912-COP-V2	2	2
1754	r2c2	1579	36048.021	218.411	164.307	56919825.000	56919825.000	COP	0912-COP-V2	2	2
1755	r3c2	2376	36875.726	218.757	277.310	87616725.000	87616725.000	COP	0912-COP-V2	2	2
1756	r4c2	2971	36443.714	217.868	390.783	108274275.000	108274275.000	COP	0912-COP-V2	2	2
1757	r5c2	0	NaN	NaN	NaN	NaN	NaN	COP	0912-COP-V2	2	2
1758	r6c2	1974	36870.752	217.017	615.720	72782865.000	72782865.000	COP	0912-COP-V2	2	2
1759	r7c2	993	36991.692	218.359	727.445	36732750.000	36732750.000	COP	0912-COP-V2	2	2
1760	r8c2	2937	39258.713	215.873	840.335	115302840.000	115302840.000	COP	0912-COP-V2	2	2
1761	r9c2	2182	37925.348	216.213	951.014	82753110.000	82753110.000	COP	0912-COP-V2	2	2
1762	r10c2	1273	35127.101	215.641	1060.868	44716800.000	44716800.000	COP	0912-COP-V2	2	2
1763	r11c2	2301	38500.235	214.702	1174.253	88589040.000	88589040.000	COP	0912-COP-V2	2	2
1764	r12c2	2478	38353.420	214.055	1285.497	95039775.000	95039775.000	COP	0912-COP-V2	2	2
1765	r13c2	1489	38681.565	212.571	1397.118	57596850.000	57596850.000	COP	0912-COP-V2	2	2
1766	r14c2	2574	38126.760	212.847	1508.128	98138280.000	98138280.000	COP	0912-COP-V2	2	2
1767	r15c2	1779	38218.035	211.065	1620.183	67989885.000	67989885.000	COP	0912-COP-V2	2	2
1768	r16c2	2167	38281.890	209.517	1731.241	82956855.000	82956855.000	COP	0912-COP-V2	2	2
1769	r17c2	955	35614.021	209.305	1841.037	34011390.000	34011390.000	COP	0912-COP-V2	2	2
1770	r18c2	2045	38343.770	209.068	1951.452	78413010.000	78413010.000	COP	0912-COP-V2	2	2
1771	r19c2	1864	37661.065	206.962	2063.160	70200225.000	70200225.000	COP	0912-COP-V2	2	2
1772	r20c2	0	NaN	NaN	NaN	NaN	NaN	COP	0912-COP-V2	2	2
1773	r21c2	1313	35000.061	203.397	2286.422	45955080.000	45955080.000	COP	0912-COP-V2	2	2
1774	r22c2	2636	37283.206	202.664	2396.465	98278530.000	98278530.000	COP	0912-COP-V2	2	2
1775	r23c2	850	34637.100	201.567	2508.200	29441535.000	29441535.000	COP	0912-COP-V2	2	2
1776	r24c2	2403	36350.924	199.203	2619.577	87351270.000	87351270.000	COP	0912-COP-V2	2	2
1777	r1c3	2311	36046.363	332.501	52.856	83303145.000	83303145.000	COP	0912-COP-V2	2	2
1778	r2c3	2223	37352.051	332.197	167.153	83033610.000	83033610.000	COP	0912-COP-V2	2	2
1779	r3c3	2483	36746.496	332.353	279.488	91241550.000	91241550.000	COP	0912-COP-V2	2	2
1780	r4c3	2689	37580.684	331.960	392.942	101054460.000	101054460.000	COP	0912-COP-V2	2	2
1781	r5c3	1562	37621.642	331.112	505.748	58765005.000	58765005.000	COP	0912-COP-V2	2	2
1782	r6c3	2107	38621.547	330.706	618.104	81375600.000	81375600.000	COP	0912-COP-V2	2	2
1783	r7c3	2077	36265.494	330.048	729.709	75323430.000	75323430.000	COP	0912-COP-V2	2	2
1784	r8c3	2938	38624.428	329.802	842.366	113478570.000	113478570.000	COP	0912-COP-V2	2	2
1785	r9c3	2250	38519.733	330.163	952.517	86669400.000	86669400.000	COP	0912-COP-V2	2	2
1786	r10c3	1656	37521.033	328.731	1064.425	62134830.000	62134830.000	COP	0912-COP-V2	2	2
1787	r11c3	2128	38698.647	327.986	1175.584	82350720.000	82350720.000	COP	0912-COP-V2	2	2
1788	r12c3	0	NaN	NaN	NaN	NaN	NaN	COP	0912-COP-V2	2	2
1789	r13c3	0	NaN	NaN	NaN	NaN	NaN	COP	0912-COP-V2	2	2
1790	r14c3	2168	38501.236	325.110	1510.280	83470680.000	83470680.000	COP	0912-COP-V2	2	2
1791	r15c3	1964	39029.931	324.065	1621.393	76654785.000	76654785.000	COP	0912-COP-V2	2	2
1792	r16c3	0	NaN	NaN	NaN	NaN	NaN	COP	0912-COP-V2	2	2
1793	r17c3	3107	39368.898	322.284	1841.589	122319165.000	122319165.000	COP	0912-COP-V2	2	2
1794	r18c3	2544	39032.040	320.984	1952.877	99297510.000	99297510.000	COP	0912-COP-V2	2	2
1795	r19c3	1050	37104.200	320.246	2064.063	38959410.000	38959410.000	COP	0912-COP-V2	2	2
1796	r20c3	1904	36509.866	318.429	2175.524	69514785.000	69514785.000	COP	0912-COP-V2	2	2
1797	r21c3	1647	36478.005	317.299	2286.108	60079275.000	60079275.000	COP	0912-COP-V2	2	2
1798	r22c3	1356	35988.473	315.148	2397.414	48800370.000	48800370.000	COP	0912-COP-V2	2	2
1799	r23c3	2510	35982.938	313.995	2508.375	90317175.000	90317175.000	COP	0912-COP-V2	2	2
1800	r24c3	2348	37549.619	313.677	2621.042	88166505.000	88166505.000	COP	0912-COP-V2	2	2
1801	r1c4	2172	37978.916	446.057	55.488	82490205.000	82490205.000	COP	0912-COP-V2	2	2
1802	r2c4	2885	36637.622	446.136	169.013	105699540.000	105699540.000	COP	0912-COP-V2	2	2
1803	r3c4	1635	36670.872	445.494	282.126	59956875.000	59956875.000	COP	0912-COP-V2	2	2
1804	r4c4	0	NaN	NaN	NaN	NaN	NaN	COP	0912-COP-V2	2	2
1805	r5c4	2207	37984.717	444.495	507.341	83832270.000	83832270.000	COP	0912-COP-V2	2	2
1806	r6c4	2388	37643.681	444.428	620.487	89893110.000	89893110.000	COP	0912-COP-V2	2	2
1807	r7c4	946	36055.005	442.967	732.094	34108035.000	34108035.000	COP	0912-COP-V2	2	2
1808	r8c4	1625	36659.585	443.385	844.504	59571825.000	59571825.000	COP	0912-COP-V2	2	2
1809	r9c4	1856	37883.025	442.724	954.197	70310895.000	70310895.000	COP	0912-COP-V2	2	2
1810	r10c4	2392	38211.729	442.449	1065.770	91402455.000	91402455.000	COP	0912-COP-V2	2	2
1811	r11c4	2741	38308.796	440.422	1176.933	105004410.000	105004410.000	COP	0912-COP-V2	2	2
1812	r12c4	1660	39584.910	439.461	1289.336	65710950.000	65710950.000	COP	0912-COP-V2	2	2
1813	r13c4	2638	38576.918	438.011	1400.005	101765910.000	101765910.000	COP	0912-COP-V2	2	2
1814	r14c4	2427	39954.833	437.594	1511.743	96970380.000	96970380.000	COP	0912-COP-V2	2	2
1815	r15c4	1210	35555.430	436.439	1622.531	43022070.000	43022070.000	COP	0912-COP-V2	2	2
1816	r16c4	0	NaN	NaN	NaN	NaN	NaN	COP	0912-COP-V2	2	2
1817	r17c4	1540	38512.451	434.939	1843.009	59309175.000	59309175.000	COP	0912-COP-V2	2	2
1818	r18c4	2720	38165.062	434.450	1953.754	103808970.000	103808970.000	COP	0912-COP-V2	2	2
1819	r19c4	2304	38566.758	432.040	2065.201	88857810.000	88857810.000	COP	0912-COP-V2	2	2
1820	r20c4	1400	36084.139	430.884	2177.094	50517795.000	50517795.000	COP	0912-COP-V2	2	2
1821	r21c4	2518	38357.752	429.089	2287.149	96584820.000	96584820.000	COP	0912-COP-V2	2	2
1822	r22c4	1618	36601.956	427.689	2398.888	59221965.000	59221965.000	COP	0912-COP-V2	2	2
1823	r23c4	1352	34389.730	426.447	2510.393	46494915.000	46494915.000	COP	0912-COP-V2	2	2
1824	r24c4	1826	36574.346	425.299	2621.182	66784755.000	66784755.000	COP	0912-COP-V2	2	2
1825	r1c5	2793	37550.097	559.719	57.131	104877420.000	104877420.000	COP	0912-COP-V2	2	2
1826	r2c5	2109	36844.054	559.629	171.476	77704110.000	77704110.000	COP	0912-COP-V2	2	2
1827	r3c5	1470	38508.296	558.761	284.131	56607195.000	56607195.000	COP	0912-COP-V2	2	2
1828	r4c5	1228	35062.085	558.009	397.712	43056240.000	43056240.000	COP	0912-COP-V2	2	2
1829	r5c5	1200	33185.062	557.332	509.526	39822075.000	39822075.000	COP	0912-COP-V2	2	2
1830	r6c5	2796	38127.334	557.275	621.690	106604025.000	106604025.000	COP	0912-COP-V2	2	2
1831	r7c5	0	NaN	NaN	NaN	NaN	NaN	COP	0912-COP-V2	2	2
1832	r8c5	2185	39927.048	555.718	845.830	87240600.000	87240600.000	COP	0912-COP-V2	2	2
1833	r9c5	1250	37717.152	554.989	955.230	47146440.000	47146440.000	COP	0912-COP-V2	2	2
1834	r10c5	2810	39120.267	554.535	1066.730	109927950.000	109927950.000	COP	0912-COP-V2	2	2
1835	r11c5	1604	38621.372	553.461	1178.797	61948680.000	61948680.000	COP	0912-COP-V2	2	2
1836	r12c5	2577	39623.161	552.702	1290.221	102108885.000	102108885.000	COP	0912-COP-V2	2	2
1837	r13c5	0	NaN	NaN	NaN	NaN	NaN	COP	0912-COP-V2	2	2
1838	r14c5	0	NaN	NaN	NaN	NaN	NaN	COP	0912-COP-V2	2	2
1839	r15c5	2038	39265.621	549.138	1624.816	80023335.000	80023335.000	COP	0912-COP-V2	2	2
1840	r16c5	1503	37164.341	548.676	1735.603	55858005.000	55858005.000	COP	0912-COP-V2	2	2
1841	r17c5	1416	38505.540	547.475	1844.131	54523845.000	54523845.000	COP	0912-COP-V2	2	2
1842	r18c5	2379	38510.895	546.039	1954.758	91617420.000	91617420.000	COP	0912-COP-V2	2	2
1843	r19c5	2756	38031.733	544.585	2066.927	104815455.000	104815455.000	COP	0912-COP-V2	2	2
1844	r20c5	1713	36579.475	543.499	2177.785	62660640.000	62660640.000	COP	0912-COP-V2	2	2
1845	r21c5	3645	37238.955	539.439	2289.720	135735990.000	135735990.000	COP	0912-COP-V2	2	2
1846	r22c5	2445	37144.583	540.732	2399.244	90818505.000	90818505.000	COP	0912-COP-V2	2	2
1847	r23c5	1370	34754.825	538.532	2511.636	47614110.000	47614110.000	COP	0912-COP-V2	2	2
1848	r24c5	436	27506.078	536.716	2621.385	11992650.000	11992650.000	COP	0912-COP-V2	2	2
1849	r1c6	2535	37816.349	673.608	59.288	95864445.000	95864445.000	COP	0912-COP-V2	2	2
1850	r2c6	1688	36566.970	672.355	172.591	61725045.000	61725045.000	COP	0912-COP-V2	2	2
1851	r3c6	1682	37077.940	672.008	286.256	62365095.000	62365095.000	COP	0912-COP-V2	2	2
1852	r4c6	2578	38401.932	671.264	399.054	99000180.000	99000180.000	COP	0912-COP-V2	2	2
1853	r5c6	1759	36432.672	670.179	511.646	64085070.000	64085070.000	COP	0912-COP-V2	2	2
1854	r6c6	959	34903.092	668.636	622.687	33472065.000	33472065.000	COP	0912-COP-V2	2	2
1855	r7c6	2345	38005.004	669.462	736.147	89121735.000	89121735.000	COP	0912-COP-V2	2	2
1856	r8c6	2412	40067.879	668.438	848.065	96643725.000	96643725.000	COP	0912-COP-V2	2	2
1857	r9c6	0	NaN	NaN	NaN	NaN	NaN	COP	0912-COP-V2	2	2
1858	r10c6	1293	37113.445	665.354	1068.655	47987685.000	47987685.000	COP	0912-COP-V2	2	2
1859	r11c6	2305	39615.163	666.151	1180.685	91312950.000	91312950.000	COP	0912-COP-V2	2	2
1860	r12c6	2285	38321.088	665.281	1292.174	87563685.000	87563685.000	COP	0912-COP-V2	2	2
1861	r13c6	2462	39062.748	663.494	1403.669	96172485.000	96172485.000	COP	0912-COP-V2	2	2
1862	r14c6	1111	35821.647	661.779	1515.501	39797850.000	39797850.000	COP	0912-COP-V2	2	2
1863	r15c6	1632	35750.000	661.116	1625.998	58344000.000	58344000.000	COP	0912-COP-V2	2	2
1864	r16c6	2345	40356.876	659.760	1736.794	94636875.000	94636875.000	COP	0912-COP-V2	2	2
1865	r17c6	1893	38100.745	660.101	1845.741	72124710.000	72124710.000	COP	0912-COP-V2	2	2
1866	r18c6	2210	38693.423	657.862	1956.765	85512465.000	85512465.000	COP	0912-COP-V2	2	2
1867	r19c6	2031	37730.081	656.639	2068.172	76629795.000	76629795.000	COP	0912-COP-V2	2	2
1868	r20c6	1499	36196.221	655.853	2178.543	54258135.000	54258135.000	COP	0912-COP-V2	2	2
1869	r21c6	1880	37048.516	653.701	2289.625	69651210.000	69651210.000	COP	0912-COP-V2	2	2
1870	r22c6	2099	36093.009	651.967	2401.920	75759225.000	75759225.000	COP	0912-COP-V2	2	2
1871	r23c6	1768	37035.000	650.959	2511.231	65477880.000	65477880.000	COP	0912-COP-V2	2	2
1872	r24c6	3019	37979.205	649.219	2624.311	114659220.000	114659220.000	COP	0912-COP-V2	2	2
1873	r1c7	1761	35733.884	786.297	61.339	62927370.000	62927370.000	COP	0912-COP-V2	2	2
1874	r2c7	2894	37486.674	785.484	174.991	108486435.000	108486435.000	COP	0912-COP-V2	2	2
1875	r3c7	2192	38692.760	784.896	288.069	84814530.000	84814530.000	COP	0912-COP-V2	2	2
1876	r4c7	0	NaN	NaN	NaN	NaN	NaN	COP	0912-COP-V2	2	2
1877	r5c7	2831	38241.623	783.009	513.162	108262035.000	108262035.000	COP	0912-COP-V2	2	2
1878	r6c7	1210	36367.215	782.418	625.217	44004330.000	44004330.000	COP	0912-COP-V2	2	2
1879	r7c7	2422	37481.104	780.696	738.158	90779235.000	90779235.000	COP	0912-COP-V2	2	2
1880	r8c7	2065	39195.908	780.912	850.206	80939550.000	80939550.000	COP	0912-COP-V2	2	2
1881	r9c7	0	NaN	NaN	NaN	NaN	NaN	COP	0912-COP-V2	2	2
1882	r10c7	2761	38910.913	778.759	1070.442	107433030.000	107433030.000	COP	0912-COP-V2	2	2
1883	r11c7	2282	38876.884	778.173	1182.122	88717050.000	88717050.000	COP	0912-COP-V2	2	2
1884	r12c7	2406	39024.645	777.042	1293.539	93893295.000	93893295.000	COP	0912-COP-V2	2	2
1885	r13c7	2668	38494.200	775.739	1405.702	102702525.000	102702525.000	COP	0912-COP-V2	2	2
1886	r14c7	1657	39275.694	774.381	1516.462	65079825.000	65079825.000	COP	0912-COP-V2	2	2
1887	r15c7	1492	38792.815	773.282	1627.279	57878880.000	57878880.000	COP	0912-COP-V2	2	2
1888	r16c7	1298	35795.085	769.981	1739.941	46462020.000	46462020.000	COP	0912-COP-V2	2	2
1889	r17c7	1699	38215.930	771.702	1845.741	64928865.000	64928865.000	COP	0912-COP-V2	2	2
1890	r18c7	2079	38070.801	770.184	1957.678	79149195.000	79149195.000	COP	0912-COP-V2	2	2
1891	r19c7	2136	37927.430	769.073	2068.911	81012990.000	81012990.000	COP	0912-COP-V2	2	2
1892	r20c7	2047	38955.081	766.945	2180.265	79741050.000	79741050.000	COP	0912-COP-V2	2	2
1893	r21c7	1164	35679.626	765.703	2291.029	41531085.000	41531085.000	COP	0912-COP-V2	2	2
1894	r22c7	1477	37104.485	764.017	2402.364	54803325.000	54803325.000	COP	0912-COP-V2	2	2
1895	r23c7	2030	36671.261	762.519	2513.343	74442660.000	74442660.000	COP	0912-COP-V2	2	2
1896	r24c7	561	31347.273	761.115	2624.773	17585820.000	17585820.000	COP	0912-COP-V2	2	2
1897	r1c8	1902	36065.205	899.186	63.417	68596020.000	68596020.000	COP	0912-COP-V2	2	2
1898	r2c8	2342	35568.798	898.573	177.088	83302125.000	83302125.000	COP	0912-COP-V2	2	2
1899	r3c8	1628	37169.853	897.625	289.002	60512520.000	60512520.000	COP	0912-COP-V2	2	2
1900	r4c8	1726	38531.150	896.517	402.760	66504765.000	66504765.000	COP	0912-COP-V2	2	2
1901	r5c8	1996	38101.165	895.729	515.301	76049925.000	76049925.000	COP	0912-COP-V2	2	2
1902	r6c8	1379	36452.980	895.294	627.357	50268660.000	50268660.000	COP	0912-COP-V2	2	2
1903	r7c8	2217	36933.938	893.970	739.615	81882540.000	81882540.000	COP	0912-COP-V2	2	2
1904	r8c8	2436	39078.331	892.933	852.258	95194815.000	95194815.000	COP	0912-COP-V2	2	2
1905	r9c8	0	NaN	NaN	NaN	NaN	NaN	COP	0912-COP-V2	2	2
1906	r10c8	2455	39168.415	891.422	1071.839	96158460.000	96158460.000	COP	0912-COP-V2	2	2
1907	r11c8	2290	38661.007	890.626	1184.149	88533705.000	88533705.000	COP	0912-COP-V2	2	2
1908	r12c8	1418	37327.288	889.831	1295.717	52930095.000	52930095.000	COP	0912-COP-V2	2	2
1909	r13c8	2177	38051.693	887.798	1406.155	82838535.000	82838535.000	COP	0912-COP-V2	2	2
1910	r14c8	2679	38907.251	886.448	1517.886	104232525.000	104232525.000	COP	0912-COP-V2	2	2
1911	r15c8	0	NaN	NaN	NaN	NaN	NaN	COP	0912-COP-V2	2	2
1912	r16c8	1471	38843.902	884.027	1740.204	57139380.000	57139380.000	COP	0912-COP-V2	2	2
1913	r17c8	2464	39260.686	883.129	1848.053	96738330.000	96738330.000	COP	0912-COP-V2	2	2
1914	r18c8	1802	35786.038	882.371	1959.373	64486440.000	64486440.000	COP	0912-COP-V2	2	2
1915	r19c8	903	36742.309	880.558	2070.241	33178305.000	33178305.000	COP	0912-COP-V2	2	2
1916	r20c8	2786	39278.421	879.215	2181.229	109429680.000	109429680.000	COP	0912-COP-V2	2	2
1917	r21c8	2067	37242.954	877.746	2291.317	76981185.000	76981185.000	COP	0912-COP-V2	2	2
1918	r22c8	2245	37568.372	875.122	2403.345	84340995.000	84340995.000	COP	0912-COP-V2	2	2
1919	r23c8	1332	35885.890	874.917	2514.125	47800005.000	47800005.000	COP	0912-COP-V2	2	2
1920	r24c8	2122	35438.030	873.129	2625.123	75199500.000	75199500.000	COP	0912-COP-V2	2	2
1921	r1c9	2759	37719.204	1012.616	65.334	104067285.000	104067285.000	COP	0912-COP-V2	2	2
1922	r2c9	2166	38155.817	1011.391	179.518	82645500.000	82645500.000	COP	0912-COP-V2	2	2
1923	r3c9	1779	36822.631	1010.126	292.263	65507460.000	65507460.000	COP	0912-COP-V2	2	2
1924	r4c9	1627	37372.781	1008.415	404.531	60805515.000	60805515.000	COP	0912-COP-V2	2	2
1925	r5c9	2537	36511.638	1008.456	517.315	92630025.000	92630025.000	COP	0912-COP-V2	2	2
1926	r6c9	1161	37043.747	1007.254	629.993	43007790.000	43007790.000	COP	0912-COP-V2	2	2
1927	r7c9	2104	38277.269	1006.264	741.175	80535375.000	80535375.000	COP	0912-COP-V2	2	2
1928	r8c9	2267	38362.708	1005.558	853.380	86968260.000	86968260.000	COP	0912-COP-V2	2	2
1929	r9c9	0	NaN	NaN	NaN	NaN	NaN	COP	0912-COP-V2	2	2
1930	r10c9	1760	36710.582	1003.692	1073.429	64610625.000	64610625.000	COP	0912-COP-V2	2	2
1931	r11c9	2652	38652.500	1002.819	1185.313	102506430.000	102506430.000	COP	0912-COP-V2	2	2
1932	r12c9	2298	39269.556	1000.252	1296.862	90241440.000	90241440.000	COP	0912-COP-V2	2	2
1933	r13c9	1783	39286.590	999.481	1408.181	70047990.000	70047990.000	COP	0912-COP-V2	2	2
1934	r14c9	2302	38577.335	998.365	1519.299	88805025.000	88805025.000	COP	0912-COP-V2	2	2
1935	r15c9	1309	38738.766	997.356	1630.356	50709045.000	50709045.000	COP	0912-COP-V2	2	2
1936	r16c9	2534	39035.126	995.943	1741.173	98915010.000	98915010.000	COP	0912-COP-V2	2	2
1937	r17c9	1176	36864.847	995.385	1850.010	43353060.000	43353060.000	COP	0912-COP-V2	2	2
1938	r18c9	2499	38867.245	993.930	1960.075	97129245.000	97129245.000	COP	0912-COP-V2	2	2
1939	r19c9	1702	37479.007	992.913	2071.260	63789270.000	63789270.000	COP	0912-COP-V2	2	2
1940	r20c9	2749	38082.010	990.652	2182.269	104687445.000	104687445.000	COP	0912-COP-V2	2	2
1941	r21c9	922	34870.005	991.102	2294.192	32150145.000	32150145.000	COP	0912-COP-V2	2	2
1942	r22c9	2981	37641.627	987.386	2404.419	112209690.000	112209690.000	COP	0912-COP-V2	2	2
1943	r23c9	1879	36526.205	985.240	2514.804	68632740.000	68632740.000	COP	0912-COP-V2	2	2
1944	r24c9	2294	36093.505	984.839	2626.440	82798500.000	82798500.000	COP	0912-COP-V2	2	2
1945	r1c10	2448	38405.104	1125.090	67.391	94015695.000	94015695.000	COP	0912-COP-V2	2	2
1946	r2c10	2349	37087.791	1124.451	180.996	87119220.000	87119220.000	COP	0912-COP-V2	2	2
1947	r3c10	1720	36368.782	1122.309	293.696	62554305.000	62554305.000	COP	0912-COP-V2	2	2
1948	r4c10	2481	38017.304	1121.385	405.836	94320930.000	94320930.000	COP	0912-COP-V2	2	2
1949	r5c10	1719	37374.782	1120.651	519.188	64247250.000	64247250.000	COP	0912-COP-V2	2	2
1950	r6c10	2369	39025.549	1119.397	631.505	92451525.000	92451525.000	COP	0912-COP-V2	2	2
1951	r7c10	2619	38692.428	1118.400	744.031	101335470.000	101335470.000	COP	0912-COP-V2	2	2
1952	r8c10	1451	38025.579	1117.539	855.331	55175115.000	55175115.000	COP	0912-COP-V2	2	2
1953	r9c10	2197	39753.769	1116.933	965.296	87339030.000	87339030.000	COP	0912-COP-V2	2	2
1954	r10c10	0	NaN	NaN	NaN	NaN	NaN	COP	0912-COP-V2	2	2
1955	r11c10	0	NaN	NaN	NaN	NaN	NaN	COP	0912-COP-V2	2	2
1956	r12c10	1741	37566.875	1112.383	1297.476	65403930.000	65403930.000	COP	0912-COP-V2	2	2
1957	r13c10	0	NaN	NaN	NaN	NaN	NaN	COP	0912-COP-V2	2	2
1958	r14c10	1413	36160.011	1109.746	1521.010	51094095.000	51094095.000	COP	0912-COP-V2	2	2
1959	r15c10	2024	41053.992	1108.379	1632.075	83093280.000	83093280.000	COP	0912-COP-V2	2	2
1960	r16c10	1623	37278.706	1108.183	1743.355	60503340.000	60503340.000	COP	0912-COP-V2	2	2
1961	r17c10	2017	38839.395	1107.348	1851.538	78339060.000	78339060.000	COP	0912-COP-V2	2	2
1962	r18c10	0	NaN	NaN	NaN	NaN	NaN	COP	0912-COP-V2	2	2
1963	r19c10	1991	37171.725	1104.217	2072.988	74008905.000	74008905.000	COP	0912-COP-V2	2	2
1964	r20c10	1540	35797.529	1101.669	2184.544	55128195.000	55128195.000	COP	0912-COP-V2	2	2
1965	r21c10	0	NaN	NaN	NaN	NaN	NaN	COP	0912-COP-V2	2	2
1966	r22c10	1487	39215.124	1100.739	2406.047	58312890.000	58312890.000	COP	0912-COP-V2	2	2
1967	r23c10	0	NaN	NaN	NaN	NaN	NaN	COP	0912-COP-V2	2	2
1968	r24c10	2674	36546.154	1094.668	2627.952	97724415.000	97724415.000	COP	0912-COP-V2	2	2
1969	r1c11	0	NaN	NaN	NaN	NaN	NaN	COP	0912-COP-V2	2	2
1970	r2c11	1246	36574.490	1236.652	183.115	45571815.000	45571815.000	COP	0912-COP-V2	2	2
1971	r3c11	2805	38524.545	1235.078	296.230	108061350.000	108061350.000	COP	0912-COP-V2	2	2
1972	r4c11	1733	35061.691	1233.723	408.718	60761910.000	60761910.000	COP	0912-COP-V2	2	2
1973	r5c11	2748	38427.516	1232.875	521.189	105598815.000	105598815.000	COP	0912-COP-V2	2	2
1974	r6c11	1611	36807.374	1231.980	633.013	59296680.000	59296680.000	COP	0912-COP-V2	2	2
1975	r7c11	1113	36028.315	1230.898	744.688	40099515.000	40099515.000	COP	0912-COP-V2	2	2
1976	r8c11	2667	39401.564	1229.105	856.625	105083970.000	105083970.000	COP	0912-COP-V2	2	2
1977	r9c11	2064	38694.150	1228.797	966.042	79864725.000	79864725.000	COP	0912-COP-V2	2	2
1978	r10c11	2456	39601.105	1227.202	1077.795	97260315.000	97260315.000	COP	0912-COP-V2	2	2
1979	r11c11	0	NaN	NaN	NaN	NaN	NaN	COP	0912-COP-V2	2	2
1980	r12c11	2010	39560.015	1223.753	1300.142	79515630.000	79515630.000	COP	0912-COP-V2	2	2
1981	r13c11	0	NaN	NaN	NaN	NaN	NaN	COP	0912-COP-V2	2	2
1982	r14c11	2669	39603.726	1221.392	1522.000	105702345.000	105702345.000	COP	0912-COP-V2	2	2
1983	r15c11	2438	38383.776	1220.040	1633.576	93579645.000	93579645.000	COP	0912-COP-V2	2	2
1984	r16c11	1386	37273.788	1218.751	1744.316	51661470.000	51661470.000	COP	0912-COP-V2	2	2
1985	r17c11	0	NaN	NaN	NaN	NaN	NaN	COP	0912-COP-V2	2	2
1986	r18c11	2503	36879.744	1216.739	1963.711	92310000.000	92310000.000	COP	0912-COP-V2	2	2
1987	r19c11	2166	39897.258	1214.985	2074.367	86417460.000	86417460.000	COP	0912-COP-V2	2	2
1988	r20c11	0	NaN	NaN	NaN	NaN	NaN	COP	0912-COP-V2	2	2
1989	r21c11	2594	38437.465	1212.005	2295.555	99706785.000	99706785.000	COP	0912-COP-V2	2	2
1990	r22c11	1891	35611.134	1210.507	2406.868	67340655.000	67340655.000	COP	0912-COP-V2	2	2
1991	r23c11	1443	35779.345	1208.601	2517.555	51629595.000	51629595.000	COP	0912-COP-V2	2	2
1992	r24c11	2212	37185.502	1208.274	2627.562	82254330.000	82254330.000	COP	0912-COP-V2	2	2
1993	r1c12	3333	37963.861	1348.444	71.970	126533550.000	126533550.000	COP	0912-COP-V2	2	2
1994	r2c12	819	34161.593	1347.538	185.863	27978345.000	27978345.000	COP	0912-COP-V2	2	2
1995	r3c12	1930	37289.324	1347.084	298.058	71968395.000	71968395.000	COP	0912-COP-V2	2	2
1996	r4c12	2866	39019.004	1345.994	410.759	111828465.000	111828465.000	COP	0912-COP-V2	2	2
1997	r5c12	2599	39059.250	1345.356	523.176	101514990.000	101514990.000	COP	0912-COP-V2	2	2
1998	r6c12	1635	37392.202	1343.376	634.972	61136250.000	61136250.000	COP	0912-COP-V2	2	2
1999	r7c12	2266	38629.462	1342.124	746.815	87534360.000	87534360.000	COP	0912-COP-V2	2	2
[truncated: 11,825 more rows]
