# Supplementary material for: Natural Variation in SER1 and ENA6 Underlie Condition-Specific Growth Defects in Saccharomyces cerevisiae
Source: G3 (Bethesda). 2017 Nov 14;8(1):239–51. doi: 10.1534/g3.117.300392 (PMC5765352; doi:10.1534/g3.117.300392)
Supplement: Supplementary file 19 [file 239FileS3.zip › Data/Phenotyping/576-format_Day3.csv]

	Label	Area	Mean	X	Y	IntDen	RawIntDen	Condition	Plate	Replicate	Day
1	r1c1	1538	41055.995	100.627	57.663	63144120	63144120	CAF	0912-CAF-V1	1	3
2	r2c1	1422	40882.848	99.571	169.688	58135410	58135410	CAF	0912-CAF-V1	1	3
3	r3c1	7	27904.286	107.357	282.071	195330	195330	CAF	0912-CAF-V1	1	3
4	r4c1	0	NaN	NaN	NaN	NaN	NaN	CAF	0912-CAF-V1	1	3
5	r5c1	1906	42172.531	101.762	509.120	80380845	80380845	CAF	0912-CAF-V1	1	3
6	r6c1	2384	42848.878	103.130	621.991	102151725	102151725	CAF	0912-CAF-V1	1	3
7	r7c1	0	NaN	NaN	NaN	NaN	NaN	CAF	0912-CAF-V1	1	3
8	r8c1	0	NaN	NaN	NaN	NaN	NaN	CAF	0912-CAF-V1	1	3
9	r9c1	1963	43185.023	102.962	955.902	84772200	84772200	CAF	0912-CAF-V1	1	3
10	r10c1	1622	43103.018	102.293	1067.290	69913095	69913095	CAF	0912-CAF-V1	1	3
11	r11c1	0	NaN	NaN	NaN	NaN	NaN	CAF	0912-CAF-V1	1	3
12	r12c1	0	NaN	NaN	NaN	NaN	NaN	CAF	0912-CAF-V1	1	3
13	r13c1	1900	44541.387	102.873	1401.774	84628635	84628635	CAF	0912-CAF-V1	1	3
14	r14c1	0	NaN	NaN	NaN	NaN	NaN	CAF	0912-CAF-V1	1	3
15	r15c1	1771	44076.700	101.633	1624.953	78059835	78059835	CAF	0912-CAF-V1	1	3
16	r16c1	1225	41951.976	101.127	1735.080	51391170	51391170	CAF	0912-CAF-V1	1	3
17	r17c1	1960	43187.763	100.092	1844.716	84648015	84648015	CAF	0912-CAF-V1	1	3
18	r18c1	1636	42966.721	100.013	1955.483	70293555	70293555	CAF	0912-CAF-V1	1	3
19	r19c1	0	NaN	NaN	NaN	NaN	NaN	CAF	0912-CAF-V1	1	3
20	r20c1	0	NaN	NaN	NaN	NaN	NaN	CAF	0912-CAF-V1	1	3
21	r21c1	1416	41285.148	98.312	2289.032	58459770	58459770	CAF	0912-CAF-V1	1	3
22	r22c1	0	NaN	NaN	NaN	NaN	NaN	CAF	0912-CAF-V1	1	3
23	r23c1	1532	41142.053	94.873	2510.698	63029625	63029625	CAF	0912-CAF-V1	1	3
24	r24c1	2674	41785.669	94.218	2621.819	111734880	111734880	CAF	0912-CAF-V1	1	3
25	r1c2	0	NaN	NaN	NaN	NaN	NaN	CAF	0912-CAF-V1	1	3
26	r2c2	489	34689.387	215.099	171.760	16963110	16963110	CAF	0912-CAF-V1	1	3
27	r3c2	2266	43145.752	216.729	285.986	97768275	97768275	CAF	0912-CAF-V1	1	3
28	r4c2	2580	42898.116	215.747	398.126	110677140.000	110677140.000	CAF	0912-CAF-V1	1	3
29	r5c2	1073	40306.873	216.969	510.461	43249275	43249275	CAF	0912-CAF-V1	1	3
30	r6c2	558	32568.253	215.389	624.371	18173085	18173085	CAF	0912-CAF-V1	1	3
31	r7c2	2034	44295.907	216.744	734.364	90097875	90097875	CAF	0912-CAF-V1	1	3
32	r8c2	1889	43337.986	216.738	847.817	81865455	81865455	CAF	0912-CAF-V1	1	3
33	r9c2	326	35848.620	217.153	962.132	11686650	11686650	CAF	0912-CAF-V1	1	3
34	r10c2	0	NaN	NaN	NaN	NaN	NaN	CAF	0912-CAF-V1	1	3
35	r11c2	2239	44140.397	216.820	1179.901	98830350	98830350	CAF	0912-CAF-V1	1	3
36	r12c2	2131	44477.337	215.981	1291.995	94781205	94781205	CAF	0912-CAF-V1	1	3
37	r13c2	810	37728.352	215.481	1403.257	30559965	30559965	CAF	0912-CAF-V1	1	3
38	r14c2	2001	44514.258	214.372	1514.828	89073030	89073030	CAF	0912-CAF-V1	1	3
39	r15c2	0	NaN	NaN	NaN	NaN	NaN	CAF	0912-CAF-V1	1	3
40	r16c2	1501	42573.108	214.562	1739.517	63902235	63902235	CAF	0912-CAF-V1	1	3
41	r17c2	1465	42580.126	214.611	1846.075	62379885.000	62379885.000	CAF	0912-CAF-V1	1	3
42	r18c2	2107	44874.796	213.941	1957.325	94551195	94551195	CAF	0912-CAF-V1	1	3
43	r19c2	214	37143.014	214.584	2059.836	7948605	7948605	CAF	0912-CAF-V1	1	3
44	r20c2	0	NaN	NaN	NaN	NaN	NaN	CAF	0912-CAF-V1	1	3
45	r21c2	465	27258.677	210.315	2289.322	12675285	12675285	CAF	0912-CAF-V1	1	3
46	r22c2	2450	40930.622	209.458	2399.498	100280025	100280025	CAF	0912-CAF-V1	1	3
47	r23c2	145	27990.207	208.003	2507.914	4058580	4058580	CAF	0912-CAF-V1	1	3
48	r24c2	1679	41210.673	206.108	2622.721	69192720	69192720	CAF	0912-CAF-V1	1	3
49	r1c3	786	38123.473	328.419	61.019	29965050	29965050	CAF	0912-CAF-V1	1	3
50	r2c3	1787	42654.208	329.459	174.812	76223070	76223070	CAF	0912-CAF-V1	1	3
51	r3c3	0	NaN	NaN	NaN	NaN	NaN	CAF	0912-CAF-V1	1	3
52	r4c3	1931	43110.979	330.144	400.649	83247300	83247300	CAF	0912-CAF-V1	1	3
53	r5c3	1072	40901.096	330.323	513.546	43845975	43845975	CAF	0912-CAF-V1	1	3
54	r6c3	2353	43830.414	329.833	625.191	103132965	103132965	CAF	0912-CAF-V1	1	3
55	r7c3	798	38751.053	330.685	736.628	30923340	30923340	CAF	0912-CAF-V1	1	3
56	r8c3	2216	44289.219	330.198	848.918	98144910.000	98144910.000	CAF	0912-CAF-V1	1	3
57	r9c3	1365	42397.626	329.680	958.541	57872760	57872760	CAF	0912-CAF-V1	1	3
58	r10c3	0	NaN	NaN	NaN	NaN	NaN	CAF	0912-CAF-V1	1	3
59	r11c3	1555	43064.990	329.496	1182.480	66966060	66966060	CAF	0912-CAF-V1	1	3
60	r12c3	0	NaN	NaN	NaN	NaN	NaN	CAF	0912-CAF-V1	1	3
61	r13c3	0	NaN	NaN	NaN	NaN	NaN	CAF	0912-CAF-V1	1	3
62	r14c3	2886	45019.428	327.708	1515.324	129926070	129926070	CAF	0912-CAF-V1	1	3
63	r15c3	2451	45223.953	327.040	1626.565	110843910	110843910	CAF	0912-CAF-V1	1	3
64	r16c3	0	NaN	NaN	NaN	NaN	NaN	CAF	0912-CAF-V1	1	3
65	r17c3	1801	43934.334	325.563	1845.480	79125735	79125735	CAF	0912-CAF-V1	1	3
66	r18c3	2554	44507.384	325.090	1958.195	113671860	113671860	CAF	0912-CAF-V1	1	3
67	r19c3	857	39817.491	324.794	2068.610	34123590	34123590	CAF	0912-CAF-V1	1	3
68	r20c3	0	NaN	NaN	NaN	NaN	NaN	CAF	0912-CAF-V1	1	3
69	r21c3	949	39750.174	321.509	2289.091	37722915	37722915	CAF	0912-CAF-V1	1	3
70	r22c3	534	32778.961	321.573	2399.616	17503965	17503965	CAF	0912-CAF-V1	1	3
71	r23c3	1678	41670.617	320.733	2511.260	69923295	69923295	CAF	0912-CAF-V1	1	3
72	r24c3	2215	42891.460	319.537	2623.550	95004585	95004585	CAF	0912-CAF-V1	1	3
73	r1c4	11	28699.091	436.773	67.591	315690	315690	CAF	0912-CAF-V1	1	3
74	r2c4	1705	43083.185	443.480	176.223	73456830	73456830	CAF	0912-CAF-V1	1	3
75	r3c4	1133	41497.030	443.174	288.941	47016135	47016135	CAF	0912-CAF-V1	1	3
76	r4c4	2451	43557.766	443.295	402.522	106760085	106760085	CAF	0912-CAF-V1	1	3
77	r5c4	1155	41405.377	443.119	514.017	47823210	47823210	CAF	0912-CAF-V1	1	3
78	r6c4	2480	44746.948	443.883	626.504	110972430	110972430	CAF	0912-CAF-V1	1	3
79	r7c4	2569	44583.608	443.164	740.062	114535290	114535290	CAF	0912-CAF-V1	1	3
80	r8c4	0	NaN	NaN	NaN	NaN	NaN	CAF	0912-CAF-V1	1	3
81	r9c4	1739	44133.329	443.356	960.169	76747860	76747860	CAF	0912-CAF-V1	1	3
82	r10c4	1589	43968.323	442.771	1072.105	69865665	69865665	CAF	0912-CAF-V1	1	3
83	r11c4	2438	44674.578	441.398	1182.686	108916620	108916620	CAF	0912-CAF-V1	1	3
84	r12c4	0	NaN	NaN	NaN	NaN	NaN	CAF	0912-CAF-V1	1	3
85	r13c4	1770	44516.661	440.336	1404.750	78794490	78794490	CAF	0912-CAF-V1	1	3
86	r14c4	2734	46052.963	440.348	1516.779	125908800	125908800	CAF	0912-CAF-V1	1	3
87	r15c4	0	NaN	NaN	NaN	NaN	NaN	CAF	0912-CAF-V1	1	3
88	r16c4	896	39625.179	438.533	1739.048	35504160	35504160	CAF	0912-CAF-V1	1	3
89	r17c4	1210	42919.240	438.745	1847.707	51932280.000	51932280.000	CAF	0912-CAF-V1	1	3
90	r18c4	2262	44158.289	437.052	1957.703	99886050	99886050	CAF	0912-CAF-V1	1	3
91	r19c4	2553	44893.284	436.085	2069.160	114612555	114612555	CAF	0912-CAF-V1	1	3
92	r20c4	63	32004.524	434.452	2190.278	2016285	2016285	CAF	0912-CAF-V1	1	3
93	r21c4	2052	42814.898	433.778	2290.447	87856170	87856170	CAF	0912-CAF-V1	1	3
94	r22c4	1480	41625.476	433.272	2401.745	61605705	61605705	CAF	0912-CAF-V1	1	3
95	r23c4	0	NaN	NaN	NaN	NaN	NaN	CAF	0912-CAF-V1	1	3
96	r24c4	1610	42468.745	432.006	2622.939	68374680	68374680	CAF	0912-CAF-V1	1	3
97	r1c5	2359	44105.704	556.426	65.470	104045355	104045355	CAF	0912-CAF-V1	1	3
98	r2c5	2731	43437.863	556.852	178.162	118628805	118628805	CAF	0912-CAF-V1	1	3
99	r3c5	995	40146.482	557.311	291.975	39945750	39945750	CAF	0912-CAF-V1	1	3
100	r4c5	0	NaN	NaN	NaN	NaN	NaN	CAF	0912-CAF-V1	1	3
101	r5c5	12	29771.250	548.000	519.000	357255	357255	CAF	0912-CAF-V1	1	3
102	r6c5	1873	44046.519	556.419	628.054	82499130	82499130	CAF	0912-CAF-V1	1	3
103	r7c5	2948	45080.938	555.939	741.250	132898605	132898605	CAF	0912-CAF-V1	1	3
104	r8c5	654	37564.931	556.024	851.661	24567465	24567465	CAF	0912-CAF-V1	1	3
105	r9c5	0	NaN	NaN	NaN	NaN	NaN	CAF	0912-CAF-V1	1	3
106	r10c5	3311	45326.539	555.042	1072.706	150076170	150076170	CAF	0912-CAF-V1	1	3
107	r11c5	0	NaN	NaN	NaN	NaN	NaN	CAF	0912-CAF-V1	1	3
108	r12c5	2604	46180.950	553.855	1295.701	120255195	120255195	CAF	0912-CAF-V1	1	3
109	r13c5	0	NaN	NaN	NaN	NaN	NaN	CAF	0912-CAF-V1	1	3
110	r14c5	0	NaN	NaN	NaN	NaN	NaN	CAF	0912-CAF-V1	1	3
111	r15c5	1897	45031.629	551.358	1628.734	85425000	85425000	CAF	0912-CAF-V1	1	3
112	r16c5	435	32784.207	551.518	1739.760	14261130	14261130	CAF	0912-CAF-V1	1	3
113	r17c5	0	NaN	NaN	NaN	NaN	NaN	CAF	0912-CAF-V1	1	3
114	r18c5	2144	43972.038	549.399	1958.283	94276050	94276050	CAF	0912-CAF-V1	1	3
115	r19c5	2053	43231.008	548.571	2070.278	88753260	88753260	CAF	0912-CAF-V1	1	3
116	r20c5	1357	42509.458	547.434	2180.813	57685335	57685335	CAF	0912-CAF-V1	1	3
117	r21c5	2890	43038.882	547.667	2291.611	124382370	124382370	CAF	0912-CAF-V1	1	3
118	r22c5	1886	43471.416	545.455	2401.952	81987090	81987090	CAF	0912-CAF-V1	1	3
119	r23c5	453	29255.762	542.719	2512.266	13252860	13252860	CAF	0912-CAF-V1	1	3
120	r24c5	0	NaN	NaN	NaN	NaN	NaN	CAF	0912-CAF-V1	1	3
121	r1c6	1768	42978.606	670.163	67.443	75986175	75986175	CAF	0912-CAF-V1	1	3
122	r2c6	75	28495.400	667.033	176.860	2137155	2137155	CAF	0912-CAF-V1	1	3
123	r3c6	0	NaN	NaN	NaN	NaN	NaN	CAF	0912-CAF-V1	1	3
124	r4c6	2790	44612.296	669.565	405.594	124468305	124468305	CAF	0912-CAF-V1	1	3
125	r5c6	0	NaN	NaN	NaN	NaN	NaN	CAF	0912-CAF-V1	1	3
126	r6c6	0	NaN	NaN	NaN	NaN	NaN	CAF	0912-CAF-V1	1	3
127	r7c6	2064	44394.956	668.517	741.745	91631190	91631190	CAF	0912-CAF-V1	1	3
128	r8c6	2458	45144.544	667.950	854.067	110965290.000	110965290.000	CAF	0912-CAF-V1	1	3
129	r9c6	0	NaN	NaN	NaN	NaN	NaN	CAF	0912-CAF-V1	1	3
130	r10c6	120	33290.250	663.767	1077.208	3994830	3994830	CAF	0912-CAF-V1	1	3
131	r11c6	1973	44707.200	666.713	1185.695	88207305	88207305	CAF	0912-CAF-V1	1	3
132	r12c6	2551	44543.032	666.308	1296.604	113629275	113629275	CAF	0912-CAF-V1	1	3
133	r13c6	3009	45577.627	664.714	1408.681	137143080	137143080	CAF	0912-CAF-V1	1	3
134	r14c6	0	NaN	NaN	NaN	NaN	NaN	CAF	0912-CAF-V1	1	3
135	r15c6	824	38884.405	663.007	1629.540	32040750	32040750	CAF	0912-CAF-V1	1	3
136	r16c6	2700	46111.178	663.811	1740.331	124500180	124500180	CAF	0912-CAF-V1	1	3
137	r17c6	589	34242.733	662.563	1849.140	20168970	20168970	CAF	0912-CAF-V1	1	3
138	r18c6	2670	44306.966	661.053	1959.200	118299600.000	118299600.000	CAF	0912-CAF-V1	1	3
139	r19c6	2099	44582.115	660.599	2070.952	93577860	93577860	CAF	0912-CAF-V1	1	3
140	r20c6	945	40314.286	659.248	2181.174	38097000	38097000	CAF	0912-CAF-V1	1	3
141	r21c6	561	34185.000	657.664	2292.293	19177785	19177785	CAF	0912-CAF-V1	1	3
142	r22c6	1408	41217.816	657.238	2402.849	58034685.000	58034685.000	CAF	0912-CAF-V1	1	3
143	r23c6	1882	42763.175	655.944	2513.457	80480295	80480295	CAF	0912-CAF-V1	1	3
144	r24c6	2323	42943.734	654.134	2624.232	99758295	99758295	CAF	0912-CAF-V1	1	3
145	r1c7	0	NaN	NaN	NaN	NaN	NaN	CAF	0912-CAF-V1	1	3
146	r2c7	2421	43644.498	782.068	182.115	105663330	105663330	CAF	0912-CAF-V1	1	3
147	r3c7	2982	44871.363	782.302	295.710	133806405	133806405	CAF	0912-CAF-V1	1	3
148	r4c7	0	NaN	NaN	NaN	NaN	NaN	CAF	0912-CAF-V1	1	3
149	r5c7	2683	44511.614	781.348	519.284	119424660.000	119424660.000	CAF	0912-CAF-V1	1	3
150	r6c7	1156	41773.456	780.793	631.427	48290115	48290115	CAF	0912-CAF-V1	1	3
151	r7c7	2490	45395.530	780.275	743.922	113034870	113034870	CAF	0912-CAF-V1	1	3
152	r8c7	0	NaN	NaN	NaN	NaN	NaN	CAF	0912-CAF-V1	1	3
153	r9c7	0	NaN	NaN	NaN	NaN	NaN	CAF	0912-CAF-V1	1	3
154	r10c7	2979	45705.347	778.798	1075.778	136156230	136156230	CAF	0912-CAF-V1	1	3
155	r11c7	1188	42012.753	778.289	1186.879	49911150	49911150	CAF	0912-CAF-V1	1	3
156	r12c7	1936	44450.610	778.140	1298.346	86056380	86056380	CAF	0912-CAF-V1	1	3
157	r13c7	2667	44599.089	776.525	1409.013	118945770	118945770	CAF	0912-CAF-V1	1	3
158	r14c7	1927	45456.033	775.633	1519.993	87593775	87593775	CAF	0912-CAF-V1	1	3
159	r15c7	0	NaN	NaN	NaN	NaN	NaN	CAF	0912-CAF-V1	1	3
160	r16c7	0	NaN	NaN	NaN	NaN	NaN	CAF	0912-CAF-V1	1	3
161	r17c7	1148	43049.686	773.578	1850.318	49421040	49421040	CAF	0912-CAF-V1	1	3
162	r18c7	35	30986.143	764.786	1953.671	1084515	1084515	CAF	0912-CAF-V1	1	3
163	r19c7	1711	43476.233	772.393	2071.449	74387835	74387835	CAF	0912-CAF-V1	1	3
164	r20c7	2578	44838.456	770.373	2182.491	115593540	115593540	CAF	0912-CAF-V1	1	3
165	r21c7	0	NaN	NaN	NaN	NaN	NaN	CAF	0912-CAF-V1	1	3
166	r22c7	866	39068.886	767.992	2403.013	33833655	33833655	CAF	0912-CAF-V1	1	3
167	r23c7	937	37867.908	766.414	2514.023	35482230	35482230	CAF	0912-CAF-V1	1	3
168	r24c7	0	NaN	NaN	NaN	NaN	NaN	CAF	0912-CAF-V1	1	3
169	r1c8	0	NaN	NaN	NaN	NaN	NaN	CAF	0912-CAF-V1	1	3
170	r2c8	0	NaN	NaN	NaN	NaN	NaN	CAF	0912-CAF-V1	1	3
171	r3c8	0	NaN	NaN	NaN	NaN	NaN	CAF	0912-CAF-V1	1	3
172	r4c8	1989	44423.718	894.580	409.438	88358775	88358775	CAF	0912-CAF-V1	1	3
173	r5c8	1326	42453.846	893.558	520.807	56293800	56293800	CAF	0912-CAF-V1	1	3
174	r6c8	0	NaN	NaN	NaN	NaN	NaN	CAF	0912-CAF-V1	1	3
175	r7c8	1885	43333.090	892.985	744.812	81682875	81682875	CAF	0912-CAF-V1	1	3
176	r8c8	2308	45292.221	891.536	856.811	104534445	104534445	CAF	0912-CAF-V1	1	3
177	r9c8	0	NaN	NaN	NaN	NaN	NaN	CAF	0912-CAF-V1	1	3
178	r10c8	1725	44139.687	891.166	1076.811	76140960	76140960	CAF	0912-CAF-V1	1	3
179	r11c8	2442	45736.787	889.368	1188.440	111689235	111689235	CAF	0912-CAF-V1	1	3
180	r12c8	0	NaN	NaN	NaN	NaN	NaN	CAF	0912-CAF-V1	1	3
181	r13c8	1377	42993.889	887.602	1410.741	59202585	59202585	CAF	0912-CAF-V1	1	3
182	r14c8	2309	44839.028	887.477	1521.782	103533315	103533315	CAF	0912-CAF-V1	1	3
183	r15c8	0	NaN	NaN	NaN	NaN	NaN	CAF	0912-CAF-V1	1	3
184	r16c8	410	32471.451	885.854	1743.000	13313295	13313295	CAF	0912-CAF-V1	1	3
185	r17c8	1946	44626.835	885.009	1852.190	86843820	86843820	CAF	0912-CAF-V1	1	3
186	r18c8	1000	41571.630	884.172	1962.404	41571630	41571630	CAF	0912-CAF-V1	1	3
187	r19c8	0	NaN	NaN	NaN	NaN	NaN	CAF	0912-CAF-V1	1	3
188	r20c8	2828	44717.244	881.937	2183.898	126460365	126460365	CAF	0912-CAF-V1	1	3
189	r21c8	617	35593.371	880.767	2293.314	21961110	21961110	CAF	0912-CAF-V1	1	3
190	r22c8	2746	43170.961	879.334	2404.674	118547460	118547460	CAF	0912-CAF-V1	1	3
191	r23c8	0	NaN	NaN	NaN	NaN	NaN	CAF	0912-CAF-V1	1	3
192	r24c8	2701	44161.449	876.546	2625.731	119280075	119280075	CAF	0912-CAF-V1	1	3
193	r1c9	2108	44247.823	1007.306	72.961	93274410	93274410	CAF	0912-CAF-V1	1	3
194	r2c9	2874	44246.581	1007.014	185.647	127164675.000	127164675.000	CAF	0912-CAF-V1	1	3
195	r3c9	1337	42383.975	1006.947	298.080	56667375	56667375	CAF	0912-CAF-V1	1	3
196	r4c9	505	37744.040	1009.373	414.423	19060740	19060740	CAF	0912-CAF-V1	1	3
197	r5c9	2284	44882.010	1005.505	522.706	102510510	102510510	CAF	0912-CAF-V1	1	3
198	r6c9	572	34467.351	1004.670	634.829	19715325	19715325	CAF	0912-CAF-V1	1	3
199	r7c9	2506	44620.116	1003.768	746.473	111818010.000	111818010.000	CAF	0912-CAF-V1	1	3
200	r8c9	0	NaN	NaN	NaN	NaN	NaN	CAF	0912-CAF-V1	1	3
201	r9c9	0	NaN	NaN	NaN	NaN	NaN	CAF	0912-CAF-V1	1	3
202	r10c9	1433	43386.479	1002.922	1077.868	62172825.000	62172825.000	CAF	0912-CAF-V1	1	3
203	r11c9	2568	45809.737	1001.733	1189.700	117639405	117639405	CAF	0912-CAF-V1	1	3
204	r12c9	1569	44098.585	1000.735	1300.755	69190680	69190680	CAF	0912-CAF-V1	1	3
205	r13c9	903	40891.213	999.786	1411.609	36924765	36924765	CAF	0912-CAF-V1	1	3
206	r14c9	2657	46399.251	999.016	1523.095	123282810.000	123282810.000	CAF	0912-CAF-V1	1	3
207	r15c9	909	41952.409	997.952	1633.287	38134740	38134740	CAF	0912-CAF-V1	1	3
208	r16c9	2183	44770.431	996.890	1743.981	97733850	97733850	CAF	0912-CAF-V1	1	3
209	r17c9	661	38689.017	996.789	1853.618	25573440.000	25573440.000	CAF	0912-CAF-V1	1	3
210	r18c9	1928	45218.060	995.779	1962.911	87180420	87180420	CAF	0912-CAF-V1	1	3
211	r19c9	339	28781.903	994.034	2074.385	9757065	9757065	CAF	0912-CAF-V1	1	3
212	r20c9	2381	43934.754	993.394	2184.316	104608650.000	104608650.000	CAF	0912-CAF-V1	1	3
213	r21c9	0	NaN	NaN	NaN	NaN	NaN	CAF	0912-CAF-V1	1	3
214	r22c9	3255	43693.760	990.653	2405.425	142223190	142223190	CAF	0912-CAF-V1	1	3
215	r23c9	1754	43415.277	989.373	2515.701	76150395	76150395	CAF	0912-CAF-V1	1	3
216	r24c9	864	39000.833	987.899	2626.704	33696720	33696720	CAF	0912-CAF-V1	1	3
217	r1c10	2348	43928.203	1120.441	74.874	103143420	103143420	CAF	0912-CAF-V1	1	3
218	r2c10	3028	43815.872	1119.850	187.899	132674460	132674460	CAF	0912-CAF-V1	1	3
219	r3c10	0	NaN	NaN	NaN	NaN	NaN	CAF	0912-CAF-V1	1	3
220	r4c10	0	NaN	NaN	NaN	NaN	NaN	CAF	0912-CAF-V1	1	3
221	r5c10	0	NaN	NaN	NaN	NaN	NaN	CAF	0912-CAF-V1	1	3
222	r6c10	2537	44900.404	1116.613	636.057	113912325	113912325	CAF	0912-CAF-V1	1	3
223	r7c10	2925	44434.949	1116.536	748.052	129972225	129972225	CAF	0912-CAF-V1	1	3
224	r8c10	0	NaN	NaN	NaN	NaN	NaN	CAF	0912-CAF-V1	1	3
225	r9c10	2643	45451.555	1115.601	968.765	120128460	120128460	CAF	0912-CAF-V1	1	3
226	r10c10	0	NaN	NaN	NaN	NaN	NaN	CAF	0912-CAF-V1	1	3
227	r11c10	0	NaN	NaN	NaN	NaN	NaN	CAF	0912-CAF-V1	1	3
228	r12c10	2112	44215.455	1112.242	1301.478	93383040	93383040	CAF	0912-CAF-V1	1	3
229	r13c10	0	NaN	NaN	NaN	NaN	NaN	CAF	0912-CAF-V1	1	3
230	r14c10	0	NaN	NaN	NaN	NaN	NaN	CAF	0912-CAF-V1	1	3
231	r15c10	2487	45851.502	1109.557	1634.659	114032685	114032685	CAF	0912-CAF-V1	1	3
232	r16c10	1157	41958.410	1108.720	1744.624	48545880	48545880	CAF	0912-CAF-V1	1	3
233	r17c10	1273	42881.265	1108.347	1854.110	54587850	54587850	CAF	0912-CAF-V1	1	3
234	r18c10	0	NaN	NaN	NaN	NaN	NaN	CAF	0912-CAF-V1	1	3
235	r19c10	2124	43773.319	1106.006	2074.642	92974530	92974530	CAF	0912-CAF-V1	1	3
236	r20c10	2	25372.500	1114.500	2188.000	50745	50745	CAF	0912-CAF-V1	1	3
237	r21c10	0	NaN	NaN	NaN	NaN	NaN	CAF	0912-CAF-V1	1	3
238	r22c10	1954	44182.469	1101.420	2406.205	86332545	86332545	CAF	0912-CAF-V1	1	3
239	r23c10	0	NaN	NaN	NaN	NaN	NaN	CAF	0912-CAF-V1	1	3
240	r24c10	1559	42009.246	1098.596	2627.679	65492415	65492415	CAF	0912-CAF-V1	1	3
241	r1c11	2005	44524.017	1232.049	76.426	89270655	89270655	CAF	0912-CAF-V1	1	3
242	r2c11	0	NaN	NaN	NaN	NaN	NaN	CAF	0912-CAF-V1	1	3
243	r3c11	3389	44163.306	1230.394	301.435	149669445	149669445	CAF	0912-CAF-V1	1	3
244	r4c11	0	NaN	NaN	NaN	NaN	NaN	CAF	0912-CAF-V1	1	3
245	r5c11	3370	45028.309	1229.501	525.789	151745400	151745400	CAF	0912-CAF-V1	1	3
246	r6c11	1013	41910.118	1228.178	637.671	42454950	42454950	CAF	0912-CAF-V1	1	3
247	r7c11	0	NaN	NaN	NaN	NaN	NaN	CAF	0912-CAF-V1	1	3
248	r8c11	2498	44925.528	1226.485	860.937	112223970	112223970	CAF	0912-CAF-V1	1	3
249	r9c11	1070	42721.794	1226.809	970.333	45712320	45712320	CAF	0912-CAF-V1	1	3
250	r10c11	2272	45660.601	1225.748	1081.754	103740885	103740885	CAF	0912-CAF-V1	1	3
251	r11c11	0	NaN	NaN	NaN	NaN	NaN	CAF	0912-CAF-V1	1	3
252	r12c11	2013	45566.461	1223.854	1303.363	91725285	91725285	CAF	0912-CAF-V1	1	3
253	r13c11	0	NaN	NaN	NaN	NaN	NaN	CAF	0912-CAF-V1	1	3
254	r14c11	3370	46005.632	1221.449	1524.682	155038980	155038980	CAF	0912-CAF-V1	1	3
255	r15c11	1685	44158.131	1220.239	1636.063	74406450	74406450	CAF	0912-CAF-V1	1	3
256	r16c11	0	NaN	NaN	NaN	NaN	NaN	CAF	0912-CAF-V1	1	3
257	r17c11	0	NaN	NaN	NaN	NaN	NaN	CAF	0912-CAF-V1	1	3
258	r18c11	2831	44947.195	1217.789	1965.602	127245510.000	127245510.000	CAF	0912-CAF-V1	1	3
259	r19c11	2106	45078.697	1216.542	2076.191	94935735	94935735	CAF	0912-CAF-V1	1	3
260	r20c11	0	NaN	NaN	NaN	NaN	NaN	CAF	0912-CAF-V1	1	3
261	r21c11	2757	44779.184	1214.438	2296.853	123456210	123456210	CAF	0912-CAF-V1	1	3
262	r22c11	0	NaN	NaN	NaN	NaN	NaN	CAF	0912-CAF-V1	1	3
263	r23c11	646	34912.105	1211.690	2516.601	22553220	22553220	CAF	0912-CAF-V1	1	3
264	r24c11	2046	43821.239	1209.608	2628.205	89658255	89658255	CAF	0912-CAF-V1	1	3
265	r1c12	2118	44603.208	1343.891	78.533	94469595	94469595	CAF	0912-CAF-V1	1	3
266	r2c12	0	NaN	NaN	NaN	NaN	NaN	CAF	0912-CAF-V1	1	3
267	r3c12	1468	43228.059	1341.561	303.159	63458790.000	63458790.000	CAF	0912-CAF-V1	1	3
268	r4c12	1733	44216.529	1341.692	415.536	76627245	76627245	CAF	0912-CAF-V1	1	3
269	r5c12	3154	45022.942	1341.216	527.346	142002360	142002360	CAF	0912-CAF-V1	1	3
270	r6c12	1366	43490.754	1338.883	639.450	59408370	59408370	CAF	0912-CAF-V1	1	3
271	r7c12	2232	44856.122	1338.951	750.572	100118865	100118865	CAF	0912-CAF-V1	1	3
272	r8c12	0	NaN	NaN	NaN	NaN	NaN	CAF	0912-CAF-V1	1	3
273	r9c12	1093	42436.153	1337.523	971.238	46382715	46382715	CAF	0912-CAF-V1	1	3
274	r10c12	1032	43081.410	1337.521	1083.633	44460015	44460015	CAF	0912-CAF-V1	1	3
275	r11c12	1876	44519.656	1335.685	1194.109	83518875	83518875	CAF	0912-CAF-V1	1	3
276	r12c12	539	38011.558	1336.105	1303.376	20488230.000	20488230.000	CAF	0912-CAF-V1	1	3
277	r13c12	3452	46025.579	1334.014	1415.849	158880300	158880300	CAF	0912-CAF-V1	1	3
278	r14c12	0	NaN	NaN	NaN	NaN	NaN	CAF	0912-CAF-V1	1	3
279	r15c12	881	42248.087	1331.559	1637.453	37220565	37220565	CAF	0912-CAF-V1	1	3
280	r16c12	2438	44778.544	1330.100	1747.644	109170090.000	109170090.000	CAF	0912-CAF-V1	1	3
281	r17c12	2250	44138.573	1329.234	1856.326	99311790	99311790	CAF	0912-CAF-V1	1	3
282	r18c12	487	32593.922	1328.568	1966.980	15873240	15873240	CAF	0912-CAF-V1	1	3
283	r19c12	1817	44930.523	1326.795	2077.084	81638760	81638760	CAF	0912-CAF-V1	1	3
284	r20c12	879	41987.389	1326.927	2187.503	36906915	36906915	CAF	0912-CAF-V1	1	3
285	r21c12	1095	42191.671	1324.800	2297.809	46199880	46199880	CAF	0912-CAF-V1	1	3
286	r22c12	3239	44391.335	1322.983	2408.352	143783535	143783535	CAF	0912-CAF-V1	1	3
287	r23c12	0	NaN	NaN	NaN	NaN	NaN	CAF	0912-CAF-V1	1	3
288	r24c12	1913	42541.012	1320.965	2628.783	81380955	81380955	CAF	0912-CAF-V1	1	3
289	r1c13	1915	44488.245	1455.395	79.771	85194990	85194990	CAF	0912-CAF-V1	1	3
290	r2c13	1815	43677.074	1453.249	192.088	79273890	79273890	CAF	0912-CAF-V1	1	3
291	r3c13	0	NaN	NaN	NaN	NaN	NaN	CAF	0912-CAF-V1	1	3
292	r4c13	0	NaN	NaN	NaN	NaN	NaN	CAF	0912-CAF-V1	1	3
293	r5c13	15	29971.000	1458.767	532.367	449565	449565	CAF	0912-CAF-V1	1	3
294	r6c13	2168	44446.571	1450.987	641.327	96360165	96360165	CAF	0912-CAF-V1	1	3
295	r7c13	106	32389.811	1456.377	754.849	3433320	3433320	CAF	0912-CAF-V1	1	3
296	r8c13	2027	43492.911	1448.735	862.974	88160130	88160130	CAF	0912-CAF-V1	1	3
297	r9c13	1924	45266.476	1448.267	973.304	87092700	87092700	CAF	0912-CAF-V1	1	3
298	r10c13	1879	45546.474	1447.206	1084.084	85581825	85581825	CAF	0912-CAF-V1	1	3
299	r11c13	0	NaN	NaN	NaN	NaN	NaN	CAF	0912-CAF-V1	1	3
300	r12c13	0	NaN	NaN	NaN	NaN	NaN	CAF	0912-CAF-V1	1	3
301	r13c13	1236	43574.672	1443.214	1416.586	53858295.000	53858295.000	CAF	0912-CAF-V1	1	3
302	r14c13	2056	45930.759	1443.034	1527.614	94433640	94433640	CAF	0912-CAF-V1	1	3
303	r15c13	0	NaN	NaN	NaN	NaN	NaN	CAF	0912-CAF-V1	1	3
304	r16c13	2119	44392.504	1439.701	1747.619	94067715	94067715	CAF	0912-CAF-V1	1	3
305	r17c13	1883	44293.622	1439.640	1857.374	83404890	83404890	CAF	0912-CAF-V1	1	3
306	r18c13	1794	44699.339	1438.001	1967.054	80190615	80190615	CAF	0912-CAF-V1	1	3
307	r19c13	0	NaN	NaN	NaN	NaN	NaN	CAF	0912-CAF-V1	1	3
308	r20c13	0	NaN	NaN	NaN	NaN	NaN	CAF	0912-CAF-V1	1	3
309	r21c13	1111	40608.119	1433.927	2298.540	45115620.000	45115620.000	CAF	0912-CAF-V1	1	3
310	r22c13	1446	42454.678	1433.539	2409.532	61389465.000	61389465.000	CAF	0912-CAF-V1	1	3
311	r23c13	0	NaN	NaN	NaN	NaN	NaN	CAF	0912-CAF-V1	1	3
312	r24c13	1920	42667.078	1429.891	2628.692	81920790	81920790	CAF	0912-CAF-V1	1	3
313	r1c14	890	42245.764	1569.712	81.927	37598730	37598730	CAF	0912-CAF-V1	1	3
314	r2c14	1681	43639.435	1565.048	194.005	73357890	73357890	CAF	0912-CAF-V1	1	3
315	r3c14	0	NaN	NaN	NaN	NaN	NaN	CAF	0912-CAF-V1	1	3
316	r4c14	3106	44483.872	1563.346	418.201	138166905	138166905	CAF	0912-CAF-V1	1	3
317	r5c14	1858	43974.874	1562.969	530.309	81705315	81705315	CAF	0912-CAF-V1	1	3
318	r6c14	0	NaN	NaN	NaN	NaN	NaN	CAF	0912-CAF-V1	1	3
319	r7c14	1704	44807.570	1560.803	753.674	76352100	76352100	CAF	0912-CAF-V1	1	3
320	r8c14	0	NaN	NaN	NaN	NaN	NaN	CAF	0912-CAF-V1	1	3
321	r9c14	1657	44824.445	1559.924	973.684	74274105	74274105	CAF	0912-CAF-V1	1	3
322	r10c14	6	28560.000	1568.667	1087.500	171360	171360	CAF	0912-CAF-V1	1	3
323	r11c14	0	NaN	NaN	NaN	NaN	NaN	CAF	0912-CAF-V1	1	3
324	r12c14	2320	45309.103	1555.819	1306.695	105117120	105117120	CAF	0912-CAF-V1	1	3
325	r13c14	2866	46412.135	1554.984	1417.994	133017180.000	133017180.000	CAF	0912-CAF-V1	1	3
326	r14c14	732	40189.324	1552.907	1528.645	29418585.000	29418585.000	CAF	0912-CAF-V1	1	3
327	r15c14	912	41904.161	1552.126	1639.178	38216595	38216595	CAF	0912-CAF-V1	1	3
328	r16c14	2115	45157.908	1550.654	1749.280	95508975	95508975	CAF	0912-CAF-V1	1	3
329	r17c14	2169	44251.611	1551.170	1859.163	95981745	95981745	CAF	0912-CAF-V1	1	3
330	r18c14	0	NaN	NaN	NaN	NaN	NaN	CAF	0912-CAF-V1	1	3
331	r19c14	1252	43842.688	1547.150	2078.744	54891045.000	54891045.000	CAF	0912-CAF-V1	1	3
332	r20c14	1390	43192.781	1546.243	2189.919	60037965	60037965	CAF	0912-CAF-V1	1	3
333	r21c14	0	NaN	NaN	NaN	NaN	NaN	CAF	0912-CAF-V1	1	3
334	r22c14	1981	43933.372	1543.493	2409.531	87032010	87032010	CAF	0912-CAF-V1	1	3
335	r23c14	0	NaN	NaN	NaN	NaN	NaN	CAF	0912-CAF-V1	1	3
336	r24c14	508	33010.453	1541.093	2630.886	16769310	16769310	CAF	0912-CAF-V1	1	3
337	r1c15	929	40480.221	1679.117	82.828	37606125	37606125	CAF	0912-CAF-V1	1	3
338	r2c15	1636	43176.675	1677.583	195.534	70637040	70637040	CAF	0912-CAF-V1	1	3
339	r3c15	2520	44476.756	1676.221	307.763	112081425	112081425	CAF	0912-CAF-V1	1	3
340	r4c15	2077	43743.120	1675.556	420.668	90854460	90854460	CAF	0912-CAF-V1	1	3
341	r5c15	2280	44720.066	1674.158	532.214	101961750	101961750	CAF	0912-CAF-V1	1	3
342	r6c15	0	NaN	NaN	NaN	NaN	NaN	CAF	0912-CAF-V1	1	3
343	r7c15	2357	45577.599	1671.798	755.007	107426400	107426400	CAF	0912-CAF-V1	1	3
344	r8c15	0	NaN	NaN	NaN	NaN	NaN	CAF	0912-CAF-V1	1	3
345	r9c15	502	37247.779	1669.122	975.817	18698385	18698385	CAF	0912-CAF-V1	1	3
346	r10c15	769	39181.131	1669.846	1086.400	30130290	30130290	CAF	0912-CAF-V1	1	3
347	r11c15	1915	45054.039	1668.355	1197.422	86278485	86278485	CAF	0912-CAF-V1	1	3
348	r12c15	1718	45225.838	1667.159	1308.499	77697990	77697990	CAF	0912-CAF-V1	1	3
349	r13c15	0	NaN	NaN	NaN	NaN	NaN	CAF	0912-CAF-V1	1	3
350	r14c15	2225	45092.710	1664.358	1529.691	100331280	100331280	CAF	0912-CAF-V1	1	3
351	r15c15	2260	45689.230	1663.032	1640.360	103257660	103257660	CAF	0912-CAF-V1	1	3
352	r16c15	0	NaN	NaN	NaN	NaN	NaN	CAF	0912-CAF-V1	1	3
353	r17c15	407	31674.509	1661.257	1859.068	12891525	12891525	CAF	0912-CAF-V1	1	3
354	r18c15	3423	46431.008	1660.450	1970.099	158933340	158933340	CAF	0912-CAF-V1	1	3
355	r19c15	1784	43726.068	1658.501	2080.262	78007305	78007305	CAF	0912-CAF-V1	1	3
356	r20c15	906	41423.990	1656.749	2190.251	37530135	37530135	CAF	0912-CAF-V1	1	3
357	r21c15	370	30462.162	1656.797	2300.486	11271000	11271000	CAF	0912-CAF-V1	1	3
358	r22c15	0	NaN	NaN	NaN	NaN	NaN	CAF	0912-CAF-V1	1	3
359	r23c15	2007	44062.272	1653.123	2521.198	88432980	88432980	CAF	0912-CAF-V1	1	3
360	r24c15	2587	42630.046	1650.883	2632.180	110283930	110283930	CAF	0912-CAF-V1	1	3
361	r1c16	867	40681.471	1789.377	84.894	35270835	35270835	CAF	0912-CAF-V1	1	3
362	r2c16	2079	43359.199	1789.008	197.484	90143775	90143775	CAF	0912-CAF-V1	1	3
363	r3c16	2099	43926.818	1787.574	309.379	92202390	92202390	CAF	0912-CAF-V1	1	3
364	r4c16	0	NaN	NaN	NaN	NaN	NaN	CAF	0912-CAF-V1	1	3
365	r5c16	1466	43724.151	1786.138	533.486	64099605.000	64099605.000	CAF	0912-CAF-V1	1	3
366	r6c16	566	36108.180	1784.051	645.518	20437230	20437230	CAF	0912-CAF-V1	1	3
367	r7c16	0	NaN	NaN	NaN	NaN	NaN	CAF	0912-CAF-V1	1	3
368	r8c16	2333	45907.323	1782.237	867.874	107101785	107101785	CAF	0912-CAF-V1	1	3
369	r9c16	0	NaN	NaN	NaN	NaN	NaN	CAF	0912-CAF-V1	1	3
370	r10c16	2707	45605.342	1780.303	1087.501	123453660	123453660	CAF	0912-CAF-V1	1	3
371	r11c16	2341	45982.349	1778.997	1198.043	107644680	107644680	CAF	0912-CAF-V1	1	3
372	r12c16	775	39421.684	1777.994	1310.045	30551805.000	30551805.000	CAF	0912-CAF-V1	1	3
373	r13c16	1832	45943.150	1776.473	1420.672	84167850	84167850	CAF	0912-CAF-V1	1	3
374	r14c16	1151	43151.716	1775.448	1531.122	49667625	49667625	CAF	0912-CAF-V1	1	3
375	r15c16	1862	45317.006	1774.282	1641.774	84380265	84380265	CAF	0912-CAF-V1	1	3
376	r16c16	1830	45188.508	1772.299	1752.451	82694970	82694970	CAF	0912-CAF-V1	1	3
377	r17c16	0	NaN	NaN	NaN	NaN	NaN	CAF	0912-CAF-V1	1	3
378	r18c16	0	NaN	NaN	NaN	NaN	NaN	CAF	0912-CAF-V1	1	3
379	r19c16	1885	44183.045	1769.336	2080.080	83285040	83285040	CAF	0912-CAF-V1	1	3
380	r20c16	955	41059.005	1768.061	2192.187	39211350	39211350	CAF	0912-CAF-V1	1	3
381	r21c16	2166	43508.580	1766.220	2301.373	94239585.000	94239585.000	CAF	0912-CAF-V1	1	3
382	r22c16	1217	42883.583	1764.588	2411.882	52189320	52189320	CAF	0912-CAF-V1	1	3
383	r23c16	0	NaN	NaN	NaN	NaN	NaN	CAF	0912-CAF-V1	1	3
384	r24c16	1789	42371.478	1761.993	2632.506	75802575	75802575	CAF	0912-CAF-V1	1	3
385	r1c17	1340	43075.780	1901.978	86.218	57721545.000	57721545.000	CAF	0912-CAF-V1	1	3
386	r2c17	0	NaN	NaN	NaN	NaN	NaN	CAF	0912-CAF-V1	1	3
387	r3c17	2598	44403.176	1899.604	311.273	115359450	115359450	CAF	0912-CAF-V1	1	3
388	r4c17	2168	44214.036	1898.205	423.524	95856030	95856030	CAF	0912-CAF-V1	1	3
389	r5c17	1756	44568.220	1897.138	535.250	78261795	78261795	CAF	0912-CAF-V1	1	3
390	r6c17	2158	44900.797	1895.462	646.574	96895920	96895920	CAF	0912-CAF-V1	1	3
391	r7c17	914	40770.985	1894.020	758.213	37264680	37264680	CAF	0912-CAF-V1	1	3
392	r8c17	1175	42694.379	1893.647	869.311	50165895	50165895	CAF	0912-CAF-V1	1	3
393	r9c17	2228	45530.090	1892.698	977.988	101441040	101441040	CAF	0912-CAF-V1	1	3
394	r10c17	628	38592.301	1890.766	1089.092	24235965	24235965	CAF	0912-CAF-V1	1	3
395	r11c17	0	NaN	NaN	NaN	NaN	NaN	CAF	0912-CAF-V1	1	3
396	r12c17	2000	44516.370	1888.108	1310.594	89032740	89032740	CAF	0912-CAF-V1	1	3
397	r13c17	0	NaN	NaN	NaN	NaN	NaN	CAF	0912-CAF-V1	1	3
398	r14c17	1459	43731.888	1885.872	1531.997	63804825	63804825	CAF	0912-CAF-V1	1	3
399	r15c17	1360	43911.188	1884.218	1643.162	59719215	59719215	CAF	0912-CAF-V1	1	3
400	r16c17	2000	45380.565	1883.580	1753.268	90761130	90761130	CAF	0912-CAF-V1	1	3
401	r17c17	0	NaN	NaN	NaN	NaN	NaN	CAF	0912-CAF-V1	1	3
402	r18c17	1501	43168.561	1881.605	1972.254	64796010	64796010	CAF	0912-CAF-V1	1	3
403	r19c17	2056	44777.181	1880.016	2082.382	92061885	92061885	CAF	0912-CAF-V1	1	3
404	r20c17	903	40181.279	1878.752	2192.490	36283695	36283695	CAF	0912-CAF-V1	1	3
405	r21c17	2124	43863.121	1877.118	2303.006	93165270	93165270	CAF	0912-CAF-V1	1	3
406	r22c17	816	39730.000	1875.909	2412.239	32419680	32419680	CAF	0912-CAF-V1	1	3
407	r23c17	0	NaN	NaN	NaN	NaN	NaN	CAF	0912-CAF-V1	1	3
408	r24c17	2749	43582.274	1872.852	2633.450	119807670	119807670	CAF	0912-CAF-V1	1	3
409	r1c18	1233	41901.277	2014.093	87.923	51664275	51664275	CAF	0912-CAF-V1	1	3
410	r2c18	2062	42813.659	2011.828	200.000	88281765	88281765	CAF	0912-CAF-V1	1	3
411	r3c18	1100	42562.050	2011.579	312.452	46818255	46818255	CAF	0912-CAF-V1	1	3
412	r4c18	878	39561.014	2009.925	424.535	34734570	34734570	CAF	0912-CAF-V1	1	3
413	r5c18	0	NaN	NaN	NaN	NaN	NaN	CAF	0912-CAF-V1	1	3
414	r6c18	2054	44552.622	2006.665	648.032	91511085	91511085	CAF	0912-CAF-V1	1	3
415	r7c18	2634	45376.253	2005.611	759.598	119521050	119521050	CAF	0912-CAF-V1	1	3
416	r8c18	0	NaN	NaN	NaN	NaN	NaN	CAF	0912-CAF-V1	1	3
417	r9c18	2085	42914.971	1996.791	991.480	89477715	89477715	CAF	0912-CAF-V1	1	3
418	r10c18	1260	42143.810	1988.306	1004.422	53101200	53101200	CAF	0912-CAF-V1	1	3
419	r11c18	1665	44156.964	2001.654	1202.150	73521345	73521345	CAF	0912-CAF-V1	1	3
420	r12c18	2711	46096.964	1999.902	1312.239	124968870	124968870	CAF	0912-CAF-V1	1	3
421	r13c18	1481	44738.812	1997.923	1423.183	66258180.000	66258180.000	CAF	0912-CAF-V1	1	3
422	r14c18	2641	45833.764	1996.870	1533.737	121046970.000	121046970.000	CAF	0912-CAF-V1	1	3
423	r15c18	688	39256.286	1996.142	1644.731	27008325.000	27008325.000	CAF	0912-CAF-V1	1	3
424	r16c18	0	NaN	NaN	NaN	NaN	NaN	CAF	0912-CAF-V1	1	3
425	r17c18	3024	45952.788	1993.003	1863.140	138961230	138961230	CAF	0912-CAF-V1	1	3
426	r18c18	29	30872.586	1998.397	1975.603	895305	895305	CAF	0912-CAF-V1	1	3
427	r19c18	2281	44792.801	1990.475	2083.640	102172380	102172380	CAF	0912-CAF-V1	1	3
428	r20c18	0	NaN	NaN	NaN	NaN	NaN	CAF	0912-CAF-V1	1	3
429	r21c18	0	NaN	NaN	NaN	NaN	NaN	CAF	0912-CAF-V1	1	3
430	r22c18	900	39758.467	1985.249	2414.229	35782620	35782620	CAF	0912-CAF-V1	1	3
431	r23c18	2477	42637.400	1984.309	2524.103	105612840.000	105612840.000	CAF	0912-CAF-V1	1	3
432	r24c18	1231	41334.858	1982.458	2635.415	50883210	50883210	CAF	0912-CAF-V1	1	3
433	r1c19	0	NaN	NaN	NaN	NaN	NaN	CAF	0912-CAF-V1	1	3
434	r2c19	787	38163.488	2123.046	202.166	30034665.000	30034665.000	CAF	0912-CAF-V1	1	3
435	r3c19	0	NaN	NaN	NaN	NaN	NaN	CAF	0912-CAF-V1	1	3
436	r4c19	1644	43442.600	2120.723	426.645	71419635	71419635	CAF	0912-CAF-V1	1	3
437	r5c19	839	39994.273	2119.440	537.310	33555195	33555195	CAF	0912-CAF-V1	1	3
438	r6c19	0	NaN	NaN	NaN	NaN	NaN	CAF	0912-CAF-V1	1	3
439	r7c19	0	NaN	NaN	NaN	NaN	NaN	CAF	0912-CAF-V1	1	3
440	r8c19	3139	45881.234	2115.127	872.436	144021195	144021195	CAF	0912-CAF-V1	1	3
441	r9c19	1758	44386.826	2114.704	981.352	78032040	78032040	CAF	0912-CAF-V1	1	3
442	r10c19	1342	44215.518	2116.846	1091.143	59337225	59337225	CAF	0912-CAF-V1	1	3
443	r11c19	1396	43694.871	2111.535	1203.004	60998040	60998040	CAF	0912-CAF-V1	1	3
444	r12c19	734	40620.041	2110.473	1313.982	29815110.000	29815110.000	CAF	0912-CAF-V1	1	3
445	r13c19	3054	46198.502	2108.586	1424.361	141090225	141090225	CAF	0912-CAF-V1	1	3
446	r14c19	0	NaN	NaN	NaN	NaN	NaN	CAF	0912-CAF-V1	1	3
447	r15c19	0	NaN	NaN	NaN	NaN	NaN	CAF	0912-CAF-V1	1	3
448	r16c19	2925	45153.482	2104.675	1755.954	132073935	132073935	CAF	0912-CAF-V1	1	3
449	r17c19	2143	44628.808	2104.000	1864.759	95639535	95639535	CAF	0912-CAF-V1	1	3
450	r18c19	2149	44676.142	2101.629	1974.823	96009030	96009030	CAF	0912-CAF-V1	1	3
451	r19c19	2082	44715.634	2100.973	2085.208	93097950	93097950	CAF	0912-CAF-V1	1	3
452	r20c19	2293	44061.398	2099.100	2195.362	101032785	101032785	CAF	0912-CAF-V1	1	3
453	r21c19	530	35202.028	2097.587	2305.902	18657075	18657075	CAF	0912-CAF-V1	1	3
454	r22c19	1974	43128.587	2096.017	2415.057	85135830	85135830	CAF	0912-CAF-V1	1	3
455	r23c19	2579	43462.224	2094.471	2526.123	112089075.000	112089075.000	CAF	0912-CAF-V1	1	3
456	r24c19	657	36895.434	2092.847	2636.500	24240300	24240300	CAF	0912-CAF-V1	1	3
457	r1c20	0	NaN	NaN	NaN	NaN	NaN	CAF	0912-CAF-V1	1	3
458	r2c20	2499	44455.816	2235.310	203.027	111095085	111095085	CAF	0912-CAF-V1	1	3
459	r3c20	2407	43608.814	2233.252	315.574	104966415	104966415	CAF	0912-CAF-V1	1	3
460	r4c20	0	NaN	NaN	NaN	NaN	NaN	CAF	0912-CAF-V1	1	3
461	r5c20	2363	44327.914	2230.685	539.104	104746860	104746860	CAF	0912-CAF-V1	1	3
462	r6c20	0	NaN	NaN	NaN	NaN	NaN	CAF	0912-CAF-V1	1	3
463	r7c20	457	31824.781	2227.822	761.881	14543925	14543925	CAF	0912-CAF-V1	1	3
464	r8c20	2107	44599.222	2225.953	873.541	93970560	93970560	CAF	0912-CAF-V1	1	3
465	r9c20	3089	46607.214	2225.257	983.257	143969685	143969685	CAF	0912-CAF-V1	1	3
466	r10c20	0	NaN	NaN	NaN	NaN	NaN	CAF	0912-CAF-V1	1	3
467	r11c20	0	NaN	NaN	NaN	NaN	NaN	CAF	0912-CAF-V1	1	3
468	r12c20	1746	44999.759	2221.364	1315.526	78569580	78569580	CAF	0912-CAF-V1	1	3
469	r13c20	2056	45853.738	2220.135	1425.594	94275285	94275285	CAF	0912-CAF-V1	1	3
470	r14c20	0	NaN	NaN	NaN	NaN	NaN	CAF	0912-CAF-V1	1	3
471	r15c20	0	NaN	NaN	NaN	NaN	NaN	CAF	0912-CAF-V1	1	3
472	r16c20	9	31506.667	2218.389	1753.167	283560	283560	CAF	0912-CAF-V1	1	3
473	r17c20	0	NaN	NaN	NaN	NaN	NaN	CAF	0912-CAF-V1	1	3
474	r18c20	1405	43965.630	2213.009	1975.447	61771710.000	61771710.000	CAF	0912-CAF-V1	1	3
475	r19c20	0	NaN	NaN	NaN	NaN	NaN	CAF	0912-CAF-V1	1	3
476	r20c20	885	41039.441	2209.353	2196.279	36319905	36319905	CAF	0912-CAF-V1	1	3
477	r21c20	2595	44215.526	2207.825	2306.784	114739290	114739290	CAF	0912-CAF-V1	1	3
478	r22c20	2638	43241.833	2206.930	2417.498	114071955	114071955	CAF	0912-CAF-V1	1	3
479	r23c20	0	NaN	NaN	NaN	NaN	NaN	CAF	0912-CAF-V1	1	3
480	r24c20	0	NaN	NaN	NaN	NaN	NaN	CAF	0912-CAF-V1	1	3
481	r1c21	484	36188.399	2349.308	93.124	17515185	17515185	CAF	0912-CAF-V1	1	3
482	r2c21	0	NaN	NaN	NaN	NaN	NaN	CAF	0912-CAF-V1	1	3
483	r3c21	3201	44229.555	2345.731	317.026	141578805	141578805	CAF	0912-CAF-V1	1	3
484	r4c21	2601	44159.216	2343.713	429.625	114858120	114858120	CAF	0912-CAF-V1	1	3
485	r5c21	0	NaN	NaN	NaN	NaN	NaN	CAF	0912-CAF-V1	1	3
486	r6c21	1867	45216.130	2340.363	653.015	84418515	84418515	CAF	0912-CAF-V1	1	3
487	r7c21	2017	44735.496	2339.817	762.858	90231495	90231495	CAF	0912-CAF-V1	1	3
488	r8c21	2002	44835.037	2337.389	874.857	89759745	89759745	CAF	0912-CAF-V1	1	3
489	r9c21	1747	44435.830	2337.050	984.770	77629395	77629395	CAF	0912-CAF-V1	1	3
490	r10c21	0	NaN	NaN	NaN	NaN	NaN	CAF	0912-CAF-V1	1	3
491	r11c21	2009	45265.229	2333.626	1205.964	90937845	90937845	CAF	0912-CAF-V1	1	3
492	r12c21	722	39044.314	2331.428	1316.650	28189995	28189995	CAF	0912-CAF-V1	1	3
493	r13c21	87	30600.000	2326.741	1433.201	2662200	2662200	CAF	0912-CAF-V1	1	3
494	r14c21	0	NaN	NaN	NaN	NaN	NaN	CAF	0912-CAF-V1	1	3
495	r15c21	3372	46388.145	2326.862	1647.616	156420825	156420825	CAF	0912-CAF-V1	1	3
496	r16c21	1833	45024.264	2325.760	1758.897	82529475	82529475	CAF	0912-CAF-V1	1	3
497	r17c21	0	NaN	NaN	NaN	NaN	NaN	CAF	0912-CAF-V1	1	3
498	r18c21	2937	45200.725	2323.725	1976.650	132754530	132754530	CAF	0912-CAF-V1	1	3
499	r19c21	18	28815.000	2325.000	2087.000	518670	518670	CAF	0912-CAF-V1	1	3
500	r20c21	1635	43887.917	2319.735	2198.102	71756745	71756745	CAF	0912-CAF-V1	1	3
501	r21c21	2786	43990.429	2318.481	2308.099	122557335.000	122557335.000	CAF	0912-CAF-V1	1	3
502	r22c21	0	NaN	NaN	NaN	NaN	NaN	CAF	0912-CAF-V1	1	3
503	r23c21	1139	40763.284	2315.620	2528.242	46429380.000	46429380.000	CAF	0912-CAF-V1	1	3
504	r24c21	0	NaN	NaN	NaN	NaN	NaN	CAF	0912-CAF-V1	1	3
505	r1c22	0	NaN	NaN	NaN	NaN	NaN	CAF	0912-CAF-V1	1	3
506	r2c22	0	NaN	NaN	NaN	NaN	NaN	CAF	0912-CAF-V1	1	3
507	r3c22	0	NaN	NaN	NaN	NaN	NaN	CAF	0912-CAF-V1	1	3
508	r4c22	0	NaN	NaN	NaN	NaN	NaN	CAF	0912-CAF-V1	1	3
509	r5c22	2016	44582.374	2452.999	542.560	89878065	89878065	CAF	0912-CAF-V1	1	3
510	r6c22	0	NaN	NaN	NaN	NaN	NaN	CAF	0912-CAF-V1	1	3
511	r7c22	0	NaN	NaN	NaN	NaN	NaN	CAF	0912-CAF-V1	1	3
512	r8c22	2658	45314.498	2448.508	876.293	120445935	120445935	CAF	0912-CAF-V1	1	3
513	r9c22	1595	44113.401	2447.961	985.804	70360875	70360875	CAF	0912-CAF-V1	1	3
514	r10c22	725	39030.476	2446.573	1095.339	28297095.000	28297095.000	CAF	0912-CAF-V1	1	3
515	r11c22	490	35571.980	2444.698	1207.873	17430270	17430270	CAF	0912-CAF-V1	1	3
516	r12c22	3126	46479.583	2442.721	1317.855	145295175	145295175	CAF	0912-CAF-V1	1	3
517	r13c22	79	30422.468	2447.918	1430.133	2403375	2403375	CAF	0912-CAF-V1	1	3
518	r14c22	2143	45280.527	2439.974	1539.122	97036170	97036170	CAF	0912-CAF-V1	1	3
519	r15c22	0	NaN	NaN	NaN	NaN	NaN	CAF	0912-CAF-V1	1	3
520	r16c22	2699	45619.113	2435.784	1759.936	123125985.000	123125985.000	CAF	0912-CAF-V1	1	3
521	r17c22	0	NaN	NaN	NaN	NaN	NaN	CAF	0912-CAF-V1	1	3
522	r18c22	623	39847.536	2434.770	1978.787	24825015.000	24825015.000	CAF	0912-CAF-V1	1	3
523	r19c22	2298	44902.415	2432.101	2088.575	103185750	103185750	CAF	0912-CAF-V1	1	3
524	r20c22	2032	43345.106	2429.815	2199.451	88077255	88077255	CAF	0912-CAF-V1	1	3
525	r21c22	1937	43045.369	2429.308	2309.650	83378880	83378880	CAF	0912-CAF-V1	1	3
526	r22c22	1033	40775.315	2427.531	2419.615	42120900	42120900	CAF	0912-CAF-V1	1	3
527	r23c22	0	NaN	NaN	NaN	NaN	NaN	CAF	0912-CAF-V1	1	3
528	r24c22	441	27989.864	2424.219	2639.870	12343530	12343530	CAF	0912-CAF-V1	1	3
529	r1c23	0	NaN	NaN	NaN	NaN	NaN	CAF	0912-CAF-V1	1	3
530	r2c23	1578	43243.346	2570.111	207.798	68238000	68238000	CAF	0912-CAF-V1	1	3
531	r3c23	1725	44497.278	2567.741	320.217	76757805	76757805	CAF	0912-CAF-V1	1	3
532	r4c23	0	NaN	NaN	NaN	NaN	NaN	CAF	0912-CAF-V1	1	3
533	r5c23	1535	43356.147	2564.232	543.523	66551685	66551685	CAF	0912-CAF-V1	1	3
534	r6c23	0	NaN	NaN	NaN	NaN	NaN	CAF	0912-CAF-V1	1	3
535	r7c23	0	NaN	NaN	NaN	NaN	NaN	CAF	0912-CAF-V1	1	3
536	r8c23	0	NaN	NaN	NaN	NaN	NaN	CAF	0912-CAF-V1	1	3
537	r9c23	2197	45139.411	2558.878	986.683	99171285	99171285	CAF	0912-CAF-V1	1	3
538	r10c23	2499	45159.388	2556.705	1098.261	112853310	112853310	CAF	0912-CAF-V1	1	3
539	r11c23	1122	43433.182	2555.213	1208.245	48732030	48732030	CAF	0912-CAF-V1	1	3
540	r12c23	0	NaN	NaN	NaN	NaN	NaN	CAF	0912-CAF-V1	1	3
541	r13c23	0	NaN	NaN	NaN	NaN	NaN	CAF	0912-CAF-V1	1	3
542	r14c23	903	41009.817	2550.483	1540.226	37031865	37031865	CAF	0912-CAF-V1	1	3
543	r15c23	2312	44237.757	2549.208	1651.055	102277695	102277695	CAF	0912-CAF-V1	1	3
544	r16c23	2036	44901.918	2547.101	1761.580	91420305	91420305	CAF	0912-CAF-V1	1	3
545	r17c23	1950	44329.331	2545.764	1869.724	86442195	86442195	CAF	0912-CAF-V1	1	3
546	r18c23	792	40157.348	2544.287	1980.516	31804620.000	31804620.000	CAF	0912-CAF-V1	1	3
547	r19c23	957	41169.843	2541.585	2090.417	39399540	39399540	CAF	0912-CAF-V1	1	3
548	r20c23	1680	43861.518	2540.914	2200.619	73687350	73687350	CAF	0912-CAF-V1	1	3
549	r21c23	0	NaN	NaN	NaN	NaN	NaN	CAF	0912-CAF-V1	1	3
550	r22c23	2533	44291.376	2537.684	2420.502	112190055.000	112190055.000	CAF	0912-CAF-V1	1	3
551	r23c23	0	NaN	NaN	NaN	NaN	NaN	CAF	0912-CAF-V1	1	3
552	r24c23	2803	43367.285	2533.705	2640.770	121558500	121558500	CAF	0912-CAF-V1	1	3
553	r1c24	2322	43377.016	2683.120	96.993	100721430	100721430	CAF	0912-CAF-V1	1	3
554	r2c24	90	32212.167	2689.122	210.989	2899095	2899095	CAF	0912-CAF-V1	1	3
555	r3c24	2079	42293.694	2678.699	321.122	87928590	87928590	CAF	0912-CAF-V1	1	3
556	r4c24	0	NaN	NaN	NaN	NaN	NaN	CAF	0912-CAF-V1	1	3
557	r5c24	0	NaN	NaN	NaN	NaN	NaN	CAF	0912-CAF-V1	1	3
558	r6c24	0	NaN	NaN	NaN	NaN	NaN	CAF	0912-CAF-V1	1	3
559	r7c24	2257	44005.747	2672.472	768.456	99320970	99320970	CAF	0912-CAF-V1	1	3
560	r8c24	2094	44697.092	2670.453	878.507	93595710	93595710	CAF	0912-CAF-V1	1	3
561	r9c24	1149	42494.896	2669.186	988.443	48826635	48826635	CAF	0912-CAF-V1	1	3
562	r10c24	471	32954.554	2667.194	1099.239	15521595	15521595	CAF	0912-CAF-V1	1	3
563	r11c24	2735	44825.923	2665.631	1210.218	122598900	122598900	CAF	0912-CAF-V1	1	3
564	r12c24	2195	44173.551	2665.065	1321.316	96960945	96960945	CAF	0912-CAF-V1	1	3
565	r13c24	0	NaN	NaN	NaN	NaN	NaN	CAF	0912-CAF-V1	1	3
566	r14c24	2531	44143.210	2660.523	1541.534	111726465	111726465	CAF	0912-CAF-V1	1	3
567	r15c24	2601	43960.196	2659.408	1652.749	114340470	114340470	CAF	0912-CAF-V1	1	3
568	r16c24	234	31053.333	2657.393	1756.594	7266480	7266480	CAF	0912-CAF-V1	1	3
569	r17c24	1954	44070.107	2656.018	1871.584	86112990	86112990	CAF	0912-CAF-V1	1	3
570	r18c24	746	40177.882	2655.011	1980.535	29972700	29972700	CAF	0912-CAF-V1	1	3
571	r19c24	2386	44242.286	2652.242	2091.547	105562095	105562095	CAF	0912-CAF-V1	1	3
572	r20c24	0	NaN	NaN	NaN	NaN	NaN	CAF	0912-CAF-V1	1	3
573	r21c24	0	NaN	NaN	NaN	NaN	NaN	CAF	0912-CAF-V1	1	3
574	r22c24	952	40914.375	2647.137	2422.487	38950485	38950485	CAF	0912-CAF-V1	1	3
575	r23c24	2357	43317.435	2645.909	2532.602	102099195	102099195	CAF	0912-CAF-V1	1	3
576	r24c24	1725	41197.948	2644.547	2641.891	71066460	71066460	CAF	0912-CAF-V1	1	3
577	r1c1	0	NaN	NaN	NaN	NaN	NaN	CAF	0912-CAF-V2	2	3
578	r2c1	1645	41379.757	103.689	166.563	68069700	68069700	CAF	0912-CAF-V2	2	3
579	r3c1	0	NaN	NaN	NaN	NaN	NaN	CAF	0912-CAF-V2	2	3
580	r4c1	0	NaN	NaN	NaN	NaN	NaN	CAF	0912-CAF-V2	2	3
581	r5c1	1919	41802.460	103.638	504.600	80218920	80218920	CAF	0912-CAF-V2	2	3
582	r6c1	2237	42255.449	104.065	617.874	94525440	94525440	CAF	0912-CAF-V2	2	3
583	r7c1	0	NaN	NaN	NaN	NaN	NaN	CAF	0912-CAF-V2	2	3
584	r8c1	0	NaN	NaN	NaN	NaN	NaN	CAF	0912-CAF-V2	2	3
585	r9c1	2020	42776.755	101.071	951.071	86409045	86409045	CAF	0912-CAF-V2	2	3
586	r10c1	1594	42692.663	100.047	1061.853	68052105	68052105	CAF	0912-CAF-V2	2	3
587	r11c1	0	NaN	NaN	NaN	NaN	NaN	CAF	0912-CAF-V2	2	3
588	r12c1	0	NaN	NaN	NaN	NaN	NaN	CAF	0912-CAF-V2	2	3
589	r13c1	1821	43941.499	99.010	1397.295	80017470	80017470	CAF	0912-CAF-V2	2	3
590	r14c1	0	NaN	NaN	NaN	NaN	NaN	CAF	0912-CAF-V2	2	3
591	r15c1	1798	43863.262	96.440	1619.949	78866145	78866145	CAF	0912-CAF-V2	2	3
592	r16c1	1109	41427.038	96.037	1729.847	45942585	45942585	CAF	0912-CAF-V2	2	3
593	r17c1	1936	43048.241	94.663	1839.271	83341395	83341395	CAF	0912-CAF-V2	2	3
594	r18c1	1601	42464.428	94.333	1950.140	67985550	67985550	CAF	0912-CAF-V2	2	3
595	r19c1	0	NaN	NaN	NaN	NaN	NaN	CAF	0912-CAF-V2	2	3
596	r20c1	0	NaN	NaN	NaN	NaN	NaN	CAF	0912-CAF-V2	2	3
597	r21c1	1460	41000.158	89.345	2283.838	59860230	59860230	CAF	0912-CAF-V2	2	3
598	r22c1	0	NaN	NaN	NaN	NaN	NaN	CAF	0912-CAF-V2	2	3
599	r23c1	1796	41377.584	86.747	2506.066	74314140	74314140	CAF	0912-CAF-V2	2	3
600	r24c1	2873	41474.201	84.743	2616.616	119155380.000	119155380.000	CAF	0912-CAF-V2	2	3
601	r1c2	0	NaN	NaN	NaN	NaN	NaN	CAF	0912-CAF-V2	2	3
602	r2c2	463	31170.583	217.938	169.187	14431980	14431980	CAF	0912-CAF-V2	2	3
603	r3c2	2011	41945.788	217.611	281.426	84352980	84352980	CAF	0912-CAF-V2	2	3
604	r4c2	2374	42059.210	216.112	393.141	99848565	99848565	CAF	0912-CAF-V2	2	3
605	r5c2	0	NaN	NaN	NaN	NaN	NaN	CAF	0912-CAF-V2	2	3
606	r6c2	192	31265.391	221.411	616.781	6002955	6002955	CAF	0912-CAF-V2	2	3
607	r7c2	490	35243.082	217.494	735.159	17269110	17269110	CAF	0912-CAF-V2	2	3
608	r8c2	1840	43119.807	214.363	842.928	79340445	79340445	CAF	0912-CAF-V2	2	3
609	r9c2	0	NaN	NaN	NaN	NaN	NaN	CAF	0912-CAF-V2	2	3
610	r10c2	0	NaN	NaN	NaN	NaN	NaN	CAF	0912-CAF-V2	2	3
611	r11c2	2117	43879.634	213.231	1175.578	92893185	92893185	CAF	0912-CAF-V2	2	3
612	r12c2	1987	44216.127	212.610	1286.529	87857445	87857445	CAF	0912-CAF-V2	2	3
613	r13c2	593	33813.946	211.588	1398.207	20051670	20051670	CAF	0912-CAF-V2	2	3
614	r14c2	1981	44432.173	210.098	1509.334	88020135	88020135	CAF	0912-CAF-V2	2	3
615	r15c2	0	NaN	NaN	NaN	NaN	NaN	CAF	0912-CAF-V2	2	3
616	r16c2	1905	43633.780	208.871	1731.517	83122350	83122350	CAF	0912-CAF-V2	2	3
617	r17c2	542	36091.439	208.683	1840.980	19561560	19561560	CAF	0912-CAF-V2	2	3
618	r18c2	1919	44600.550	206.711	1951.370	85588455	85588455	CAF	0912-CAF-V2	2	3
619	r19c2	0	NaN	NaN	NaN	NaN	NaN	CAF	0912-CAF-V2	2	3
620	r20c2	0	NaN	NaN	NaN	NaN	NaN	CAF	0912-CAF-V2	2	3
621	r21c2	580	31936.991	202.684	2284.466	18523455	18523455	CAF	0912-CAF-V2	2	3
622	r22c2	2430	43106.228	200.479	2395.588	104748135	104748135	CAF	0912-CAF-V2	2	3
623	r23c2	75	28532.800	192.167	2507.753	2139960	2139960	CAF	0912-CAF-V2	2	3
624	r24c2	1869	41310.273	197.142	2617.495	77208900	77208900	CAF	0912-CAF-V2	2	3
625	r1c3	0	NaN	NaN	NaN	NaN	NaN	CAF	0912-CAF-V2	2	3
626	r2c3	1452	41466.829	331.327	171.280	60209835	60209835	CAF	0912-CAF-V2	2	3
627	r3c3	2408	42713.241	331.596	283.772	102853485.000	102853485.000	CAF	0912-CAF-V2	2	3
628	r4c3	1814	42491.519	328.726	398.000	77079615	77079615	CAF	0912-CAF-V2	2	3
629	r5c3	900	39224.383	327.803	507.413	35301945	35301945	CAF	0912-CAF-V2	2	3
630	r6c3	2176	43283.672	330.345	622.227	94185270	94185270	CAF	0912-CAF-V2	2	3
631	r7c3	720	36376.812	329.422	732.842	26191305	26191305	CAF	0912-CAF-V2	2	3
632	r8c3	2127	43897.045	327.777	844.920	93369015	93369015	CAF	0912-CAF-V2	2	3
633	r9c3	1274	41838.615	327.037	954.786	53302395	53302395	CAF	0912-CAF-V2	2	3
634	r10c3	2115	44527.702	327.429	1065.780	94176090	94176090	CAF	0912-CAF-V2	2	3
635	r11c3	1696	42900.593	326.853	1177.083	72759405	72759405	CAF	0912-CAF-V2	2	3
636	r12c3	0	NaN	NaN	NaN	NaN	NaN	CAF	0912-CAF-V2	2	3
637	r13c3	0	NaN	NaN	NaN	NaN	NaN	CAF	0912-CAF-V2	2	3
638	r14c3	2627	44648.491	322.828	1510.728	117291585	117291585	CAF	0912-CAF-V2	2	3
639	r15c3	2343	44879.129	322.084	1621.841	105151800	105151800	CAF	0912-CAF-V2	2	3
640	r16c3	0	NaN	NaN	NaN	NaN	NaN	CAF	0912-CAF-V2	2	3
641	r17c3	1973	43867.755	321.717	1840.900	86551080	86551080	CAF	0912-CAF-V2	2	3
642	r18c3	2411	44209.025	319.413	1952.456	106587960	106587960	CAF	0912-CAF-V2	2	3
643	r19c3	787	39797.497	318.804	2063.669	31320630	31320630	CAF	0912-CAF-V2	2	3
644	r20c3	0	NaN	NaN	NaN	NaN	NaN	CAF	0912-CAF-V2	2	3
645	r21c3	777	39422.606	314.723	2285.675	30631365	30631365	CAF	0912-CAF-V2	2	3
646	r22c3	535	34650.449	314.289	2395.496	18537990	18537990	CAF	0912-CAF-V2	2	3
647	r23c3	1678	41770.611	311.588	2507.453	70091085	70091085	CAF	0912-CAF-V2	2	3
648	r24c3	2205	42720.884	309.798	2618.575	94199550	94199550	CAF	0912-CAF-V2	2	3
649	r1c4	27	28314.444	440.389	65.907	764490	764490	CAF	0912-CAF-V2	2	3
650	r2c4	1373	41896.704	445.044	173.589	57524175	57524175	CAF	0912-CAF-V2	2	3
651	r3c4	956	40327.877	443.862	286.218	38553450	38553450	CAF	0912-CAF-V2	2	3
652	r4c4	0	NaN	NaN	NaN	NaN	NaN	CAF	0912-CAF-V2	2	3
653	r5c4	1100	40696.841	447.046	510.527	44766525	44766525	CAF	0912-CAF-V2	2	3
654	r6c4	2498	44221.369	442.614	623.368	110464980	110464980	CAF	0912-CAF-V2	2	3
655	r7c4	1147	42326.888	440.965	735.111	48548940	48548940	CAF	0912-CAF-V2	2	3
656	r8c4	0	NaN	NaN	NaN	NaN	NaN	CAF	0912-CAF-V2	2	3
657	r9c4	1790	44035.366	439.907	955.617	78823305	78823305	CAF	0912-CAF-V2	2	3
658	r10c4	1434	43404.236	439.966	1067.660	62241675	62241675	CAF	0912-CAF-V2	2	3
659	r11c4	2405	44388.343	438.734	1178.574	106753965	106753965	CAF	0912-CAF-V2	2	3
660	r12c4	0	NaN	NaN	NaN	NaN	NaN	CAF	0912-CAF-V2	2	3
661	r13c4	1653	44143.539	437.162	1401.041	72969270	72969270	CAF	0912-CAF-V2	2	3
662	r14c4	2602	45751.528	436.192	1512.681	119045475	119045475	CAF	0912-CAF-V2	2	3
663	r15c4	0	NaN	NaN	NaN	NaN	NaN	CAF	0912-CAF-V2	2	3
664	r16c4	0	NaN	NaN	NaN	NaN	NaN	CAF	0912-CAF-V2	2	3
665	r17c4	1243	42843.282	432.409	1843.217	53254200	53254200	CAF	0912-CAF-V2	2	3
666	r18c4	2334	43844.049	432.111	1953.524	102332010	102332010	CAF	0912-CAF-V2	2	3
667	r19c4	2390	44614.010	429.706	2064.849	106627485	106627485	CAF	0912-CAF-V2	2	3
668	r20c4	0	NaN	NaN	NaN	NaN	NaN	CAF	0912-CAF-V2	2	3
669	r21c4	2114	42687.893	426.768	2286.079	90242205	90242205	CAF	0912-CAF-V2	2	3
670	r22c4	1544	41713.970	425.102	2397.858	64406370	64406370	CAF	0912-CAF-V2	2	3
671	r23c4	0	NaN	NaN	NaN	NaN	NaN	CAF	0912-CAF-V2	2	3
672	r24c4	1413	42014.183	421.692	2620.186	59366040	59366040	CAF	0912-CAF-V2	2	3
673	r1c5	2106	43070.420	557.813	62.651	90706305	90706305	CAF	0912-CAF-V2	2	3
674	r2c5	2165	42428.231	557.161	176.007	91857120	91857120	CAF	0912-CAF-V2	2	3
675	r3c5	963	40362.290	556.571	288.881	38868885	38868885	CAF	0912-CAF-V2	2	3
676	r4c5	0	NaN	NaN	NaN	NaN	NaN	CAF	0912-CAF-V2	2	3
677	r5c5	0	NaN	NaN	NaN	NaN	NaN	CAF	0912-CAF-V2	2	3
678	r6c5	1913	43669.117	554.926	624.654	83539020	83539020	CAF	0912-CAF-V2	2	3
679	r7c5	0	NaN	NaN	NaN	NaN	NaN	CAF	0912-CAF-V2	2	3
680	r8c5	696	37764.914	552.490	847.214	26284380	26284380	CAF	0912-CAF-V2	2	3
681	r9c5	0	NaN	NaN	NaN	NaN	NaN	CAF	0912-CAF-V2	2	3
682	r10c5	3077	45085.608	551.580	1069.107	138728415	138728415	CAF	0912-CAF-V2	2	3
683	r11c5	0	NaN	NaN	NaN	NaN	NaN	CAF	0912-CAF-V2	2	3
684	r12c5	2522	45982.203	549.880	1292.007	115967115	115967115	CAF	0912-CAF-V2	2	3
685	r13c5	0	NaN	NaN	NaN	NaN	NaN	CAF	0912-CAF-V2	2	3
686	r14c5	0	NaN	NaN	NaN	NaN	NaN	CAF	0912-CAF-V2	2	3
687	r15c5	1793	44701.656	545.789	1624.969	80150070	80150070	CAF	0912-CAF-V2	2	3
688	r16c5	368	29811.440	545.217	1734.935	10970610	10970610	CAF	0912-CAF-V2	2	3
689	r17c5	0	NaN	NaN	NaN	NaN	NaN	CAF	0912-CAF-V2	2	3
690	r18c5	2263	44108.802	543.733	1954.759	99818220	99818220	CAF	0912-CAF-V2	2	3
691	r19c5	2070	43128.630	542.210	2065.970	89276265	89276265	CAF	0912-CAF-V2	2	3
692	r20c5	1239	42134.274	540.708	2176.412	52204365	52204365	CAF	0912-CAF-V2	2	3
693	r21c5	2546	42689.063	537.798	2287.636	108686355.000	108686355.000	CAF	0912-CAF-V2	2	3
694	r22c5	1890	43524.857	537.626	2398.267	82261980	82261980	CAF	0912-CAF-V2	2	3
695	r23c5	416	29313.353	536.171	2509.728	12194355	12194355	CAF	0912-CAF-V2	2	3
696	r24c5	0	NaN	NaN	NaN	NaN	NaN	CAF	0912-CAF-V2	2	3
697	r1c6	1596	42109.192	671.321	65.226	67206270	67206270	CAF	0912-CAF-V2	2	3
698	r2c6	514	34060.360	666.368	178.599	17507025	17507025	CAF	0912-CAF-V2	2	3
699	r3c6	0	NaN	NaN	NaN	NaN	NaN	CAF	0912-CAF-V2	2	3
700	r4c6	2614	44165.922	668.910	402.587	115449720	115449720	CAF	0912-CAF-V2	2	3
701	r5c6	0	NaN	NaN	NaN	NaN	NaN	CAF	0912-CAF-V2	2	3
702	r6c6	0	NaN	NaN	NaN	NaN	NaN	CAF	0912-CAF-V2	2	3
703	r7c6	1998	44217.230	665.944	738.508	88346025	88346025	CAF	0912-CAF-V2	2	3
704	r8c6	2371	45385.268	665.463	850.053	107608470.000	107608470.000	CAF	0912-CAF-V2	2	3
705	r9c6	0	NaN	NaN	NaN	NaN	NaN	CAF	0912-CAF-V2	2	3
706	r10c6	0	NaN	NaN	NaN	NaN	NaN	CAF	0912-CAF-V2	2	3
707	r11c6	1904	44302.232	663.191	1182.319	84351450	84351450	CAF	0912-CAF-V2	2	3
708	r12c6	2322	44011.990	662.314	1293.247	102195840	102195840	CAF	0912-CAF-V2	2	3
709	r13c6	2681	45159.254	660.553	1404.119	121071960.000	121071960.000	CAF	0912-CAF-V2	2	3
710	r14c6	2	29580.000	669.500	1518.000	59160	59160	CAF	0912-CAF-V2	2	3
711	r15c6	862	39010.858	659.070	1626.316	33627360	33627360	CAF	0912-CAF-V2	2	3
712	r16c6	2496	45951.388	656.830	1737.498	114694665	114694665	CAF	0912-CAF-V2	2	3
713	r17c6	581	33937.384	657.132	1846.044	19717620	19717620	CAF	0912-CAF-V2	2	3
714	r18c6	2612	44182.948	655.943	1955.961	115405860	115405860	CAF	0912-CAF-V2	2	3
715	r19c6	1989	44088.718	654.100	2067.484	87692460	87692460	CAF	0912-CAF-V2	2	3
716	r20c6	1003	40041.610	652.739	2177.689	40161735	40161735	CAF	0912-CAF-V2	2	3
717	r21c6	609	34606.724	651.111	2289.203	21075495	21075495	CAF	0912-CAF-V2	2	3
718	r22c6	1440	41160.719	650.203	2398.475	59271435	59271435	CAF	0912-CAF-V2	2	3
719	r23c6	1939	42783.845	647.625	2510.349	82957875	82957875	CAF	0912-CAF-V2	2	3
720	r24c6	2244	42449.091	645.319	2620.759	95255760	95255760	CAF	0912-CAF-V2	2	3
721	r1c7	0	NaN	NaN	NaN	NaN	NaN	CAF	0912-CAF-V2	2	3
722	r2c7	2096	42801.920	782.942	180.195	89712825	89712825	CAF	0912-CAF-V2	2	3
723	r3c7	2702	44340.555	782.153	292.550	119808180	119808180	CAF	0912-CAF-V2	2	3
724	r4c7	0	NaN	NaN	NaN	NaN	NaN	CAF	0912-CAF-V2	2	3
725	r5c7	2453	44345.987	779.717	517.246	108780705	108780705	CAF	0912-CAF-V2	2	3
726	r6c7	1049	41079.552	779.217	629.249	43092450	43092450	CAF	0912-CAF-V2	2	3
727	r7c7	2159	44486.339	778.568	741.074	96046005	96046005	CAF	0912-CAF-V2	2	3
728	r8c7	0	NaN	NaN	NaN	NaN	NaN	CAF	0912-CAF-V2	2	3
729	r9c7	0	NaN	NaN	NaN	NaN	NaN	CAF	0912-CAF-V2	2	3
730	r10c7	2634	45382.836	775.312	1072.263	119538390.000	119538390.000	CAF	0912-CAF-V2	2	3
731	r11c7	1124	41700.894	774.585	1183.842	46871805	46871805	CAF	0912-CAF-V2	2	3
732	r12c7	1874	44235.832	773.914	1295.014	82897950	82897950	CAF	0912-CAF-V2	2	3
733	r13c7	2422	44252.923	773.039	1405.912	107180580.000	107180580.000	CAF	0912-CAF-V2	2	3
734	r14c7	1869	45144.551	771.404	1517.606	84375165	84375165	CAF	0912-CAF-V2	2	3
735	r15c7	0	NaN	NaN	NaN	NaN	NaN	CAF	0912-CAF-V2	2	3
736	r16c7	0	NaN	NaN	NaN	NaN	NaN	CAF	0912-CAF-V2	2	3
737	r17c7	1028	41834.883	767.554	1846.439	43006260	43006260	CAF	0912-CAF-V2	2	3
738	r18c7	0	NaN	NaN	NaN	NaN	NaN	CAF	0912-CAF-V2	2	3
739	r19c7	1651	43049.746	765.773	2068.330	71075130	71075130	CAF	0912-CAF-V2	2	3
740	r20c7	2550	44706.700	764.151	2179.347	114002085	114002085	CAF	0912-CAF-V2	2	3
741	r21c7	0	NaN	NaN	NaN	NaN	NaN	CAF	0912-CAF-V2	2	3
742	r22c7	853	38842.509	760.722	2400.330	33132660.000	33132660.000	CAF	0912-CAF-V2	2	3
743	r23c7	1025	39430.463	759.204	2511.840	40416225	40416225	CAF	0912-CAF-V2	2	3
744	r24c7	134	32567.687	750.716	2619.299	4364070	4364070	CAF	0912-CAF-V2	2	3
745	r1c8	1873	43159.124	895.861	68.551	80837040	80837040	CAF	0912-CAF-V2	2	3
746	r2c8	1408	42025.558	895.297	181.862	59171985	59171985	CAF	0912-CAF-V2	2	3
747	r3c8	0	NaN	NaN	NaN	NaN	NaN	CAF	0912-CAF-V2	2	3
748	r4c8	1779	44237.698	893.449	406.537	78698865	78698865	CAF	0912-CAF-V2	2	3
749	r5c8	1167	41885.771	892.263	518.727	48880695	48880695	CAF	0912-CAF-V2	2	3
750	r6c8	1180	42555.826	890.964	630.608	50215875.000	50215875.000	CAF	0912-CAF-V2	2	3
751	r7c8	1669	42583.930	890.883	742.103	71072580	71072580	CAF	0912-CAF-V2	2	3
752	r8c8	2221	44877.359	889.739	854.093	99672615	99672615	CAF	0912-CAF-V2	2	3
753	r9c8	0	NaN	NaN	NaN	NaN	NaN	CAF	0912-CAF-V2	2	3
754	r10c8	1634	43623.727	888.106	1073.763	71281170	71281170	CAF	0912-CAF-V2	2	3
755	r11c8	2199	45717.128	886.741	1185.289	100531965	100531965	CAF	0912-CAF-V2	2	3
756	r12c8	46	29280.652	893.848	1298.978	1346910	1346910	CAF	0912-CAF-V2	2	3
757	r13c8	1687	43820.246	884.227	1407.149	73924755	73924755	CAF	0912-CAF-V2	2	3
758	r14c8	2139	44411.010	883.173	1518.519	94995150	94995150	CAF	0912-CAF-V2	2	3
759	r15c8	0	NaN	NaN	NaN	NaN	NaN	CAF	0912-CAF-V2	2	3
760	r16c8	473	32521.395	879.625	1739.016	15382620	15382620	CAF	0912-CAF-V2	2	3
761	r17c8	2140	44759.650	879.556	1848.607	95785650	95785650	CAF	0912-CAF-V2	2	3
762	r18c8	1009	41186.670	879.213	1959.386	41557350	41557350	CAF	0912-CAF-V2	2	3
763	r19c8	0	NaN	NaN	NaN	NaN	NaN	CAF	0912-CAF-V2	2	3
764	r20c8	2712	44478.319	875.691	2180.378	120625200	120625200	CAF	0912-CAF-V2	2	3
765	r21c8	572	34690.253	873.851	2290.241	19842825	19842825	CAF	0912-CAF-V2	2	3
766	r22c8	2485	43005.930	872.462	2401.400	106869735	106869735	CAF	0912-CAF-V2	2	3
767	r23c8	0	NaN	NaN	NaN	NaN	NaN	CAF	0912-CAF-V2	2	3
768	r24c8	2787	43844.171	867.595	2623.133	122193705.000	122193705.000	CAF	0912-CAF-V2	2	3
769	r1c9	2055	43516.774	1008.069	70.974	89426970	89426970	CAF	0912-CAF-V2	2	3
770	r2c9	2547	43892.739	1006.946	184.538	111794805	111794805	CAF	0912-CAF-V2	2	3
771	r3c9	1207	42354.085	1006.200	295.729	51121380	51121380	CAF	0912-CAF-V2	2	3
772	r4c9	654	37270.940	1006.651	407.190	24375195	24375195	CAF	0912-CAF-V2	2	3
773	r5c9	2167	44645.593	1004.590	520.870	96747000	96747000	CAF	0912-CAF-V2	2	3
774	r6c9	634	35201.664	1003.535	632.871	22317855	22317855	CAF	0912-CAF-V2	2	3
775	r7c9	2435	44494.201	1002.128	744.454	108343380.000	108343380.000	CAF	0912-CAF-V2	2	3
776	r8c9	0	NaN	NaN	NaN	NaN	NaN	CAF	0912-CAF-V2	2	3
777	r9c9	0	NaN	NaN	NaN	NaN	NaN	CAF	0912-CAF-V2	2	3
778	r10c9	1393	43707.513	999.761	1075.650	60884565.000	60884565.000	CAF	0912-CAF-V2	2	3
779	r11c9	2273	45902.917	998.882	1187.502	104337330.000	104337330.000	CAF	0912-CAF-V2	2	3
780	r12c9	1395	43859.452	996.958	1298.600	61183935	61183935	CAF	0912-CAF-V2	2	3
781	r13c9	948	40808.339	995.849	1409.207	38686305	38686305	CAF	0912-CAF-V2	2	3
782	r14c9	2483	46027.038	995.419	1520.200	114285135	114285135	CAF	0912-CAF-V2	2	3
783	r15c9	911	41461.712	993.959	1630.722	37771620	37771620	CAF	0912-CAF-V2	2	3
784	r16c9	2147	44576.304	992.207	1741.290	95705325	95705325	CAF	0912-CAF-V2	2	3
785	r17c9	740	38940.912	991.296	1850.343	28816275	28816275	CAF	0912-CAF-V2	2	3
786	r18c9	1887	44907.297	990.183	1960.256	84740070	84740070	CAF	0912-CAF-V2	2	3
787	r19c9	475	30079.263	988.317	2070.475	14287650	14287650	CAF	0912-CAF-V2	2	3
788	r20c9	2247	43727.223	987.073	2181.436	98255070	98255070	CAF	0912-CAF-V2	2	3
789	r21c9	0	NaN	NaN	NaN	NaN	NaN	CAF	0912-CAF-V2	2	3
790	r22c9	3137	43520.704	984.063	2402.891	136524450	136524450	CAF	0912-CAF-V2	2	3
791	r23c9	1749	42993.816	980.940	2513.184	75196185	75196185	CAF	0912-CAF-V2	2	3
792	r24c9	926	39424.487	979.130	2622.921	36507075	36507075	CAF	0912-CAF-V2	2	3
793	r1c10	2202	43546.172	1120.847	73.342	95888670	95888670	CAF	0912-CAF-V2	2	3
794	r2c10	2784	43681.024	1119.920	185.983	121607970	121607970	CAF	0912-CAF-V2	2	3
795	r3c10	17	27450.000	1110.206	293.676	466650	466650	CAF	0912-CAF-V2	2	3
796	r4c10	32	27739.219	1111.406	411.906	887655	887655	CAF	0912-CAF-V2	2	3
797	r5c10	0	NaN	NaN	NaN	NaN	NaN	CAF	0912-CAF-V2	2	3
798	r6c10	2391	44646.543	1115.481	634.629	106749885	106749885	CAF	0912-CAF-V2	2	3
799	r7c10	2759	44326.283	1114.463	746.970	122296215	122296215	CAF	0912-CAF-V2	2	3
800	r8c10	0	NaN	NaN	NaN	NaN	NaN	CAF	0912-CAF-V2	2	3
801	r9c10	2393	45236.659	1112.675	967.037	108251325	108251325	CAF	0912-CAF-V2	2	3
802	r10c10	0	NaN	NaN	NaN	NaN	NaN	CAF	0912-CAF-V2	2	3
803	r11c10	0	NaN	NaN	NaN	NaN	NaN	CAF	0912-CAF-V2	2	3
804	r12c10	2090	43892.577	1108.791	1299.590	91735485	91735485	CAF	0912-CAF-V2	2	3
805	r13c10	0	NaN	NaN	NaN	NaN	NaN	CAF	0912-CAF-V2	2	3
806	r14c10	0	NaN	NaN	NaN	NaN	NaN	CAF	0912-CAF-V2	2	3
807	r15c10	2283	45372.352	1104.852	1632.520	103585080	103585080	CAF	0912-CAF-V2	2	3
808	r16c10	1261	42308.767	1103.209	1743.081	53351355	53351355	CAF	0912-CAF-V2	2	3
809	r17c10	1267	42947.072	1103.226	1851.542	54413940.000	54413940.000	CAF	0912-CAF-V2	2	3
810	r18c10	0	NaN	NaN	NaN	NaN	NaN	CAF	0912-CAF-V2	2	3
811	r19c10	1835	43755.777	1099.009	2072.627	80291850	80291850	CAF	0912-CAF-V2	2	3
812	r20c10	375	28688.520	1097.945	2182.047	10758195	10758195	CAF	0912-CAF-V2	2	3
813	r21c10	0	NaN	NaN	NaN	NaN	NaN	CAF	0912-CAF-V2	2	3
814	r22c10	2052	44224.108	1094.821	2404.917	90747870	90747870	CAF	0912-CAF-V2	2	3
815	r23c10	0	NaN	NaN	NaN	NaN	NaN	CAF	0912-CAF-V2	2	3
816	r24c10	1889	42620.773	1091.022	2624.829	80510640	80510640	CAF	0912-CAF-V2	2	3
817	r1c11	0	NaN	NaN	NaN	NaN	NaN	CAF	0912-CAF-V2	2	3
818	r2c11	0	NaN	NaN	NaN	NaN	NaN	CAF	0912-CAF-V2	2	3
819	r3c11	3062	44433.708	1230.669	300.237	136056015	136056015	CAF	0912-CAF-V2	2	3
820	r4c11	0	NaN	NaN	NaN	NaN	NaN	CAF	0912-CAF-V2	2	3
821	r5c11	3075	44663.312	1228.110	524.702	137339685	137339685	CAF	0912-CAF-V2	2	3
822	r6c11	1147	41754.416	1228.124	637.403	47892315	47892315	CAF	0912-CAF-V2	2	3
823	r7c11	0	NaN	NaN	NaN	NaN	NaN	CAF	0912-CAF-V2	2	3
824	r8c11	2326	44696.150	1224.371	859.147	103963245	103963245	CAF	0912-CAF-V2	2	3
825	r9c11	1186	42887.517	1224.681	967.952	50864595	50864595	CAF	0912-CAF-V2	2	3
826	r10c11	2089	45410.385	1221.824	1079.723	94862295	94862295	CAF	0912-CAF-V2	2	3
827	r11c11	0	NaN	NaN	NaN	NaN	NaN	CAF	0912-CAF-V2	2	3
828	r12c11	1936	45068.352	1220.190	1301.857	87252330	87252330	CAF	0912-CAF-V2	2	3
829	r13c11	0	NaN	NaN	NaN	NaN	NaN	CAF	0912-CAF-V2	2	3
830	r14c11	3025	45781.140	1217.237	1523.218	138487950	138487950	CAF	0912-CAF-V2	2	3
831	r15c11	1682	44254.174	1216.398	1633.755	74435520	74435520	CAF	0912-CAF-V2	2	3
832	r16c11	67	31022.463	1205.261	1742.381	2078505	2078505	CAF	0912-CAF-V2	2	3
833	r17c11	0	NaN	NaN	NaN	NaN	NaN	CAF	0912-CAF-V2	2	3
834	r18c11	2624	44701.772	1211.619	1963.670	117297450	117297450	CAF	0912-CAF-V2	2	3
835	r19c11	2009	44804.604	1210.479	2073.918	90012450	90012450	CAF	0912-CAF-V2	2	3
836	r20c11	0	NaN	NaN	NaN	NaN	NaN	CAF	0912-CAF-V2	2	3
837	r21c11	2661	44564.436	1207.087	2294.485	118585965	118585965	CAF	0912-CAF-V2	2	3
838	r22c11	0	NaN	NaN	NaN	NaN	NaN	CAF	0912-CAF-V2	2	3
839	r23c11	667	34720.525	1203.744	2515.248	23158590	23158590	CAF	0912-CAF-V2	2	3
840	r24c11	1974	43380.745	1201.175	2625.990	85633590	85633590	CAF	0912-CAF-V2	2	3
841	r1c12	1932	44444.309	1343.847	77.783	85866405	85866405	CAF	0912-CAF-V2	2	3
842	r2c12	0	NaN	NaN	NaN	NaN	NaN	CAF	0912-CAF-V2	2	3
843	r3c12	1373	43255.466	1341.733	302.094	59389755	59389755	CAF	0912-CAF-V2	2	3
844	r4c12	1682	44112.423	1340.550	414.705	74197095	74197095	CAF	0912-CAF-V2	2	3
845	r5c12	2943	44910.933	1340.356	526.640	132172875	132172875	CAF	0912-CAF-V2	2	3
846	r6c12	1011	40669.599	1339.528	638.327	41116965	41116965	CAF	0912-CAF-V2	2	3
847	r7c12	2418	41722.767	1338.569	747.586	100885650	100885650	CAF	0912-CAF-V2	2	3
848	r8c12	0	NaN	NaN	NaN	NaN	NaN	CAF	0912-CAF-V2	2	3
849	r9c12	1201	42409.409	1335.166	970.236	50933700	50933700	CAF	0912-CAF-V2	2	3
850	r10c12	1225	43478.020	1334.428	1081.073	53260575.000	53260575.000	CAF	0912-CAF-V2	2	3
851	r11c12	1739	44218.085	1332.365	1192.606	76895250	76895250	CAF	0912-CAF-V2	2	3
852	r12c12	583	33952.178	1331.610	1303.819	19794120	19794120	CAF	0912-CAF-V2	2	3
853	r13c12	3174	45841.352	1329.891	1414.197	145500450	145500450	CAF	0912-CAF-V2	2	3
854	r14c12	0	NaN	NaN	NaN	NaN	NaN	CAF	0912-CAF-V2	2	3
855	r15c12	961	41986.374	1326.343	1635.296	40348905	40348905	CAF	0912-CAF-V2	2	3
856	r16c12	2226	44396.462	1325.122	1745.788	98826525	98826525	CAF	0912-CAF-V2	2	3
857	r17c12	2330	44216.015	1323.340	1854.429	103023315	103023315	CAF	0912-CAF-V2	2	3
858	r18c12	534	31348.287	1322.498	1965.146	16739985	16739985	CAF	0912-CAF-V2	2	3
859	r19c12	1911	44871.994	1320.745	2075.326	85750380	85750380	CAF	0912-CAF-V2	2	3
860	r20c12	877	42334.943	1318.995	2186.351	37127745	37127745	CAF	0912-CAF-V2	2	3
861	r21c12	1021	41676.391	1318.027	2296.034	42551595	42551595	CAF	0912-CAF-V2	2	3
862	r22c12	3081	44114.090	1315.710	2407.395	135915510	135915510	CAF	0912-CAF-V2	2	3
863	r23c12	0	NaN	NaN	NaN	NaN	NaN	CAF	0912-CAF-V2	2	3
864	r24c12	1872	42530.921	1312.379	2627.469	79617885	79617885	CAF	0912-CAF-V2	2	3
865	r1c13	1853	43930.046	1454.722	79.230	81402375	81402375	CAF	0912-CAF-V2	2	3
866	r2c13	1633	43950.101	1453.518	191.278	71770515	71770515	CAF	0912-CAF-V2	2	3
867	r3c13	0	NaN	NaN	NaN	NaN	NaN	CAF	0912-CAF-V2	2	3
868	r4c13	0	NaN	NaN	NaN	NaN	NaN	CAF	0912-CAF-V2	2	3
869	r5c13	201	34705.373	1443.002	523.540	6975780	6975780	CAF	0912-CAF-V2	2	3
870	r6c13	2070	44445.145	1449.013	639.971	92001450	92001450	CAF	0912-CAF-V2	2	3
871	r7c13	467	30169.722	1447.605	751.686	14089260	14089260	CAF	0912-CAF-V2	2	3
872	r8c13	2046	43492.207	1447.255	862.370	88985055	88985055	CAF	0912-CAF-V2	2	3
873	r9c13	1893	44915.428	1445.605	971.322	85024905	85024905	CAF	0912-CAF-V2	2	3
874	r10c13	1875	45320.776	1444.430	1082.702	84976455	84976455	CAF	0912-CAF-V2	2	3
875	r11c13	0	NaN	NaN	NaN	NaN	NaN	CAF	0912-CAF-V2	2	3
876	r12c13	0	NaN	NaN	NaN	NaN	NaN	CAF	0912-CAF-V2	2	3
877	r13c13	1247	43636.696	1439.053	1414.887	54414960	54414960	CAF	0912-CAF-V2	2	3
878	r14c13	2307	45832.906	1438.246	1526.316	105736515	105736515	CAF	0912-CAF-V2	2	3
879	r15c13	0	NaN	NaN	NaN	NaN	NaN	CAF	0912-CAF-V2	2	3
880	r16c13	2021	44156.512	1435.351	1746.172	89240310	89240310	CAF	0912-CAF-V2	2	3
881	r17c13	1968	44137.157	1433.432	1855.655	86861925	86861925	CAF	0912-CAF-V2	2	3
882	r18c13	1708	44495.410	1432.571	1965.504	75998160	75998160	CAF	0912-CAF-V2	2	3
883	r19c13	0	NaN	NaN	NaN	NaN	NaN	CAF	0912-CAF-V2	2	3
884	r20c13	0	NaN	NaN	NaN	NaN	NaN	CAF	0912-CAF-V2	2	3
885	r21c13	1147	40954.289	1426.915	2296.884	46974570.000	46974570.000	CAF	0912-CAF-V2	2	3
886	r22c13	1507	42605.982	1426.282	2407.972	64207215	64207215	CAF	0912-CAF-V2	2	3
887	r23c13	0	NaN	NaN	NaN	NaN	NaN	CAF	0912-CAF-V2	2	3
888	r24c13	2141	41733.055	1417.926	2629.862	89350470	89350470	CAF	0912-CAF-V2	2	3
889	r1c14	1332	42861.633	1567.263	81.092	57091695	57091695	CAF	0912-CAF-V2	2	3
890	r2c14	1588	43428.523	1565.523	193.283	68964495	68964495	CAF	0912-CAF-V2	2	3
891	r3c14	0	NaN	NaN	NaN	NaN	NaN	CAF	0912-CAF-V2	2	3
892	r4c14	2828	44275.592	1562.518	417.446	125211375.000	125211375.000	CAF	0912-CAF-V2	2	3
893	r5c14	1683	43822.424	1561.294	529.813	73753140	73753140	CAF	0912-CAF-V2	2	3
894	r6c14	0	NaN	NaN	NaN	NaN	NaN	CAF	0912-CAF-V2	2	3
895	r7c14	1605	44386.682	1558.329	753.915	71240625	71240625	CAF	0912-CAF-V2	2	3
896	r8c14	0	NaN	NaN	NaN	NaN	NaN	CAF	0912-CAF-V2	2	3
897	r9c14	1497	44132.886	1556.491	974.198	66066930	66066930	CAF	0912-CAF-V2	2	3
898	r10c14	432	29052.292	1555.111	1084.322	12550590	12550590	CAF	0912-CAF-V2	2	3
899	r11c14	404	30050.866	1554.738	1194.307	12140550	12140550	CAF	0912-CAF-V2	2	3
900	r12c14	2260	45272.881	1552.243	1306.122	102316710	102316710	CAF	0912-CAF-V2	2	3
901	r13c14	3018	46009.503	1550.727	1416.871	138856680	138856680	CAF	0912-CAF-V2	2	3
902	r14c14	735	39497.939	1548.496	1527.652	29030985.000	29030985.000	CAF	0912-CAF-V2	2	3
903	r15c14	896	41761.657	1547.296	1638.330	37418445	37418445	CAF	0912-CAF-V2	2	3
904	r16c14	2121	44969.689	1545.014	1749.319	95380710	95380710	CAF	0912-CAF-V2	2	3
905	r17c14	2262	44007.115	1545.389	1857.170	99544095	99544095	CAF	0912-CAF-V2	2	3
906	r18c14	0	NaN	NaN	NaN	NaN	NaN	CAF	0912-CAF-V2	2	3
907	r19c14	1308	43921.606	1542.026	2077.416	57449460	57449460	CAF	0912-CAF-V2	2	3
908	r20c14	1390	43126.737	1539.747	2188.242	59946165.000	59946165.000	CAF	0912-CAF-V2	2	3
909	r21c14	0	NaN	NaN	NaN	NaN	NaN	CAF	0912-CAF-V2	2	3
910	r22c14	1830	43617.541	1535.848	2409.459	79820100	79820100	CAF	0912-CAF-V2	2	3
911	r23c14	0	NaN	NaN	NaN	NaN	NaN	CAF	0912-CAF-V2	2	3
912	r24c14	382	30284.254	1532.351	2629.340	11568585	11568585	CAF	0912-CAF-V2	2	3
913	r1c15	1049	40740.686	1678.919	83.242	42736980	42736980	CAF	0912-CAF-V2	2	3
914	r2c15	1488	43169.032	1677.411	195.435	64235520	64235520	CAF	0912-CAF-V2	2	3
915	r3c15	2398	44535.357	1676.068	307.860	106795785	106795785	CAF	0912-CAF-V2	2	3
916	r4c15	1973	43393.297	1674.741	420.261	85614975	85614975	CAF	0912-CAF-V2	2	3
917	r5c15	2026	44458.482	1672.979	532.151	90072885	90072885	CAF	0912-CAF-V2	2	3
918	r6c15	123	34704.878	1678.313	639.866	4268700	4268700	CAF	0912-CAF-V2	2	3
919	r7c15	2330	44706.534	1670.400	754.494	104166225	104166225	CAF	0912-CAF-V2	2	3
920	r8c15	0	NaN	NaN	NaN	NaN	NaN	CAF	0912-CAF-V2	2	3
921	r9c15	608	37914.474	1668.151	974.533	23052000	23052000	CAF	0912-CAF-V2	2	3
922	r10c15	755	38113.212	1666.386	1086.157	28775475	28775475	CAF	0912-CAF-V2	2	3
923	r11c15	1802	44715.425	1665.009	1196.794	80577195	80577195	CAF	0912-CAF-V2	2	3
924	r12c15	1580	44734.908	1663.008	1308.451	70681155	70681155	CAF	0912-CAF-V2	2	3
925	r13c15	0	NaN	NaN	NaN	NaN	NaN	CAF	0912-CAF-V2	2	3
926	r14c15	2084	44711.876	1659.938	1529.106	93179550	93179550	CAF	0912-CAF-V2	2	3
927	r15c15	2089	45296.618	1658.171	1639.501	94624635	94624635	CAF	0912-CAF-V2	2	3
928	r16c15	0	NaN	NaN	NaN	NaN	NaN	CAF	0912-CAF-V2	2	3
929	r17c15	419	29830.131	1656.082	1858.982	12498825	12498825	CAF	0912-CAF-V2	2	3
930	r18c15	3131	46185.786	1653.826	1968.931	144607695	144607695	CAF	0912-CAF-V2	2	3
931	r19c15	1834	43730.136	1652.625	2079.183	80201070	80201070	CAF	0912-CAF-V2	2	3
932	r20c15	604	36440.513	1650.477	2190.417	22010070	22010070	CAF	0912-CAF-V2	2	3
933	r21c15	692	35929.574	1647.806	2300.730	24863265.000	24863265.000	CAF	0912-CAF-V2	2	3
934	r22c15	0	NaN	NaN	NaN	NaN	NaN	CAF	0912-CAF-V2	2	3
935	r23c15	2092	44062.708	1644.517	2519.465	92179185	92179185	CAF	0912-CAF-V2	2	3
936	r24c15	2400	42699.750	1643.325	2631.338	102479400	102479400	CAF	0912-CAF-V2	2	3
937	r1c16	700	39498.043	1790.707	84.409	27648630	27648630	CAF	0912-CAF-V2	2	3
938	r2c16	1929	43148.142	1789.128	197.154	83232765	83232765	CAF	0912-CAF-V2	2	3
939	r3c16	2075	43849.554	1787.170	309.932	90987825	90987825	CAF	0912-CAF-V2	2	3
940	r4c16	0	NaN	NaN	NaN	NaN	NaN	CAF	0912-CAF-V2	2	3
941	r5c16	1609	43773.468	1783.735	533.395	70431510	70431510	CAF	0912-CAF-V2	2	3
942	r6c16	563	34396.918	1782.655	645.411	19365465.000	19365465.000	CAF	0912-CAF-V2	2	3
943	r7c16	0	NaN	NaN	NaN	NaN	NaN	CAF	0912-CAF-V2	2	3
944	r8c16	2265	45726.735	1779.448	868.587	103571055	103571055	CAF	0912-CAF-V2	2	3
945	r9c16	0	NaN	NaN	NaN	NaN	NaN	CAF	0912-CAF-V2	2	3
946	r10c16	2467	45361.678	1777.139	1087.819	111907260	111907260	CAF	0912-CAF-V2	2	3
947	r11c16	2189	45578.134	1775.022	1198.599	99770535	99770535	CAF	0912-CAF-V2	2	3
948	r12c16	1962	44879.610	1773.474	1310.055	88053795	88053795	CAF	0912-CAF-V2	2	3
949	r13c16	1715	45316.697	1771.910	1420.062	77718135	77718135	CAF	0912-CAF-V2	2	3
950	r14c16	1082	42337.542	1770.940	1531.185	45809220	45809220	CAF	0912-CAF-V2	2	3
951	r15c16	1814	44847.949	1768.846	1641.525	81354180	81354180	CAF	0912-CAF-V2	2	3
952	r16c16	1760	44981.276	1767.171	1752.294	79167045	79167045	CAF	0912-CAF-V2	2	3
953	r17c16	0	NaN	NaN	NaN	NaN	NaN	CAF	0912-CAF-V2	2	3
954	r18c16	0	NaN	NaN	NaN	NaN	NaN	CAF	0912-CAF-V2	2	3
955	r19c16	2235	44506.228	1762.712	2080.505	99471420	99471420	CAF	0912-CAF-V2	2	3
956	r20c16	937	40773.330	1761.137	2191.305	38204610	38204610	CAF	0912-CAF-V2	2	3
957	r21c16	2081	43449.500	1758.986	2301.636	90418410	90418410	CAF	0912-CAF-V2	2	3
958	r22c16	1285	42950.930	1756.719	2412.385	55191945	55191945	CAF	0912-CAF-V2	2	3
959	r23c16	0	NaN	NaN	NaN	NaN	NaN	CAF	0912-CAF-V2	2	3
960	r24c16	1827	42310.878	1753.548	2633.178	77301975	77301975	CAF	0912-CAF-V2	2	3
961	r1c17	1268	42742.263	1902.481	87.140	54197190.000	54197190.000	CAF	0912-CAF-V2	2	3
962	r2c17	0	NaN	NaN	NaN	NaN	NaN	CAF	0912-CAF-V2	2	3
963	r3c17	2422	44149.744	1898.912	311.277	106930680	106930680	CAF	0912-CAF-V2	2	3
964	r4c17	2008	43841.205	1897.769	424.238	88033140	88033140	CAF	0912-CAF-V2	2	3
965	r5c17	1709	44346.425	1895.212	535.961	75788040	75788040	CAF	0912-CAF-V2	2	3
966	r6c17	2060	44652.852	1894.224	647.132	91984875	91984875	CAF	0912-CAF-V2	2	3
967	r7c17	872	39975.636	1891.773	758.741	34858755	34858755	CAF	0912-CAF-V2	2	3
968	r8c17	1093	41961.382	1890.610	869.652	45863790	45863790	CAF	0912-CAF-V2	2	3
969	r9c17	2174	45305.313	1890.158	978.735	98493750	98493750	CAF	0912-CAF-V2	2	3
970	r10c17	840	39884.732	1887.864	1089.183	33503175	33503175	CAF	0912-CAF-V2	2	3
971	r11c17	0	NaN	NaN	NaN	NaN	NaN	CAF	0912-CAF-V2	2	3
972	r12c17	1959	44231.110	1884.409	1311.535	86648745	86648745	CAF	0912-CAF-V2	2	3
973	r13c17	0	NaN	NaN	NaN	NaN	NaN	CAF	0912-CAF-V2	2	3
974	r14c17	1433	43689.348	1881.911	1532.446	62606835	62606835	CAF	0912-CAF-V2	2	3
975	r15c17	1346	43889.933	1879.528	1643.712	59075850	59075850	CAF	0912-CAF-V2	2	3
976	r16c17	1975	45333.706	1877.974	1753.175	89534070	89534070	CAF	0912-CAF-V2	2	3
977	r17c17	0	NaN	NaN	NaN	NaN	NaN	CAF	0912-CAF-V2	2	3
978	r18c17	1281	42980.141	1875.315	1972.046	55057560	55057560	CAF	0912-CAF-V2	2	3
979	r19c17	2080	44727.368	1873.277	2082.524	93032925	93032925	CAF	0912-CAF-V2	2	3
980	r20c17	957	40170.627	1871.877	2192.875	38443290	38443290	CAF	0912-CAF-V2	2	3
981	r21c17	2041	43920.970	1869.844	2303.383	89642700	89642700	CAF	0912-CAF-V2	2	3
982	r22c17	937	40284.285	1867.705	2413.482	37746375	37746375	CAF	0912-CAF-V2	2	3
983	r23c17	0	NaN	NaN	NaN	NaN	NaN	CAF	0912-CAF-V2	2	3
984	r24c17	2760	43859.815	1864.021	2634.225	121053090	121053090	CAF	0912-CAF-V2	2	3
985	r1c18	1109	41271.371	2014.054	88.767	45769950	45769950	CAF	0912-CAF-V2	2	3
986	r2c18	1778	42737.598	2012.247	200.342	75987450	75987450	CAF	0912-CAF-V2	2	3
987	r3c18	1153	42640.069	2010.088	313.331	49164000	49164000	CAF	0912-CAF-V2	2	3
988	r4c18	794	38129.887	2008.640	425.433	30275130	30275130	CAF	0912-CAF-V2	2	3
989	r5c18	0	NaN	NaN	NaN	NaN	NaN	CAF	0912-CAF-V2	2	3
990	r6c18	1921	44274.292	2004.875	648.942	85050915	85050915	CAF	0912-CAF-V2	2	3
991	r7c18	2335	44747.531	2003.707	760.152	104485485	104485485	CAF	0912-CAF-V2	2	3
992	r8c18	0	NaN	NaN	NaN	NaN	NaN	CAF	0912-CAF-V2	2	3
993	r9c18	1559	44141.007	2001.018	980.664	68815830	68815830	CAF	0912-CAF-V2	2	3
994	r10c18	0	NaN	NaN	NaN	NaN	NaN	CAF	0912-CAF-V2	2	3
995	r11c18	1483	43628.901	1996.957	1202.581	64701660	64701660	CAF	0912-CAF-V2	2	3
996	r12c18	2498	45810.679	1995.931	1312.997	114435075	114435075	CAF	0912-CAF-V2	2	3
997	r13c18	1289	44246.951	1993.215	1424.118	57034320	57034320	CAF	0912-CAF-V2	2	3
998	r14c18	2490	45479.916	1992.194	1534.274	113244990	113244990	CAF	0912-CAF-V2	2	3
999	r15c18	671	37829.687	1990.667	1644.832	25383720.000	25383720.000	CAF	0912-CAF-V2	2	3
1000	r16c18	0	NaN	NaN	NaN	NaN	NaN	CAF	0912-CAF-V2	2	3
1001	r17c18	2921	45848.843	1987.472	1863.474	133924470.000	133924470.000	CAF	0912-CAF-V2	2	3
1002	r18c18	72	31768.750	1986.347	1976.528	2287350	2287350	CAF	0912-CAF-V2	2	3
1003	r19c18	2163	44789.341	1984.036	2084.320	96879345	96879345	CAF	0912-CAF-V2	2	3
1004	r20c18	0	NaN	NaN	NaN	NaN	NaN	CAF	0912-CAF-V2	2	3
1005	r21c18	0	NaN	NaN	NaN	NaN	NaN	CAF	0912-CAF-V2	2	3
1006	r22c18	809	38804.759	1978.146	2415.793	31393050	31393050	CAF	0912-CAF-V2	2	3
1007	r23c18	2490	42795.964	1976.453	2525.666	106561950	106561950	CAF	0912-CAF-V2	2	3
1008	r24c18	1305	41903.241	1974.441	2636.482	54683730.000	54683730.000	CAF	0912-CAF-V2	2	3
1009	r1c19	2626	45160.053	2125.636	89.815	118590300.000	118590300.000	CAF	0912-CAF-V2	2	3
1010	r2c19	701	36304.215	2122.988	202.775	25449255	25449255	CAF	0912-CAF-V2	2	3
1011	r3c19	0	NaN	NaN	NaN	NaN	NaN	CAF	0912-CAF-V2	2	3
1012	r4c19	1770	42796.636	2119.919	427.289	75750045	75750045	CAF	0912-CAF-V2	2	3
1013	r5c19	1966	44053.001	2117.965	539.113	86608200	86608200	CAF	0912-CAF-V2	2	3
1014	r6c19	0	NaN	NaN	NaN	NaN	NaN	CAF	0912-CAF-V2	2	3
1015	r7c19	0	NaN	NaN	NaN	NaN	NaN	CAF	0912-CAF-V2	2	3
1016	r8c19	2810	45645.181	2111.717	873.340	128262960	128262960	CAF	0912-CAF-V2	2	3
1017	r9c19	1798	44129.466	2111.995	982.331	79344780	79344780	CAF	0912-CAF-V2	2	3
1018	r10c19	1646	44730.966	2109.270	1095.152	73627170	73627170	CAF	0912-CAF-V2	2	3
1019	r11c19	1156	43270.809	2108.279	1204.148	50021055	50021055	CAF	0912-CAF-V2	2	3
1020	r12c19	760	40402.066	2106.037	1314.717	30705570.000	30705570.000	CAF	0912-CAF-V2	2	3
1021	r13c19	2812	46171.504	2104.510	1426.052	129834270	129834270	CAF	0912-CAF-V2	2	3
1022	r14c19	55	29816.455	2097.682	1540.009	1639905	1639905	CAF	0912-CAF-V2	2	3
1023	r15c19	0	NaN	NaN	NaN	NaN	NaN	CAF	0912-CAF-V2	2	3
1024	r16c19	2782	45040.315	2098.522	1756.469	125302155	125302155	CAF	0912-CAF-V2	2	3
1025	r17c19	2071	44617.735	2098.614	1865.003	92403330	92403330	CAF	0912-CAF-V2	2	3
1026	r18c19	2111	44733.354	2095.975	1975.355	94432110	94432110	CAF	0912-CAF-V2	2	3
1027	r19c19	1929	44410.583	2094.671	2085.921	85668015	85668015	CAF	0912-CAF-V2	2	3
1028	r20c19	2264	44099.119	2092.236	2196.015	99840405.000	99840405.000	CAF	0912-CAF-V2	2	3
1029	r21c19	421	29857.411	2089.930	2307.134	12569970	12569970	CAF	0912-CAF-V2	2	3
1030	r22c19	2071	43526.690	2088.397	2416.935	90143775	90143775	CAF	0912-CAF-V2	2	3
1031	r23c19	2503	43253.216	2087.206	2527.965	108262800	108262800	CAF	0912-CAF-V2	2	3
1032	r24c19	626	36986.813	2084.155	2637.939	23153745.000	23153745.000	CAF	0912-CAF-V2	2	3
1033	r1c20	0	NaN	NaN	NaN	NaN	NaN	CAF	0912-CAF-V2	2	3
1034	r2c20	2161	44110.162	2235.384	204.763	95322060	95322060	CAF	0912-CAF-V2	2	3
1035	r3c20	2242	43605.341	2232.524	316.654	97763175	97763175	CAF	0912-CAF-V2	2	3
1036	r4c20	1033	41430.958	2231.251	428.757	42798180	42798180	CAF	0912-CAF-V2	2	3
1037	r5c20	2180	44034.289	2229.197	540.536	95994750	95994750	CAF	0912-CAF-V2	2	3
1038	r6c20	0	NaN	NaN	NaN	NaN	NaN	CAF	0912-CAF-V2	2	3
1039	r7c20	426	30213.908	2225.415	763.531	12871125	12871125	CAF	0912-CAF-V2	2	3
1040	r8c20	2038	44465.093	2223.463	875.024	90619860	90619860	CAF	0912-CAF-V2	2	3
1041	r9c20	2943	46307.324	2221.981	984.505	136282455	136282455	CAF	0912-CAF-V2	2	3
1042	r10c20	0	NaN	NaN	NaN	NaN	NaN	CAF	0912-CAF-V2	2	3
1043	r11c20	0	NaN	NaN	NaN	NaN	NaN	CAF	0912-CAF-V2	2	3
1044	r12c20	1696	44612.070	2217.307	1316.221	75662070	75662070	CAF	0912-CAF-V2	2	3
1045	r13c20	2092	44999.821	2215.563	1427.366	94139625	94139625	CAF	0912-CAF-V2	2	3
1046	r14c20	0	NaN	NaN	NaN	NaN	NaN	CAF	0912-CAF-V2	2	3
1047	r15c20	0	NaN	NaN	NaN	NaN	NaN	CAF	0912-CAF-V2	2	3
1048	r16c20	0	NaN	NaN	NaN	NaN	NaN	CAF	0912-CAF-V2	2	3
1049	r17c20	0	NaN	NaN	NaN	NaN	NaN	CAF	0912-CAF-V2	2	3
1050	r18c20	1539	43576.998	2207.601	1977.012	67065000	67065000	CAF	0912-CAF-V2	2	3
1051	r19c20	1423	44036.869	2204.385	2088.038	62664465.000	62664465.000	CAF	0912-CAF-V2	2	3
1052	r20c20	982	41724.700	2203.312	2197.886	40973655	40973655	CAF	0912-CAF-V2	2	3
1053	r21c20	2632	44547.880	2200.152	2307.949	117250020	117250020	CAF	0912-CAF-V2	2	3
1054	r22c20	2522	43374.266	2199.054	2419.125	109389900.000	109389900.000	CAF	0912-CAF-V2	2	3
1055	r23c20	0	NaN	NaN	NaN	NaN	NaN	CAF	0912-CAF-V2	2	3
1056	r24c20	0	NaN	NaN	NaN	NaN	NaN	CAF	0912-CAF-V2	2	3
1057	r1c21	171	30066.140	2347.365	92.734	5141310	5141310	CAF	0912-CAF-V2	2	3
1058	r2c21	0	NaN	NaN	NaN	NaN	NaN	CAF	0912-CAF-V2	2	3
1059	r3c21	2771	43992.147	2344.781	318.636	121902240	121902240	CAF	0912-CAF-V2	2	3
1060	r4c21	2180	43685.945	2342.770	431.140	95235360	95235360	CAF	0912-CAF-V2	2	3
1061	r5c21	0	NaN	NaN	NaN	NaN	NaN	CAF	0912-CAF-V2	2	3
1062	r6c21	1744	44665.063	2338.903	654.432	77895870	77895870	CAF	0912-CAF-V2	2	3
1063	r7c21	1743	45015.912	2336.384	765.751	78462735	78462735	CAF	0912-CAF-V2	2	3
1064	r8c21	2008	44685.956	2335.000	876.865	89729400	89729400	CAF	0912-CAF-V2	2	3
1065	r9c21	1701	44339.268	2334.130	986.367	75421095	75421095	CAF	0912-CAF-V2	2	3
1066	r10c21	0	NaN	NaN	NaN	NaN	NaN	CAF	0912-CAF-V2	2	3
1067	r11c21	1965	45167.443	2330.154	1207.360	88754025	88754025	CAF	0912-CAF-V2	2	3
1068	r12c21	783	39200.958	2327.937	1318.495	30694350	30694350	CAF	0912-CAF-V2	2	3
1069	r13c21	458	35548.559	2325.710	1428.801	16281240	16281240	CAF	0912-CAF-V2	2	3
1070	r14c21	0	NaN	NaN	NaN	NaN	NaN	CAF	0912-CAF-V2	2	3
1071	r15c21	3167	46022.709	2321.781	1649.638	145753920	145753920	CAF	0912-CAF-V2	2	3
1072	r16c21	1814	45015.653	2320.328	1760.510	81658395	81658395	CAF	0912-CAF-V2	2	3
1073	r17c21	0	NaN	NaN	NaN	NaN	NaN	CAF	0912-CAF-V2	2	3
1074	r18c21	2806	45110.736	2317.796	1979.057	126580725	126580725	CAF	0912-CAF-V2	2	3
1075	r19c21	186	31842.097	2316.613	2092.742	5922630	5922630	CAF	0912-CAF-V2	2	3
1076	r20c21	1653	44110.526	2313.492	2199.459	72914700	72914700	CAF	0912-CAF-V2	2	3
1077	r21c21	2547	43954.711	2311.503	2310.170	111952650	111952650	CAF	0912-CAF-V2	2	3
1078	r22c21	0	NaN	NaN	NaN	NaN	NaN	CAF	0912-CAF-V2	2	3
1079	r23c21	1156	41141.029	2307.525	2530.618	47559030	47559030	CAF	0912-CAF-V2	2	3
1080	r24c21	0	NaN	NaN	NaN	NaN	NaN	CAF	0912-CAF-V2	2	3
1081	r1c22	0	NaN	NaN	NaN	NaN	NaN	CAF	0912-CAF-V2	2	3
1082	r2c22	0	NaN	NaN	NaN	NaN	NaN	CAF	0912-CAF-V2	2	3
1083	r3c22	3105	44105.884	2456.656	320.517	136948770	136948770	CAF	0912-CAF-V2	2	3
1084	r4c22	0	NaN	NaN	NaN	NaN	NaN	CAF	0912-CAF-V2	2	3
1085	r5c22	1796	44480.178	2451.997	544.773	79886400	79886400	CAF	0912-CAF-V2	2	3
1086	r6c22	1339	44723.839	2450.305	655.974	59885220.000	59885220.000	CAF	0912-CAF-V2	2	3
1087	r7c22	0	NaN	NaN	NaN	NaN	NaN	CAF	0912-CAF-V2	2	3
1088	r8c22	2404	45046.111	2446.361	878.757	108290850	108290850	CAF	0912-CAF-V2	2	3
1089	r9c22	1612	44047.612	2445.538	987.132	71004750	71004750	CAF	0912-CAF-V2	2	3
1090	r10c22	788	39111.434	2443.156	1098.322	30819810	30819810	CAF	0912-CAF-V2	2	3
1091	r11c22	522	35070.805	2440.590	1209.228	18306960	18306960	CAF	0912-CAF-V2	2	3
1092	r12c22	2968	45961.430	2439.059	1319.830	136413525	136413525	CAF	0912-CAF-V2	2	3
1093	r13c22	44	29377.159	2440.159	1435.091	1292595	1292595	CAF	0912-CAF-V2	2	3
1094	r14c22	2176	45084.844	2435.396	1541.128	98104620	98104620	CAF	0912-CAF-V2	2	3
1095	r15c22	377	33398.236	2433.633	1652.914	12591135	12591135	CAF	0912-CAF-V2	2	3
1096	r16c22	2783	45515.897	2430.808	1761.664	126670740.000	126670740.000	CAF	0912-CAF-V2	2	3
1097	r17c22	1	26265.000	2419.500	1873.500	26265	26265	CAF	0912-CAF-V2	2	3
1098	r18c22	664	40137.154	2428.512	1980.172	26651070.000	26651070.000	CAF	0912-CAF-V2	2	3
1099	r19c22	2291	44942.665	2426.046	2091.138	102963645	102963645	CAF	0912-CAF-V2	2	3
1100	r20c22	1586	43224.269	2423.404	2200.919	68553690	68553690	CAF	0912-CAF-V2	2	3
1101	r21c22	1832	43131.886	2422.327	2312.140	79017615	79017615	CAF	0912-CAF-V2	2	3
1102	r22c22	1109	41645.248	2420.329	2422.285	46184580	46184580	CAF	0912-CAF-V2	2	3
1103	r23c22	0	NaN	NaN	NaN	NaN	NaN	CAF	0912-CAF-V2	2	3
1104	r24c22	1223	40824.395	2415.592	2643.833	49928235	49928235	CAF	0912-CAF-V2	2	3
1105	r1c23	2036	39953.590	2571.907	97.324	81345510	81345510	CAF	0912-CAF-V2	2	3
1106	r2c23	1522	43188.656	2569.513	209.804	65733135	65733135	CAF	0912-CAF-V2	2	3
1107	r3c23	1456	44154.931	2568.377	321.955	64289580.000	64289580.000	CAF	0912-CAF-V2	2	3
1108	r4c23	30	30489.500	2558.233	427.467	914685	914685	CAF	0912-CAF-V2	2	3
1109	r5c23	1272	42488.974	2562.442	545.481	54045975	54045975	CAF	0912-CAF-V2	2	3
1110	r6c23	1984	44164.483	2561.490	657.906	87622335	87622335	CAF	0912-CAF-V2	2	3
1111	r7c23	0	NaN	NaN	NaN	NaN	NaN	CAF	0912-CAF-V2	2	3
1112	r8c23	0	NaN	NaN	NaN	NaN	NaN	CAF	0912-CAF-V2	2	3
1113	r9c23	2148	44718.666	2556.270	989.265	96055695	96055695	CAF	0912-CAF-V2	2	3
1114	r10c23	2431	44763.776	2554.110	1099.736	108820740	108820740	CAF	0912-CAF-V2	2	3
1115	r11c23	1054	42754.355	2551.909	1210.924	45063090	45063090	CAF	0912-CAF-V2	2	3
1116	r12c23	160	36476.156	2547.000	1330.175	5836185	5836185	CAF	0912-CAF-V2	2	3
1117	r13c23	0	NaN	NaN	NaN	NaN	NaN	CAF	0912-CAF-V2	2	3
1118	r14c23	840	40075.679	2545.921	1543.010	33663570	33663570	CAF	0912-CAF-V2	2	3
1119	r15c23	2098	44088.625	2543.756	1653.259	92497935	92497935	CAF	0912-CAF-V2	2	3
1120	r16c23	2019	45429.153	2541.701	1763.888	91721460	91721460	CAF	0912-CAF-V2	2	3
1121	r17c23	1922	44645.565	2540.787	1872.303	85808775	85808775	CAF	0912-CAF-V2	2	3
1122	r18c23	811	40716.677	2538.494	1982.652	33021225	33021225	CAF	0912-CAF-V2	2	3
1123	r19c23	1104	42214.511	2537.066	2092.483	46604820	46604820	CAF	0912-CAF-V2	2	3
1124	r20c23	1641	43853.940	2535.087	2203.758	71964315	71964315	CAF	0912-CAF-V2	2	3
1125	r21c23	0	NaN	NaN	NaN	NaN	NaN	CAF	0912-CAF-V2	2	3
1126	r22c23	2447	44547.156	2530.673	2424.142	109006890	109006890	CAF	0912-CAF-V2	2	3
1127	r23c23	0	NaN	NaN	NaN	NaN	NaN	CAF	0912-CAF-V2	2	3
1128	r24c23	2715	44300.591	2525.826	2644.750	120276105	120276105	CAF	0912-CAF-V2	2	3
1129	r1c24	2163	43777.004	2682.957	99.580	94689660	94689660	CAF	0912-CAF-V2	2	3
1130	r2c24	139	30893.525	2673.356	214.644	4294200	4294200	CAF	0912-CAF-V2	2	3
1131	r3c24	2051	42786.165	2678.374	323.988	87754425	87754425	CAF	0912-CAF-V2	2	3
1132	r4c24	417	34694.676	2675.529	435.486	14467680	14467680	CAF	0912-CAF-V2	2	3
1133	r5c24	0	NaN	NaN	NaN	NaN	NaN	CAF	0912-CAF-V2	2	3
1134	r6c24	1778	44352.073	2671.235	659.698	78857985	78857985	CAF	0912-CAF-V2	2	3
1135	r7c24	1979	43774.699	2670.287	770.953	86630130	86630130	CAF	0912-CAF-V2	2	3
1136	r8c24	1974	44805.464	2667.785	882.415	88445985	88445985	CAF	0912-CAF-V2	2	3
1137	r9c24	1125	41838.587	2666.726	991.319	47068410	47068410	CAF	0912-CAF-V2	2	3
1138	r10c24	535	35239.093	2664.569	1102.302	18852915	18852915	CAF	0912-CAF-V2	2	3
1139	r11c24	2598	44609.099	2661.980	1212.885	115894440	115894440	CAF	0912-CAF-V2	2	3
1140	r12c24	2045	43823.589	2659.857	1323.082	89619240	89619240	CAF	0912-CAF-V2	2	3
1141	r13c24	0	NaN	NaN	NaN	NaN	NaN	CAF	0912-CAF-V2	2	3
1142	r14c24	2240	43826.759	2657.042	1544.328	98171940	98171940	CAF	0912-CAF-V2	2	3
1143	r15c24	2376	43354.400	2654.601	1655.378	103010055	103010055	CAF	0912-CAF-V2	2	3
1144	r16c24	0	NaN	NaN	NaN	NaN	NaN	CAF	0912-CAF-V2	2	3
1145	r17c24	1989	44199.744	2650.145	1874.713	87913290	87913290	CAF	0912-CAF-V2	2	3
1146	r18c24	770	40406.240	2647.971	1984.490	31112805	31112805	CAF	0912-CAF-V2	2	3
1147	r19c24	2331	44137.098	2646.657	2095.003	102883575	102883575	CAF	0912-CAF-V2	2	3
1148	r20c24	30	31118.500	2641.867	2198.800	933555	933555	CAF	0912-CAF-V2	2	3
1149	r21c24	0	NaN	NaN	NaN	NaN	NaN	CAF	0912-CAF-V2	2	3
1150	r22c24	1041	41695.562	2640.179	2426.479	43405080	43405080	CAF	0912-CAF-V2	2	3
1151	r23c24	2281	43316.350	2639.330	2536.492	98804595	98804595	CAF	0912-CAF-V2	2	3
1152	r24c24	1815	41277.264	2637.592	2647.258	74918235	74918235	CAF	0912-CAF-V2	2	3
1153	r1c1	2812	36055.386	84.921	59.564	101387745	101387745	COP	0912-COP-V1	1	3
1154	r2c1	3901	37050.304	82.548	176.332	144533235	144533235	COP	0912-COP-V1	1	3
1155	r3c1	0	NaN	NaN	NaN	NaN	NaN	COP	0912-COP-V1	1	3
1156	r4c1	0	NaN	NaN	NaN	NaN	NaN	COP	0912-COP-V1	1	3
1157	r5c1	3052	37078.771	84.613	512.891	113164410.000	113164410.000	COP	0912-COP-V1	1	3
1158	r6c1	4590	38096.222	85.653	626.321	174861660	174861660	COP	0912-COP-V1	1	3
1159	r7c1	1085	34510.548	86.294	737.117	37443945	37443945	COP	0912-COP-V1	1	3
1160	r8c1	1257	35419.439	91.785	852.404	44522235	44522235	COP	0912-COP-V1	1	3
1161	r9c1	3179	36836.952	84.009	960.274	117104670.000	117104670.000	COP	0912-COP-V1	1	3
1162	r10c1	2114	39952.131	86.290	1072.800	84458805	84458805	COP	0912-COP-V1	1	3
1163	r11c1	0	NaN	NaN	NaN	NaN	NaN	COP	0912-COP-V1	1	3
1164	r12c1	0	NaN	NaN	NaN	NaN	NaN	COP	0912-COP-V1	1	3
1165	r13c1	3414	38351.656	85.868	1402.658	130932555	130932555	COP	0912-COP-V1	1	3
1166	r14c1	1481	35997.529	87.786	1518.857	53312340	53312340	COP	0912-COP-V1	1	3
1167	r15c1	3758	38895.575	85.707	1630.078	146169570	146169570	COP	0912-COP-V1	1	3
1168	r16c1	1403	36021.158	79.821	1739.024	50537685	50537685	COP	0912-COP-V1	1	3
1169	r17c1	2346	36594.457	83.486	1848.019	85850595	85850595	COP	0912-COP-V1	1	3
1170	r18c1	2109	39910.341	85.858	1959.999	84170910	84170910	COP	0912-COP-V1	1	3
1171	r19c1	0	NaN	NaN	NaN	NaN	NaN	COP	0912-COP-V1	1	3
1172	r20c1	0	NaN	NaN	NaN	NaN	NaN	COP	0912-COP-V1	1	3
1173	r21c1	2581	36505.211	83.988	2292.534	94219950	94219950	COP	0912-COP-V1	1	3
1174	r22c1	1865	34874.155	85.197	2405.379	65040300.000	65040300.000	COP	0912-COP-V1	1	3
1175	r23c1	2530	36687.445	83.032	2515.055	92819235.000	92819235.000	COP	0912-COP-V1	1	3
1176	r24c1	4776	35572.660	81.357	2626.010	169895025	169895025	COP	0912-COP-V1	1	3
1177	r1c2	2389	37032.319	194.359	65.337	88470210	88470210	COP	0912-COP-V1	1	3
1178	r2c2	2306	36768.435	197.195	176.629	84788010	84788010	COP	0912-COP-V1	1	3
1179	r3c2	4032	37971.410	198.035	289.254	153100725	153100725	COP	0912-COP-V1	1	3
1180	r4c2	4455	37656.088	197.214	402.145	167757870.000	167757870.000	COP	0912-COP-V1	1	3
1181	r5c2	2891	38105.344	199.114	514.925	110162550	110162550	COP	0912-COP-V1	1	3
1182	r6c2	2731	37421.974	199.364	627.521	102199410	102199410	COP	0912-COP-V1	1	3
1183	r7c2	2993	38560.124	198.112	739.852	115410450	115410450	COP	0912-COP-V1	1	3
1184	r8c2	4543	39787.185	198.311	851.230	180753180	180753180	COP	0912-COP-V1	1	3
1185	r9c2	3142	38547.852	201.511	961.763	121117350.000	121117350.000	COP	0912-COP-V1	1	3
1186	r10c2	2240	37708.694	199.851	1072.271	84467475	84467475	COP	0912-COP-V1	1	3
1187	r11c2	3259	39435.410	200.835	1184.804	128520000.000	128520000.000	COP	0912-COP-V1	1	3
1188	r12c2	4225	39509.308	200.447	1295.442	166926825	166926825	COP	0912-COP-V1	1	3
1189	r13c2	2404	39754.012	201.274	1406.940	95568645	95568645	COP	0912-COP-V1	1	3
1190	r14c2	4708	38774.137	198.476	1517.973	182548635	182548635	COP	0912-COP-V1	1	3
1191	r15c2	2613	39509.483	200.386	1629.480	103238280	103238280	COP	0912-COP-V1	1	3
1192	r16c2	1916	38051.563	199.034	1739.623	72906795	72906795	COP	0912-COP-V1	1	3
1193	r17c2	1953	38311.759	200.606	1850.532	74822865	74822865	COP	0912-COP-V1	1	3
1194	r18c2	3527	39674.226	199.649	1959.713	139930995	139930995	COP	0912-COP-V1	1	3
1195	r19c2	2757	38167.682	199.489	2072.289	105228300	105228300	COP	0912-COP-V1	1	3
1196	r20c2	0	NaN	NaN	NaN	NaN	NaN	COP	0912-COP-V1	1	3
1197	r21c2	1966	36025.170	196.944	2295.062	70825485	70825485	COP	0912-COP-V1	1	3
1198	r22c2	3754	37207.788	194.919	2404.938	139678035	139678035	COP	0912-COP-V1	1	3
1199	r23c2	1510	37296.368	195.166	2515.385	56317515	56317515	COP	0912-COP-V1	1	3
1200	r24c2	3661	37168.705	195.026	2627.799	136074630	136074630	COP	0912-COP-V1	1	3
1201	r1c3	3703	37285.641	310.389	62.915	138068730	138068730	COP	0912-COP-V1	1	3
1202	r2c3	3351	37572.131	311.853	177.612	125904210.000	125904210.000	COP	0912-COP-V1	1	3
1203	r3c3	0	NaN	NaN	NaN	NaN	NaN	COP	0912-COP-V1	1	3
1204	r4c3	3677	36675.685	311.822	404.300	134856495	134856495	COP	0912-COP-V1	1	3
1205	r5c3	2053	39016.118	312.644	516.892	80100090	80100090	COP	0912-COP-V1	1	3
1206	r6c3	3100	39106.389	311.989	628.397	121229805	121229805	COP	0912-COP-V1	1	3
1207	r7c3	3110	36930.559	312.888	739.991	114854040	114854040	COP	0912-COP-V1	1	3
1208	r8c3	4543	39818.112	312.811	853.022	180893685	180893685	COP	0912-COP-V1	1	3
1209	r9c3	3274	40183.841	313.804	963.253	131561895	131561895	COP	0912-COP-V1	1	3
1210	r10c3	0	NaN	NaN	NaN	NaN	NaN	COP	0912-COP-V1	1	3
1211	r11c3	3202	38814.233	314.736	1185.733	124283175	124283175	COP	0912-COP-V1	1	3
1212	r12c3	0	NaN	NaN	NaN	NaN	NaN	COP	0912-COP-V1	1	3
1213	r13c3	0	NaN	NaN	NaN	NaN	NaN	COP	0912-COP-V1	1	3
1214	r14c3	3342	39671.728	313.214	1519.059	132582915	132582915	COP	0912-COP-V1	1	3
1215	r15c3	3137	40248.462	312.597	1631.023	126259425.000	126259425.000	COP	0912-COP-V1	1	3
1216	r16c3	0	NaN	NaN	NaN	NaN	NaN	COP	0912-COP-V1	1	3
1217	r17c3	4992	40541.629	312.573	1849.209	202383810.000	202383810.000	COP	0912-COP-V1	1	3
1218	r18c3	3527	38810.826	312.539	1960.979	136885785	136885785	COP	0912-COP-V1	1	3
1219	r19c3	1346	36757.322	311.654	2072.837	49475355	49475355	COP	0912-COP-V1	1	3
1220	r20c3	2998	37466.798	310.340	2183.459	112325460	112325460	COP	0912-COP-V1	1	3
1221	r21c3	2631	37400.194	309.918	2293.846	98399910.000	98399910.000	COP	0912-COP-V1	1	3
1222	r22c3	2425	38065.348	309.049	2405.196	92308470	92308470	COP	0912-COP-V1	1	3
1223	r23c3	3721	37048.944	308.720	2515.993	137859120	137859120	COP	0912-COP-V1	1	3
1224	r24c3	3868	37818.781	307.481	2627.923	146283045	146283045	COP	0912-COP-V1	1	3
1225	r1c4	3146	38098.832	424.105	65.526	119858925	119858925	COP	0912-COP-V1	1	3
1226	r2c4	4397	37880.984	424.554	179.558	166562685	166562685	COP	0912-COP-V1	1	3
1227	r3c4	2102	37313.827	424.608	292.046	78433665	78433665	COP	0912-COP-V1	1	3
1228	r4c4	3676	37414.244	426.350	404.797	137534760	137534760	COP	0912-COP-V1	1	3
1229	r5c4	3390	39043.358	425.444	516.586	132356985.000	132356985.000	COP	0912-COP-V1	1	3
1230	r6c4	3572	38995.368	425.897	629.962	139291455	139291455	COP	0912-COP-V1	1	3
1231	r7c4	3528	38370.706	425.953	741.586	135371850	135371850	COP	0912-COP-V1	1	3
1232	r8c4	1994	36941.878	426.320	853.684	73662105	73662105	COP	0912-COP-V1	1	3
1233	r9c4	2953	38900.237	426.602	962.800	114872400	114872400	COP	0912-COP-V1	1	3
1234	r10c4	3896	37963.976	425.537	1075.047	147907650	147907650	COP	0912-COP-V1	1	3
1235	r11c4	4439	38474.669	425.070	1186.155	170789055	170789055	COP	0912-COP-V1	1	3
1236	r12c4	2361	39975.921	425.239	1298.040	94383150	94383150	COP	0912-COP-V1	1	3
1237	r13c4	4867	39433.992	425.711	1408.379	191925240	191925240	COP	0912-COP-V1	1	3
1238	r14c4	3989	40738.376	426.072	1520.384	162505380	162505380	COP	0912-COP-V1	1	3
1239	r15c4	1839	37125.449	424.982	1630.601	68273700	68273700	COP	0912-COP-V1	1	3
1240	r16c4	2411	37839.737	424.253	1741.759	91231605	91231605	COP	0912-COP-V1	1	3
1241	r17c4	1708	38947.816	424.898	1851.315	66522870	66522870	COP	0912-COP-V1	1	3
1242	r18c4	4613	39224.561	424.126	1961.026	180942900	180942900	COP	0912-COP-V1	1	3
1243	r19c4	3364	38927.069	422.843	2072.007	130950660.000	130950660.000	COP	0912-COP-V1	1	3
1244	r20c4	1760	37119.307	422.927	2182.824	65329980	65329980	COP	0912-COP-V1	1	3
1245	r21c4	3628	38746.294	421.737	2294.006	140571555	140571555	COP	0912-COP-V1	1	3
1246	r22c4	2024	36523.962	421.261	2405.510	73924500	73924500	COP	0912-COP-V1	1	3
1247	r23c4	2073	35916.498	420.844	2516.003	74454900	74454900	COP	0912-COP-V1	1	3
1248	r24c4	2938	37710.230	420.888	2627.058	110792655.000	110792655.000	COP	0912-COP-V1	1	3
1249	r1c5	4449	38438.628	537.699	66.847	171013455	171013455	COP	0912-COP-V1	1	3
1250	r2c5	3306	37121.166	538.784	180.809	122722575	122722575	COP	0912-COP-V1	1	3
1251	r3c5	2180	39261.578	538.482	293.908	85590240	85590240	COP	0912-COP-V1	1	3
1252	r4c5	0	NaN	NaN	NaN	NaN	NaN	COP	0912-COP-V1	1	3
1253	r5c5	1083	33688.961	536.358	522.546	36485145	36485145	COP	0912-COP-V1	1	3
1254	r6c5	4671	39499.942	540.391	630.558	184504230	184504230	COP	0912-COP-V1	1	3
1255	r7c5	3474	39507.824	538.123	743.022	137250180	137250180	COP	0912-COP-V1	1	3
1256	r8c5	3126	40106.540	539.028	854.470	125373045	125373045	COP	0912-COP-V1	1	3
1257	r9c5	1815	39086.512	538.844	963.526	70942020	70942020	COP	0912-COP-V1	1	3
1258	r10c5	4531	39339.223	539.468	1075.443	178246020	178246020	COP	0912-COP-V1	1	3
1259	r11c5	2268	39365.681	538.488	1187.225	89281365	89281365	COP	0912-COP-V1	1	3
1260	r12c5	4034	39476.263	538.442	1298.893	159247245	159247245	COP	0912-COP-V1	1	3
1261	r13c5	3188	40102.589	437.388	1408.143	127847055	127847055	COP	0912-COP-V1	1	3
1262	r14c5	0	NaN	NaN	NaN	NaN	NaN	COP	0912-COP-V1	1	3
1263	r15c5	3090	39937.786	537.151	1631.232	123407760.000	123407760.000	COP	0912-COP-V1	1	3
1264	r16c5	2006	38744.237	536.855	1741.598	77720940	77720940	COP	0912-COP-V1	1	3
1265	r17c5	1845	38839.333	537.118	1851.154	71658570	71658570	COP	0912-COP-V1	1	3
1266	r18c5	3477	39623.054	537.770	1961.677	137769360	137769360	COP	0912-COP-V1	1	3
1267	r19c5	4325	38382.718	535.006	2073.174	166005255	166005255	COP	0912-COP-V1	1	3
1268	r20c5	2182	37751.453	535.310	2183.649	82373670	82373670	COP	0912-COP-V1	1	3
1269	r21c5	5546	38801.197	533.700	2295.588	215191440.000	215191440.000	COP	0912-COP-V1	1	3
1270	r22c5	3840	37890.609	533.891	2405.765	145499940	145499940	COP	0912-COP-V1	1	3
1271	r23c5	1871	35366.088	531.991	2515.910	66169950.000	66169950.000	COP	0912-COP-V1	1	3
1272	r24c5	387	29272.946	528.823	2628.973	11328630	11328630	COP	0912-COP-V1	1	3
1273	r1c6	4005	37681.551	651.576	68.188	150914610	150914610	COP	0912-COP-V1	1	3
1274	r2c6	2629	37275.491	651.143	182.020	97997265.000	97997265.000	COP	0912-COP-V1	1	3
1275	r3c6	0	NaN	NaN	NaN	NaN	NaN	COP	0912-COP-V1	1	3
1276	r4c6	4655	38478.213	651.003	407.411	179116080	179116080	COP	0912-COP-V1	1	3
1277	r5c6	2487	37994.077	650.721	520.323	94491270	94491270	COP	0912-COP-V1	1	3
1278	r6c6	0	NaN	NaN	NaN	NaN	NaN	COP	0912-COP-V1	1	3
1279	r7c6	3615	38810.647	651.617	743.558	140300490	140300490	COP	0912-COP-V1	1	3
1280	r8c6	3721	40786.500	651.126	857.015	151766565	151766565	COP	0912-COP-V1	1	3
1281	r9c6	0	NaN	NaN	NaN	NaN	NaN	COP	0912-COP-V1	1	3
1282	r10c6	1504	38029.927	657.026	1072.888	57197010	57197010	COP	0912-COP-V1	1	3
1283	r11c6	3565	39664.338	651.287	1188.158	141403365	141403365	COP	0912-COP-V1	1	3
1284	r12c6	3408	37897.280	650.060	1299.352	129153930.000	129153930.000	COP	0912-COP-V1	1	3
1285	r13c6	3941	40489.872	649.387	1412.018	159570585	159570585	COP	0912-COP-V1	1	3
1286	r14c6	613	32940.343	648.477	1519.888	20192430.000	20192430.000	COP	0912-COP-V1	1	3
1287	r15c6	2802	37675.294	649.768	1631.382	105566175	105566175	COP	0912-COP-V1	1	3
1288	r16c6	3649	41195.393	647.982	1742.845	150321990	150321990	COP	0912-COP-V1	1	3
1289	r17c6	2461	39038.625	649.662	1851.142	96074055	96074055	COP	0912-COP-V1	1	3
1290	r18c6	3444	39832.792	647.932	1961.805	137184135	137184135	COP	0912-COP-V1	1	3
1291	r19c6	3040	37938.548	648.327	2072.917	115333185	115333185	COP	0912-COP-V1	1	3
1292	r20c6	2109	37025.903	647.441	2183.525	78087630	78087630	COP	0912-COP-V1	1	3
1293	r21c6	2667	38221.316	646.344	2295.173	101936250	101936250	COP	0912-COP-V1	1	3
1294	r22c6	3272	37051.219	645.127	2406.061	121231590	121231590	COP	0912-COP-V1	1	3
1295	r23c6	2671	36503.474	644.603	2516.443	97500780	97500780	COP	0912-COP-V1	1	3
1296	r24c6	4905	38857.425	643.238	2628.945	190595670	190595670	COP	0912-COP-V1	1	3
1297	r1c7	2863	35974.684	763.604	69.627	102995520	102995520	COP	0912-COP-V1	1	3
1298	r2c7	4833	38672.942	763.726	183.951	186906330	186906330	COP	0912-COP-V1	1	3
1299	r3c7	3565	39212.705	763.659	296.313	139793295	139793295	COP	0912-COP-V1	1	3
1300	r4c7	0	NaN	NaN	NaN	NaN	NaN	COP	0912-COP-V1	1	3
1301	r5c7	4411	39282.082	763.506	521.380	173273265.000	173273265.000	COP	0912-COP-V1	1	3
1302	r6c7	2007	38012.025	762.876	633.247	76290135	76290135	COP	0912-COP-V1	1	3
1303	r7c7	3845	38083.736	763.215	745.180	146431965	146431965	COP	0912-COP-V1	1	3
1304	r8c7	2820	39996.298	762.922	857.729	112789560	112789560	COP	0912-COP-V1	1	3
1305	r9c7	0	NaN	NaN	NaN	NaN	NaN	COP	0912-COP-V1	1	3
1306	r10c7	4470	39602.013	762.838	1076.684	177021000	177021000	COP	0912-COP-V1	1	3
1307	r11c7	3282	40117.281	762.970	1188.898	131664915.000	131664915.000	COP	0912-COP-V1	1	3
1308	r12c7	3789	38504.394	762.266	1300.862	145893150	145893150	COP	0912-COP-V1	1	3
1309	r13c7	4147	39052.509	761.681	1411.512	161950755	161950755	COP	0912-COP-V1	1	3
1310	r14c7	2889	40096.345	759.375	1522.725	115838340	115838340	COP	0912-COP-V1	1	3
1311	r15c7	2173	40080.062	761.541	1634.135	87093975	87093975	COP	0912-COP-V1	1	3
1312	r16c7	2160	38209.625	763.112	1741.069	82532790	82532790	COP	0912-COP-V1	1	3
1313	r17c7	2637	39219.909	761.987	1852.421	103422900	103422900	COP	0912-COP-V1	1	3
1314	r18c7	2844	39705.849	759.990	1963.134	112923435	112923435	COP	0912-COP-V1	1	3
1315	r19c7	3099	38740.663	760.065	2073.580	120057315	120057315	COP	0912-COP-V1	1	3
1316	r20c7	3212	38860.190	758.057	2185.271	124818930	124818930	COP	0912-COP-V1	1	3
1317	r21c7	2019	37420.082	757.503	2295.170	75551145	75551145	COP	0912-COP-V1	1	3
1318	r22c7	2437	38126.319	756.331	2406.230	92913840	92913840	COP	0912-COP-V1	1	3
1319	r23c7	3050	37189.534	755.595	2518.044	113428080.000	113428080.000	COP	0912-COP-V1	1	3
1320	r24c7	1281	36109.473	755.347	2629.152	46256235	46256235	COP	0912-COP-V1	1	3
1321	r1c8	0	NaN	NaN	NaN	NaN	NaN	COP	0912-COP-V1	1	3
1322	r2c8	0	NaN	NaN	NaN	NaN	NaN	COP	0912-COP-V1	1	3
1323	r3c8	2131	38156.424	873.549	300.370	81311340	81311340	COP	0912-COP-V1	1	3
1324	r4c8	2616	38923.761	875.729	409.990	101824560.000	101824560.000	COP	0912-COP-V1	1	3
1325	r5c8	3476	39673.701	875.545	522.129	137905785	137905785	COP	0912-COP-V1	1	3
1326	r6c8	0	NaN	NaN	NaN	NaN	NaN	COP	0912-COP-V1	1	3
1327	r7c8	3378	38390.031	875.187	745.437	129681525	129681525	COP	0912-COP-V1	1	3
1328	r8c8	4060	40038.454	875.257	859.047	162556125	162556125	COP	0912-COP-V1	1	3
1329	r9c8	0	NaN	NaN	NaN	NaN	NaN	COP	0912-COP-V1	1	3
1330	r10c8	3909	39742.034	875.743	1078.045	155351610	155351610	COP	0912-COP-V1	1	3
1331	r11c8	3735	40665.092	874.891	1190.055	151884120	151884120	COP	0912-COP-V1	1	3
1332	r12c8	1483	38075.472	875.190	1300.052	56465925	56465925	COP	0912-COP-V1	1	3
1333	r13c8	3224	39642.455	873.584	1411.422	127807275.000	127807275.000	COP	0912-COP-V1	1	3
1334	r14c8	4305	39908.951	873.056	1523.847	171808035	171808035	COP	0912-COP-V1	1	3
1335	r15c8	0	NaN	NaN	NaN	NaN	NaN	COP	0912-COP-V1	1	3
1336	r16c8	2198	39485.091	872.824	1743.482	86788230	86788230	COP	0912-COP-V1	1	3
1337	r17c8	3672	40169.028	872.094	1852.841	147500670	147500670	COP	0912-COP-V1	1	3
1338	r18c8	2527	36384.877	872.390	1964.110	91944585	91944585	COP	0912-COP-V1	1	3
1339	r19c8	1240	38397.242	870.924	2074.380	47612580	47612580	COP	0912-COP-V1	1	3
1340	r20c8	4279	39670.527	870.183	2185.151	169750185	169750185	COP	0912-COP-V1	1	3
1341	r21c8	3174	38111.092	869.879	2295.093	120964605	120964605	COP	0912-COP-V1	1	3
1342	r22c8	3335	38369.280	868.331	2406.388	127961550	127961550	COP	0912-COP-V1	1	3
1343	r23c8	1878	37077.788	867.934	2517.235	69632085	69632085	COP	0912-COP-V1	1	3
1344	r24c8	2976	35843.695	865.182	2629.387	106670835	106670835	COP	0912-COP-V1	1	3
1345	r1c9	4587	39017.835	988.150	72.814	178974810	178974810	COP	0912-COP-V1	1	3
1346	r2c9	3512	38953.065	988.497	186.408	136803165	136803165	COP	0912-COP-V1	1	3
1347	r3c9	2665	37032.794	988.528	299.626	98692395.000	98692395.000	COP	0912-COP-V1	1	3
1348	r4c9	2629	38975.911	988.933	412.127	102467670	102467670	COP	0912-COP-V1	1	3
1349	r5c9	3670	37294.549	987.632	524.178	136870995	136870995	COP	0912-COP-V1	1	3
1350	r6c9	1658	38469.626	986.884	635.336	63782640.000	63782640.000	COP	0912-COP-V1	1	3
1351	r7c9	3254	38133.628	986.703	747.090	124086825	124086825	COP	0912-COP-V1	1	3
1352	r8c9	3807	39415.686	986.939	859.645	150055515	150055515	COP	0912-COP-V1	1	3
1353	r9c9	0	NaN	NaN	NaN	NaN	NaN	COP	0912-COP-V1	1	3
1354	r10c9	2602	37878.280	988.002	1078.752	98559285	98559285	COP	0912-COP-V1	1	3
1355	r11c9	4409	40224.703	987.805	1190.450	177350715	177350715	COP	0912-COP-V1	1	3
1356	r12c9	4261	39618.897	986.034	1302.641	168816120	168816120	COP	0912-COP-V1	1	3
1357	r13c9	2506	39966.620	986.118	1412.844	100156350	100156350	COP	0912-COP-V1	1	3
1358	r14c9	4147	38855.187	985.058	1524.339	161132460	161132460	COP	0912-COP-V1	1	3
1359	r15c9	1590	39665.651	984.277	1633.532	63068385	63068385	COP	0912-COP-V1	1	3
1360	r16c9	3788	40353.211	983.331	1745.505	152857965	152857965	COP	0912-COP-V1	1	3
1361	r17c9	1531	37425.539	983.546	1854.128	57298500.000	57298500.000	COP	0912-COP-V1	1	3
1362	r18c9	4167	39430.760	983.180	1964.219	164307975	164307975	COP	0912-COP-V1	1	3
1363	r19c9	2293	39071.939	981.764	2075.464	89591955	89591955	COP	0912-COP-V1	1	3
1364	r20c9	4199	39278.138	982.392	2185.988	164928900	164928900	COP	0912-COP-V1	1	3
1365	r21c9	1119	36591.247	981.490	2295.170	40945605	40945605	COP	0912-COP-V1	1	3
1366	r22c9	4347	39300.504	980.293	2407.289	170839290	170839290	COP	0912-COP-V1	1	3
1367	r23c9	2832	37700.742	978.706	2517.248	106768500	106768500	COP	0912-COP-V1	1	3
1368	r24c9	3322	36245.387	976.787	2629.229	120407175.000	120407175.000	COP	0912-COP-V1	1	3
1369	r1c10	3711	38675.825	1100.992	74.770	143525985	143525985	COP	0912-COP-V1	1	3
1370	r2c10	3208	37321.412	1101.570	188.414	119727090	119727090	COP	0912-COP-V1	1	3
1371	r3c10	2032	36910.874	1099.110	302.781	75002895	75002895	COP	0912-COP-V1	1	3
1372	r4c10	3959	39437.531	1101.013	412.532	156133185	156133185	COP	0912-COP-V1	1	3
1373	r5c10	2596	38998.105	1099.382	524.851	101239080	101239080	COP	0912-COP-V1	1	3
1374	r6c10	3524	39144.598	1099.799	636.971	137945565	137945565	COP	0912-COP-V1	1	3
1375	r7c10	3980	39810.049	1099.975	749.154	158443995	158443995	COP	0912-COP-V1	1	3
1376	r8c10	2137	38989.345	1099.297	860.361	83320230	83320230	COP	0912-COP-V1	1	3
1377	r9c10	3384	40917.629	1099.324	970.022	138465255	138465255	COP	0912-COP-V1	1	3
1378	r10c10	0	NaN	NaN	NaN	NaN	NaN	COP	0912-COP-V1	1	3
1379	r11c10	3200	41002.247	996.653	1189.857	131207190.000	131207190.000	COP	0912-COP-V1	1	3
1380	r12c10	2758	38625.288	1097.831	1302.984	106528545	106528545	COP	0912-COP-V1	1	3
1381	r13c10	0	NaN	NaN	NaN	NaN	NaN	COP	0912-COP-V1	1	3
1382	r14c10	1725	37031.913	1095.526	1525.192	63880050.000	63880050.000	COP	0912-COP-V1	1	3
1383	r15c10	3321	42274.639	1095.724	1635.490	140394075	140394075	COP	0912-COP-V1	1	3
1384	r16c10	1966	38584.250	1095.043	1746.232	75856635	75856635	COP	0912-COP-V1	1	3
1385	r17c10	3162	39581.371	1095.479	1854.694	125156295.000	125156295.000	COP	0912-COP-V1	1	3
1386	r18c10	0	NaN	NaN	NaN	NaN	NaN	COP	0912-COP-V1	1	3
1387	r19c10	3091	38898.843	1094.008	2075.365	120236325.000	120236325.000	COP	0912-COP-V1	1	3
1388	r20c10	2171	37630.412	1092.304	2184.820	81695625	81695625	COP	0912-COP-V1	1	3
1389	r21c10	0	NaN	NaN	NaN	NaN	NaN	COP	0912-COP-V1	1	3
1390	r22c10	2257	40574.036	1090.436	2406.871	91575600	91575600	COP	0912-COP-V1	1	3
1391	r23c10	0	NaN	NaN	NaN	NaN	NaN	COP	0912-COP-V1	1	3
1392	r24c10	4885	36198.881	1089.669	2629.956	176831535.000	176831535.000	COP	0912-COP-V1	1	3
1393	r1c11	3961	39027.425	1213.726	75.829	154587630	154587630	COP	0912-COP-V1	1	3
1394	r2c11	1485	37301.606	1214.159	191.130	55392885.000	55392885.000	COP	0912-COP-V1	1	3
1395	r3c11	4278	39314.884	1212.997	301.373	168189075	168189075	COP	0912-COP-V1	1	3
1396	r4c11	2309	36720.883	1212.232	414.223	84788520	84788520	COP	0912-COP-V1	1	3
1397	r5c11	4317	39668.419	1211.725	526.479	171248565	171248565	COP	0912-COP-V1	1	3
1398	r6c11	2104	39158.619	1211.240	637.685	82389735	82389735	COP	0912-COP-V1	1	3
1399	r7c11	1349	37373.095	1211.252	749.698	50416305	50416305	COP	0912-COP-V1	1	3
1400	r8c11	4116	40168.324	1210.872	861.327	165332820	165332820	COP	0912-COP-V1	1	3
1401	r9c11	3012	40313.282	1210.979	970.741	121423605.000	121423605.000	COP	0912-COP-V1	1	3
1402	r10c11	4177	40281.026	1210.282	1081.961	168253845	168253845	COP	0912-COP-V1	1	3
1403	r11c11	0	NaN	NaN	NaN	NaN	NaN	COP	0912-COP-V1	1	3
1404	r12c11	3359	41045.662	1208.845	1304.151	137872380	137872380	COP	0912-COP-V1	1	3
1405	r13c11	0	NaN	NaN	NaN	NaN	NaN	COP	0912-COP-V1	1	3
1406	r14c11	4238	41057.768	1207.387	1524.758	174002820	174002820	COP	0912-COP-V1	1	3
1407	r15c11	3660	37960.303	1206.396	1636.337	138934710	138934710	COP	0912-COP-V1	1	3
1408	r16c11	1912	37622.503	1206.233	1747.528	71934225	71934225	COP	0912-COP-V1	1	3
1409	r17c11	0	NaN	NaN	NaN	NaN	NaN	COP	0912-COP-V1	1	3
1410	r18c11	3857	37145.176	1204.835	1965.669	143268945	143268945	COP	0912-COP-V1	1	3
1411	r19c11	3493	40809.271	1204.405	2076.529	142546785	142546785	COP	0912-COP-V1	1	3
1412	r20c11	0	NaN	NaN	NaN	NaN	NaN	COP	0912-COP-V1	1	3
1413	r21c11	4155	39387.159	1202.437	2296.957	163653645	163653645	COP	0912-COP-V1	1	3
1414	r22c11	2502	37154.478	1201.339	2408.001	92960505	92960505	COP	0912-COP-V1	1	3
1415	r23c11	2180	37767.839	1201.088	2518.129	82333890	82333890	COP	0912-COP-V1	1	3
1416	r24c11	3214	37075.842	1200.596	2629.290	119161755.000	119161755.000	COP	0912-COP-V1	1	3
1417	r1c12	5140	38279.866	1326.052	77.244	196758510	196758510	COP	0912-COP-V1	1	3
1418	r2c12	896	36025.580	1325.316	190.583	32278920	32278920	COP	0912-COP-V1	1	3
1419	r3c12	2860	38916.566	1324.619	302.949	111301380	111301380	COP	0912-COP-V1	1	3
1420	r4c12	4789	39980.209	1325.277	415.183	191465220.000	191465220.000	COP	0912-COP-V1	1	3
1421	r5c12	4101	39882.473	1324.081	527.033	163558020	163558020	COP	0912-COP-V1	1	3
1422	r6c12	2777	38798.383	1323.521	639.965	107743110	107743110	COP	0912-COP-V1	1	3
1423	r7c12	3405	39141.115	1322.965	751.024	133275495	133275495	COP	0912-COP-V1	1	3
1424	r8c12	1612	39057.553	1322.505	862.039	62960775	62960775	COP	0912-COP-V1	1	3
1425	r9c12	2690	39430.678	1322.509	972.020	106068525	106068525	COP	0912-COP-V1	1	3
1426	r10c12	2354	37310.703	1321.009	1082.223	87829395	87829395	COP	0912-COP-V1	1	3
1427	r11c12	3569	40829.365	1320.246	1194.013	145720005	145720005	COP	0912-COP-V1	1	3
1428	r12c12	3124	39151.642	1320.156	1304.892	122309730	122309730	COP	0912-COP-V1	1	3
1429	r13c12	4680	39776.622	1319.754	1415.900	186154590	186154590	COP	0912-COP-V1	1	3
1430	r14c12	1783	38798.758	1317.876	1526.813	69178185	69178185	COP	0912-COP-V1	1	3
1431	r15c12	1589	39838.254	1318.041	1637.147	63302985.000	63302985.000	COP	0912-COP-V1	1	3
1432	r16c12	4611	39779.005	1317.197	1747.375	183420990	183420990	COP	0912-COP-V1	1	3
1433	r17c12	3728	38937.707	1317.356	1856.549	145159770	145159770	COP	0912-COP-V1	1	3
1434	r18c12	2989	39429.023	1316.371	1967.297	117853350.000	117853350.000	COP	0912-COP-V1	1	3
1435	r19c12	3704	40363.388	1315.847	2077.167	149505990	149505990	COP	0912-COP-V1	1	3
1436	r20c12	2253	38367.257	1313.332	2189.416	86441430	86441430	COP	0912-COP-V1	1	3
1437	r21c12	2021	38567.709	1314.008	2297.998	77945340	77945340	COP	0912-COP-V1	1	3
1438	r22c12	4211	37796.196	1312.798	2408.905	159159780	159159780	COP	0912-COP-V1	1	3
1439	r23c12	1018	34788.212	1313.002	2519.503	35414400	35414400	COP	0912-COP-V1	1	3
1440	r24c12	4238	37236.017	1310.282	2630.887	157806240	157806240	COP	0912-COP-V1	1	3
1441	r1c13	2405	37305.917	1433.474	79.537	89720730	89720730	COP	0912-COP-V1	1	3
1442	r2c13	2992	38388.920	1434.134	191.655	114859650	114859650	COP	0912-COP-V1	1	3
1443	r3c13	0	NaN	NaN	NaN	NaN	NaN	COP	0912-COP-V1	1	3
1444	r4c13	0	NaN	NaN	NaN	NaN	NaN	COP	0912-COP-V1	1	3
1445	r5c13	2278	37006.455	1428.052	526.317	84300705	84300705	COP	0912-COP-V1	1	3
1446	r6c13	3161	39099.382	1434.029	640.333	123593145.000	123593145.000	COP	0912-COP-V1	1	3
1447	r7c13	1263	36382.221	1431.846	752.756	45950745	45950745	COP	0912-COP-V1	1	3
1448	r8c13	3794	40577.127	1432.211	862.918	153949620	153949620	COP	0912-COP-V1	1	3
1449	r9c13	2513	38447.364	1430.059	972.109	96618225	96618225	COP	0912-COP-V1	1	3
1450	r10c13	3048	40029.729	1431.279	1084.139	122010615.000	122010615.000	COP	0912-COP-V1	1	3
1451	r11c13	0	NaN	NaN	NaN	NaN	NaN	COP	0912-COP-V1	1	3
1452	r12c13	0	NaN	NaN	NaN	NaN	NaN	COP	0912-COP-V1	1	3
1453	r13c13	1112	35137.257	1429.214	1417.341	39072630	39072630	COP	0912-COP-V1	1	3
1454	r14c13	2880	40193.667	1430.281	1528.085	115757760	115757760	COP	0912-COP-V1	1	3
1455	r15c13	1710	38119.219	1426.798	1639.242	65183865.000	65183865.000	COP	0912-COP-V1	1	3
1456	r16c13	2999	39542.006	1428.201	1747.660	118586475	118586475	COP	0912-COP-V1	1	3
1457	r17c13	2755	37700.477	1425.135	1857.120	103864815.000	103864815.000	COP	0912-COP-V1	1	3
1458	r18c13	2796	39197.495	1424.788	1968.399	109596195.000	109596195.000	COP	0912-COP-V1	1	3
1459	r19c13	0	NaN	NaN	NaN	NaN	NaN	COP	0912-COP-V1	1	3
1460	r20c13	0	NaN	NaN	NaN	NaN	NaN	COP	0912-COP-V1	1	3
1461	r21c13	3425	37767.026	1421.887	2297.251	129352065	129352065	COP	0912-COP-V1	1	3
1462	r22c13	1999	38320.033	1421.860	2409.344	76601745	76601745	COP	0912-COP-V1	1	3
1463	r23c13	2011	36368.123	1420.584	2520.144	73136295	73136295	COP	0912-COP-V1	1	3
1464	r24c13	2237	37242.653	1420.433	2629.028	83311815	83311815	COP	0912-COP-V1	1	3
1465	r1c14	2685	38111.531	1544.363	79.489	102329460	102329460	COP	0912-COP-V1	1	3
1466	r2c14	3595	38316.605	1546.902	192.441	137748195	137748195	COP	0912-COP-V1	1	3
1467	r3c14	2838	38332.484	1545.996	305.018	108787590	108787590	COP	0912-COP-V1	1	3
1468	r4c14	4047	39066.920	1544.444	417.140	158103825	158103825	COP	0912-COP-V1	1	3
1469	r5c14	2517	37989.124	1544.962	529.385	95618625	95618625	COP	0912-COP-V1	1	3
1470	r6c14	1711	39302.043	1542.430	638.327	67245795	67245795	COP	0912-COP-V1	1	3
1471	r7c14	3748	39845.451	1543.412	753.304	149340750	149340750	COP	0912-COP-V1	1	3
1472	r8c14	0	NaN	NaN	NaN	NaN	NaN	COP	0912-COP-V1	1	3
1473	r9c14	1770	39638.958	1544.650	972.005	70160955	70160955	COP	0912-COP-V1	1	3
1474	r10c14	3831	40528.160	1543.059	1084.491	155263380	155263380	COP	0912-COP-V1	1	3
1475	r11c14	2058	38806.961	1542.961	1197.406	79864725	79864725	COP	0912-COP-V1	1	3
1476	r12c14	3620	39663.419	1540.433	1306.989	143581575	143581575	COP	0912-COP-V1	1	3
1477	r13c14	2940	42091.740	1540.445	1417.094	123749715	123749715	COP	0912-COP-V1	1	3
1478	r14c14	2175	39093.083	1539.786	1528.225	85027455	85027455	COP	0912-COP-V1	1	3
1479	r15c14	2645	40525.718	1538.868	1638.513	107190525	107190525	COP	0912-COP-V1	1	3
1480	r16c14	3261	39225.271	1537.514	1748.577	127913610	127913610	COP	0912-COP-V1	1	3
1481	r17c14	4831	37970.297	1537.737	1859.119	183434505.000	183434505.000	COP	0912-COP-V1	1	3
1482	r18c14	1647	38392.905	1536.210	1968.025	63233115.000	63233115.000	COP	0912-COP-V1	1	3
1483	r19c14	1995	40208.323	1535.875	2077.274	80215605	80215605	COP	0912-COP-V1	1	3
1484	r20c14	4251	38585.681	1533.648	2188.914	164027730	164027730	COP	0912-COP-V1	1	3
1485	r21c14	0	NaN	NaN	NaN	NaN	NaN	COP	0912-COP-V1	1	3
1486	r22c14	3088	38262.552	1532.316	2409.591	118154760	118154760	COP	0912-COP-V1	1	3
1487	r23c14	207	26920.362	1536.838	2524.616	5572515	5572515	COP	0912-COP-V1	1	3
1488	r24c14	2268	37066.634	1529.099	2630.393	84067125	84067125	COP	0912-COP-V1	1	3
1489	r1c15	2396	38454.021	1659.663	79.693	92135835	92135835	COP	0912-COP-V1	1	3
1490	r2c15	2441	37181.633	1659.689	194.334	90760365	90760365	COP	0912-COP-V1	1	3
1491	r3c15	3809	38746.410	1657.808	306.107	147585075	147585075	COP	0912-COP-V1	1	3
1492	r4c15	3878	38868.365	1657.524	419.857	150731520	150731520	COP	0912-COP-V1	1	3
1493	r5c15	4523	39831.023	1656.188	531.335	180155715	180155715	COP	0912-COP-V1	1	3
1494	r6c15	2053	39313.721	1655.938	642.237	80711070	80711070	COP	0912-COP-V1	1	3
1495	r7c15	3272	40203.805	1654.619	756.296	131546850	131546850	COP	0912-COP-V1	1	3
1496	r8c15	2383	38697.400	1653.892	865.968	92215905	92215905	COP	0912-COP-V1	1	3
1497	r9c15	3071	38896.426	1660.103	967.482	119450925.000	119450925.000	COP	0912-COP-V1	1	3
1498	r10c15	2208	37272.500	1654.919	1084.912	82297680	82297680	COP	0912-COP-V1	1	3
1499	r11c15	3327	40745.812	1653.451	1196.143	135561315	135561315	COP	0912-COP-V1	1	3
1500	r12c15	3546	40934.619	1652.168	1309.232	145154160	145154160	COP	0912-COP-V1	1	3
1501	r13c15	0	NaN	NaN	NaN	NaN	NaN	COP	0912-COP-V1	1	3
1502	r14c15	3801	40162.534	1650.057	1528.013	152657790	152657790	COP	0912-COP-V1	1	3
1503	r15c15	3972	39626.435	1649.756	1639.530	157396200	157396200	COP	0912-COP-V1	1	3
1504	r16c15	1884	39284.889	1649.441	1749.756	74012730	74012730	COP	0912-COP-V1	1	3
1505	r17c15	2115	39165.589	1648.831	1857.848	82835220	82835220	COP	0912-COP-V1	1	3
1506	r18c15	4106	40240.751	1648.049	1968.441	165228525	165228525	COP	0912-COP-V1	1	3
1507	r19c15	3441	38032.498	1647.986	2079.171	130869825	130869825	COP	0912-COP-V1	1	3
1508	r20c15	2420	39086.337	1645.287	2190.211	94588935	94588935	COP	0912-COP-V1	1	3
1509	r21c15	1242	35473.949	1643.995	2301.443	44058645	44058645	COP	0912-COP-V1	1	3
1510	r22c15	2554	38929.235	1642.740	2410.178	99425265	99425265	COP	0912-COP-V1	1	3
1511	r23c15	3012	39418.242	1642.183	2521.532	118727745.000	118727745.000	COP	0912-COP-V1	1	3
1512	r24c15	4963	37398.322	1639.924	2632.544	185607870	185607870	COP	0912-COP-V1	1	3
1513	r1c16	2294	37352.276	1772.472	79.925	85686120	85686120	COP	0912-COP-V1	1	3
1514	r2c16	3803	38777.367	1770.838	194.541	147470325	147470325	COP	0912-COP-V1	1	3
1515	r3c16	2636	38931.129	1769.137	306.590	102622455	102622455	COP	0912-COP-V1	1	3
1516	r4c16	2132	36640.462	1768.808	420.000	78117465	78117465	COP	0912-COP-V1	1	3
1517	r5c16	3687	39527.144	1768.563	531.774	145736580	145736580	COP	0912-COP-V1	1	3
1518	r6c16	2450	38769.055	1768.502	643.204	94984185	94984185	COP	0912-COP-V1	1	3
1519	r7c16	1832	39810.761	1766.627	754.891	72933315	72933315	COP	0912-COP-V1	1	3
1520	r8c16	3457	39674.518	1764.902	866.160	137154810	137154810	COP	0912-COP-V1	1	3
1521	r9c16	155	26031.387	1766.423	972.313	4034865	4034865	COP	0912-COP-V1	1	3
1522	r10c16	4360	40245.960	1765.775	1086.261	175472385	175472385	COP	0912-COP-V1	1	3
1523	r11c16	3611	39744.197	1764.340	1196.790	143516295	143516295	COP	0912-COP-V1	1	3
1524	r12c16	1586	39394.124	1763.336	1308.323	62479080	62479080	COP	0912-COP-V1	1	3
1525	r13c16	3348	39542.137	1761.505	1418.680	132387075.000	132387075.000	COP	0912-COP-V1	1	3
1526	r14c16	2919	40129.173	1760.456	1530.048	117137055.000	117137055.000	COP	0912-COP-V1	1	3
1527	r15c16	3418	40937.870	1760.269	1640.236	139925640	139925640	COP	0912-COP-V1	1	3
1528	r16c16	2530	39993.575	1758.672	1751.632	101183745	101183745	COP	0912-COP-V1	1	3
1529	r17c16	0	NaN	NaN	NaN	NaN	NaN	COP	0912-COP-V1	1	3
1530	r18c16	0	NaN	NaN	NaN	NaN	NaN	COP	0912-COP-V1	1	3
1531	r19c16	3113	39009.020	1756.800	2079.278	121435080	121435080	COP	0912-COP-V1	1	3
1532	r20c16	3176	39227.206	1755.698	2190.567	124585605	124585605	COP	0912-COP-V1	1	3
1533	r21c16	2807	37446.573	1755.009	2300.895	105112530	105112530	COP	0912-COP-V1	1	3
1534	r22c16	2815	39470.558	1753.468	2411.273	111109620	111109620	COP	0912-COP-V1	1	3
1535	r23c16	1928	36991.004	1751.869	2521.609	71318655	71318655	COP	0912-COP-V1	1	3
1536	r24c16	3498	37378.276	1750.984	2631.962	130749210	130749210	COP	0912-COP-V1	1	3
1537	r1c17	4024	38626.543	1884.017	82.507	155433210	155433210	COP	0912-COP-V1	1	3
1538	r2c17	1732	36273.897	1883.053	197.382	62826390	62826390	COP	0912-COP-V1	1	3
1539	r3c17	3063	39886.479	1881.116	308.603	122172285	122172285	COP	0912-COP-V1	1	3
1540	r4c17	3848	37911.900	1880.759	421.521	145884990	145884990	COP	0912-COP-V1	1	3
1541	r5c17	2348	38083.620	1879.863	534.118	89420340	89420340	COP	0912-COP-V1	1	3
1542	r6c17	4084	37941.927	1879.083	643.840	154954830	154954830	COP	0912-COP-V1	1	3
1543	r7c17	2486	38785.131	1877.576	756.249	96419835	96419835	COP	0912-COP-V1	1	3
1544	r8c17	2593	38716.336	1877.440	867.477	100391460	100391460	COP	0912-COP-V1	1	3
1545	r9c17	3568	39330.963	1876.492	976.467	140332875	140332875	COP	0912-COP-V1	1	3
1546	r10c17	1911	35883.611	1877.630	1088.139	68573580	68573580	COP	0912-COP-V1	1	3
1547	r11c17	0	NaN	NaN	NaN	NaN	NaN	COP	0912-COP-V1	1	3
1548	r12c17	4382	41103.009	1874.270	1308.758	180113385	180113385	COP	0912-COP-V1	1	3
1549	r13c17	2502	39897.818	1872.938	1419.860	99824340.000	99824340.000	COP	0912-COP-V1	1	3
1550	r14c17	3407	39478.446	1871.901	1530.939	134503065	134503065	COP	0912-COP-V1	1	3
1551	r15c17	3340	40110.126	1870.327	1641.346	133967820	133967820	COP	0912-COP-V1	1	3
1552	r16c17	2486	39002.691	1869.447	1751.272	96960690	96960690	COP	0912-COP-V1	1	3
1553	r17c17	2269	39893.171	1868.910	1859.884	90517605	90517605	COP	0912-COP-V1	1	3
1554	r18c17	3041	39812.535	1868.021	1968.644	121069920	121069920	COP	0912-COP-V1	1	3
1555	r19c17	3661	39621.887	1867.128	2081.154	145055730	145055730	COP	0912-COP-V1	1	3
1556	r20c17	2032	37651.528	1866.519	2190.644	76507905	76507905	COP	0912-COP-V1	1	3
1557	r21c17	4064	37314.017	1866.077	2301.629	151644165	151644165	COP	0912-COP-V1	1	3
1558	r22c17	1625	37562.991	1864.444	2411.167	61039860	61039860	COP	0912-COP-V1	1	3
1559	r23c17	1848	37260.495	1861.670	2523.011	68857395	68857395	COP	0912-COP-V1	1	3
1560	r24c17	3529	38621.408	1861.364	2633.382	136294950	136294950	COP	0912-COP-V1	1	3
1561	r1c18	3493	38176.778	1995.698	83.197	133351485	133351485	COP	0912-COP-V1	1	3
1562	r2c18	3953	37498.160	1996.539	197.738	148230225	148230225	COP	0912-COP-V1	1	3
1563	r3c18	2906	38965.158	1993.059	309.688	113232750	113232750	COP	0912-COP-V1	1	3
1564	r4c18	2602	36868.080	1991.738	422.122	95930745	95930745	COP	0912-COP-V1	1	3
1565	r5c18	0	NaN	NaN	NaN	NaN	NaN	COP	0912-COP-V1	1	3
1566	r6c18	2715	39553.928	1990.001	645.316	107388915.000	107388915.000	COP	0912-COP-V1	1	3
1567	r7c18	4259	39512.786	1989.767	756.521	168284955	168284955	COP	0912-COP-V1	1	3
1568	r8c18	2129	38692.447	1987.420	868.194	82376220	82376220	COP	0912-COP-V1	1	3
1569	r9c18	3083	41431.752	1988.924	977.420	127734090	127734090	COP	0912-COP-V1	1	3
1570	r10c18	0	NaN	NaN	NaN	NaN	NaN	COP	0912-COP-V1	1	3
1571	r11c18	4636	39278.636	1986.754	1198.366	182095755	182095755	COP	0912-COP-V1	1	3
1572	r12c18	3014	38555.932	1984.972	1309.593	116207580	116207580	COP	0912-COP-V1	1	3
1573	r13c18	3466	38565.476	1984.109	1421.069	133667940.000	133667940.000	COP	0912-COP-V1	1	3
1574	r14c18	3778	40667.978	1982.829	1532.267	153643620	153643620	COP	0912-COP-V1	1	3
1575	r15c18	2147	40875.538	1981.894	1641.813	87759780	87759780	COP	0912-COP-V1	1	3
1576	r16c18	1198	36307.700	1980.138	1751.889	43496625	43496625	COP	0912-COP-V1	1	3
1577	r17c18	3299	40247.642	1980.569	1860.697	132776970	132776970	COP	0912-COP-V1	1	3
1578	r18c18	2928	41200.092	1978.442	1971.309	120633870	120633870	COP	0912-COP-V1	1	3
1579	r19c18	3702	38312.682	1978.068	2081.502	141833550	141833550	COP	0912-COP-V1	1	3
1580	r20c18	0	NaN	NaN	NaN	NaN	NaN	COP	0912-COP-V1	1	3
1581	r21c18	1429	37999.818	1975.283	2301.895	54301740.000	54301740.000	COP	0912-COP-V1	1	3
1582	r22c18	2096	36739.222	1973.907	2412.263	77005410	77005410	COP	0912-COP-V1	1	3
1583	r23c18	4485	36919.452	1972.903	2523.009	165583740	165583740	COP	0912-COP-V1	1	3
1584	r24c18	3499	38474.901	1972.862	2634.145	134623680	134623680	COP	0912-COP-V1	1	3
1585	r1c19	0	NaN	NaN	NaN	NaN	NaN	COP	0912-COP-V1	1	3
1586	r2c19	1902	35399.416	2104.851	197.869	67329690	67329690	COP	0912-COP-V1	1	3
1587	r3c19	2620	38403.681	2104.536	310.468	100617645	100617645	COP	0912-COP-V1	1	3
1588	r4c19	3264	38277.266	2103.668	423.378	124936995	124936995	COP	0912-COP-V1	1	3
1589	r5c19	1373	39320.703	2101.648	534.773	53987325	53987325	COP	0912-COP-V1	1	3
1590	r6c19	1749	39446.852	2100.290	647.017	68992545	68992545	COP	0912-COP-V1	1	3
1591	r7c19	1603	37398.780	2103.374	756.864	59950245	59950245	COP	0912-COP-V1	1	3
1592	r8c19	3698	40087.889	2098.561	869.819	148245015	148245015	COP	0912-COP-V1	1	3
1593	r9c19	2718	39840.326	2098.609	978.468	108286005	108286005	COP	0912-COP-V1	1	3
1594	r10c19	2835	37551.741	2101.409	1089.726	106459185.000	106459185.000	COP	0912-COP-V1	1	3
1595	r11c19	1995	38157.714	2098.510	1198.878	76124640	76124640	COP	0912-COP-V1	1	3
1596	r12c19	2044	39753.302	2095.456	1310.644	81255750	81255750	COP	0912-COP-V1	1	3
1597	r13c19	4261	39914.352	2095.091	1422.534	170075055	170075055	COP	0912-COP-V1	1	3
1598	r14c19	2347	38382.118	2093.321	1532.760	90082830.000	90082830.000	COP	0912-COP-V1	1	3
1599	r15c19	36	26314.583	2098.694	1644.556	947325	947325	COP	0912-COP-V1	1	3
1600	r16c19	3960	40119.356	2091.437	1753.097	158872650	158872650	COP	0912-COP-V1	1	3
1601	r17c19	2836	37959.034	2091.369	1861.629	107651820	107651820	COP	0912-COP-V1	1	3
1602	r18c19	3434	39724.233	2089.898	1972.110	136413015	136413015	COP	0912-COP-V1	1	3
1603	r19c19	4153	38873.101	2088.983	2082.831	161439990	161439990	COP	0912-COP-V1	1	3
1604	r20c19	3779	39591.061	2087.203	2193.044	149614620	149614620	COP	0912-COP-V1	1	3
1605	r21c19	1510	37362.566	2085.730	2302.181	56417475.000	56417475.000	COP	0912-COP-V1	1	3
1606	r22c19	4373	38897.792	2084.846	2413.474	170100045	170100045	COP	0912-COP-V1	1	3
1607	r23c19	4099	37314.668	2082.043	2524.618	152952825	152952825	COP	0912-COP-V1	1	3
1608	r24c19	2511	36564.928	2083.566	2635.809	91814535	91814535	COP	0912-COP-V1	1	3
1609	r1c20	3717	38207.328	2217.439	85.934	142016640	142016640	COP	0912-COP-V1	1	3
1610	r2c20	3143	38822.310	2216.980	199.290	122018520	122018520	COP	0912-COP-V1	1	3
1611	r3c20	3713	39242.529	2216.219	312.327	145707510	145707510	COP	0912-COP-V1	1	3
1612	r4c20	0	NaN	NaN	NaN	NaN	NaN	COP	0912-COP-V1	1	3
1613	r5c20	3373	38423.654	2213.200	535.787	129602985	129602985	COP	0912-COP-V1	1	3
1614	r6c20	833	37539.796	2212.556	649.105	31270650	31270650	COP	0912-COP-V1	1	3
1615	r7c20	1838	37614.304	2211.312	758.279	69135090	69135090	COP	0912-COP-V1	1	3
1616	r8c20	3762	40292.711	2209.748	870.441	151581180	151581180	COP	0912-COP-V1	1	3
1617	r9c20	3611	39324.658	2210.064	979.669	142001340	142001340	COP	0912-COP-V1	1	3
1618	r10c20	1955	39425.348	2208.521	1090.019	77076555	77076555	COP	0912-COP-V1	1	3
1619	r11c20	3073	39377.875	2208.087	1200.917	121008210.000	121008210.000	COP	0912-COP-V1	1	3
1620	r12c20	3072	41528.311	2206.112	1312.060	127574970	127574970	COP	0912-COP-V1	1	3
1621	r13c20	3621	39466.549	2206.043	1423.330	142908375	142908375	COP	0912-COP-V1	1	3
1622	r14c20	0	NaN	NaN	NaN	NaN	NaN	COP	0912-COP-V1	1	3
1623	r15c20	0	NaN	NaN	NaN	NaN	NaN	COP	0912-COP-V1	1	3
1624	r16c20	2525	39107.709	2201.841	1753.709	98746965	98746965	COP	0912-COP-V1	1	3
1625	r17c20	1547	37706.044	2201.464	1863.064	58331250	58331250	COP	0912-COP-V1	1	3
1626	r18c20	3927	40590.519	2200.817	1973.650	159398970	159398970	COP	0912-COP-V1	1	3
1627	r19c20	0	NaN	NaN	NaN	NaN	NaN	COP	0912-COP-V1	1	3
1628	r20c20	2822	38537.349	2197.757	2193.643	108752400	108752400	COP	0912-COP-V1	1	3
1629	r21c20	1919	38253.986	2194.539	2307.215	73409400	73409400	COP	0912-COP-V1	1	3
1630	r22c20	4664	39395.258	2195.951	2414.952	183739485	183739485	COP	0912-COP-V1	1	3
1631	r23c20	0	NaN	NaN	NaN	NaN	NaN	COP	0912-COP-V1	1	3
1632	r24c20	1815	35114.975	2193.507	2635.929	63733680	63733680	COP	0912-COP-V1	1	3
1633	r1c21	1008	37232.530	2330.856	87.245	37530390	37530390	COP	0912-COP-V1	1	3
1634	r2c21	0	NaN	NaN	NaN	NaN	NaN	COP	0912-COP-V1	1	3
1635	r3c21	4914	39215.565	2328.305	312.263	192705285	192705285	COP	0912-COP-V1	1	3
1636	r4c21	4250	37002.960	2324.539	427.300	157262580	157262580	COP	0912-COP-V1	1	3
1637	r5c21	0	NaN	NaN	NaN	NaN	NaN	COP	0912-COP-V1	1	3
1638	r6c21	3497	39315.939	2323.644	648.445	137487840	137487840	COP	0912-COP-V1	1	3
1639	r7c21	4393	40049.628	2322.242	759.223	175938015	175938015	COP	0912-COP-V1	1	3
1640	r8c21	3804	39593.845	2321.514	871.304	150614985	150614985	COP	0912-COP-V1	1	3
1641	r9c21	2699	38277.871	2322.111	981.553	103311975.000	103311975.000	COP	0912-COP-V1	1	3
1642	r10c21	1648	39674.472	2321.041	1092.149	65383530	65383530	COP	0912-COP-V1	1	3
1643	r11c21	4338	40456.297	2318.924	1202.010	175499415	175499415	COP	0912-COP-V1	1	3
1644	r12c21	2480	39107.232	2317.489	1313.321	96985935	96985935	COP	0912-COP-V1	1	3
1645	r13c21	2450	39008.443	2315.498	1423.564	95570685	95570685	COP	0912-COP-V1	1	3
1646	r14c21	0	NaN	NaN	NaN	NaN	NaN	COP	0912-COP-V1	1	3
1647	r15c21	4095	41293.810	2313.071	1643.659	169098150	169098150	COP	0912-COP-V1	1	3
1648	r16c21	2882	38606.664	2312.595	1755.866	111264405	111264405	COP	0912-COP-V1	1	3
1649	r17c21	2029	38584.931	2312.267	1864.589	78288825	78288825	COP	0912-COP-V1	1	3
1650	r18c21	4552	38603.594	2311.267	1973.693	175723560	175723560	COP	0912-COP-V1	1	3
1651	r19c21	1848	38616.356	2308.540	2082.093	71363025	71363025	COP	0912-COP-V1	1	3
1652	r20c21	2967	39205.885	2308.224	2194.710	116323860.000	116323860.000	COP	0912-COP-V1	1	3
1653	r21c21	4823	39055.130	2306.785	2305.369	188362890.000	188362890.000	COP	0912-COP-V1	1	3
1654	r22c21	1836	37405.972	2306.320	2415.492	68677365	68677365	COP	0912-COP-V1	1	3
1655	r23c21	2609	36972.654	2304.585	2526.244	96461655	96461655	COP	0912-COP-V1	1	3
1656	r24c21	0	NaN	NaN	NaN	NaN	NaN	COP	0912-COP-V1	1	3
1657	r1c22	0	NaN	NaN	NaN	NaN	NaN	COP	0912-COP-V1	1	3
1658	r2c22	2442	38761.880	2440.074	201.700	94656510	94656510	COP	0912-COP-V1	1	3
1659	r3c22	0	NaN	NaN	NaN	NaN	NaN	COP	0912-COP-V1	1	3
1660	r4c22	2152	37499.338	2437.409	425.032	80698575	80698575	COP	0912-COP-V1	1	3
1661	r5c22	3943	38915.082	2436.327	538.579	153442170	153442170	COP	0912-COP-V1	1	3
1662	r6c22	0	NaN	NaN	NaN	NaN	NaN	COP	0912-COP-V1	1	3
1663	r7c22	1953	38523.018	2435.585	760.020	75235455	75235455	COP	0912-COP-V1	1	3
1664	r8c22	3590	39630.623	2432.993	872.092	142273935	142273935	COP	0912-COP-V1	1	3
1665	r9c22	3520	39855.848	2432.156	981.840	140292585	140292585	COP	0912-COP-V1	1	3
1666	r10c22	1809	37947.355	2431.533	1092.802	68646765	68646765	COP	0912-COP-V1	1	3
1667	r11c22	2607	40352.503	2429.747	1203.203	105198975	105198975	COP	0912-COP-V1	1	3
1668	r12c22	3467	38393.203	2428.299	1313.951	133109235	133109235	COP	0912-COP-V1	1	3
1669	r13c22	2150	39967.158	2427.933	1425.418	85929390	85929390	COP	0912-COP-V1	1	3
1670	r14c22	3121	40696.807	2426.005	1535.430	127014735	127014735	COP	0912-COP-V1	1	3
1671	r15c22	0	NaN	NaN	NaN	NaN	NaN	COP	0912-COP-V1	1	3
1672	r16c22	4728	40275.707	2421.761	1754.606	190423545	190423545	COP	0912-COP-V1	1	3
1673	r17c22	1120	37891.406	2422.639	1865.928	42438375	42438375	COP	0912-COP-V1	1	3
1674	r18c22	2265	39457.563	2421.467	1975.519	89371380	89371380	COP	0912-COP-V1	1	3
1675	r19c22	3781	40521.800	2419.599	2085.674	153212925	153212925	COP	0912-COP-V1	1	3
1676	r20c22	2244	37023.295	2419.097	2194.736	83080275	83080275	COP	0912-COP-V1	1	3
1677	r21c22	2988	38180.105	2417.912	2306.069	114082155	114082155	COP	0912-COP-V1	1	3
1678	r22c22	2498	37724.790	2416.562	2416.681	94236525	94236525	COP	0912-COP-V1	1	3
1679	r23c22	0	NaN	NaN	NaN	NaN	NaN	COP	0912-COP-V1	1	3
1680	r24c22	2858	38612.068	2413.507	2637.765	110353290	110353290	COP	0912-COP-V1	1	3
1681	r1c23	2902	37512.767	2554.548	89.904	108862050.000	108862050.000	COP	0912-COP-V1	1	3
1682	r2c23	4818	37652.989	2551.565	202.353	181412100	181412100	COP	0912-COP-V1	1	3
1683	r3c23	3412	39025.837	2550.067	314.922	133156155	133156155	COP	0912-COP-V1	1	3
1684	r4c23	2728	38325.154	2549.021	427.526	104551020	104551020	COP	0912-COP-V1	1	3
1685	r5c23	3522	38631.704	2548.776	539.555	136060860	136060860	COP	0912-COP-V1	1	3
1686	r6c23	0	NaN	NaN	NaN	NaN	NaN	COP	0912-COP-V1	1	3
1687	r7c23	0	NaN	NaN	NaN	NaN	NaN	COP	0912-COP-V1	1	3
1688	r8c23	1928	38808.143	2543.918	872.996	74822100	74822100	COP	0912-COP-V1	1	3
1689	r9c23	3928	41068.243	2543.667	982.493	161316060	161316060	COP	0912-COP-V1	1	3
1690	r10c23	4127	39596.798	2543.076	1093.484	163415985	163415985	COP	0912-COP-V1	1	3
1691	r11c23	1981	39229.324	2540.832	1204.599	77713290	77713290	COP	0912-COP-V1	1	3
1692	r12c23	2230	38420.839	2539.304	1317.057	85678470	85678470	COP	0912-COP-V1	1	3
1693	r13c23	1858	40079.193	2538.804	1425.867	74467140	74467140	COP	0912-COP-V1	1	3
1694	r14c23	2888	39269.029	2536.277	1536.097	113408955.000	113408955.000	COP	0912-COP-V1	1	3
1695	r15c23	3926	39498.305	2535.178	1646.584	155070345	155070345	COP	0912-COP-V1	1	3
1696	r16c23	3226	39617.957	2533.997	1757.711	127807530.000	127807530.000	COP	0912-COP-V1	1	3
1697	r17c23	3864	40020.679	2533.406	1866.026	154639905	154639905	COP	0912-COP-V1	1	3
1698	r18c23	1658	37000.685	2532.241	1975.908	61347135.000	61347135.000	COP	0912-COP-V1	1	3
1699	r19c23	2731	39766.368	2530.776	2085.477	108601950	108601950	COP	0912-COP-V1	1	3
1700	r20c23	4503	39776.829	2529.764	2197.009	179115060	179115060	COP	0912-COP-V1	1	3
1701	r21c23	1267	37387.991	2528.654	2307.787	47370585	47370585	COP	0912-COP-V1	1	3
1702	r22c23	4115	39480.011	2527.030	2417.238	162460245	162460245	COP	0912-COP-V1	1	3
1703	r23c23	1738	34258.619	2525.374	2526.843	59541480.000	59541480.000	COP	0912-COP-V1	1	3
1704	r24c23	4477	38036.636	2523.451	2638.959	170290020	170290020	COP	0912-COP-V1	1	3
1705	r1c24	4652	38755.121	2664.553	91.091	180288825	180288825	COP	0912-COP-V1	1	3
1706	r2c24	2438	38064.660	2665.001	205.600	92801640	92801640	COP	0912-COP-V1	1	3
1707	r3c24	3299	37958.748	2661.967	316.508	125225910	125225910	COP	0912-COP-V1	1	3
1708	r4c24	0	NaN	NaN	NaN	NaN	NaN	COP	0912-COP-V1	1	3
1709	r5c24	0	NaN	NaN	NaN	NaN	NaN	COP	0912-COP-V1	1	3
1710	r6c24	0	NaN	NaN	NaN	NaN	NaN	COP	0912-COP-V1	1	3
1711	r7c24	5703	39175.431	2656.982	762.155	223417485	223417485	COP	0912-COP-V1	1	3
1712	r8c24	4012	41078.962	2656.006	874.534	164808795	164808795	COP	0912-COP-V1	1	3
1713	r9c24	3011	39987.574	2654.308	983.198	120402585	120402585	COP	0912-COP-V1	1	3
1714	r10c24	3083	37787.228	2654.947	1094.745	116498025.000	116498025.000	COP	0912-COP-V1	1	3
1715	r11c24	3362	39340.159	2651.669	1205.397	132261615	132261615	COP	0912-COP-V1	1	3
1716	r12c24	7191	39615.213	2650.631	1318.615	284872995	284872995	COP	0912-COP-V1	1	3
1717	r13c24	0	NaN	NaN	NaN	NaN	NaN	COP	0912-COP-V1	1	3
1718	r14c24	3499	39803.029	2648.220	1537.051	139270800	139270800	COP	0912-COP-V1	1	3
1719	r15c24	4362	39882.889	2647.503	1648.427	173969160	173969160	COP	0912-COP-V1	1	3
1720	r16c24	2761	38080.800	2646.055	1759.274	105141090.000	105141090.000	COP	0912-COP-V1	1	3
1721	r17c24	2867	39436.591	2643.943	1867.351	113064705	113064705	COP	0912-COP-V1	1	3
1722	r18c24	2853	38260.994	2642.965	1978.540	109158615	109158615	COP	0912-COP-V1	1	3
1723	r19c24	2619	41261.512	2641.183	2087.623	108063900	108063900	COP	0912-COP-V1	1	3
1724	r20c24	3177	38730.463	2640.326	2198.327	123046680	123046680	COP	0912-COP-V1	1	3
1725	r21c24	939	34689.776	2640.591	2310.497	32573700	32573700	COP	0912-COP-V1	1	3
1726	r22c24	1927	39509.253	2637.479	2418.092	76134330	76134330	COP	0912-COP-V1	1	3
1727	r23c24	3931	39044.905	2636.628	2528.152	153485520	153485520	COP	0912-COP-V1	1	3
1728	r24c24	4248	37028.125	2635.819	2639.857	157295475	157295475	COP	0912-COP-V1	1	3
1729	r1c1	3614	35577.157	101.323	47.318	128575845.000	128575845.000	COP	0912-COP-V2	2	3
1730	r2c1	3600	36859.329	100.787	161.141	132693585.000	132693585.000	COP	0912-COP-V2	2	3
1731	r3c1	0	NaN	NaN	NaN	NaN	NaN	COP	0912-COP-V2	2	3
1732	r4c1	0	NaN	NaN	NaN	NaN	NaN	COP	0912-COP-V2	2	3
1733	r5c1	3178	37059.251	100.684	499.280	117774300	117774300	COP	0912-COP-V2	2	3
1734	r6c1	4575	37883.915	100.387	612.670	173318910	173318910	COP	0912-COP-V2	2	3
1735	r7c1	0	NaN	NaN	NaN	NaN	NaN	COP	0912-COP-V2	2	3
1736	r8c1	0	NaN	NaN	NaN	NaN	NaN	COP	0912-COP-V2	2	3
1737	r9c1	3692	36945.093	98.322	945.520	136401285	136401285	COP	0912-COP-V2	2	3
1738	r10c1	2109	39696.451	97.590	1057.803	83719815	83719815	COP	0912-COP-V2	2	3
1739	r11c1	0	NaN	NaN	NaN	NaN	NaN	COP	0912-COP-V2	2	3
1740	r12c1	0	NaN	NaN	NaN	NaN	NaN	COP	0912-COP-V2	2	3
1741	r13c1	3728	38427.980	95.948	1392.094	143259510	143259510	COP	0912-COP-V2	2	3
1742	r14c1	1693	35805.284	95.027	1503.586	60618345	60618345	COP	0912-COP-V2	2	3
1743	r15c1	3904	38834.723	93.279	1614.924	151610760	151610760	COP	0912-COP-V2	2	3
1744	r16c1	1299	37141.467	93.500	1725.290	48246765	48246765	COP	0912-COP-V2	2	3
1745	r17c1	3455	37402.485	92.485	1834.502	129225585	129225585	COP	0912-COP-V2	2	3
1746	r18c1	2032	39594.146	91.935	1945.770	80455305	80455305	COP	0912-COP-V2	2	3
1747	r19c1	0	NaN	NaN	NaN	NaN	NaN	COP	0912-COP-V2	2	3
1748	r20c1	0	NaN	NaN	NaN	NaN	NaN	COP	0912-COP-V2	2	3
1749	r21c1	2519	36331.274	86.577	2278.512	91518480.000	91518480.000	COP	0912-COP-V2	2	3
1750	r22c1	1244	34199.928	86.351	2392.372	42544710	42544710	COP	0912-COP-V2	2	3
1751	r23c1	3604	37653.113	84.227	2501.128	135701820	135701820	COP	0912-COP-V2	2	3
1752	r24c1	4701	35626.662	81.947	2613.052	167480940	167480940	COP	0912-COP-V2	2	3
1753	r1c2	2150	36937.165	215.165	50.986	79414905	79414905	COP	0912-COP-V2	2	3
1754	r2c2	2154	36117.779	214.908	163.435	77797695	77797695	COP	0912-COP-V2	2	3
1755	r3c2	3860	37514.398	214.636	276.166	144805575	144805575	COP	0912-COP-V2	2	3
1756	r4c2	4542	37363.283	213.782	389.763	169704030	169704030	COP	0912-COP-V2	2	3
1757	r5c2	0	NaN	NaN	NaN	NaN	NaN	COP	0912-COP-V2	2	3
1758	r6c2	2869	37130.186	213.337	614.005	106526505	106526505	COP	0912-COP-V2	2	3
1759	r7c2	1547	38292.692	214.389	725.579	59238795.000	59238795.000	COP	0912-COP-V2	2	3
1760	r8c2	4510	39337.793	211.419	837.921	177413445.000	177413445.000	COP	0912-COP-V2	2	3
1761	r9c2	3076	38102.853	212.252	948.789	117204375.000	117204375.000	COP	0912-COP-V2	2	3
1762	r10c2	2021	36345.512	211.594	1058.287	73454280	73454280	COP	0912-COP-V2	2	3
1763	r11c2	3578	39544.955	210.472	1171.437	141491850	141491850	COP	0912-COP-V2	2	3
1764	r12c2	3976	38956.830	210.008	1282.530	154892355	154892355	COP	0912-COP-V2	2	3
1765	r13c2	2140	39299.194	208.829	1393.734	84100275	84100275	COP	0912-COP-V2	2	3
1766	r14c2	4276	38296.814	208.654	1504.399	163757175	163757175	COP	0912-COP-V2	2	3
1767	r15c2	2442	38651.296	206.966	1616.489	94386465	94386465	COP	0912-COP-V2	2	3
1768	r16c2	3679	39008.831	205.482	1727.251	143513490	143513490	COP	0912-COP-V2	2	3
1769	r17c2	1377	37192.963	204.823	1836.808	51214710	51214710	COP	0912-COP-V2	2	3
1770	r18c2	3254	39353.145	204.546	1947.136	128055135.000	128055135.000	COP	0912-COP-V2	2	3
1771	r19c2	2877	38136.017	202.180	2058.619	109717320.000	109717320.000	COP	0912-COP-V2	2	3
1772	r20c2	0	NaN	NaN	NaN	NaN	NaN	COP	0912-COP-V2	2	3
1773	r21c2	2120	36296.002	198.768	2280.843	76947525	76947525	COP	0912-COP-V2	2	3
1774	r22c2	4164	37334.352	197.858	2390.842	155460240	155460240	COP	0912-COP-V2	2	3
1775	r23c2	1169	36325.830	197.111	2502.376	42464895	42464895	COP	0912-COP-V2	2	3
1776	r24c2	3600	36755.842	194.522	2614.071	132321030	132321030	COP	0912-COP-V2	2	3
1777	r1c3	3426	36858.367	329.037	51.668	126276765	126276765	COP	0912-COP-V2	2	3
1778	r2c3	3126	37090.672	328.740	166.248	115945440	115945440	COP	0912-COP-V2	2	3
1779	r3c3	3797	37139.538	328.985	278.699	141018825	141018825	COP	0912-COP-V2	2	3
1780	r4c3	3980	36801.497	328.668	391.966	146469960	146469960	COP	0912-COP-V2	2	3
1781	r5c3	2139	38564.488	327.493	504.400	82489440	82489440	COP	0912-COP-V2	2	3
1782	r6c3	3157	38799.659	326.977	616.496	122490525	122490525	COP	0912-COP-V2	2	3
1783	r7c3	3042	36658.052	326.237	727.877	111513795	111513795	COP	0912-COP-V2	2	3
1784	r8c3	4293	39358.742	326.131	840.251	168967080	168967080	COP	0912-COP-V2	2	3
1785	r9c3	3045	39472.074	325.560	950.402	120192465	120192465	COP	0912-COP-V2	2	3
1786	r10c3	2457	37820.018	324.766	1061.914	92923785	92923785	COP	0912-COP-V2	2	3
1787	r11c3	3081	38788.554	323.917	1173.130	119507535	119507535	COP	0912-COP-V2	2	3
1788	r12c3	0	NaN	NaN	NaN	NaN	NaN	COP	0912-COP-V2	2	3
1789	r13c3	0	NaN	NaN	NaN	NaN	NaN	COP	0912-COP-V2	2	3
1790	r14c3	3212	38956.410	321.193	1506.724	125127990	125127990	COP	0912-COP-V2	2	3
1791	r15c3	2928	39610.435	320.000	1617.944	115979355	115979355	COP	0912-COP-V2	2	3
1792	r16c3	0	NaN	NaN	NaN	NaN	NaN	COP	0912-COP-V2	2	3
1793	r17c3	4868	40045.686	317.792	1836.703	194942400	194942400	COP	0912-COP-V2	2	3
1794	r18c3	3542	38550.932	316.304	1948.279	136547400	136547400	COP	0912-COP-V2	2	3
1795	r19c3	1416	36879.915	315.535	2059.501	52221960	52221960	COP	0912-COP-V2	2	3
1796	r20c3	2762	37166.573	313.421	2170.534	102654075	102654075	COP	0912-COP-V2	2	3
1797	r21c3	2377	37068.225	312.529	2280.726	88111170	88111170	COP	0912-COP-V2	2	3
1798	r22c3	1943	36889.694	310.310	2391.868	71676675	71676675	COP	0912-COP-V2	2	3
1799	r23c3	3802	36777.814	309.324	2502.814	139829250	139829250	COP	0912-COP-V2	2	3
1800	r24c3	3749	37607.637	308.961	2615.858	140991030	140991030	COP	0912-COP-V2	2	3
1801	r1c4	3080	38312.177	442.681	54.477	118001505.000	118001505.000	COP	0912-COP-V2	2	3
1802	r2c4	4204	37561.488	442.636	168.395	157908495	157908495	COP	0912-COP-V2	2	3
1803	r3c4	2127	36894.436	441.810	281.508	78474465	78474465	COP	0912-COP-V2	2	3
1804	r4c4	0	NaN	NaN	NaN	NaN	NaN	COP	0912-COP-V2	2	3
1805	r5c4	2965	38336.261	440.752	505.883	113667015	113667015	COP	0912-COP-V2	2	3
1806	r6c4	3530	38374.394	440.624	619.139	135461610	135461610	COP	0912-COP-V2	2	3
1807	r7c4	1335	37922.034	439.112	730.542	50625915.000	50625915.000	COP	0912-COP-V2	2	3
1808	r8c4	2163	36877.386	439.599	842.453	79765785	79765785	COP	0912-COP-V2	2	3
1809	r9c4	2821	38425.092	438.801	951.997	108397185	108397185	COP	0912-COP-V2	2	3
1810	r10c4	3393	37407.741	438.260	1063.245	126924465	126924465	COP	0912-COP-V2	2	3
1811	r11c4	4175	38144.030	436.065	1174.584	159251325	159251325	COP	0912-COP-V2	2	3
1812	r12c4	2236	39732.330	435.056	1286.636	88841490	88841490	COP	0912-COP-V2	2	3
1813	r13c4	4430	39014.712	433.630	1396.806	172835175	172835175	COP	0912-COP-V2	2	3
1814	r14c4	3779	40402.621	433.583	1508.371	152681505	152681505	COP	0912-COP-V2	2	3
1815	r15c4	1821	37124.555	432.196	1619.118	67603815	67603815	COP	0912-COP-V2	2	3
1816	r16c4	0	NaN	NaN	NaN	NaN	NaN	COP	0912-COP-V2	2	3
1817	r17c4	2047	39050.254	430.487	1838.531	79935870	79935870	COP	0912-COP-V2	2	3
1818	r18c4	4182	38277.805	429.718	1949.104	160077780	160077780	COP	0912-COP-V2	2	3
1819	r19c4	3302	38754.903	427.173	2060.622	127968690	127968690	COP	0912-COP-V2	2	3
1820	r20c4	1800	37138.908	426.037	2172.074	66850035	66850035	COP	0912-COP-V2	2	3
1821	r21c4	3658	38458.015	424.146	2282.004	140679420	140679420	COP	0912-COP-V2	2	3
1822	r22c4	2074	36293.361	422.705	2393.494	75272430	75272430	COP	0912-COP-V2	2	3
1823	r23c4	1852	35538.353	421.722	2504.942	65817030.000	65817030.000	COP	0912-COP-V2	2	3
1824	r24c4	2934	37500.297	420.713	2615.789	110025870	110025870	COP	0912-COP-V2	2	3
1825	r1c5	4123	38072.805	556.131	56.234	156974175	156974175	COP	0912-COP-V2	2	3
1826	r2c5	3191	36880.943	556.006	171.051	117687090	117687090	COP	0912-COP-V2	2	3
1827	r3c5	2024	38796.537	554.945	283.480	78524190	78524190	COP	0912-COP-V2	2	3
1828	r4c5	1706	36243.482	553.987	396.739	61831380.000	61831380.000	COP	0912-COP-V2	2	3
1829	r5c5	1622	34637.552	553.410	508.525	56182110.000	56182110.000	COP	0912-COP-V2	2	3
1830	r6c5	4361	38835.488	553.415	620.495	169361565	169361565	COP	0912-COP-V2	2	3
1831	r7c5	0	NaN	NaN	NaN	NaN	NaN	COP	0912-COP-V2	2	3
1832	r8c5	3271	39809.078	551.748	843.978	130215495.000	130215495.000	COP	0912-COP-V2	2	3
1833	r9c5	1684	38607.515	551.092	953.085	65015055	65015055	COP	0912-COP-V2	2	3
1834	r10c5	4209	39004.458	550.483	1064.234	164169765	164169765	COP	0912-COP-V2	2	3
1835	r11c5	2136	39102.388	549.139	1176.260	83522700	83522700	COP	0912-COP-V2	2	3
1836	r12c5	3824	39127.629	548.072	1287.816	149624055	149624055	COP	0912-COP-V2	2	3
1837	r13c5	0	NaN	NaN	NaN	NaN	NaN	COP	0912-COP-V2	2	3
1838	r14c5	0	NaN	NaN	NaN	NaN	NaN	COP	0912-COP-V2	2	3
1839	r15c5	2985	39600.090	544.524	1621.201	118206270	118206270	COP	0912-COP-V2	2	3
1840	r16c5	2071	38335.575	543.656	1731.819	79392975	79392975	COP	0912-COP-V2	2	3
1841	r17c5	1879	38672.467	542.617	1839.929	72665565	72665565	COP	0912-COP-V2	2	3
1842	r18c5	3355	39149.227	541.254	1950.303	131345655	131345655	COP	0912-COP-V2	2	3
1843	r19c5	4254	38153.731	539.736	2062.372	162305970	162305970	COP	0912-COP-V2	2	3
1844	r20c5	2227	37438.626	538.456	2172.939	83375820	83375820	COP	0912-COP-V2	2	3
1845	r21c5	5371	38700.511	534.596	2284.598	207860445	207860445	COP	0912-COP-V2	2	3
1846	r22c5	3716	37703.081	535.635	2394.165	140104650	140104650	COP	0912-COP-V2	2	3
1847	r23c5	1869	34946.734	533.422	2506.432	65315445	65315445	COP	0912-COP-V2	2	3
1848	r24c5	853	33335.346	531.749	2615.923	28435050	28435050	COP	0912-COP-V2	2	3
1849	r1c6	3787	38298.886	669.830	58.563	145037880	145037880	COP	0912-COP-V2	2	3
1850	r2c6	2644	37250.639	668.436	172.170	98490690	98490690	COP	0912-COP-V2	2	3
1851	r3c6	2115	37824.638	668.051	285.676	79999110	79999110	COP	0912-COP-V2	2	3
1852	r4c6	4034	37946.958	667.260	398.199	153078030	153078030	COP	0912-COP-V2	2	3
1853	r5c6	2350	37481.311	666.026	510.574	88081080	88081080	COP	0912-COP-V2	2	3
1854	r6c6	1331	36013.434	664.448	621.393	47933880	47933880	COP	0912-COP-V2	2	3
1855	r7c6	3463	38366.786	664.999	734.507	132864180	132864180	COP	0912-COP-V2	2	3
1856	r8c6	3669	40734.321	664.130	846.785	149454225	149454225	COP	0912-COP-V2	2	3
1857	r9c6	0	NaN	NaN	NaN	NaN	NaN	COP	0912-COP-V2	2	3
1858	r10c6	2021	38615.529	661.023	1066.029	78041985	78041985	COP	0912-COP-V2	2	3
1859	r11c6	3309	39283.871	661.590	1177.956	129990330	129990330	COP	0912-COP-V2	2	3
1860	r12c6	3332	37857.857	660.438	1289.586	126142380	126142380	COP	0912-COP-V2	2	3
1861	r13c6	3625	39827.483	658.433	1400.942	144374625	144374625	COP	0912-COP-V2	2	3
1862	r14c6	1788	37627.903	656.707	1512.320	67278690	67278690	COP	0912-COP-V2	2	3
1863	r15c6	2168	37052.982	656.234	1622.379	80330865	80330865	COP	0912-COP-V2	2	3
1864	r16c6	3527	40802.314	654.862	1732.932	143909760	143909760	COP	0912-COP-V2	2	3
1865	r17c6	2380	38445.321	655.121	1841.707	91499865	91499865	COP	0912-COP-V2	2	3
1866	r18c6	3265	39137.384	652.851	1952.474	127783560.000	127783560.000	COP	0912-COP-V2	2	3
1867	r19c6	3063	37747.243	651.606	2063.652	115619805.000	115619805.000	COP	0912-COP-V2	2	3
1868	r20c6	2037	36864.838	650.727	2173.767	75093675	75093675	COP	0912-COP-V2	2	3
1869	r21c6	2593	37756.718	648.667	2284.479	97903170.000	97903170.000	COP	0912-COP-V2	2	3
1870	r22c6	3214	36775.776	646.818	2396.761	118197345.000	118197345.000	COP	0912-COP-V2	2	3
1871	r23c6	2554	36774.215	645.757	2505.594	93921345	93921345	COP	0912-COP-V2	2	3
1872	r24c6	4801	38311.984	643.746	2619.354	183935835	183935835	COP	0912-COP-V2	2	3
1873	r1c7	2441	36301.198	782.386	60.645	88611225	88611225	COP	0912-COP-V2	2	3
1874	r2c7	4414	37995.809	781.406	174.532	167713500	167713500	COP	0912-COP-V2	2	3
1875	r3c7	3207	38769.303	780.736	287.821	124333155	124333155	COP	0912-COP-V2	2	3
1876	r4c7	0	NaN	NaN	NaN	NaN	NaN	COP	0912-COP-V2	2	3
1877	r5c7	4135	38763.268	778.734	512.152	160286115	160286115	COP	0912-COP-V2	2	3
1878	r6c7	1775	37139.206	778.054	624.030	65922090.000	65922090.000	COP	0912-COP-V2	2	3
1879	r7c7	3767	37171.513	776.032	736.930	140025090	140025090	COP	0912-COP-V2	2	3
1880	r8c7	2826	39739.395	776.121	848.992	112303530	112303530	COP	0912-COP-V2	2	3
1881	r9c7	0	NaN	NaN	NaN	NaN	NaN	COP	0912-COP-V2	2	3
1882	r10c7	4277	39210.736	773.929	1067.502	167704320	167704320	COP	0912-COP-V2	2	3
1883	r11c7	3078	39452.924	773.410	1179.623	121436100	121436100	COP	0912-COP-V2	2	3
1884	r12c7	3538	38416.853	772.105	1290.951	135918825	135918825	COP	0912-COP-V2	2	3
1885	r13c7	3775	39025.470	770.843	1402.956	147321150	147321150	COP	0912-COP-V2	2	3
1886	r14c7	2538	39783.316	769.333	1513.575	100970055.000	100970055.000	COP	0912-COP-V2	2	3
1887	r15c7	2025	39705.200	768.348	1623.884	80403030	80403030	COP	0912-COP-V2	2	3
1888	r16c7	2234	37402.017	765.092	1736.029	83556105	83556105	COP	0912-COP-V2	2	3
1889	r17c7	2543	38922.245	766.567	1841.736	98979270	98979270	COP	0912-COP-V2	2	3
1890	r18c7	2733	39156.449	764.946	1953.634	107014575	107014575	COP	0912-COP-V2	2	3
1891	r19c7	3008	38657.847	763.902	2064.392	116282805	116282805	COP	0912-COP-V2	2	3
1892	r20c7	2983	38652.546	761.513	2175.610	115300545	115300545	COP	0912-COP-V2	2	3
1893	r21c7	1724	36929.887	760.160	2286.066	63667125	63667125	COP	0912-COP-V2	2	3
1894	r22c7	2202	37710.933	758.538	2397.069	83039475	83039475	COP	0912-COP-V2	2	3
1895	r23c7	2904	36829.762	756.933	2508.275	106953630.000	106953630.000	COP	0912-COP-V2	2	3
1896	r24c7	1025	34453.361	755.416	2619.301	35314695	35314695	COP	0912-COP-V2	2	3
1897	r1c8	2863	37169.879	894.771	62.944	106417365	106417365	COP	0912-COP-V2	2	3
1898	r2c8	3521	36520.041	894.194	176.781	128587065	128587065	COP	0912-COP-V2	2	3
1899	r3c8	2283	38250.447	893.392	288.770	87325770.000	87325770.000	COP	0912-COP-V2	2	3
1900	r4c8	2465	38671.759	891.968	402.190	95325885	95325885	COP	0912-COP-V2	2	3
1901	r5c8	2939	39005.890	891.037	514.392	114638310	114638310	COP	0912-COP-V2	2	3
1902	r6c8	1798	36675.184	890.734	626.222	65941980	65941980	COP	0912-COP-V2	2	3
1903	r7c8	3202	37758.556	889.265	738.295	120902895	120902895	COP	0912-COP-V2	2	3
1904	r8c8	3721	39462.089	888.096	851.274	146838435	146838435	COP	0912-COP-V2	2	3
1905	r9c8	0	NaN	NaN	NaN	NaN	NaN	COP	0912-COP-V2	2	3
1906	r10c8	3655	39457.674	886.667	1069.295	144217800	144217800	COP	0912-COP-V2	2	3
1907	r11c8	3391	40218.862	885.948	1181.845	136382160	136382160	COP	0912-COP-V2	2	3
1908	r12c8	1877	38485.165	884.857	1293.167	72236655	72236655	COP	0912-COP-V2	2	3
1909	r13c8	3236	38807.359	883.150	1403.327	125580615.000	125580615.000	COP	0912-COP-V2	2	3
1910	r14c8	3982	39423.179	881.272	1515.220	156983100	156983100	COP	0912-COP-V2	2	3
1911	r15c8	0	NaN	NaN	NaN	NaN	NaN	COP	0912-COP-V2	2	3
1912	r16c8	2078	39321.049	878.732	1736.333	81709140	81709140	COP	0912-COP-V2	2	3
1913	r17c8	3596	39909.415	877.806	1844.085	143514255	143514255	COP	0912-COP-V2	2	3
1914	r18c8	2437	36218.685	876.927	1955.255	88264935	88264935	COP	0912-COP-V2	2	3
1915	r19c8	1118	38011.422	874.486	2065.472	42496770	42496770	COP	0912-COP-V2	2	3
1916	r20c8	4139	39373.996	873.672	2176.506	162968970	162968970	COP	0912-COP-V2	2	3
1917	r21c8	3062	37670.212	872.137	2286.467	115346190	115346190	COP	0912-COP-V2	2	3
1918	r22c8	3195	37995.559	869.388	2398.275	121395810.000	121395810.000	COP	0912-COP-V2	2	3
1919	r23c8	1752	36713.305	869.001	2508.783	64321710	64321710	COP	0912-COP-V2	2	3
1920	r24c8	3383	35836.055	867.046	2620.258	121233375.000	121233375.000	COP	0912-COP-V2	2	3
1921	r1c9	4185	38829.706	1008.243	64.872	162502320	162502320	COP	0912-COP-V2	2	3
1922	r2c9	3231	38565.850	1006.853	179.364	124606260.000	124606260.000	COP	0912-COP-V2	2	3
1923	r3c9	2485	36712.817	1005.323	291.905	91231350	91231350	COP	0912-COP-V2	2	3
1924	r4c9	2179	38309.917	1003.341	403.955	83477310	83477310	COP	0912-COP-V2	2	3
1925	r5c9	3409	37197.386	1003.688	516.758	126805890	126805890	COP	0912-COP-V2	2	3
1926	r6c9	1495	38027.749	1002.374	629.008	56851485	56851485	COP	0912-COP-V2	2	3
1927	r7c9	2989	37803.729	1001.249	739.957	112995345.000	112995345.000	COP	0912-COP-V2	2	3
1928	r8c9	3629	39002.422	1000.456	852.571	141539790	141539790	COP	0912-COP-V2	2	3
1929	r9c9	0	NaN	NaN	NaN	NaN	NaN	COP	0912-COP-V2	2	3
1930	r10c9	2475	37684.158	998.729	1071.339	93268290	93268290	COP	0912-COP-V2	2	3
1931	r11c9	4185	39847.878	998.166	1182.911	166763370	166763370	COP	0912-COP-V2	2	3
1932	r12c9	3660	39189.459	995.267	1294.301	143433420	143433420	COP	0912-COP-V2	2	3
1933	r13c9	2384	39851.130	994.474	1405.255	95005095.000	95005095.000	COP	0912-COP-V2	2	3
1934	r14c9	3983	38688.935	993.043	1516.314	154098030	154098030	COP	0912-COP-V2	2	3
1935	r15c9	1866	39691.584	991.866	1627.240	74064495	74064495	COP	0912-COP-V2	2	3
1936	r16c9	3772	40083.066	990.200	1737.608	151193325	151193325	COP	0912-COP-V2	2	3
1937	r17c9	1510	37455.109	989.768	1846.215	56557215	56557215	COP	0912-COP-V2	2	3
1938	r18c9	3907	39169.553	988.506	1956.002	153035445	153035445	COP	0912-COP-V2	2	3
1939	r19c9	2209	38630.134	987.052	2066.988	85333965	85333965	COP	0912-COP-V2	2	3
1940	r20c9	4006	39027.795	985.034	2177.909	156345345	156345345	COP	0912-COP-V2	2	3
1941	r21c9	1278	36185.657	985.380	2289.180	46245270	46245270	COP	0912-COP-V2	2	3
1942	r22c9	4320	39102.125	981.839	2399.095	168921180	168921180	COP	0912-COP-V2	2	3
1943	r23c9	2744	37241.616	979.346	2509.563	102190995	102190995	COP	0912-COP-V2	2	3
1944	r24c9	3328	36166.325	978.447	2621.431	120361530.000	120361530.000	COP	0912-COP-V2	2	3
1945	r1c10	3758	38900.596	1120.810	67.171	146188440	146188440	COP	0912-COP-V2	2	3
1946	r2c10	3316	37649.873	1119.995	180.912	124846980.000	124846980.000	COP	0912-COP-V2	2	3
1947	r3c10	2255	36951.818	1117.707	293.254	83326350	83326350	COP	0912-COP-V2	2	3
1948	r4c10	3666	38898.003	1116.487	405.355	142600080	142600080	COP	0912-COP-V2	2	3
1949	r5c10	2252	38827.034	1115.775	518.542	87438480	87438480	COP	0912-COP-V2	2	3
1950	r6c10	3371	38658.787	1114.314	630.621	130318770	130318770	COP	0912-COP-V2	2	3
1951	r7c10	3770	39481.643	1113.320	742.956	148845795	148845795	COP	0912-COP-V2	2	3
1952	r8c10	2020	38894.822	1112.219	854.153	78567540	78567540	COP	0912-COP-V2	2	3
1953	r9c10	3160	40611.332	1111.414	963.989	128331810.000	128331810.000	COP	0912-COP-V2	2	3
1954	r10c10	0	NaN	NaN	NaN	NaN	NaN	COP	0912-COP-V2	2	3
1955	r11c10	0	NaN	NaN	NaN	NaN	NaN	COP	0912-COP-V2	2	3
1956	r12c10	2698	38898.464	1107.025	1295.154	104948055	104948055	COP	0912-COP-V2	2	3
1957	r13c10	0	NaN	NaN	NaN	NaN	NaN	COP	0912-COP-V2	2	3
1958	r14c10	2026	37160.271	1104.082	1517.750	75286710	75286710	COP	0912-COP-V2	2	3
1959	r15c10	2918	41659.817	1102.734	1628.800	121563345	121563345	COP	0912-COP-V2	2	3
1960	r16c10	2139	38437.286	1102.458	1739.993	82217355	82217355	COP	0912-COP-V2	2	3
1961	r17c10	2937	39203.754	1101.700	1848.033	115141425	115141425	COP	0912-COP-V2	2	3
1962	r18c10	0	NaN	NaN	NaN	NaN	NaN	COP	0912-COP-V2	2	3
1963	r19c10	2908	38288.671	1098.389	2068.550	111343455	111343455	COP	0912-COP-V2	2	3
1964	r20c10	2385	36825.421	1095.845	2180.148	87828630	87828630	COP	0912-COP-V2	2	3
1965	r21c10	0	NaN	NaN	NaN	NaN	NaN	COP	0912-COP-V2	2	3
1966	r22c10	2161	40402.337	1094.469	2400.979	87309450	87309450	COP	0912-COP-V2	2	3
1967	r23c10	0	NaN	NaN	NaN	NaN	NaN	COP	0912-COP-V2	2	3
1968	r24c10	4418	36472.388	1087.836	2622.263	161135010.000	161135010.000	COP	0912-COP-V2	2	3
1969	r1c11	0	NaN	NaN	NaN	NaN	NaN	COP	0912-COP-V2	2	3
1970	r2c11	1795	37642.688	1231.794	183.245	67568625	67568625	COP	0912-COP-V2	2	3
1971	r3c11	3947	39242.155	1230.200	296.010	154888785	154888785	COP	0912-COP-V2	2	3
1972	r4c11	2224	36146.594	1228.633	408.263	80390025	80390025	COP	0912-COP-V2	2	3
1973	r5c11	3928	39248.577	1227.521	520.781	154168410	154168410	COP	0912-COP-V2	2	3
1974	r6c11	2139	37966.150	1227.766	631.413	81209595	81209595	COP	0912-COP-V2	2	3
1975	r7c11	1392	37068.060	1225.504	743.628	51598740	51598740	COP	0912-COP-V2	2	3
1976	r8c11	3859	39799.692	1223.643	855.399	153587010	153587010	COP	0912-COP-V2	2	3
1977	r9c11	2800	39838.012	1223.065	964.637	111546435.000	111546435.000	COP	0912-COP-V2	2	3
1978	r10c11	3959	40102.631	1221.157	1076.353	158766315	158766315	COP	0912-COP-V2	2	3
1979	r11c11	0	NaN	NaN	NaN	NaN	NaN	COP	0912-COP-V2	2	3
1980	r12c11	3154	40428.091	1217.798	1297.824	127510200	127510200	COP	0912-COP-V2	2	3
1981	r13c11	0	NaN	NaN	NaN	NaN	NaN	COP	0912-COP-V2	2	3
1982	r14c11	3981	40393.255	1215.462	1518.683	160805550	160805550	COP	0912-COP-V2	2	3
1983	r15c11	3413	38106.922	1214.000	1630.534	130058925	130058925	COP	0912-COP-V2	2	3
1984	r16c11	1853	37537.156	1212.674	1741.113	69556350	69556350	COP	0912-COP-V2	2	3
1985	r17c11	0	NaN	NaN	NaN	NaN	NaN	COP	0912-COP-V2	2	3
1986	r18c11	3757	37194.231	1210.218	1959.367	139738725	139738725	COP	0912-COP-V2	2	3
1987	r19c11	3209	40386.072	1208.701	2070.426	129598905.000	129598905.000	COP	0912-COP-V2	2	3
1988	r20c11	0	NaN	NaN	NaN	NaN	NaN	COP	0912-COP-V2	2	3
1989	r21c11	3909	39128.442	1205.263	2290.613	152953080	152953080	COP	0912-COP-V2	2	3
1990	r22c11	2499	37127.755	1203.790	2401.940	92782260	92782260	COP	0912-COP-V2	2	3
1991	r23c11	1922	37205.721	1201.933	2512.188	71509395	71509395	COP	0912-COP-V2	2	3
1992	r24c11	3423	37501.911	1201.740	2622.468	128369040.000	128369040.000	COP	0912-COP-V2	2	3
1993	r1c12	5340	38548.121	1342.945	71.810	205846965	205846965	COP	0912-COP-V2	2	3
1994	r2c12	1217	37066.984	1342.425	186.041	45110520	45110520	COP	0912-COP-V2	2	3
1995	r3c12	2761	38430.005	1342.070	298.016	106105245	106105245	COP	0912-COP-V2	2	3
1996	r4c12	4441	39691.918	1341.090	410.400	176271810	176271810	COP	0912-COP-V2	2	3
1997	r5c12	3794	39579.777	1339.924	522.836	150165675	150165675	COP	0912-COP-V2	2	3
1998	r6c12	2118	38516.317	1338.181	633.978	81577560	81577560	COP	0912-COP-V2	2	3
1999	r7c12	3211	38746.420	1336.671	745.897	124414755	124414755	COP	0912-COP-V2	2	3
[truncated: 7,217 more rows]
