# Supplementary material for: Natural Variation in SER1 and ENA6 Underlie Condition-Specific Growth Defects in Saccharomyces cerevisiae
Source: G3 (Bethesda). 2017 Nov 14;8(1):239–51. doi: 10.1534/g3.117.300392 (PMC5765352; doi:10.1534/g3.117.300392)
Supplement: Supplementary file 19 [file 239FileS3.zip › Data/Phenotyping/576-format_Day4.csv]

	Label	Area	Mean	X	Y	IntDen	RawIntDen	Condition	Plate	Replicate	Day
1	r1c1	2064	42369.906	107.210	54.562	87451485	87451485	CAF	0912-CAF-V1	1	4
2	r2c1	1817	41949.535	106.136	166.853	76222305	76222305	CAF	0912-CAF-V1	1	4
3	r3c1	9	27766.667	114.167	278.611	249900	249900	CAF	0912-CAF-V1	1	4
4	r4c1	0	NaN	NaN	NaN	NaN	NaN	CAF	0912-CAF-V1	1	4
5	r5c1	2503	43131.167	108.488	505.510	107957310	107957310	CAF	0912-CAF-V1	1	4
6	r6c1	3214	43612.696	109.809	618.458	140171205	140171205	CAF	0912-CAF-V1	1	4
7	r7c1	38	30043.026	115.105	725.737	1141635	1141635	CAF	0912-CAF-V1	1	4
8	r8c1	0	NaN	NaN	NaN	NaN	NaN	CAF	0912-CAF-V1	1	4
9	r9c1	2644	43936.191	110.081	951.859	116167290	116167290	CAF	0912-CAF-V1	1	4
10	r10c1	2101	43925.297	109.538	1063.185	92287050	92287050	CAF	0912-CAF-V1	1	4
11	r11c1	0	NaN	NaN	NaN	NaN	NaN	CAF	0912-CAF-V1	1	4
12	r12c1	0	NaN	NaN	NaN	NaN	NaN	CAF	0912-CAF-V1	1	4
13	r13c1	2455	44609.212	110.278	1396.888	109515615	109515615	CAF	0912-CAF-V1	1	4
14	r14c1	0	NaN	NaN	NaN	NaN	NaN	CAF	0912-CAF-V1	1	4
15	r15c1	2216	44564.472	109.235	1619.973	98754870	98754870	CAF	0912-CAF-V1	1	4
16	r16c1	1497	42963.497	108.783	1730.008	64316355	64316355	CAF	0912-CAF-V1	1	4
17	r17c1	2525	43486.842	107.673	1839.530	109804275	109804275	CAF	0912-CAF-V1	1	4
18	r18c1	2069	43224.780	107.781	1950.376	89432070	89432070	CAF	0912-CAF-V1	1	4
19	r19c1	0	NaN	NaN	NaN	NaN	NaN	CAF	0912-CAF-V1	1	4
20	r20c1	0	NaN	NaN	NaN	NaN	NaN	CAF	0912-CAF-V1	1	4
21	r21c1	1795	41892.167	106.857	2283.103	75196440	75196440	CAF	0912-CAF-V1	1	4
22	r22c1	0	NaN	NaN	NaN	NaN	NaN	CAF	0912-CAF-V1	1	4
23	r23c1	2020	41686.188	103.250	2504.453	84206100	84206100	CAF	0912-CAF-V1	1	4
24	r24c1	3532	41952.915	102.501	2615.605	148177695	148177695	CAF	0912-CAF-V1	1	4
25	r1c2	0	NaN	NaN	NaN	NaN	NaN	CAF	0912-CAF-V1	1	4
26	r2c2	647	38093.138	221.616	168.520	24646260	24646260	CAF	0912-CAF-V1	1	4
27	r3c2	2931	43789.355	223.176	282.698	128346600.000	128346600.000	CAF	0912-CAF-V1	1	4
28	r4c2	3271	43650.449	222.029	394.667	142780620	142780620	CAF	0912-CAF-V1	1	4
29	r5c2	1343	41565.759	223.543	507.083	55822815	55822815	CAF	0912-CAF-V1	1	4
30	r6c2	742	36782.891	222.100	620.487	27292905	27292905	CAF	0912-CAF-V1	1	4
31	r7c2	2613	45095.672	223.538	730.476	117834990	117834990	CAF	0912-CAF-V1	1	4
32	r8c2	2404	44026.641	223.569	843.916	105840045	105840045	CAF	0912-CAF-V1	1	4
33	r9c2	445	37614.506	224.761	957.630	16738455	16738455	CAF	0912-CAF-V1	1	4
34	r10c2	0	NaN	NaN	NaN	NaN	NaN	CAF	0912-CAF-V1	1	4
35	r11c2	2890	44497.853	223.919	1175.498	128598795	128598795	CAF	0912-CAF-V1	1	4
36	r12c2	2750	45043.200	223.243	1287.464	123868800.000	123868800.000	CAF	0912-CAF-V1	1	4
37	r13c2	1014	40595.547	222.672	1398.491	41163885	41163885	CAF	0912-CAF-V1	1	4
38	r14c2	2512	44792.293	221.738	1509.924	112518240	112518240	CAF	0912-CAF-V1	1	4
39	r15c2	0	NaN	NaN	NaN	NaN	NaN	CAF	0912-CAF-V1	1	4
40	r16c2	2128	43376.602	222.172	1734.163	92305410	92305410	CAF	0912-CAF-V1	1	4
41	r17c2	1784	42918.044	222.301	1840.758	76565790	76565790	CAF	0912-CAF-V1	1	4
42	r18c2	2648	45220.802	221.754	1952.145	119744685	119744685	CAF	0912-CAF-V1	1	4
43	r19c2	366	39453.238	222.492	2054.366	14439885.000	14439885.000	CAF	0912-CAF-V1	1	4
44	r20c2	0	NaN	NaN	NaN	NaN	NaN	CAF	0912-CAF-V1	1	4
45	r21c2	676	33447.626	217.932	2283.975	22610595	22610595	CAF	0912-CAF-V1	1	4
46	r22c2	3080	41216.445	216.721	2393.227	126946650	126946650	CAF	0912-CAF-V1	1	4
47	r23c2	242	29938.264	216.624	2503.256	7245060	7245060	CAF	0912-CAF-V1	1	4
48	r24c2	2109	41278.684	214.590	2616.336	87056745	87056745	CAF	0912-CAF-V1	1	4
49	r1c3	952	40521.161	334.375	57.822	38576145	38576145	CAF	0912-CAF-V1	1	4
50	r2c3	2183	43630.115	335.605	171.555	95244540	95244540	CAF	0912-CAF-V1	1	4
51	r3c3	0	NaN	NaN	NaN	NaN	NaN	CAF	0912-CAF-V1	1	4
52	r4c3	2438	43485.135	336.625	397.073	106016760	106016760	CAF	0912-CAF-V1	1	4
53	r5c3	1261	42348.402	336.754	509.940	53401335	53401335	CAF	0912-CAF-V1	1	4
54	r6c3	2914	44301.831	336.354	621.500	129095535	129095535	CAF	0912-CAF-V1	1	4
55	r7c3	915	40846.820	337.426	732.878	37374840	37374840	CAF	0912-CAF-V1	1	4
56	r8c3	2743	44909.098	336.983	844.819	123185655	123185655	CAF	0912-CAF-V1	1	4
57	r9c3	1706	43163.608	336.440	954.297	73637115	73637115	CAF	0912-CAF-V1	1	4
58	r10c3	0	NaN	NaN	NaN	NaN	NaN	CAF	0912-CAF-V1	1	4
59	r11c3	1940	43432.941	336.503	1178.084	84259905	84259905	CAF	0912-CAF-V1	1	4
60	r12c3	0	NaN	NaN	NaN	NaN	NaN	CAF	0912-CAF-V1	1	4
61	r13c3	0	NaN	NaN	NaN	NaN	NaN	CAF	0912-CAF-V1	1	4
62	r14c3	3608	45088.636	335.018	1510.247	162679800	162679800	CAF	0912-CAF-V1	1	4
63	r15c3	3080	45532.817	334.454	1621.685	140241075	140241075	CAF	0912-CAF-V1	1	4
64	r16c3	0	NaN	NaN	NaN	NaN	NaN	CAF	0912-CAF-V1	1	4
65	r17c3	2189	43975.327	332.974	1839.765	96261990	96261990	CAF	0912-CAF-V1	1	4
66	r18c3	3144	44458.325	332.709	1952.761	139776975	139776975	CAF	0912-CAF-V1	1	4
67	r19c3	1025	40946.283	332.482	2063.045	41969940	41969940	CAF	0912-CAF-V1	1	4
68	r20c3	4	25053.750	333.000	2184.500	100215	100215	CAF	0912-CAF-V1	1	4
69	r21c3	1165	41339.987	329.225	2283.267	48161085	48161085	CAF	0912-CAF-V1	1	4
70	r22c3	712	36570.295	329.865	2393.295	26038050	26038050	CAF	0912-CAF-V1	1	4
71	r23c3	2106	42043.761	328.911	2504.891	88544160	88544160	CAF	0912-CAF-V1	1	4
72	r24c3	2835	43063.429	327.864	2617.213	122084820	122084820	CAF	0912-CAF-V1	1	4
73	r1c4	200	32845.275	446.760	60.435	6569055	6569055	CAF	0912-CAF-V1	1	4
74	r2c4	2089	43862.685	449.429	172.890	91629150	91629150	CAF	0912-CAF-V1	1	4
75	r3c4	1293	42823.631	449.233	285.543	55370955	55370955	CAF	0912-CAF-V1	1	4
76	r4c4	3199	44470.517	449.698	398.898	142261185	142261185	CAF	0912-CAF-V1	1	4
77	r5c4	1401	42236.263	449.640	510.341	59173005	59173005	CAF	0912-CAF-V1	1	4
78	r6c4	3018	45382.480	450.412	622.630	136964325	136964325	CAF	0912-CAF-V1	1	4
79	r7c4	3098	45094.914	449.740	736.262	139704045	139704045	CAF	0912-CAF-V1	1	4
80	r8c4	0	NaN	NaN	NaN	NaN	NaN	CAF	0912-CAF-V1	1	4
81	r9c4	2184	44777.370	450.096	955.891	97793775	97793775	CAF	0912-CAF-V1	1	4
82	r10c4	1822	44805.123	449.543	1067.610	81634935	81634935	CAF	0912-CAF-V1	1	4
83	r11c4	3094	45049.533	448.346	1178.236	139383255	139383255	CAF	0912-CAF-V1	1	4
84	r12c4	0	NaN	NaN	NaN	NaN	NaN	CAF	0912-CAF-V1	1	4
85	r13c4	2257	44643.755	447.577	1399.595	100760955	100760955	CAF	0912-CAF-V1	1	4
86	r14c4	3414	46327.091	447.590	1511.769	158160690	158160690	CAF	0912-CAF-V1	1	4
87	r15c4	0	NaN	NaN	NaN	NaN	NaN	CAF	0912-CAF-V1	1	4
88	r16c4	1146	41131.322	445.851	1733.740	47136495	47136495	CAF	0912-CAF-V1	1	4
89	r17c4	1405	43756.185	446.291	1842.214	61477440	61477440	CAF	0912-CAF-V1	1	4
90	r18c4	2749	44111.197	444.553	1951.882	121261680	121261680	CAF	0912-CAF-V1	1	4
91	r19c4	3112	45147.455	443.558	2063.483	140498880	140498880	CAF	0912-CAF-V1	1	4
92	r20c4	146	34583.938	442.096	2184.562	5049255	5049255	CAF	0912-CAF-V1	1	4
93	r21c4	2561	43033.565	441.502	2284.155	110208960	110208960	CAF	0912-CAF-V1	1	4
94	r22c4	1792	41910.360	441.089	2395.640	75103365	75103365	CAF	0912-CAF-V1	1	4
95	r23c4	0	NaN	NaN	NaN	NaN	NaN	CAF	0912-CAF-V1	1	4
96	r24c4	2119	43091.029	440.150	2616.536	91309890	91309890	CAF	0912-CAF-V1	1	4
97	r1c5	3088	45132.358	562.096	62.019	139368720	139368720	CAF	0912-CAF-V1	1	4
98	r2c5	3445	44026.916	562.778	174.845	151672725	151672725	CAF	0912-CAF-V1	1	4
99	r3c5	1218	42054.692	563.300	288.524	51222615	51222615	CAF	0912-CAF-V1	1	4
100	r4c5	0	NaN	NaN	NaN	NaN	NaN	CAF	0912-CAF-V1	1	4
101	r5c5	125	32556.360	557.068	514.244	4069545	4069545	CAF	0912-CAF-V1	1	4
102	r6c5	2358	44900.872	562.863	624.009	105876255	105876255	CAF	0912-CAF-V1	1	4
103	r7c5	3712	45416.311	562.389	737.238	168585345	168585345	CAF	0912-CAF-V1	1	4
104	r8c5	735	40182.449	562.488	847.440	29534100	29534100	CAF	0912-CAF-V1	1	4
105	r9c5	0	NaN	NaN	NaN	NaN	NaN	CAF	0912-CAF-V1	1	4
106	r10c5	4143	45777.270	561.773	1068.062	189655230	189655230	CAF	0912-CAF-V1	1	4
107	r11c5	0	NaN	NaN	NaN	NaN	NaN	CAF	0912-CAF-V1	1	4
108	r12c5	3212	46384.119	560.511	1291.002	148985790	148985790	CAF	0912-CAF-V1	1	4
109	r13c5	0	NaN	NaN	NaN	NaN	NaN	CAF	0912-CAF-V1	1	4
110	r14c5	0	NaN	NaN	NaN	NaN	NaN	CAF	0912-CAF-V1	1	4
111	r15c5	2330	45429.727	558.512	1623.443	105851265	105851265	CAF	0912-CAF-V1	1	4
112	r16c5	595	37850.143	558.949	1734.448	22520835	22520835	CAF	0912-CAF-V1	1	4
113	r17c5	0	NaN	NaN	NaN	NaN	NaN	CAF	0912-CAF-V1	1	4
114	r18c5	2642	44233.813	556.851	1952.318	116865735	116865735	CAF	0912-CAF-V1	1	4
115	r19c5	2542	43197.020	555.986	2064.442	109806825	109806825	CAF	0912-CAF-V1	1	4
116	r20c5	1544	43463.297	554.932	2174.780	67107330	67107330	CAF	0912-CAF-V1	1	4
117	r21c5	3660	43000.734	555.295	2285.475	157382685	157382685	CAF	0912-CAF-V1	1	4
118	r22c5	2314	43633.872	553.124	2395.865	100968780	100968780	CAF	0912-CAF-V1	1	4
119	r23c5	589	34105.059	550.289	2505.801	20087880	20087880	CAF	0912-CAF-V1	1	4
120	r24c5	0	NaN	NaN	NaN	NaN	NaN	CAF	0912-CAF-V1	1	4
121	r1c6	2320	44045.315	675.786	63.987	102185130	102185130	CAF	0912-CAF-V1	1	4
122	r2c6	221	32479.615	673.093	173.206	7177995	7177995	CAF	0912-CAF-V1	1	4
123	r3c6	0	NaN	NaN	NaN	NaN	NaN	CAF	0912-CAF-V1	1	4
124	r4c6	3581	45252.210	675.417	401.952	162048165	162048165	CAF	0912-CAF-V1	1	4
125	r5c6	0	NaN	NaN	NaN	NaN	NaN	CAF	0912-CAF-V1	1	4
126	r6c6	0	NaN	NaN	NaN	NaN	NaN	CAF	0912-CAF-V1	1	4
127	r7c6	2507	45077.633	674.726	737.599	113009625	113009625	CAF	0912-CAF-V1	1	4
128	r8c6	3177	45860.670	674.234	850.028	145699350	145699350	CAF	0912-CAF-V1	1	4
129	r9c6	0	NaN	NaN	NaN	NaN	NaN	CAF	0912-CAF-V1	1	4
130	r10c6	284	36904.067	670.215	1072.599	10480755	10480755	CAF	0912-CAF-V1	1	4
131	r11c6	2469	45221.239	673.142	1180.846	111651240	111651240	CAF	0912-CAF-V1	1	4
132	r12c6	3108	44663.316	672.960	1291.801	138813585	138813585	CAF	0912-CAF-V1	1	4
133	r13c6	3768	45731.624	671.362	1403.857	172316760	172316760	CAF	0912-CAF-V1	1	4
134	r14c6	11	29835.000	661.955	1517.864	328185	328185	CAF	0912-CAF-V1	1	4
135	r15c6	1087	41055.235	670.017	1624.246	44627040	44627040	CAF	0912-CAF-V1	1	4
136	r16c6	3479	46627.032	670.904	1734.812	162215445	162215445	CAF	0912-CAF-V1	1	4
137	r17c6	595	34214.143	669.717	1843.633	20357415	20357415	CAF	0912-CAF-V1	1	4
138	r18c6	3416	44610.220	668.356	1953.155	152388510	152388510	CAF	0912-CAF-V1	1	4
139	r19c6	2588	44535.041	667.930	2064.944	115256685.000	115256685.000	CAF	0912-CAF-V1	1	4
140	r20c6	1142	41477.469	666.636	2175.085	47367270	47367270	CAF	0912-CAF-V1	1	4
141	r21c6	694	37221.182	665.089	2286.205	25831500	25831500	CAF	0912-CAF-V1	1	4
142	r22c6	1735	41879.378	665.024	2396.324	72660720	72660720	CAF	0912-CAF-V1	1	4
143	r23c6	2435	42997.084	663.526	2507.054	104697900	104697900	CAF	0912-CAF-V1	1	4
144	r24c6	3021	43315.899	661.807	2617.652	130857330	130857330	CAF	0912-CAF-V1	1	4
145	r1c7	75	31827.400	794.993	65.740	2387055	2387055	CAF	0912-CAF-V1	1	4
146	r2c7	3043	44765.698	787.575	178.401	136222020	136222020	CAF	0912-CAF-V1	1	4
147	r3c7	3848	45541.224	787.938	291.998	175242630	175242630	CAF	0912-CAF-V1	1	4
148	r4c7	0	NaN	NaN	NaN	NaN	NaN	CAF	0912-CAF-V1	1	4
149	r5c7	3298	45066.649	787.175	515.311	148629810	148629810	CAF	0912-CAF-V1	1	4
150	r6c7	1345	43240.227	786.766	627.487	58158105	58158105	CAF	0912-CAF-V1	1	4
151	r7c7	2996	46090.058	786.321	739.750	138085815	138085815	CAF	0912-CAF-V1	1	4
152	r8c7	0	NaN	NaN	NaN	NaN	NaN	CAF	0912-CAF-V1	1	4
153	r9c7	0	NaN	NaN	NaN	NaN	NaN	CAF	0912-CAF-V1	1	4
154	r10c7	3779	46346.908	785.043	1070.818	175144965	175144965	CAF	0912-CAF-V1	1	4
155	r11c7	1375	42770.269	784.733	1182.069	58809120	58809120	CAF	0912-CAF-V1	1	4
156	r12c7	2401	45014.032	784.822	1293.278	108078690	108078690	CAF	0912-CAF-V1	1	4
157	r13c7	3277	44949.100	783.074	1403.957	147298200	147298200	CAF	0912-CAF-V1	1	4
158	r14c7	2335	45912.231	782.177	1514.903	107205060	107205060	CAF	0912-CAF-V1	1	4
159	r15c7	0	NaN	NaN	NaN	NaN	NaN	CAF	0912-CAF-V1	1	4
160	r16c7	2785	47607.996	677.083	1734.398	132588270	132588270	CAF	0912-CAF-V1	1	4
161	r17c7	1452	44053.006	780.596	1844.534	63964965	63964965	CAF	0912-CAF-V1	1	4
162	r18c7	85	33660.000	771.771	1948.147	2861100	2861100	CAF	0912-CAF-V1	1	4
163	r19c7	2095	43795.368	779.682	2065.160	91751295	91751295	CAF	0912-CAF-V1	1	4
164	r20c7	3269	44985.463	777.600	2176.419	147057480	147057480	CAF	0912-CAF-V1	1	4
165	r21c7	0	NaN	NaN	NaN	NaN	NaN	CAF	0912-CAF-V1	1	4
166	r22c7	953	39758.059	775.331	2396.587	37889430	37889430	CAF	0912-CAF-V1	1	4
167	r23c7	1281	40053.115	774.021	2507.503	51308040	51308040	CAF	0912-CAF-V1	1	4
168	r24c7	8	28368.750	777.375	2612.750	226950	226950	CAF	0912-CAF-V1	1	4
169	r1c8	0	NaN	NaN	NaN	NaN	NaN	CAF	0912-CAF-V1	1	4
170	r2c8	0	NaN	NaN	NaN	NaN	NaN	CAF	0912-CAF-V1	1	4
171	r3c8	0	NaN	NaN	NaN	NaN	NaN	CAF	0912-CAF-V1	1	4
172	r4c8	2409	45204.228	900.307	405.562	108896985	108896985	CAF	0912-CAF-V1	1	4
173	r5c8	1480	43647.730	899.369	516.661	64598640.000	64598640.000	CAF	0912-CAF-V1	1	4
174	r6c8	0	NaN	NaN	NaN	NaN	NaN	CAF	0912-CAF-V1	1	4
175	r7c8	2340	44505.564	898.830	740.453	104143020	104143020	CAF	0912-CAF-V1	1	4
176	r8c8	2933	45877.569	897.636	852.468	134558910	134558910	CAF	0912-CAF-V1	1	4
177	r9c8	0	NaN	NaN	NaN	NaN	NaN	CAF	0912-CAF-V1	1	4
178	r10c8	2170	44292.560	897.302	1071.811	96114855	96114855	CAF	0912-CAF-V1	1	4
179	r11c8	3011	46418.300	895.603	1183.569	139765500	139765500	CAF	0912-CAF-V1	1	4
180	r12c8	98	30977.296	896.337	1293.827	3035775	3035775	CAF	0912-CAF-V1	1	4
181	r13c8	1636	44243.435	894.150	1405.451	72382260	72382260	CAF	0912-CAF-V1	1	4
182	r14c8	2896	45553.513	893.967	1516.605	131922975.000	131922975.000	CAF	0912-CAF-V1	1	4
183	r15c8	0	NaN	NaN	NaN	NaN	NaN	CAF	0912-CAF-V1	1	4
184	r16c8	514	37540.564	892.660	1737.327	19295850	19295850	CAF	0912-CAF-V1	1	4
185	r17c8	2462	45184.819	891.854	1846.272	111245025	111245025	CAF	0912-CAF-V1	1	4
186	r18c8	1179	42414.784	891.092	1956.497	50007030	50007030	CAF	0912-CAF-V1	1	4
187	r19c8	0	NaN	NaN	NaN	NaN	NaN	CAF	0912-CAF-V1	1	4
188	r20c8	3566	44936.992	889.140	2177.560	160245315	160245315	CAF	0912-CAF-V1	1	4
189	r21c8	699	38088.026	887.830	2287.125	26623530.000	26623530.000	CAF	0912-CAF-V1	1	4
190	r22c8	3389	43474.904	886.393	2398.107	147336450	147336450	CAF	0912-CAF-V1	1	4
191	r23c8	0	NaN	NaN	NaN	NaN	NaN	CAF	0912-CAF-V1	1	4
192	r24c8	3592	44529.020	883.735	2619.090	159948240	159948240	CAF	0912-CAF-V1	1	4
193	r1c9	2788	45397.409	1012.311	69.250	126567975	126567975	CAF	0912-CAF-V1	1	4
194	r2c9	3641	45297.273	1011.892	181.964	164927370	164927370	CAF	0912-CAF-V1	1	4
195	r3c9	1593	43801.893	1012.293	294.425	69776415	69776415	CAF	0912-CAF-V1	1	4
196	r4c9	733	39805.744	1014.441	410.054	29177610	29177610	CAF	0912-CAF-V1	1	4
197	r5c9	2719	45573.442	1011.118	518.547	123914190	123914190	CAF	0912-CAF-V1	1	4
198	r6c9	752	38030.605	1010.194	630.730	28599015	28599015	CAF	0912-CAF-V1	1	4
199	r7c9	3106	45141.896	1009.475	742.203	140210730	140210730	CAF	0912-CAF-V1	1	4
200	r8c9	0	NaN	NaN	NaN	NaN	NaN	CAF	0912-CAF-V1	1	4
201	r9c9	0	NaN	NaN	NaN	NaN	NaN	CAF	0912-CAF-V1	1	4
202	r10c9	1742	44032.147	1009.034	1072.949	76704000	76704000	CAF	0912-CAF-V1	1	4
203	r11c9	3152	46607.722	1007.976	1184.663	146907540	146907540	CAF	0912-CAF-V1	1	4
204	r12c9	1915	44776.935	1006.916	1295.671	85747830	85747830	CAF	0912-CAF-V1	1	4
205	r13c9	1106	42803.802	1006.149	1406.241	47341005	47341005	CAF	0912-CAF-V1	1	4
206	r14c9	3395	46501.259	1005.418	1517.577	157871775	157871775	CAF	0912-CAF-V1	1	4
207	r15c9	1078	43167.384	1004.365	1627.741	46534440	46534440	CAF	0912-CAF-V1	1	4
208	r16c9	2806	45351.559	1003.343	1738.235	127256475.000	127256475.000	CAF	0912-CAF-V1	1	4
209	r17c9	767	41532.751	1003.291	1847.646	31855620.000	31855620.000	CAF	0912-CAF-V1	1	4
210	r18c9	2312	45459.926	1002.433	1956.920	105103350	105103350	CAF	0912-CAF-V1	1	4
211	r19c9	383	30633.956	1000.779	2068.095	11732805	11732805	CAF	0912-CAF-V1	1	4
212	r20c9	3048	44555.979	1000.384	2177.953	135806625	135806625	CAF	0912-CAF-V1	1	4
213	r21c9	0	NaN	NaN	NaN	NaN	NaN	CAF	0912-CAF-V1	1	4
214	r22c9	4089	43901.409	997.738	2398.660	179512860	179512860	CAF	0912-CAF-V1	1	4
215	r23c9	2193	43931.279	996.490	2509.030	96341295	96341295	CAF	0912-CAF-V1	1	4
216	r24c9	1017	40825.826	995.113	2619.923	41519865	41519865	CAF	0912-CAF-V1	1	4
217	r1c10	2964	44972.657	1125.483	70.908	133298955	133298955	CAF	0912-CAF-V1	1	4
218	r2c10	3648	44788.569	1125.111	184.240	163388700	163388700	CAF	0912-CAF-V1	1	4
219	r3c10	0	NaN	NaN	NaN	NaN	NaN	CAF	0912-CAF-V1	1	4
220	r4c10	133	30325.827	1119.868	412.237	4033335	4033335	CAF	0912-CAF-V1	1	4
221	r5c10	124	30583.548	1121.984	516.823	3792360	3792360	CAF	0912-CAF-V1	1	4
222	r6c10	3112	45698.589	1122.021	631.604	142214010	142214010	CAF	0912-CAF-V1	1	4
223	r7c10	3613	45354.640	1122.239	743.778	163866315	163866315	CAF	0912-CAF-V1	1	4
224	r8c10	0	NaN	NaN	NaN	NaN	NaN	CAF	0912-CAF-V1	1	4
225	r9c10	3288	46356.953	1121.316	964.090	152421660	152421660	CAF	0912-CAF-V1	1	4
226	r10c10	0	NaN	NaN	NaN	NaN	NaN	CAF	0912-CAF-V1	1	4
227	r11c10	0	NaN	NaN	NaN	NaN	NaN	CAF	0912-CAF-V1	1	4
228	r12c10	2727	44976.689	1118.328	1296.279	122651430	122651430	CAF	0912-CAF-V1	1	4
229	r13c10	0	NaN	NaN	NaN	NaN	NaN	CAF	0912-CAF-V1	1	4
230	r14c10	0	NaN	NaN	NaN	NaN	NaN	CAF	0912-CAF-V1	1	4
231	r15c10	3095	46213.662	1115.783	1628.955	143031285	143031285	CAF	0912-CAF-V1	1	4
232	r16c10	1400	43150.189	1115.027	1738.793	60410265.000	60410265.000	CAF	0912-CAF-V1	1	4
233	r17c10	1570	44023.070	1114.927	1848.117	69116220	69116220	CAF	0912-CAF-V1	1	4
234	r18c10	0	NaN	NaN	NaN	NaN	NaN	CAF	0912-CAF-V1	1	4
235	r19c10	2708	44283.368	1112.611	2068.476	119919360	119919360	CAF	0912-CAF-V1	1	4
236	r20c10	142	31205.176	1113.232	2176.838	4431135	4431135	CAF	0912-CAF-V1	1	4
237	r21c10	0	NaN	NaN	NaN	NaN	NaN	CAF	0912-CAF-V1	1	4
238	r22c10	2582	44617.790	1108.490	2399.480	115203135.000	115203135.000	CAF	0912-CAF-V1	1	4
239	r23c10	0	NaN	NaN	NaN	NaN	NaN	CAF	0912-CAF-V1	1	4
240	r24c10	2174	42793.551	1105.676	2620.799	93033180	93033180	CAF	0912-CAF-V1	1	4
241	r1c11	2582	45527.376	1236.955	72.636	117551685.000	117551685.000	CAF	0912-CAF-V1	1	4
242	r2c11	0	NaN	NaN	NaN	NaN	NaN	CAF	0912-CAF-V1	1	4
243	r3c11	4273	45181.727	1235.417	297.417	193061520	193061520	CAF	0912-CAF-V1	1	4
244	r4c11	4	26392.500	1229.000	409.500	105570	105570	CAF	0912-CAF-V1	1	4
245	r5c11	4205	45962.279	1234.461	521.380	193271385	193271385	CAF	0912-CAF-V1	1	4
246	r6c11	1148	43620.549	1233.479	633.299	50076390	50076390	CAF	0912-CAF-V1	1	4
247	r7c11	0	NaN	NaN	NaN	NaN	NaN	CAF	0912-CAF-V1	1	4
248	r8c11	3114	45764.721	1232.013	856.285	142511340	142511340	CAF	0912-CAF-V1	1	4
249	r9c11	1187	44454.857	1232.425	965.478	52767915.000	52767915.000	CAF	0912-CAF-V1	1	4
250	r10c11	2843	46457.179	1231.308	1076.825	132077760.000	132077760.000	CAF	0912-CAF-V1	1	4
251	r11c11	0	NaN	NaN	NaN	NaN	NaN	CAF	0912-CAF-V1	1	4
252	r12c11	2549	46434.410	1229.622	1297.887	118361310.000	118361310.000	CAF	0912-CAF-V1	1	4
253	r13c11	0	NaN	NaN	NaN	NaN	NaN	CAF	0912-CAF-V1	1	4
254	r14c11	4244	46784.569	1227.441	1518.919	198553710	198553710	CAF	0912-CAF-V1	1	4
255	r15c11	2089	45082.145	1226.430	1630.356	94176600	94176600	CAF	0912-CAF-V1	1	4
256	r16c11	71	29641.056	1227.063	1744.430	2104515	2104515	CAF	0912-CAF-V1	1	4
257	r17c11	0	NaN	NaN	NaN	NaN	NaN	CAF	0912-CAF-V1	1	4
258	r18c11	3564	45497.323	1224.174	1959.188	162152460	162152460	CAF	0912-CAF-V1	1	4
259	r19c11	2595	45631.636	1222.870	2069.985	118414095	118414095	CAF	0912-CAF-V1	1	4
260	r20c11	0	NaN	NaN	NaN	NaN	NaN	CAF	0912-CAF-V1	1	4
261	r21c11	3450	45293.248	1220.879	2290.201	156261705	156261705	CAF	0912-CAF-V1	1	4
262	r22c11	0	NaN	NaN	NaN	NaN	NaN	CAF	0912-CAF-V1	1	4
263	r23c11	904	38482.152	1218.389	2509.814	34787865	34787865	CAF	0912-CAF-V1	1	4
264	r24c11	2554	44077.758	1216.453	2621.226	112574595	112574595	CAF	0912-CAF-V1	1	4
265	r1c12	2709	45668.062	1348.548	74.748	123714780	123714780	CAF	0912-CAF-V1	1	4
266	r2c12	0	NaN	NaN	NaN	NaN	NaN	CAF	0912-CAF-V1	1	4
267	r3c12	1760	44585.301	1346.586	298.945	78470130	78470130	CAF	0912-CAF-V1	1	4
268	r4c12	2146	45150.329	1346.780	411.307	96892605	96892605	CAF	0912-CAF-V1	1	4
269	r5c12	3927	45932.403	1346.437	522.984	180376545	180376545	CAF	0912-CAF-V1	1	4
270	r6c12	1749	45151.913	1344.067	635.088	78970695	78970695	CAF	0912-CAF-V1	1	4
271	r7c12	2767	45905.806	1344.227	745.971	127021365	127021365	CAF	0912-CAF-V1	1	4
272	r8c12	0	NaN	NaN	NaN	NaN	NaN	CAF	0912-CAF-V1	1	4
273	r9c12	1202	43966.710	1342.969	966.322	52847985	52847985	CAF	0912-CAF-V1	1	4
274	r10c12	1389	44768.747	1343.177	1078.591	62183790	62183790	CAF	0912-CAF-V1	1	4
275	r11c12	2370	45357.291	1341.447	1188.996	107496780	107496780	CAF	0912-CAF-V1	1	4
276	r12c12	772	41019.987	1341.747	1298.100	31667430	31667430	CAF	0912-CAF-V1	1	4
277	r13c12	4349	46663.827	1339.738	1410.301	202940985	202940985	CAF	0912-CAF-V1	1	4
278	r14c12	3148	47984.309	1235.619	1518.046	151054605	151054605	CAF	0912-CAF-V1	1	4
279	r15c12	1048	43745.396	1337.476	1631.646	45845175	45845175	CAF	0912-CAF-V1	1	4
280	r16c12	3038	45320.836	1336.031	1741.576	137684700	137684700	CAF	0912-CAF-V1	1	4
281	r17c12	2801	44831.749	1335.314	1850.151	125573730.000	125573730.000	CAF	0912-CAF-V1	1	4
282	r18c12	561	35605.455	1334.709	1960.791	19974660	19974660	CAF	0912-CAF-V1	1	4
283	r19c12	2246	45195.628	1333.132	2070.710	101509380	101509380	CAF	0912-CAF-V1	1	4
284	r20c12	1156	43424.779	1333.707	2181.609	50199045	50199045	CAF	0912-CAF-V1	1	4
285	r21c12	1230	43317.244	1331.222	2291.069	53280210	53280210	CAF	0912-CAF-V1	1	4
286	r22c12	4180	44781.599	1329.528	2401.579	187187085	187187085	CAF	0912-CAF-V1	1	4
287	r23c12	0	NaN	NaN	NaN	NaN	NaN	CAF	0912-CAF-V1	1	4
288	r24c12	2439	43075.972	1327.689	2621.713	105062295	105062295	CAF	0912-CAF-V1	1	4
289	r1c13	2458	45728.928	1460.020	75.642	112401705	112401705	CAF	0912-CAF-V1	1	4
290	r2c13	2210	44700.692	1457.947	188.250	98788530	98788530	CAF	0912-CAF-V1	1	4
291	r3c13	0	NaN	NaN	NaN	NaN	NaN	CAF	0912-CAF-V1	1	4
292	r4c13	0	NaN	NaN	NaN	NaN	NaN	CAF	0912-CAF-V1	1	4
293	r5c13	151	31064.404	1460.500	528.288	4690725	4690725	CAF	0912-CAF-V1	1	4
294	r6c13	2773	45553.226	1456.208	636.738	126319095	126319095	CAF	0912-CAF-V1	1	4
295	r7c13	536	35327.966	1455.866	747.776	18935790	18935790	CAF	0912-CAF-V1	1	4
296	r8c13	2700	44793.111	1453.893	858.033	120941400	120941400	CAF	0912-CAF-V1	1	4
297	r9c13	2421	46389.145	1453.513	968.267	112308120	112308120	CAF	0912-CAF-V1	1	4
298	r10c13	2300	46492.376	1452.683	1078.954	106932465	106932465	CAF	0912-CAF-V1	1	4
299	r11c13	0	NaN	NaN	NaN	NaN	NaN	CAF	0912-CAF-V1	1	4
300	r12c13	0	NaN	NaN	NaN	NaN	NaN	CAF	0912-CAF-V1	1	4
301	r13c13	1424	45073.578	1448.884	1410.956	64184775	64184775	CAF	0912-CAF-V1	1	4
302	r14c13	2598	46944.636	1448.683	1521.880	121962165	121962165	CAF	0912-CAF-V1	1	4
303	r15c13	0	NaN	NaN	NaN	NaN	NaN	CAF	0912-CAF-V1	1	4
304	r16c13	2653	45282.829	1445.656	1741.362	120135345	120135345	CAF	0912-CAF-V1	1	4
305	r17c13	2334	45074.364	1445.701	1851.144	105203565	105203565	CAF	0912-CAF-V1	1	4
306	r18c13	2156	45319.390	1444.148	1960.867	97708605	97708605	CAF	0912-CAF-V1	1	4
307	r19c13	0	NaN	NaN	NaN	NaN	NaN	CAF	0912-CAF-V1	1	4
308	r20c13	0	NaN	NaN	NaN	NaN	NaN	CAF	0912-CAF-V1	1	4
309	r21c13	1379	42252.890	1440.292	2292.029	58266735.000	58266735.000	CAF	0912-CAF-V1	1	4
310	r22c13	1884	43549.506	1440.055	2402.647	82047270	82047270	CAF	0912-CAF-V1	1	4
311	r23c13	0	NaN	NaN	NaN	NaN	NaN	CAF	0912-CAF-V1	1	4
312	r24c13	2570	43507.167	1436.589	2621.475	111813420	111813420	CAF	0912-CAF-V1	1	4
313	r1c14	1166	43803.795	1574.636	77.669	51075225	51075225	CAF	0912-CAF-V1	1	4
314	r2c14	2063	44603.740	1569.602	189.894	92017515	92017515	CAF	0912-CAF-V1	1	4
315	r3c14	0	NaN	NaN	NaN	NaN	NaN	CAF	0912-CAF-V1	1	4
316	r4c14	3895	45381.227	1567.841	413.667	176759880	176759880	CAF	0912-CAF-V1	1	4
317	r5c14	2267	45296.639	1567.662	525.937	102687480	102687480	CAF	0912-CAF-V1	1	4
318	r6c14	0	NaN	NaN	NaN	NaN	NaN	CAF	0912-CAF-V1	1	4
319	r7c14	2177	45653.785	1565.812	748.850	99388290	99388290	CAF	0912-CAF-V1	1	4
320	r8c14	0	NaN	NaN	NaN	NaN	NaN	CAF	0912-CAF-V1	1	4
321	r9c14	2181	46445.076	1565.229	968.523	101296710	101296710	CAF	0912-CAF-V1	1	4
322	r10c14	245	32427.673	1564.145	1083.529	7944780	7944780	CAF	0912-CAF-V1	1	4
323	r11c14	0	NaN	NaN	NaN	NaN	NaN	CAF	0912-CAF-V1	1	4
324	r12c14	2969	46210.397	1561.073	1300.973	137198670	137198670	CAF	0912-CAF-V1	1	4
325	r13c14	3685	47298.383	1560.519	1412.235	174294540	174294540	CAF	0912-CAF-V1	1	4
326	r14c14	833	42594.490	1558.411	1522.798	35481210	35481210	CAF	0912-CAF-V1	1	4
327	r15c14	1025	43548.278	1557.737	1633.160	44636985	44636985	CAF	0912-CAF-V1	1	4
328	r16c14	2685	45774.922	1556.552	1743.045	122905665	122905665	CAF	0912-CAF-V1	1	4
329	r17c14	2753	44610.180	1557.244	1853.030	122811825	122811825	CAF	0912-CAF-V1	1	4
330	r18c14	0	NaN	NaN	NaN	NaN	NaN	CAF	0912-CAF-V1	1	4
331	r19c14	1504	44985.628	1553.083	2072.188	67658385	67658385	CAF	0912-CAF-V1	1	4
332	r20c14	1765	44328.535	1552.319	2183.204	78239865	78239865	CAF	0912-CAF-V1	1	4
333	r21c14	0	NaN	NaN	NaN	NaN	NaN	CAF	0912-CAF-V1	1	4
334	r22c14	2494	44647.085	1549.794	2402.429	111349830.000	111349830.000	CAF	0912-CAF-V1	1	4
335	r23c14	0	NaN	NaN	NaN	NaN	NaN	CAF	0912-CAF-V1	1	4
336	r24c14	748	37227.955	1547.301	2623.623	27846510	27846510	CAF	0912-CAF-V1	1	4
337	r1c15	1167	42962.147	1683.347	78.683	50136825	50136825	CAF	0912-CAF-V1	1	4
338	r2c15	1943	44720.280	1682.015	191.260	86891505	86891505	CAF	0912-CAF-V1	1	4
339	r3c15	3195	45521.930	1680.624	303.442	145442565	145442565	CAF	0912-CAF-V1	1	4
340	r4c15	2608	44991.758	1680.148	416.254	117338505	117338505	CAF	0912-CAF-V1	1	4
341	r5c15	2841	45853.596	1678.802	527.729	130270065	130270065	CAF	0912-CAF-V1	1	4
342	r6c15	368	29787.880	1678.234	639.652	10961940	10961940	CAF	0912-CAF-V1	1	4
343	r7c15	3151	46803.789	1676.658	750.153	147478740	147478740	CAF	0912-CAF-V1	1	4
344	r8c15	0	NaN	NaN	NaN	NaN	NaN	CAF	0912-CAF-V1	1	4
345	r9c15	760	41885.092	1674.309	970.364	31832670	31832670	CAF	0912-CAF-V1	1	4
346	r10c15	962	41983.815	1674.737	1081.139	40388430	40388430	CAF	0912-CAF-V1	1	4
347	r11c15	2439	46279.207	1673.371	1191.875	112874985	112874985	CAF	0912-CAF-V1	1	4
348	r12c15	2006	46616.695	1672.420	1302.874	93513090	93513090	CAF	0912-CAF-V1	1	4
349	r13c15	0	NaN	NaN	NaN	NaN	NaN	CAF	0912-CAF-V1	1	4
350	r14c15	2691	45780.033	1669.581	1523.750	123194070.000	123194070.000	CAF	0912-CAF-V1	1	4
351	r15c15	2724	46538.343	1668.554	1634.329	126770445	126770445	CAF	0912-CAF-V1	1	4
352	r16c15	0	NaN	NaN	NaN	NaN	NaN	CAF	0912-CAF-V1	1	4
353	r17c15	441	34363.129	1666.783	1852.455	15154140	15154140	CAF	0912-CAF-V1	1	4
354	r18c15	4356	47044.749	1666.215	1963.338	204926925	204926925	CAF	0912-CAF-V1	1	4
355	r19c15	2232	44528.575	1664.276	2073.616	99387780	99387780	CAF	0912-CAF-V1	1	4
356	r20c15	1078	42855.612	1662.698	2183.505	46198350	46198350	CAF	0912-CAF-V1	1	4
357	r21c15	574	35445.444	1662.392	2293.521	20345685	20345685	CAF	0912-CAF-V1	1	4
358	r22c15	46	31148.804	1650.739	2404.826	1432845	1432845	CAF	0912-CAF-V1	1	4
359	r23c15	2739	44788.762	1659.305	2513.734	122676420	122676420	CAF	0912-CAF-V1	1	4
360	r24c15	3309	43201.963	1657.049	2624.953	142955295	142955295	CAF	0912-CAF-V1	1	4
361	r1c16	1089	43467.782	1793.600	80.697	47336415	47336415	CAF	0912-CAF-V1	1	4
362	r2c16	2520	44312.423	1793.219	193.082	111667305	111667305	CAF	0912-CAF-V1	1	4
363	r3c16	2571	44974.522	1792.004	305.011	115629495	115629495	CAF	0912-CAF-V1	1	4
364	r4c16	0	NaN	NaN	NaN	NaN	NaN	CAF	0912-CAF-V1	1	4
365	r5c16	1790	45045.109	1791.009	528.873	80630745	80630745	CAF	0912-CAF-V1	1	4
366	r6c16	636	38897.123	1788.552	640.725	24738570	24738570	CAF	0912-CAF-V1	1	4
367	r7c16	0	NaN	NaN	NaN	NaN	NaN	CAF	0912-CAF-V1	1	4
368	r8c16	2892	47142.728	1786.822	862.770	136336770	136336770	CAF	0912-CAF-V1	1	4
369	r9c16	0	NaN	NaN	NaN	NaN	NaN	CAF	0912-CAF-V1	1	4
370	r10c16	3404	46931.836	1785.125	1081.937	159755970	159755970	CAF	0912-CAF-V1	1	4
371	r11c16	2895	47036.358	1783.991	1192.500	136170255	136170255	CAF	0912-CAF-V1	1	4
372	r12c16	919	42249.532	1783.066	1304.320	38827320	38827320	CAF	0912-CAF-V1	1	4
373	r13c16	2252	47018.739	1781.610	1414.724	105886200	105886200	CAF	0912-CAF-V1	1	4
374	r14c16	1344	44898.214	1780.854	1525.030	60343200.000	60343200.000	CAF	0912-CAF-V1	1	4
375	r15c16	2426	46208.712	1779.632	1635.720	112102335.000	112102335.000	CAF	0912-CAF-V1	1	4
376	r16c16	2137	46266.212	1777.791	1746.313	98870895	98870895	CAF	0912-CAF-V1	1	4
377	r17c16	0	NaN	NaN	NaN	NaN	NaN	CAF	0912-CAF-V1	1	4
378	r18c16	0	NaN	NaN	NaN	NaN	NaN	CAF	0912-CAF-V1	1	4
379	r19c16	2386	45047.791	1774.849	2073.156	107484030	107484030	CAF	0912-CAF-V1	1	4
380	r20c16	1177	42640.030	1773.824	2185.228	50187315	50187315	CAF	0912-CAF-V1	1	4
381	r21c16	2911	44065.244	1771.993	2294.317	128273925	128273925	CAF	0912-CAF-V1	1	4
382	r22c16	1314	44264.235	1770.567	2404.826	58163205.000	58163205.000	CAF	0912-CAF-V1	1	4
383	r23c16	0	NaN	NaN	NaN	NaN	NaN	CAF	0912-CAF-V1	1	4
384	r24c16	2269	43235.593	1768.022	2625.117	98101560	98101560	CAF	0912-CAF-V1	1	4
385	r1c17	1700	44670.300	1906.147	81.850	75939510	75939510	CAF	0912-CAF-V1	1	4
386	r2c17	0	NaN	NaN	NaN	NaN	NaN	CAF	0912-CAF-V1	1	4
387	r3c17	3247	45607.461	1903.977	306.700	148087425	148087425	CAF	0912-CAF-V1	1	4
388	r4c17	2628	45302.380	1902.464	418.833	119054655	119054655	CAF	0912-CAF-V1	1	4
389	r5c17	2122	45751.831	1901.447	530.515	97085385	97085385	CAF	0912-CAF-V1	1	4
390	r6c17	2650	46416.255	1899.841	641.749	123003075	123003075	CAF	0912-CAF-V1	1	4
391	r7c17	1002	42826.766	1898.540	753.137	42912420	42912420	CAF	0912-CAF-V1	1	4
392	r8c17	1372	44338.776	1898.261	863.993	60832800	60832800	CAF	0912-CAF-V1	1	4
393	r9c17	2674	46723.171	1897.245	972.696	124937760.000	124937760.000	CAF	0912-CAF-V1	1	4
394	r10c17	763	41913.244	1895.584	1083.547	31979805.000	31979805.000	CAF	0912-CAF-V1	1	4
395	r11c17	0	NaN	NaN	NaN	NaN	NaN	CAF	0912-CAF-V1	1	4
396	r12c17	2577	45800.751	1893.014	1304.753	118028535	118028535	CAF	0912-CAF-V1	1	4
397	r13c17	0	NaN	NaN	NaN	NaN	NaN	CAF	0912-CAF-V1	1	4
398	r14c17	1841	45189.712	1891.106	1525.866	83194260	83194260	CAF	0912-CAF-V1	1	4
399	r15c17	1708	45123.952	1889.474	1636.895	77071710	77071710	CAF	0912-CAF-V1	1	4
400	r16c17	2314	46621.141	1888.902	1746.905	107881320	107881320	CAF	0912-CAF-V1	1	4
401	r17c17	97	31451.753	1889.211	1851.067	3050820	3050820	CAF	0912-CAF-V1	1	4
402	r18c17	1970	44132.216	1887.315	1965.350	86940465	86940465	CAF	0912-CAF-V1	1	4
403	r19c17	2618	45584.123	1885.571	2075.542	119339235	119339235	CAF	0912-CAF-V1	1	4
404	r20c17	1131	41942.878	1884.339	2185.614	47437395	47437395	CAF	0912-CAF-V1	1	4
405	r21c17	2613	44640.614	1882.902	2295.804	116645925.000	116645925.000	CAF	0912-CAF-V1	1	4
406	r22c17	949	41551.834	1881.981	2404.775	39432690	39432690	CAF	0912-CAF-V1	1	4
407	r23c17	0	NaN	NaN	NaN	NaN	NaN	CAF	0912-CAF-V1	1	4
408	r24c17	3550	44191.859	1878.832	2626.131	156881100	156881100	CAF	0912-CAF-V1	1	4
409	r1c18	1497	43997.465	2018.136	83.431	65864205	65864205	CAF	0912-CAF-V1	1	4
410	r2c18	2728	44323.636	2015.922	195.383	120914880.000	120914880.000	CAF	0912-CAF-V1	1	4
411	r3c18	1371	44124.300	2015.693	307.941	60494415	60494415	CAF	0912-CAF-V1	1	4
412	r4c18	1024	41803.564	2014.093	419.755	42806850	42806850	CAF	0912-CAF-V1	1	4
413	r5c18	0	NaN	NaN	NaN	NaN	NaN	CAF	0912-CAF-V1	1	4
414	r6c18	2435	46115.938	2011.074	642.900	112292310	112292310	CAF	0912-CAF-V1	1	4
415	r7c18	3404	46604.172	2009.984	754.503	158640600	158640600	CAF	0912-CAF-V1	1	4
416	r8c18	0	NaN	NaN	NaN	NaN	NaN	CAF	0912-CAF-V1	1	4
417	r9c18	2617	44134.098	2000.592	987.051	115498935	115498935	CAF	0912-CAF-V1	1	4
418	r10c18	1673	43085.702	1991.321	1001.413	72082380	72082380	CAF	0912-CAF-V1	1	4
419	r11c18	2083	45521.111	2006.353	1196.291	94820475	94820475	CAF	0912-CAF-V1	1	4
420	r12c18	3388	47110.422	2004.672	1306.301	159610110	159610110	CAF	0912-CAF-V1	1	4
421	r13c18	1818	45653.416	2002.503	1416.913	82997910	82997910	CAF	0912-CAF-V1	1	4
422	r14c18	3299	47002.011	2001.873	1527.696	155059635	155059635	CAF	0912-CAF-V1	1	4
423	r15c18	870	42524.328	2001.460	1638.489	36996165	36996165	CAF	0912-CAF-V1	1	4
424	r16c18	0	NaN	NaN	NaN	NaN	NaN	CAF	0912-CAF-V1	1	4
425	r17c18	3761	46825.756	1998.049	1856.433	176111670	176111670	CAF	0912-CAF-V1	1	4
426	r18c18	190	33731.132	2001.895	1968.716	6408915	6408915	CAF	0912-CAF-V1	1	4
427	r19c18	2839	45595.419	1995.741	2076.814	129445395	129445395	CAF	0912-CAF-V1	1	4
428	r20c18	0	NaN	NaN	NaN	NaN	NaN	CAF	0912-CAF-V1	1	4
429	r21c18	0	NaN	NaN	NaN	NaN	NaN	CAF	0912-CAF-V1	1	4
430	r22c18	1007	41588.297	1990.871	2407.032	41879415	41879415	CAF	0912-CAF-V1	1	4
431	r23c18	3139	43370.553	1989.866	2516.679	136140165	136140165	CAF	0912-CAF-V1	1	4
432	r24c18	1604	42252.101	1988.436	2628.016	67772370	67772370	CAF	0912-CAF-V1	1	4
433	r1c19	0	NaN	NaN	NaN	NaN	NaN	CAF	0912-CAF-V1	1	4
434	r2c19	906	40904.421	2126.928	197.497	37059405	37059405	CAF	0912-CAF-V1	1	4
435	r3c19	0	NaN	NaN	NaN	NaN	NaN	CAF	0912-CAF-V1	1	4
436	r4c19	2009	44547.954	2124.530	421.833	89496840	89496840	CAF	0912-CAF-V1	1	4
437	r5c19	1056	42486.477	2123.572	532.367	44865720	44865720	CAF	0912-CAF-V1	1	4
438	r6c19	0	NaN	NaN	NaN	NaN	NaN	CAF	0912-CAF-V1	1	4
439	r7c19	0	NaN	NaN	NaN	NaN	NaN	CAF	0912-CAF-V1	1	4
440	r8c19	3887	47213.050	2119.356	866.815	183517125	183517125	CAF	0912-CAF-V1	1	4
441	r9c19	2109	45549.844	2119.096	975.925	96064620	96064620	CAF	0912-CAF-V1	1	4
442	r10c19	1747	45663.100	2121.437	1085.502	79773435	79773435	CAF	0912-CAF-V1	1	4
443	r11c19	1632	45317.031	2116.168	1197.101	73957395	73957395	CAF	0912-CAF-V1	1	4
444	r12c19	794	43209.332	2115.106	1307.960	34308210	34308210	CAF	0912-CAF-V1	1	4
445	r13c19	3773	47550.370	2113.446	1418.361	179407545	179407545	CAF	0912-CAF-V1	1	4
446	r14c19	184	32768.886	2110.321	1526.761	6029475	6029475	CAF	0912-CAF-V1	1	4
447	r15c19	0	NaN	NaN	NaN	NaN	NaN	CAF	0912-CAF-V1	1	4
448	r16c19	3783	46166.931	2109.729	1749.143	174649500	174649500	CAF	0912-CAF-V1	1	4
449	r17c19	2612	45713.338	2109.379	1858.100	119403240.000	119403240.000	CAF	0912-CAF-V1	1	4
450	r18c19	2705	45633.122	2106.801	1967.904	123437595	123437595	CAF	0912-CAF-V1	1	4
451	r19c19	2571	45447.625	2106.218	2078.294	116845845.000	116845845.000	CAF	0912-CAF-V1	1	4
452	r20c19	2838	44852.146	2104.443	2188.282	127290390.000	127290390.000	CAF	0912-CAF-V1	1	4
453	r21c19	644	38185.458	2102.921	2298.742	24591435	24591435	CAF	0912-CAF-V1	1	4
454	r22c19	2590	43981.100	2101.510	2407.647	113911050	113911050	CAF	0912-CAF-V1	1	4
455	r23c19	3127	44090.780	2100.341	2518.882	137871870	137871870	CAF	0912-CAF-V1	1	4
456	r24c19	775	39164.052	2098.665	2628.990	30352140	30352140	CAF	0912-CAF-V1	1	4
457	r1c20	0	NaN	NaN	NaN	NaN	NaN	CAF	0912-CAF-V1	1	4
458	r2c20	3085	45759.647	2239.199	198.022	141168510	141168510	CAF	0912-CAF-V1	1	4
459	r3c20	3068	45052.050	2236.956	310.748	138219690	138219690	CAF	0912-CAF-V1	1	4
460	r4c20	0	NaN	NaN	NaN	NaN	NaN	CAF	0912-CAF-V1	1	4
461	r5c20	2978	45745.013	2234.600	534.165	136228650	136228650	CAF	0912-CAF-V1	1	4
462	r6c20	0	NaN	NaN	NaN	NaN	NaN	CAF	0912-CAF-V1	1	4
463	r7c20	580	37158.776	2231.879	756.672	21552090	21552090	CAF	0912-CAF-V1	1	4
464	r8c20	2463	46052.089	2230.214	867.823	113426295	113426295	CAF	0912-CAF-V1	1	4
465	r9c20	3831	48045.435	2229.572	977.847	184062060	184062060	CAF	0912-CAF-V1	1	4
466	r10c20	0	NaN	NaN	NaN	NaN	NaN	CAF	0912-CAF-V1	1	4
467	r11c20	0	NaN	NaN	NaN	NaN	NaN	CAF	0912-CAF-V1	1	4
468	r12c20	2135	46405.700	2225.938	1309.370	99076170	99076170	CAF	0912-CAF-V1	1	4
469	r13c20	2597	47119.523	2224.884	1419.453	122369400	122369400	CAF	0912-CAF-V1	1	4
470	r14c20	0	NaN	NaN	NaN	NaN	NaN	CAF	0912-CAF-V1	1	4
471	r15c20	0	NaN	NaN	NaN	NaN	NaN	CAF	0912-CAF-V1	1	4
472	r16c20	51	32650.000	2222.716	1746.775	1665150	1665150	CAF	0912-CAF-V1	1	4
473	r17c20	0	NaN	NaN	NaN	NaN	NaN	CAF	0912-CAF-V1	1	4
474	r18c20	1709	44360.898	2218.441	1968.358	75812775	75812775	CAF	0912-CAF-V1	1	4
475	r19c20	0	NaN	NaN	NaN	NaN	NaN	CAF	0912-CAF-V1	1	4
476	r20c20	1030	42870.947	2214.698	2189.054	44157075	44157075	CAF	0912-CAF-V1	1	4
477	r21c20	3230	44942.132	2213.038	2299.467	145163085	145163085	CAF	0912-CAF-V1	1	4
478	r22c20	3428	44031.017	2212.442	2410.332	150938325	150938325	CAF	0912-CAF-V1	1	4
479	r23c20	0	NaN	NaN	NaN	NaN	NaN	CAF	0912-CAF-V1	1	4
480	r24c20	9	28418.333	2208.500	2638.167	255765	255765	CAF	0912-CAF-V1	1	4
481	r1c21	706	41577.642	2352.819	88.602	29353815	29353815	CAF	0912-CAF-V1	1	4
482	r2c21	0	NaN	NaN	NaN	NaN	NaN	CAF	0912-CAF-V1	1	4
483	r3c21	4026	45946.490	2349.674	311.934	184980570	184980570	CAF	0912-CAF-V1	1	4
484	r4c21	3160	45379.429	2347.494	424.738	143398995	143398995	CAF	0912-CAF-V1	1	4
485	r5c21	0	NaN	NaN	NaN	NaN	NaN	CAF	0912-CAF-V1	1	4
486	r6c21	2313	46771.719	2344.318	647.723	108182985	108182985	CAF	0912-CAF-V1	1	4
487	r7c21	2703	46281.887	2343.827	757.221	125099940	125099940	CAF	0912-CAF-V1	1	4
488	r8c21	2492	46324.352	2341.491	869.140	115440285	115440285	CAF	0912-CAF-V1	1	4
489	r9c21	2094	45916.318	2341.415	979.298	96148770	96148770	CAF	0912-CAF-V1	1	4
490	r10c21	0	NaN	NaN	NaN	NaN	NaN	CAF	0912-CAF-V1	1	4
491	r11c21	2523	47099.197	2337.917	1199.974	118831275	118831275	CAF	0912-CAF-V1	1	4
492	r12c21	865	42028.422	2335.749	1310.322	36354585	36354585	CAF	0912-CAF-V1	1	4
493	r13c21	405	32975.593	2333.831	1422.028	13355115	13355115	CAF	0912-CAF-V1	1	4
494	r14c21	0	NaN	NaN	NaN	NaN	NaN	CAF	0912-CAF-V1	1	4
495	r15c21	4421	47617.977	2331.179	1640.793	210519075	210519075	CAF	0912-CAF-V1	1	4
496	r16c21	2252	46240.717	2330.417	1752.284	104134095	104134095	CAF	0912-CAF-V1	1	4
497	r17c21	0	NaN	NaN	NaN	NaN	NaN	CAF	0912-CAF-V1	1	4
498	r18c21	3600	45911.050	2328.690	1969.647	165279780	165279780	CAF	0912-CAF-V1	1	4
499	r19c21	56	31615.446	2330.429	2080.036	1770465	1770465	CAF	0912-CAF-V1	1	4
500	r20c21	2001	45016.867	2324.702	2190.764	90078750	90078750	CAF	0912-CAF-V1	1	4
501	r21c21	3504	45027.149	2323.693	2300.816	157775130	157775130	CAF	0912-CAF-V1	1	4
502	r22c21	0	NaN	NaN	NaN	NaN	NaN	CAF	0912-CAF-V1	1	4
503	r23c21	1474	42191.601	2320.870	2520.689	62190420	62190420	CAF	0912-CAF-V1	1	4
504	r24c21	0	NaN	NaN	NaN	NaN	NaN	CAF	0912-CAF-V1	1	4
505	r1c22	0	NaN	NaN	NaN	NaN	NaN	CAF	0912-CAF-V1	1	4
506	r2c22	0	NaN	NaN	NaN	NaN	NaN	CAF	0912-CAF-V1	1	4
507	r3c22	0	NaN	NaN	NaN	NaN	NaN	CAF	0912-CAF-V1	1	4
508	r4c22	0	NaN	NaN	NaN	NaN	NaN	CAF	0912-CAF-V1	1	4
509	r5c22	2543	46185.785	2456.752	537.332	117450450	117450450	CAF	0912-CAF-V1	1	4
510	r6c22	0	NaN	NaN	NaN	NaN	NaN	CAF	0912-CAF-V1	1	4
511	r7c22	0	NaN	NaN	NaN	NaN	NaN	CAF	0912-CAF-V1	1	4
512	r8c22	3316	46958.219	2452.702	870.463	155713455	155713455	CAF	0912-CAF-V1	1	4
513	r9c22	1975	45726.987	2451.967	980.149	90310800	90310800	CAF	0912-CAF-V1	1	4
514	r10c22	908	42357.522	2450.487	1089.362	38460630	38460630	CAF	0912-CAF-V1	1	4
515	r11c22	590	39749.314	2448.824	1201.746	23452095	23452095	CAF	0912-CAF-V1	1	4
516	r12c22	3997	47867.398	2447.045	1311.806	191325990	191325990	CAF	0912-CAF-V1	1	4
517	r13c22	264	32216.932	2445.545	1424.045	8505270	8505270	CAF	0912-CAF-V1	1	4
518	r14c22	2752	46505.625	2444.335	1532.458	127983480	127983480	CAF	0912-CAF-V1	1	4
519	r15c22	0	NaN	NaN	NaN	NaN	NaN	CAF	0912-CAF-V1	1	4
520	r16c22	3469	46937.715	2440.269	1753.257	162826935	162826935	CAF	0912-CAF-V1	1	4
521	r17c22	374	32002.500	2438.751	1861.751	11968935	11968935	CAF	0912-CAF-V1	1	4
522	r18c22	780	42043.942	2439.677	1971.778	32794275.000	32794275.000	CAF	0912-CAF-V1	1	4
523	r19c22	2845	45954.137	2436.946	2081.273	130739520	130739520	CAF	0912-CAF-V1	1	4
524	r20c22	2595	44141.925	2434.838	2192.084	114548295	114548295	CAF	0912-CAF-V1	1	4
525	r21c22	2413	43845.734	2434.432	2302.332	105799755	105799755	CAF	0912-CAF-V1	1	4
526	r22c22	1196	42558.562	2432.625	2412.004	50900040	50900040	CAF	0912-CAF-V1	1	4
527	r23c22	0	NaN	NaN	NaN	NaN	NaN	CAF	0912-CAF-V1	1	4
528	r24c22	575	33534.496	2429.441	2631.970	19282335	19282335	CAF	0912-CAF-V1	1	4
529	r1c23	0	NaN	NaN	NaN	NaN	NaN	CAF	0912-CAF-V1	1	4
530	r2c23	2004	44955.202	2573.540	202.734	90090225	90090225	CAF	0912-CAF-V1	1	4
531	r3c23	2162	46211.732	2571.204	315.150	99909765	99909765	CAF	0912-CAF-V1	1	4
532	r4c23	385	31086.156	2569.747	425.895	11968170	11968170	CAF	0912-CAF-V1	1	4
533	r5c23	1993	45095.592	2567.726	538.079	89875515	89875515	CAF	0912-CAF-V1	1	4
534	r6c23	0	NaN	NaN	NaN	NaN	NaN	CAF	0912-CAF-V1	1	4
535	r7c23	0	NaN	NaN	NaN	NaN	NaN	CAF	0912-CAF-V1	1	4
536	r8c23	0	NaN	NaN	NaN	NaN	NaN	CAF	0912-CAF-V1	1	4
537	r9c23	2811	46541.174	2562.910	980.696	130827240.000	130827240.000	CAF	0912-CAF-V1	1	4
538	r10c23	3153	46695.247	2560.742	1092.253	147230115	147230115	CAF	0912-CAF-V1	1	4
539	r11c23	1311	45493.867	2559.283	1202.241	59642460.000	59642460.000	CAF	0912-CAF-V1	1	4
540	r12c23	89	30834.944	2554.949	1315.444	2744310	2744310	CAF	0912-CAF-V1	1	4
541	r13c23	0	NaN	NaN	NaN	NaN	NaN	CAF	0912-CAF-V1	1	4
542	r14c23	1029	43153.484	2554.861	1533.626	44404935	44404935	CAF	0912-CAF-V1	1	4
543	r15c23	2867	45111.341	2553.512	1644.213	129334215	129334215	CAF	0912-CAF-V1	1	4
544	r16c23	2424	45799.431	2551.645	1754.815	111017820	111017820	CAF	0912-CAF-V1	1	4
545	r17c23	2358	45730.216	2550.322	1862.814	107831850	107831850	CAF	0912-CAF-V1	1	4
546	r18c23	937	41934.301	2548.948	1973.376	39292440	39292440	CAF	0912-CAF-V1	1	4
547	r19c23	1149	42621.619	2546.251	2083.181	48972240	48972240	CAF	0912-CAF-V1	1	4
548	r20c23	2170	44611.369	2545.900	2193.270	96806670	96806670	CAF	0912-CAF-V1	1	4
549	r21c23	0	NaN	NaN	NaN	NaN	NaN	CAF	0912-CAF-V1	1	4
550	r22c23	3211	45210.841	2542.745	2412.725	145172010	145172010	CAF	0912-CAF-V1	1	4
551	r23c23	0	NaN	NaN	NaN	NaN	NaN	CAF	0912-CAF-V1	1	4
552	r24c23	3611	44033.437	2538.612	2632.867	159004740	159004740	CAF	0912-CAF-V1	1	4
553	r1c24	2975	44811.857	2686.488	91.894	133315275	133315275	CAF	0912-CAF-V1	1	4
554	r2c24	283	35189.099	2689.394	204.832	9958515.000	9958515.000	CAF	0912-CAF-V1	1	4
555	r3c24	2704	43678.275	2682.191	315.895	118106055.000	118106055.000	CAF	0912-CAF-V1	1	4
556	r4c24	0	NaN	NaN	NaN	NaN	NaN	CAF	0912-CAF-V1	1	4
557	r5c24	0	NaN	NaN	NaN	NaN	NaN	CAF	0912-CAF-V1	1	4
558	r6c24	0	NaN	NaN	NaN	NaN	NaN	CAF	0912-CAF-V1	1	4
559	r7c24	3120	45556.322	2676.164	762.600	142135725	142135725	CAF	0912-CAF-V1	1	4
560	r8c24	2782	46411.008	2674.083	872.482	129115425	129115425	CAF	0912-CAF-V1	1	4
561	r9c24	1413	44595.042	2672.989	982.515	63012795	63012795	CAF	0912-CAF-V1	1	4
562	r10c24	632	37824.328	2671.071	1093.182	23904975	23904975	CAF	0912-CAF-V1	1	4
563	r11c24	3447	46218.695	2669.794	1203.905	159315840	159315840	CAF	0912-CAF-V1	1	4
564	r12c24	2959	45669.819	2669.061	1315.169	135136995	135136995	CAF	0912-CAF-V1	1	4
565	r13c24	0	NaN	NaN	NaN	NaN	NaN	CAF	0912-CAF-V1	1	4
566	r14c24	3164	45132.582	2664.821	1534.644	142799490	142799490	CAF	0912-CAF-V1	1	4
567	r15c24	3222	44819.455	2663.906	1646.037	144408285	144408285	CAF	0912-CAF-V1	1	4
568	r16c24	551	35764.791	2661.064	1751.883	19706400	19706400	CAF	0912-CAF-V1	1	4
569	r17c24	2435	45055.725	2660.594	1864.495	109710690	109710690	CAF	0912-CAF-V1	1	4
570	r18c24	944	42231.133	2659.600	1973.406	39866190	39866190	CAF	0912-CAF-V1	1	4
571	r19c24	3072	45088.765	2657.021	2084.353	138512685	138512685	CAF	0912-CAF-V1	1	4
572	r20c24	343	29069.257	2656.077	2194.547	9970755	9970755	CAF	0912-CAF-V1	1	4
573	r21c24	0	NaN	NaN	NaN	NaN	NaN	CAF	0912-CAF-V1	1	4
574	r22c24	1248	42899.255	2651.998	2414.688	53538270	53538270	CAF	0912-CAF-V1	1	4
575	r23c24	2954	44160.320	2650.812	2524.627	130449585	130449585	CAF	0912-CAF-V1	1	4
576	r24c24	2168	41854.580	2649.608	2633.915	90740730	90740730	CAF	0912-CAF-V1	1	4
577	r1c1	0	NaN	NaN	NaN	NaN	NaN	CAF	0912-CAF-V2	2	4
578	r2c1	2172	43024.793	109.941	163.687	93449850	93449850	CAF	0912-CAF-V2	2	4
579	r3c1	0	NaN	NaN	NaN	NaN	NaN	CAF	0912-CAF-V2	2	4
580	r4c1	0	NaN	NaN	NaN	NaN	NaN	CAF	0912-CAF-V2	2	4
581	r5c1	2450	43331.265	109.715	501.640	106161600	106161600	CAF	0912-CAF-V2	2	4
582	r6c1	2958	43567.672	110.046	615.003	128873175	128873175	CAF	0912-CAF-V2	2	4
583	r7c1	0	NaN	NaN	NaN	NaN	NaN	CAF	0912-CAF-V2	2	4
584	r8c1	0	NaN	NaN	NaN	NaN	NaN	CAF	0912-CAF-V2	2	4
585	r9c1	2655	43976.119	106.922	947.621	116756595	116756595	CAF	0912-CAF-V2	2	4
586	r10c1	2056	44064.273	105.825	1058.589	90596145	90596145	CAF	0912-CAF-V2	2	4
587	r11c1	0	NaN	NaN	NaN	NaN	NaN	CAF	0912-CAF-V2	2	4
588	r12c1	0	NaN	NaN	NaN	NaN	NaN	CAF	0912-CAF-V2	2	4
589	r13c1	2361	44630.292	104.775	1393.784	105372120	105372120	CAF	0912-CAF-V2	2	4
590	r14c1	0	NaN	NaN	NaN	NaN	NaN	CAF	0912-CAF-V2	2	4
591	r15c1	2247	44762.770	102.025	1616.073	100581945.000	100581945.000	CAF	0912-CAF-V2	2	4
592	r16c1	1330	43099.218	101.844	1726.192	57321960.000	57321960.000	CAF	0912-CAF-V2	2	4
593	r17c1	2472	43976.462	100.178	1835.302	108709815	108709815	CAF	0912-CAF-V2	2	4
594	r18c1	2047	43590.550	99.968	1946.297	89229855	89229855	CAF	0912-CAF-V2	2	4
595	r19c1	0	NaN	NaN	NaN	NaN	NaN	CAF	0912-CAF-V2	2	4
596	r20c1	0	NaN	NaN	NaN	NaN	NaN	CAF	0912-CAF-V2	2	4
597	r21c1	1777	42028.936	94.853	2279.468	74685420	74685420	CAF	0912-CAF-V2	2	4
598	r22c1	0	NaN	NaN	NaN	NaN	NaN	CAF	0912-CAF-V2	2	4
599	r23c1	2247	42474.693	92.366	2501.431	95440635	95440635	CAF	0912-CAF-V2	2	4
600	r24c1	3694	42207.332	90.311	2612.238	155913885	155913885	CAF	0912-CAF-V2	2	4
601	r1c2	0	NaN	NaN	NaN	NaN	NaN	CAF	0912-CAF-V2	2	4
602	r2c2	608	36207.484	224.038	166.561	22014150	22014150	CAF	0912-CAF-V2	2	4
603	r3c2	2567	43057.848	223.608	278.444	110529495.000	110529495.000	CAF	0912-CAF-V2	2	4
604	r4c2	2969	43263.683	221.806	390.348	128449875	128449875	CAF	0912-CAF-V2	2	4
605	r5c2	0	NaN	NaN	NaN	NaN	NaN	CAF	0912-CAF-V2	2	4
606	r6c2	540	33587.750	223.663	616.513	18137385	18137385	CAF	0912-CAF-V2	2	4
607	r7c2	761	38696.334	223.122	730.624	29447910.000	29447910.000	CAF	0912-CAF-V2	2	4
608	r8c2	2310	44361.390	220.104	839.728	102474810	102474810	CAF	0912-CAF-V2	2	4
609	r9c2	0	NaN	NaN	NaN	NaN	NaN	CAF	0912-CAF-V2	2	4
610	r10c2	0	NaN	NaN	NaN	NaN	NaN	CAF	0912-CAF-V2	2	4
611	r11c2	2690	44798.381	218.786	1172.147	120507645	120507645	CAF	0912-CAF-V2	2	4
612	r12c2	2561	45279.775	218.198	1283.135	115961505.000	115961505.000	CAF	0912-CAF-V2	2	4
613	r13c2	796	38434.523	217.190	1394.617	30593880	30593880	CAF	0912-CAF-V2	2	4
614	r14c2	2433	45367.571	215.571	1505.629	110379300	110379300	CAF	0912-CAF-V2	2	4
615	r15c2	0	NaN	NaN	NaN	NaN	NaN	CAF	0912-CAF-V2	2	4
616	r16c2	2523	44778.424	214.479	1727.653	112975965	112975965	CAF	0912-CAF-V2	2	4
617	r17c2	681	38691.850	214.036	1837.035	26349150.000	26349150.000	CAF	0912-CAF-V2	2	4
618	r18c2	2430	45570.704	212.138	1947.556	110736810	110736810	CAF	0912-CAF-V2	2	4
619	r19c2	0	NaN	NaN	NaN	NaN	NaN	CAF	0912-CAF-V2	2	4
620	r20c2	0	NaN	NaN	NaN	NaN	NaN	CAF	0912-CAF-V2	2	4
621	r21c2	806	37784.609	208.181	2280.273	30454395	30454395	CAF	0912-CAF-V2	2	4
622	r22c2	3075	43638.420	206.004	2391.138	134188140	134188140	CAF	0912-CAF-V2	2	4
623	r23c2	127	31007.598	197.783	2503.587	3937965	3937965	CAF	0912-CAF-V2	2	4
624	r24c2	2354	41807.001	202.831	2613.171	98413680	98413680	CAF	0912-CAF-V2	2	4
625	r1c3	0	NaN	NaN	NaN	NaN	NaN	CAF	0912-CAF-V2	2	4
626	r2c3	1771	42829.921	337.406	168.237	75851790	75851790	CAF	0912-CAF-V2	2	4
627	r3c3	3018	43728.191	337.641	281.029	131971680.000	131971680.000	CAF	0912-CAF-V2	2	4
628	r4c3	2262	43445.371	334.833	395.358	98273430	98273430	CAF	0912-CAF-V2	2	4
629	r5c3	1083	41585.485	333.590	504.530	45037080.000	45037080.000	CAF	0912-CAF-V2	2	4
630	r6c3	2712	44373.573	336.101	619.320	120341130.000	120341130.000	CAF	0912-CAF-V2	2	4
631	r7c3	870	39703.500	335.147	729.729	34542045	34542045	CAF	0912-CAF-V2	2	4
632	r8c3	2647	44858.325	333.498	841.730	118739985	118739985	CAF	0912-CAF-V2	2	4
633	r9c3	1599	43197.223	332.544	951.596	69072360	69072360	CAF	0912-CAF-V2	2	4
634	r10c3	2632	45568.461	332.980	1062.412	119936190.000	119936190.000	CAF	0912-CAF-V2	2	4
635	r11c3	2065	43698.850	332.520	1173.685	90238125	90238125	CAF	0912-CAF-V2	2	4
636	r12c3	0	NaN	NaN	NaN	NaN	NaN	CAF	0912-CAF-V2	2	4
637	r13c3	0	NaN	NaN	NaN	NaN	NaN	CAF	0912-CAF-V2	2	4
638	r14c3	3279	45401.199	328.319	1507.036	148870530	148870530	CAF	0912-CAF-V2	2	4
639	r15c3	2914	45839.094	327.705	1618.349	133575120.000	133575120.000	CAF	0912-CAF-V2	2	4
640	r16c3	0	NaN	NaN	NaN	NaN	NaN	CAF	0912-CAF-V2	2	4
641	r17c3	2468	44605.162	327.524	1836.637	110085540	110085540	CAF	0912-CAF-V2	2	4
642	r18c3	2944	44824.738	324.798	1948.678	131964030.000	131964030.000	CAF	0912-CAF-V2	2	4
643	r19c3	943	41549.046	324.167	2059.889	39180750	39180750	CAF	0912-CAF-V2	2	4
644	r20c3	0	NaN	NaN	NaN	NaN	NaN	CAF	0912-CAF-V2	2	4
645	r21c3	943	41413.298	320.227	2281.528	39052740	39052740	CAF	0912-CAF-V2	2	4
646	r22c3	714	37982.143	319.508	2391.396	27119250	27119250	CAF	0912-CAF-V2	2	4
647	r23c3	2090	42484.220	317.075	2502.979	88792020	88792020	CAF	0912-CAF-V2	2	4
648	r24c3	2780	43437.415	315.369	2614.346	120756015	120756015	CAF	0912-CAF-V2	2	4
649	r1c4	130	31108.038	446.254	61.215	4044045	4044045	CAF	0912-CAF-V2	2	4
650	r2c4	1712	42982.991	450.970	170.859	73586880	73586880	CAF	0912-CAF-V2	2	4
651	r3c4	1086	42058.329	449.923	283.526	45675345	45675345	CAF	0912-CAF-V2	2	4
652	r4c4	0	NaN	NaN	NaN	NaN	NaN	CAF	0912-CAF-V2	2	4
653	r5c4	1444	41711.042	451.346	506.416	60230745	60230745	CAF	0912-CAF-V2	2	4
654	r6c4	3069	45329.013	448.364	620.433	139114740	139114740	CAF	0912-CAF-V2	2	4
655	r7c4	1417	43749.326	446.882	732.047	61992795	61992795	CAF	0912-CAF-V2	2	4
656	r8c4	72	32395.625	444.403	838.083	2332485	2332485	CAF	0912-CAF-V2	2	4
657	r9c4	2197	45175.508	445.606	952.341	99250590	99250590	CAF	0912-CAF-V2	2	4
658	r10c4	1614	44789.628	445.499	1064.211	72290460	72290460	CAF	0912-CAF-V2	2	4
659	r11c4	2979	45338.469	444.387	1175.343	135063300	135063300	CAF	0912-CAF-V2	2	4
660	r12c4	0	NaN	NaN	NaN	NaN	NaN	CAF	0912-CAF-V2	2	4
661	r13c4	2079	45028.167	442.694	1397.511	93613560	93613560	CAF	0912-CAF-V2	2	4
662	r14c4	3212	46709.061	441.870	1509.196	150029505	150029505	CAF	0912-CAF-V2	2	4
663	r15c4	0	NaN	NaN	NaN	NaN	NaN	CAF	0912-CAF-V2	2	4
664	r16c4	0	NaN	NaN	NaN	NaN	NaN	CAF	0912-CAF-V2	2	4
665	r17c4	1442	44063.363	437.877	1839.359	63539370	63539370	CAF	0912-CAF-V2	2	4
666	r18c4	2864	44454.495	437.807	1949.752	127317675	127317675	CAF	0912-CAF-V2	2	4
667	r19c4	2881	45458.684	434.952	2061.154	130966470	130966470	CAF	0912-CAF-V2	2	4
668	r20c4	0	NaN	NaN	NaN	NaN	NaN	CAF	0912-CAF-V2	2	4
669	r21c4	2616	43448.939	431.976	2281.826	113662425	113662425	CAF	0912-CAF-V2	2	4
670	r22c4	1876	42627.681	430.493	2393.706	79969530	79969530	CAF	0912-CAF-V2	2	4
671	r23c4	0	NaN	NaN	NaN	NaN	NaN	CAF	0912-CAF-V2	2	4
672	r24c4	1854	43282.743	427.275	2615.984	80246205	80246205	CAF	0912-CAF-V2	2	4
673	r1c5	2690	44302.600	563.646	59.891	119173995	119173995	CAF	0912-CAF-V2	2	4
674	r2c5	2725	43280.004	563.056	173.423	117938010	117938010	CAF	0912-CAF-V2	2	4
675	r3c5	1182	42153.528	562.421	286.263	49825470	49825470	CAF	0912-CAF-V2	2	4
676	r4c5	0	NaN	NaN	NaN	NaN	NaN	CAF	0912-CAF-V2	2	4
677	r5c5	418	28349.533	562.096	511.098	11850105	11850105	CAF	0912-CAF-V2	2	4
678	r6c5	2386	45191.643	560.754	621.689	107827260	107827260	CAF	0912-CAF-V2	2	4
679	r7c5	0	NaN	NaN	NaN	NaN	NaN	CAF	0912-CAF-V2	2	4
680	r8c5	818	40624.493	557.987	844.101	33230835	33230835	CAF	0912-CAF-V2	2	4
681	r9c5	0	NaN	NaN	NaN	NaN	NaN	CAF	0912-CAF-V2	2	4
682	r10c5	3825	46056.533	557.234	1065.775	176166240	176166240	CAF	0912-CAF-V2	2	4
683	r11c5	0	NaN	NaN	NaN	NaN	NaN	CAF	0912-CAF-V2	2	4
684	r12c5	3095	46795.507	555.157	1288.659	144832095	144832095	CAF	0912-CAF-V2	2	4
685	r13c5	0	NaN	NaN	NaN	NaN	NaN	CAF	0912-CAF-V2	2	4
686	r14c5	0	NaN	NaN	NaN	NaN	NaN	CAF	0912-CAF-V2	2	4
687	r15c5	2196	45649.993	551.228	1621.316	100247385	100247385	CAF	0912-CAF-V2	2	4
688	r16c5	474	34692.373	549.641	1731.065	16444185.000	16444185.000	CAF	0912-CAF-V2	2	4
689	r17c5	0	NaN	NaN	NaN	NaN	NaN	CAF	0912-CAF-V2	2	4
690	r18c5	2718	44959.465	549.089	1950.716	122199825.000	122199825.000	CAF	0912-CAF-V2	2	4
691	r19c5	2506	43659.745	547.447	2062.121	109411320.000	109411320.000	CAF	0912-CAF-V2	2	4
692	r20c5	1404	43405.940	545.906	2172.369	60941940	60941940	CAF	0912-CAF-V2	2	4
693	r21c5	3183	43260.353	543.096	2283.514	137697705	137697705	CAF	0912-CAF-V2	2	4
694	r22c5	2301	44007.282	542.898	2394.211	101260755	101260755	CAF	0912-CAF-V2	2	4
695	r23c5	555	33808.865	541.540	2505.244	18763920	18763920	CAF	0912-CAF-V2	2	4
696	r24c5	0	NaN	NaN	NaN	NaN	NaN	CAF	0912-CAF-V2	2	4
697	r1c6	2019	43474.153	677.268	62.659	87774315	87774315	CAF	0912-CAF-V2	2	4
698	r2c6	692	37872.659	672.496	176.147	26207880	26207880	CAF	0912-CAF-V2	2	4
699	r3c6	0	NaN	NaN	NaN	NaN	NaN	CAF	0912-CAF-V2	2	4
700	r4c6	3326	45085.932	674.443	399.946	149955810	149955810	CAF	0912-CAF-V2	2	4
701	r5c6	0	NaN	NaN	NaN	NaN	NaN	CAF	0912-CAF-V2	2	4
702	r6c6	0	NaN	NaN	NaN	NaN	NaN	CAF	0912-CAF-V2	2	4
703	r7c6	2457	45463.687	671.306	735.415	111704280	111704280	CAF	0912-CAF-V2	2	4
704	r8c6	3017	46532.133	670.916	847.072	140387445	140387445	CAF	0912-CAF-V2	2	4
705	r9c6	0	NaN	NaN	NaN	NaN	NaN	CAF	0912-CAF-V2	2	4
706	r10c6	0	NaN	NaN	NaN	NaN	NaN	CAF	0912-CAF-V2	2	4
707	r11c6	2357	45319.786	668.542	1178.879	106818735	106818735	CAF	0912-CAF-V2	2	4
708	r12c6	2824	44636.287	667.714	1289.938	126052875	126052875	CAF	0912-CAF-V2	2	4
709	r13c6	3313	45944.104	665.689	1400.978	152212815	152212815	CAF	0912-CAF-V2	2	4
710	r14c6	56	32143.661	674.089	1514.929	1800045	1800045	CAF	0912-CAF-V2	2	4
711	r15c6	1136	41556.919	664.257	1622.827	47208660	47208660	CAF	0912-CAF-V2	2	4
712	r16c6	3161	47052.139	662.081	1733.955	148731810	148731810	CAF	0912-CAF-V2	2	4
713	r17c6	581	34436.411	662.354	1842.479	20007555	20007555	CAF	0912-CAF-V2	2	4
714	r18c6	3261	45055.005	661.338	1951.965	146924370	146924370	CAF	0912-CAF-V2	2	4
715	r19c6	2445	44451.037	659.501	2063.684	108682785	108682785	CAF	0912-CAF-V2	2	4
716	r20c6	1187	41627.300	657.890	2173.819	49411605	49411605	CAF	0912-CAF-V2	2	4
717	r21c6	892	37426.396	661.852	2287.657	33384345.000	33384345.000	CAF	0912-CAF-V2	2	4
718	r22c6	1789	42183.471	655.534	2394.465	75466230	75466230	CAF	0912-CAF-V2	2	4
719	r23c6	2442	43509.036	652.735	2506.295	106249065	106249065	CAF	0912-CAF-V2	2	4
720	r24c6	2893	43202.447	650.416	2616.679	124984680.000	124984680.000	CAF	0912-CAF-V2	2	4
721	r1c7	105	29371.143	791.414	64.090	3083970	3083970	CAF	0912-CAF-V2	2	4
722	r2c7	2538	44076.720	788.560	177.533	111866715	111866715	CAF	0912-CAF-V2	2	4
723	r3c7	3402	45346.750	787.853	289.939	154269645	154269645	CAF	0912-CAF-V2	2	4
724	r4c7	0	NaN	NaN	NaN	NaN	NaN	CAF	0912-CAF-V2	2	4
725	r5c7	2992	45399.972	785.297	514.443	135836715	135836715	CAF	0912-CAF-V2	2	4
726	r6c7	1216	42714.597	784.789	626.562	51940950	51940950	CAF	0912-CAF-V2	2	4
727	r7c7	2710	45627.404	783.970	738.129	123650265	123650265	CAF	0912-CAF-V2	2	4
728	r8c7	0	NaN	NaN	NaN	NaN	NaN	CAF	0912-CAF-V2	2	4
729	r9c7	0	NaN	NaN	NaN	NaN	NaN	CAF	0912-CAF-V2	2	4
730	r10c7	3313	46642.371	780.596	1068.687	154526175	154526175	CAF	0912-CAF-V2	2	4
731	r11c7	1322	42803.930	780.002	1180.613	56586795	56586795	CAF	0912-CAF-V2	2	4
732	r12c7	2291	45146.131	779.248	1291.675	103429785	103429785	CAF	0912-CAF-V2	2	4
733	r13c7	2911	45100.311	778.360	1402.693	131287005	131287005	CAF	0912-CAF-V2	2	4
734	r14c7	2246	46186.109	776.441	1514.380	103734000	103734000	CAF	0912-CAF-V2	2	4
735	r15c7	0	NaN	NaN	NaN	NaN	NaN	CAF	0912-CAF-V2	2	4
736	r16c7	0	NaN	NaN	NaN	NaN	NaN	CAF	0912-CAF-V2	2	4
737	r17c7	1294	43552.778	772.699	1842.786	56357295	56357295	CAF	0912-CAF-V2	2	4
738	r18c7	0	NaN	NaN	NaN	NaN	NaN	CAF	0912-CAF-V2	2	4
739	r19c7	1986	43911.616	770.917	2064.471	87208470	87208470	CAF	0912-CAF-V2	2	4
740	r20c7	3136	45485.625	769.320	2175.533	142642920	142642920	CAF	0912-CAF-V2	2	4
741	r21c7	728	37634.918	665.618	2288.944	27398220	27398220	CAF	0912-CAF-V2	2	4
742	r22c7	941	39767.264	765.810	2396.283	37420995	37420995	CAF	0912-CAF-V2	2	4
743	r23c7	1367	41235.944	764.291	2507.688	56369535	56369535	CAF	0912-CAF-V2	2	4
744	r24c7	565	35568.664	760.859	2616.351	20096295	20096295	CAF	0912-CAF-V2	2	4
745	r1c8	2336	44314.874	901.396	65.814	103519545	103519545	CAF	0912-CAF-V2	2	4
746	r2c8	1579	43585.782	900.893	179.285	68821950	68821950	CAF	0912-CAF-V2	2	4
747	r3c8	0	NaN	NaN	NaN	NaN	NaN	CAF	0912-CAF-V2	2	4
748	r4c8	2150	45431.512	898.911	403.713	97677750	97677750	CAF	0912-CAF-V2	2	4
749	r5c8	1314	43347.671	897.958	515.991	56958840	56958840	CAF	0912-CAF-V2	2	4
750	r6c8	1303	44254.927	896.412	627.743	57664170	57664170	CAF	0912-CAF-V2	2	4
751	r7c8	2039	43954.796	896.198	739.197	89623830	89623830	CAF	0912-CAF-V2	2	4
752	r8c8	2776	45918.280	895.147	851.273	127469145.000	127469145.000	CAF	0912-CAF-V2	2	4
753	r9c8	0	NaN	NaN	NaN	NaN	NaN	CAF	0912-CAF-V2	2	4
754	r10c8	2089	44449.955	893.113	1070.378	92855955	92855955	CAF	0912-CAF-V2	2	4
755	r11c8	2680	46801.920	892.022	1182.056	125429145	125429145	CAF	0912-CAF-V2	2	4
756	r12c8	348	32393.060	891.348	1296.092	11272785	11272785	CAF	0912-CAF-V2	2	4
757	r13c8	2024	45209.207	889.431	1403.834	91503435	91503435	CAF	0912-CAF-V2	2	4
758	r14c8	2616	45643.830	888.386	1515.255	119404260	119404260	CAF	0912-CAF-V2	2	4
759	r15c8	0	NaN	NaN	NaN	NaN	NaN	CAF	0912-CAF-V2	2	4
760	r16c8	593	37323.314	884.648	1735.579	22132725	22132725	CAF	0912-CAF-V2	2	4
761	r17c8	2611	45766.201	884.555	1844.876	119495550	119495550	CAF	0912-CAF-V2	2	4
762	r18c8	1163	42619.643	884.263	1955.680	49566645	49566645	CAF	0912-CAF-V2	2	4
763	r19c8	0	NaN	NaN	NaN	NaN	NaN	CAF	0912-CAF-V2	2	4
764	r20c8	3344	45278.514	880.833	2176.498	151411350	151411350	CAF	0912-CAF-V2	2	4
765	r21c8	645	37478.279	878.753	2286.222	24173490	24173490	CAF	0912-CAF-V2	2	4
766	r22c8	3051	43687.493	877.385	2397.379	133290540	133290540	CAF	0912-CAF-V2	2	4
767	r23c8	0	NaN	NaN	NaN	NaN	NaN	CAF	0912-CAF-V2	2	4
768	r24c8	3629	44643.129	872.360	2619.259	162009915	162009915	CAF	0912-CAF-V2	2	4
769	r1c9	2601	44702.745	1013.713	68.380	116271840	116271840	CAF	0912-CAF-V2	2	4
770	r2c9	3130	45059.315	1012.509	182.020	141035655	141035655	CAF	0912-CAF-V2	2	4
771	r3c9	1427	43954.352	1011.686	293.115	62722860	62722860	CAF	0912-CAF-V2	2	4
772	r4c9	894	40410.940	1012.190	404.591	36127380	36127380	CAF	0912-CAF-V2	2	4
773	r5c9	2572	45726.596	1010.128	517.995	117608805	117608805	CAF	0912-CAF-V2	2	4
774	r6c9	774	38634.806	1008.911	630.056	29903340	29903340	CAF	0912-CAF-V2	2	4
775	r7c9	2971	45360.560	1007.372	741.714	134766225	134766225	CAF	0912-CAF-V2	2	4
776	r8c9	0	NaN	NaN	NaN	NaN	NaN	CAF	0912-CAF-V2	2	4
777	r9c9	0	NaN	NaN	NaN	NaN	NaN	CAF	0912-CAF-V2	2	4
778	r10c9	1684	44737.963	1004.985	1072.480	75338730	75338730	CAF	0912-CAF-V2	2	4
779	r11c9	2745	47077.738	1004.143	1184.300	129228390.000	129228390.000	CAF	0912-CAF-V2	2	4
780	r12c9	1711	44885.961	1002.198	1295.360	76799880	76799880	CAF	0912-CAF-V2	2	4
781	r13c9	1136	43113.856	1001.026	1406.014	48977340	48977340	CAF	0912-CAF-V2	2	4
782	r14c9	3100	46773.992	1000.540	1516.993	144999375	144999375	CAF	0912-CAF-V2	2	4
783	r15c9	1064	43239.516	998.976	1627.262	46006845	46006845	CAF	0912-CAF-V2	2	4
784	r16c9	2700	45498.706	997.120	1737.814	122846505	122846505	CAF	0912-CAF-V2	2	4
785	r17c9	851	41626.727	996.291	1846.841	35424345	35424345	CAF	0912-CAF-V2	2	4
786	r18c9	2245	45629.098	995.181	1956.644	102437325	102437325	CAF	0912-CAF-V2	2	4
787	r19c9	533	32754.343	993.166	2066.733	17458065	17458065	CAF	0912-CAF-V2	2	4
788	r20c9	2822	44851.536	992.222	2177.749	126571035	126571035	CAF	0912-CAF-V2	2	4
789	r21c9	0	NaN	NaN	NaN	NaN	NaN	CAF	0912-CAF-V2	2	4
790	r22c9	3873	44273.149	989.037	2398.772	171469905	171469905	CAF	0912-CAF-V2	2	4
791	r23c9	2163	43772.996	985.758	2509.178	94680990	94680990	CAF	0912-CAF-V2	2	4
792	r24c9	1050	41218.929	984.067	2618.836	43279875	43279875	CAF	0912-CAF-V2	2	4
793	r1c10	2782	44742.051	1126.574	70.707	124472385	124472385	CAF	0912-CAF-V2	2	4
794	r2c10	3410	45115.856	1125.713	183.547	153845070	153845070	CAF	0912-CAF-V2	2	4
795	r3c10	343	30794.781	1123.544	295.555	10562610	10562610	CAF	0912-CAF-V2	2	4
796	r4c10	530	34579.443	1121.874	406.836	18327105	18327105	CAF	0912-CAF-V2	2	4
797	r5c10	16	27747.188	1119.312	525.188	443955	443955	CAF	0912-CAF-V2	2	4
798	r6c10	2867	45986.542	1120.772	631.791	131843415	131843415	CAF	0912-CAF-V2	2	4
799	r7c10	3353	45659.450	1119.722	744.238	153096135	153096135	CAF	0912-CAF-V2	2	4
800	r8c10	0	NaN	NaN	NaN	NaN	NaN	CAF	0912-CAF-V2	2	4
801	r9c10	2914	46513.523	1117.641	964.088	135540405	135540405	CAF	0912-CAF-V2	2	4
802	r10c10	0	NaN	NaN	NaN	NaN	NaN	CAF	0912-CAF-V2	2	4
803	r11c10	0	NaN	NaN	NaN	NaN	NaN	CAF	0912-CAF-V2	2	4
804	r12c10	2663	45112.114	1113.877	1296.467	120133560	120133560	CAF	0912-CAF-V2	2	4
805	r13c10	0	NaN	NaN	NaN	NaN	NaN	CAF	0912-CAF-V2	2	4
806	r14c10	0	NaN	NaN	NaN	NaN	NaN	CAF	0912-CAF-V2	2	4
807	r15c10	2805	46319.636	1109.846	1629.096	129926580.000	129926580.000	CAF	0912-CAF-V2	2	4
808	r16c10	1447	43783.870	1108.102	1739.611	63355260.000	63355260.000	CAF	0912-CAF-V2	2	4
809	r17c10	1519	44369.329	1108.175	1848.021	67397010	67397010	CAF	0912-CAF-V2	2	4
810	r18c10	0	NaN	NaN	NaN	NaN	NaN	CAF	0912-CAF-V2	2	4
811	r19c10	2282	44806.025	1103.649	2068.983	102247350	102247350	CAF	0912-CAF-V2	2	4
812	r20c10	429	31715.699	1102.714	2178.258	13606035	13606035	CAF	0912-CAF-V2	2	4
813	r21c10	0	NaN	NaN	NaN	NaN	NaN	CAF	0912-CAF-V2	2	4
814	r22c10	2611	44993.583	1099.693	2400.944	117478245.000	117478245.000	CAF	0912-CAF-V2	2	4
815	r23c10	0	NaN	NaN	NaN	NaN	NaN	CAF	0912-CAF-V2	2	4
816	r24c10	2504	43581.781	1095.813	2620.830	109128780	109128780	CAF	0912-CAF-V2	2	4
817	r1c11	0	NaN	NaN	NaN	NaN	NaN	CAF	0912-CAF-V2	2	4
818	r2c11	0	NaN	NaN	NaN	NaN	NaN	CAF	0912-CAF-V2	2	4
819	r3c11	3824	45782.903	1235.869	297.471	175073820	175073820	CAF	0912-CAF-V2	2	4
820	r4c11	57	32161.316	1233.307	403.254	1833195	1833195	CAF	0912-CAF-V2	2	4
821	r5c11	3806	46002.710	1233.163	521.857	175086315	175086315	CAF	0912-CAF-V2	2	4
822	r6c11	1410	43682.766	1234.133	635.573	61592700.000	61592700.000	CAF	0912-CAF-V2	2	4
823	r7c11	0	NaN	NaN	NaN	NaN	NaN	CAF	0912-CAF-V2	2	4
824	r8c11	2846	46007.161	1229.478	856.195	130936380	130936380	CAF	0912-CAF-V2	2	4
825	r9c11	1337	44751.260	1230.083	965.175	59832435	59832435	CAF	0912-CAF-V2	2	4
826	r10c11	2565	46597.000	1226.710	1076.842	119521305	119521305	CAF	0912-CAF-V2	2	4
827	r11c11	0	NaN	NaN	NaN	NaN	NaN	CAF	0912-CAF-V2	2	4
828	r12c11	2406	46327.756	1225.049	1298.743	111464580	111464580	CAF	0912-CAF-V2	2	4
829	r13c11	0	NaN	NaN	NaN	NaN	NaN	CAF	0912-CAF-V2	2	4
830	r14c11	3729	46886.561	1222.138	1519.786	174839985	174839985	CAF	0912-CAF-V2	2	4
831	r15c11	2032	45495.539	1221.187	1630.434	92446935	92446935	CAF	0912-CAF-V2	2	4
832	r16c11	166	33389.639	1213.958	1740.404	5542680.000	5542680.000	CAF	0912-CAF-V2	2	4
833	r17c11	0	NaN	NaN	NaN	NaN	NaN	CAF	0912-CAF-V2	2	4
834	r18c11	3248	45771.715	1216.307	1959.950	148666530	148666530	CAF	0912-CAF-V2	2	4
835	r19c11	2425	45729.544	1215.271	2070.418	110894145.000	110894145.000	CAF	0912-CAF-V2	2	4
836	r20c11	0	NaN	NaN	NaN	NaN	NaN	CAF	0912-CAF-V2	2	4
837	r21c11	3294	45557.832	1211.706	2290.521	150067500	150067500	CAF	0912-CAF-V2	2	4
838	r22c11	0	NaN	NaN	NaN	NaN	NaN	CAF	0912-CAF-V2	2	4
839	r23c11	942	38405.382	1208.479	2511.199	36177870	36177870	CAF	0912-CAF-V2	2	4
840	r24c11	2455	44050.393	1205.941	2622.079	108143715	108143715	CAF	0912-CAF-V2	2	4
841	r1c12	2471	45805.678	1349.080	75.304	113185830.000	113185830.000	CAF	0912-CAF-V2	2	4
842	r2c12	0	NaN	NaN	NaN	NaN	NaN	CAF	0912-CAF-V2	2	4
843	r3c12	1650	44887.418	1346.951	299.441	74064240	74064240	CAF	0912-CAF-V2	2	4
844	r4c12	2050	45373.954	1345.806	412.047	93016605	93016605	CAF	0912-CAF-V2	2	4
845	r5c12	3655	46025.930	1345.719	523.922	168224775	168224775	CAF	0912-CAF-V2	2	4
846	r6c12	1358	43612.135	1344.795	635.779	59225280.000	59225280.000	CAF	0912-CAF-V2	2	4
847	r7c12	2875	43036.816	1343.269	745.090	123730845	123730845	CAF	0912-CAF-V2	2	4
848	r8c12	23	31564.565	1340.370	848.370	725985	725985	CAF	0912-CAF-V2	2	4
849	r9c12	1313	44090.335	1340.182	967.309	57890610	57890610	CAF	0912-CAF-V2	2	4
850	r10c12	1541	45283.929	1339.413	1078.176	69782535	69782535	CAF	0912-CAF-V2	2	4
851	r11c12	2150	45488.323	1337.387	1189.639	97799895.000	97799895.000	CAF	0912-CAF-V2	2	4
852	r12c12	826	38819.274	1336.464	1300.864	32064720	32064720	CAF	0912-CAF-V2	2	4
853	r13c12	3918	46957.814	1334.625	1410.951	183980715	183980715	CAF	0912-CAF-V2	2	4
854	r14c12	0	NaN	NaN	NaN	NaN	NaN	CAF	0912-CAF-V2	2	4
855	r15c12	1106	43952.455	1331.189	1631.986	48611415	48611415	CAF	0912-CAF-V2	2	4
856	r16c12	2691	45295.998	1329.782	1742.375	121891530	121891530	CAF	0912-CAF-V2	2	4
857	r17c12	2792	45220.304	1327.893	1850.981	126255090.000	126255090.000	CAF	0912-CAF-V2	2	4
858	r18c12	596	34196.527	1327.102	1961.668	20381130	20381130	CAF	0912-CAF-V2	2	4
859	r19c12	2357	45644.026	1325.393	2071.715	107582970	107582970	CAF	0912-CAF-V2	2	4
860	r20c12	1073	43891.608	1323.604	2182.566	47095695.000	47095695.000	CAF	0912-CAF-V2	2	4
861	r21c12	1139	43230.672	1322.748	2292.364	49239735	49239735	CAF	0912-CAF-V2	2	4
862	r22c12	3902	44897.057	1320.336	2403.735	175188315	175188315	CAF	0912-CAF-V2	2	4
863	r23c12	0	NaN	NaN	NaN	NaN	NaN	CAF	0912-CAF-V2	2	4
864	r24c12	2380	43388.571	1317.025	2623.601	103264800	103264800	CAF	0912-CAF-V2	2	4
865	r1c13	2366	45309.598	1460.108	76.730	107202510	107202510	CAF	0912-CAF-V2	2	4
866	r2c13	2015	45301.667	1458.803	188.872	91282860	91282860	CAF	0912-CAF-V2	2	4
867	r3c13	0	NaN	NaN	NaN	NaN	NaN	CAF	0912-CAF-V2	2	4
868	r4c13	0	NaN	NaN	NaN	NaN	NaN	CAF	0912-CAF-V2	2	4
869	r5c13	512	35693.027	1451.703	523.184	18274830	18274830	CAF	0912-CAF-V2	2	4
870	r6c13	2588	45859.799	1454.115	637.283	118685160.000	118685160.000	CAF	0912-CAF-V2	2	4
871	r7c13	668	36338.645	1452.389	748.885	24274215.000	24274215.000	CAF	0912-CAF-V2	2	4
872	r8c13	2620	45113.296	1452.276	859.431	118196835.000	118196835.000	CAF	0912-CAF-V2	2	4
873	r9c13	2353	46220.782	1450.717	968.284	108757500	108757500	CAF	0912-CAF-V2	2	4
874	r10c13	2264	46651.597	1449.430	1079.844	105619215	105619215	CAF	0912-CAF-V2	2	4
875	r11c13	0	NaN	NaN	NaN	NaN	NaN	CAF	0912-CAF-V2	2	4
876	r12c13	0	NaN	NaN	NaN	NaN	NaN	CAF	0912-CAF-V2	2	4
877	r13c13	1428	45204.107	1443.821	1411.738	64551465	64551465	CAF	0912-CAF-V2	2	4
878	r14c13	2792	47049.783	1442.848	1523.215	131362995	131362995	CAF	0912-CAF-V2	2	4
879	r15c13	31	31208.710	1430.403	1632.016	967470	967470	CAF	0912-CAF-V2	2	4
880	r16c13	2460	45282.610	1440.065	1742.717	111395220	111395220	CAF	0912-CAF-V2	2	4
881	r17c13	2388	45235.697	1437.965	1852.158	108022845	108022845	CAF	0912-CAF-V2	2	4
882	r18c13	2039	45556.457	1437.278	1962.201	92889615	92889615	CAF	0912-CAF-V2	2	4
883	r19c13	0	NaN	NaN	NaN	NaN	NaN	CAF	0912-CAF-V2	2	4
884	r20c13	0	NaN	NaN	NaN	NaN	NaN	CAF	0912-CAF-V2	2	4
885	r21c13	1377	42584.444	1431.451	2293.225	58638780	58638780	CAF	0912-CAF-V2	2	4
886	r22c13	1915	43891.559	1430.949	2404.287	84052335	84052335	CAF	0912-CAF-V2	2	4
887	r23c13	0	NaN	NaN	NaN	NaN	NaN	CAF	0912-CAF-V2	2	4
888	r24c13	2722	42951.199	1423.314	2625.733	116913165.000	116913165.000	CAF	0912-CAF-V2	2	4
889	r1c14	1717	44495.347	1572.553	78.547	76398510	76398510	CAF	0912-CAF-V2	2	4
890	r2c14	1930	44855.028	1570.623	190.846	86570205	86570205	CAF	0912-CAF-V2	2	4
891	r3c14	0	NaN	NaN	NaN	NaN	NaN	CAF	0912-CAF-V2	2	4
892	r4c14	3528	45522.993	1567.338	414.762	160605120	160605120	CAF	0912-CAF-V2	2	4
893	r5c14	2031	45509.276	1566.173	527.318	92429340	92429340	CAF	0912-CAF-V2	2	4
894	r6c14	0	NaN	NaN	NaN	NaN	NaN	CAF	0912-CAF-V2	2	4
895	r7c14	2039	45742.173	1563.278	751.417	93268290	93268290	CAF	0912-CAF-V2	2	4
896	r8c14	0	NaN	NaN	NaN	NaN	NaN	CAF	0912-CAF-V2	2	4
897	r9c14	1917	46217.387	1561.405	971.287	88598730	88598730	CAF	0912-CAF-V2	2	4
898	r10c14	516	33038.314	1559.872	1081.362	17047770	17047770	CAF	0912-CAF-V2	2	4
899	r11c14	515	33511.456	1561.042	1190.892	17258400	17258400	CAF	0912-CAF-V2	2	4
900	r12c14	2800	46530.488	1556.991	1302.904	130285365.000	130285365.000	CAF	0912-CAF-V2	2	4
901	r13c14	3730	47275.017	1555.504	1413.740	176335815	176335815	CAF	0912-CAF-V2	2	4
902	r14c14	827	42196.487	1553.166	1524.545	34896495	34896495	CAF	0912-CAF-V2	2	4
903	r15c14	1009	43512.502	1551.954	1635.162	43904115	43904115	CAF	0912-CAF-V2	2	4
904	r16c14	2604	45941.031	1549.893	1745.849	119630445	119630445	CAF	0912-CAF-V2	2	4
905	r17c14	2819	44827.354	1550.222	1853.892	126368310	126368310	CAF	0912-CAF-V2	2	4
906	r18c14	0	NaN	NaN	NaN	NaN	NaN	CAF	0912-CAF-V2	2	4
907	r19c14	1536	45385.186	1546.568	2073.977	69711645	69711645	CAF	0912-CAF-V2	2	4
908	r20c14	1716	44647.290	1544.248	2184.661	76614750	76614750	CAF	0912-CAF-V2	2	4
909	r21c14	0	NaN	NaN	NaN	NaN	NaN	CAF	0912-CAF-V2	2	4
910	r22c14	2294	44752.722	1540.437	2405.726	102662745	102662745	CAF	0912-CAF-V2	2	4
911	r23c14	0	NaN	NaN	NaN	NaN	NaN	CAF	0912-CAF-V2	2	4
912	r24c14	597	35935.779	1536.713	2625.683	21453660.000	21453660.000	CAF	0912-CAF-V2	2	4
913	r1c15	1273	43233.016	1684.015	80.858	55035630.000	55035630.000	CAF	0912-CAF-V2	2	4
914	r2c15	1761	44933.143	1682.386	193.064	79127265	79127265	CAF	0912-CAF-V2	2	4
915	r3c15	3005	45754.977	1681.230	305.750	137493705	137493705	CAF	0912-CAF-V2	2	4
916	r4c15	2423	45077.117	1679.765	417.765	109221855	109221855	CAF	0912-CAF-V2	2	4
917	r5c15	2508	45939.755	1677.945	529.709	115216905	115216905	CAF	0912-CAF-V2	2	4
918	r6c15	305	38281.770	1682.002	635.998	11675940	11675940	CAF	0912-CAF-V2	2	4
919	r7c15	3057	46290.216	1675.322	751.731	141509190	141509190	CAF	0912-CAF-V2	2	4
920	r8c15	0	NaN	NaN	NaN	NaN	NaN	CAF	0912-CAF-V2	2	4
921	r9c15	864	42651.406	1672.737	971.760	36850815	36850815	CAF	0912-CAF-V2	2	4
922	r10c15	914	41370.542	1671.011	1083.282	37812675	37812675	CAF	0912-CAF-V2	2	4
923	r11c15	2212	46252.988	1669.668	1193.802	102311610	102311610	CAF	0912-CAF-V2	2	4
924	r12c15	1800	46390.308	1667.711	1305.384	83502555	83502555	CAF	0912-CAF-V2	2	4
925	r13c15	0	NaN	NaN	NaN	NaN	NaN	CAF	0912-CAF-V2	2	4
926	r14c15	2525	45849.707	1664.475	1525.687	115770510	115770510	CAF	0912-CAF-V2	2	4
927	r15c15	2527	46223.720	1662.359	1637.039	116807340	116807340	CAF	0912-CAF-V2	2	4
928	r16c15	0	NaN	NaN	NaN	NaN	NaN	CAF	0912-CAF-V2	2	4
929	r17c15	432	31211.528	1660.690	1855.718	13483380	13483380	CAF	0912-CAF-V2	2	4
930	r18c15	3931	47141.009	1658.472	1965.323	185311305	185311305	CAF	0912-CAF-V2	2	4
931	r19c15	2225	45082.969	1657.092	2075.832	100309605	100309605	CAF	0912-CAF-V2	2	4
932	r20c15	769	40096.346	1654.868	2186.890	30834090	30834090	CAF	0912-CAF-V2	2	4
933	r21c15	833	39022.653	1652.241	2297.049	32505870	32505870	CAF	0912-CAF-V2	2	4
934	r22c15	0	NaN	NaN	NaN	NaN	NaN	CAF	0912-CAF-V2	2	4
935	r23c15	2802	45150.471	1648.836	2515.340	126511620	126511620	CAF	0912-CAF-V2	2	4
936	r24c15	3040	43726.544	1647.616	2627.581	132928695.000	132928695.000	CAF	0912-CAF-V2	2	4
937	r1c16	899	42724.555	1795.705	82.064	38409375	38409375	CAF	0912-CAF-V2	2	4
938	r2c16	2342	44373.593	1794.202	194.661	103922955	103922955	CAF	0912-CAF-V2	2	4
939	r3c16	2509	45312.453	1792.138	307.475	113688945	113688945	CAF	0912-CAF-V2	2	4
940	r4c16	0	NaN	NaN	NaN	NaN	NaN	CAF	0912-CAF-V2	2	4
941	r5c16	1938	45482.237	1788.658	530.911	88144575	88144575	CAF	0912-CAF-V2	2	4
942	r6c16	619	37723.522	1787.369	642.775	23350860	23350860	CAF	0912-CAF-V2	2	4
943	r7c16	37	32943.243	1789.284	758.581	1218900.000	1218900.000	CAF	0912-CAF-V2	2	4
944	r8c16	2793	47375.768	1784.031	865.979	132320520	132320520	CAF	0912-CAF-V2	2	4
945	r9c16	0	NaN	NaN	NaN	NaN	NaN	CAF	0912-CAF-V2	2	4
946	r10c16	3033	47017.191	1781.849	1084.815	142603140	142603140	CAF	0912-CAF-V2	2	4
947	r11c16	2638	47026.717	1779.754	1195.629	124056480	124056480	CAF	0912-CAF-V2	2	4
948	r12c16	2367	46371.109	1778.223	1307.046	109760415	109760415	CAF	0912-CAF-V2	2	4
949	r13c16	2071	46784.681	1776.505	1417.028	96891075	96891075	CAF	0912-CAF-V2	2	4
950	r14c16	1242	44343.104	1775.783	1528.130	55074135	55074135	CAF	0912-CAF-V2	2	4
951	r15c16	2312	45878.162	1773.492	1638.311	106070310	106070310	CAF	0912-CAF-V2	2	4
952	r16c16	2028	46523.669	1771.633	1749.107	94350000	94350000	CAF	0912-CAF-V2	2	4
953	r17c16	0	NaN	NaN	NaN	NaN	NaN	CAF	0912-CAF-V2	2	4
954	r18c16	0	NaN	NaN	NaN	NaN	NaN	CAF	0912-CAF-V2	2	4
955	r19c16	2742	45690.011	1767.119	2077.069	125282010.000	125282010.000	CAF	0912-CAF-V2	2	4
956	r20c16	1115	42813.242	1765.481	2187.841	47736765	47736765	CAF	0912-CAF-V2	2	4
957	r21c16	2748	44436.905	1763.268	2298.053	122112615	122112615	CAF	0912-CAF-V2	2	4
958	r22c16	1385	44537.177	1760.789	2408.699	61683990	61683990	CAF	0912-CAF-V2	2	4
959	r23c16	0	NaN	NaN	NaN	NaN	NaN	CAF	0912-CAF-V2	2	4
960	r24c16	2304	43500.853	1757.753	2629.420	100225965	100225965	CAF	0912-CAF-V2	2	4
961	r1c17	1611	44893.454	1907.424	84.689	72323355	72323355	CAF	0912-CAF-V2	2	4
962	r2c17	0	NaN	NaN	NaN	NaN	NaN	CAF	0912-CAF-V2	2	4
963	r3c17	3014	45629.686	1903.919	308.727	137527875	137527875	CAF	0912-CAF-V2	2	4
964	r4c17	2437	45177.587	1902.651	421.761	110097780	110097780	CAF	0912-CAF-V2	2	4
965	r5c17	2072	45972.611	1900.057	533.530	95255250	95255250	CAF	0912-CAF-V2	2	4
966	r6c17	2515	46477.831	1898.890	644.545	116891745.000	116891745.000	CAF	0912-CAF-V2	2	4
967	r7c17	931	42456.815	1896.567	756.109	39527295	39527295	CAF	0912-CAF-V2	2	4
968	r8c17	1236	44226.614	1895.271	866.969	54664095	54664095	CAF	0912-CAF-V2	2	4
969	r9c17	2599	46803.440	1894.784	975.943	121642140	121642140	CAF	0912-CAF-V2	2	4
970	r10c17	991	43060.777	1892.905	1085.755	42673230	42673230	CAF	0912-CAF-V2	2	4
971	r11c17	0	NaN	NaN	NaN	NaN	NaN	CAF	0912-CAF-V2	2	4
972	r12c17	2460	45611.726	1888.927	1308.591	112204845	112204845	CAF	0912-CAF-V2	2	4
973	r13c17	0	NaN	NaN	NaN	NaN	NaN	CAF	0912-CAF-V2	2	4
974	r14c17	1759	45370.574	1886.404	1529.293	79806840	79806840	CAF	0912-CAF-V2	2	4
975	r15c17	1659	45189.566	1883.987	1640.651	74969490	74969490	CAF	0912-CAF-V2	2	4
976	r16c17	2278	46759.254	1882.536	1750.024	106517580	106517580	CAF	0912-CAF-V2	2	4
977	r17c17	103	30468.786	1888.034	1862.121	3138285	3138285	CAF	0912-CAF-V2	2	4
978	r18c17	1670	44120.344	1879.381	1968.478	73680975	73680975	CAF	0912-CAF-V2	2	4
979	r19c17	2574	45824.411	1877.607	2079.092	117952035	117952035	CAF	0912-CAF-V2	2	4
980	r20c17	1144	42285.420	1876.259	2189.302	48374520.000	48374520.000	CAF	0912-CAF-V2	2	4
981	r21c17	2482	44923.562	1874.295	2299.928	111500280	111500280	CAF	0912-CAF-V2	2	4
982	r22c17	1141	41733.510	1872.086	2409.714	47617935	47617935	CAF	0912-CAF-V2	2	4
983	r23c17	0	NaN	NaN	NaN	NaN	NaN	CAF	0912-CAF-V2	2	4
984	r24c17	3509	44881.017	1868.243	2630.537	157487490	157487490	CAF	0912-CAF-V2	2	4
985	r1c18	1317	43576.344	2018.808	86.300	57390045	57390045	CAF	0912-CAF-V2	2	4
986	r2c18	2328	44417.101	2017.199	197.873	103403010	103403010	CAF	0912-CAF-V2	2	4
987	r3c18	1410	44578.160	2015.000	311.009	62855205.000	62855205.000	CAF	0912-CAF-V2	2	4
988	r4c18	916	41014.634	2013.369	423.140	37569405	37569405	CAF	0912-CAF-V2	2	4
989	r5c18	0	NaN	NaN	NaN	NaN	NaN	CAF	0912-CAF-V2	2	4
990	r6c18	2224	46245.236	2009.687	646.428	102849405	102849405	CAF	0912-CAF-V2	2	4
991	r7c18	2991	46435.150	2008.550	757.543	138887535	138887535	CAF	0912-CAF-V2	2	4
992	r8c18	0	NaN	NaN	NaN	NaN	NaN	CAF	0912-CAF-V2	2	4
993	r9c18	1881	45544.274	2005.688	977.946	85668780	85668780	CAF	0912-CAF-V2	2	4
994	r10c18	0	NaN	NaN	NaN	NaN	NaN	CAF	0912-CAF-V2	2	4
995	r11c18	1817	45424.664	2001.583	1199.643	82536615	82536615	CAF	0912-CAF-V2	2	4
996	r12c18	3055	47115.403	2000.484	1310.007	143937555	143937555	CAF	0912-CAF-V2	2	4
997	r13c18	1554	45773.156	1997.613	1421.181	71131485	71131485	CAF	0912-CAF-V2	2	4
998	r14c18	3062	46867.867	1996.718	1531.348	143509410	143509410	CAF	0912-CAF-V2	2	4
999	r15c18	845	41591.858	1995.301	1641.850	35145120	35145120	CAF	0912-CAF-V2	2	4
1000	r16c18	0	NaN	NaN	NaN	NaN	NaN	CAF	0912-CAF-V2	2	4
1001	r17c18	3560	47095.706	1991.656	1860.178	167660715	167660715	CAF	0912-CAF-V2	2	4
1002	r18c18	451	33559.357	1990.121	1970.398	15135270.000	15135270.000	CAF	0912-CAF-V2	2	4
1003	r19c18	2628	45887.386	1988.194	2080.920	120592050	120592050	CAF	0912-CAF-V2	2	4
1004	r20c18	0	NaN	NaN	NaN	NaN	NaN	CAF	0912-CAF-V2	2	4
1005	r21c18	0	NaN	NaN	NaN	NaN	NaN	CAF	0912-CAF-V2	2	4
1006	r22c18	888	41164.122	1982.410	2412.146	36553740	36553740	CAF	0912-CAF-V2	2	4
1007	r23c18	3092	43886.721	1980.564	2521.925	135697740	135697740	CAF	0912-CAF-V2	2	4
1008	r24c18	1668	42916.286	1978.687	2632.775	71584365	71584365	CAF	0912-CAF-V2	2	4
1009	r1c19	3530	47031.969	2130.537	87.326	166022850	166022850	CAF	0912-CAF-V2	2	4
1010	r2c19	801	39566.704	2127.706	200.551	31692930.000	31692930.000	CAF	0912-CAF-V2	2	4
1011	r3c19	0	NaN	NaN	NaN	NaN	NaN	CAF	0912-CAF-V2	2	4
1012	r4c19	2157	44232.274	2124.472	424.873	95409015	95409015	CAF	0912-CAF-V2	2	4
1013	r5c19	2489	45941.800	2122.572	536.860	114349140	114349140	CAF	0912-CAF-V2	2	4
1014	r6c19	80	33685.500	2114.462	645.400	2694840	2694840	CAF	0912-CAF-V2	2	4
1015	r7c19	0	NaN	NaN	NaN	NaN	NaN	CAF	0912-CAF-V2	2	4
1016	r8c19	3451	47330.911	2116.187	870.552	163338975	163338975	CAF	0912-CAF-V2	2	4
1017	r9c19	2141	45724.204	2116.503	979.767	97895520	97895520	CAF	0912-CAF-V2	2	4
1018	r10c19	2151	46250.907	2113.490	1092.174	99485700	99485700	CAF	0912-CAF-V2	2	4
1019	r11c19	1340	45197.037	2112.845	1201.339	60564030.000	60564030.000	CAF	0912-CAF-V2	2	4
1020	r12c19	818	43057.592	2110.472	1311.800	35221110	35221110	CAF	0912-CAF-V2	2	4
1021	r13c19	3422	47830.086	2109.051	1423.195	163674555	163674555	CAF	0912-CAF-V2	2	4
1022	r14c19	470	34012.660	2106.664	1534.096	15985950.000	15985950.000	CAF	0912-CAF-V2	2	4
1023	r15c19	0	NaN	NaN	NaN	NaN	NaN	CAF	0912-CAF-V2	2	4
1024	r16c19	3531	46339.516	2102.976	1753.055	163624830	163624830	CAF	0912-CAF-V2	2	4
1025	r17c19	2474	46046.465	2103.059	1861.660	113918955	113918955	CAF	0912-CAF-V2	2	4
1026	r18c19	2571	45961.494	2100.323	1971.997	118167000	118167000	CAF	0912-CAF-V2	2	4
1027	r19c19	2323	45430.396	2098.872	2082.503	105534810	105534810	CAF	0912-CAF-V2	2	4
1028	r20c19	2753	45173.440	2096.304	2192.398	124362480	124362480	CAF	0912-CAF-V2	2	4
1029	r21c19	555	35246.054	2094.174	2303.673	19561560	19561560	CAF	0912-CAF-V2	2	4
1030	r22c19	2666	44573.828	2092.475	2413.308	118833825	118833825	CAF	0912-CAF-V2	2	4
1031	r23c19	3055	44327.180	2091.480	2524.582	135419535	135419535	CAF	0912-CAF-V2	2	4
1032	r24c19	732	39571.680	2088.154	2634.217	28966470	28966470	CAF	0912-CAF-V2	2	4
1033	r1c20	0	NaN	NaN	NaN	NaN	NaN	CAF	0912-CAF-V2	2	4
1034	r2c20	2662	45774.128	2240.219	202.236	121850730	121850730	CAF	0912-CAF-V2	2	4
1035	r3c20	2807	45259.275	2237.148	314.176	127042785	127042785	CAF	0912-CAF-V2	2	4
1036	r4c20	1134	43971.310	2236.028	426.453	49863465	49863465	CAF	0912-CAF-V2	2	4
1037	r5c20	2685	45862.011	2233.837	538.258	123139500	123139500	CAF	0912-CAF-V2	2	4
1038	r6c20	0	NaN	NaN	NaN	NaN	NaN	CAF	0912-CAF-V2	2	4
1039	r7c20	523	34831.147	2229.921	760.946	18216690	18216690	CAF	0912-CAF-V2	2	4
1040	r8c20	2406	46181.708	2228.085	872.212	111113190	111113190	CAF	0912-CAF-V2	2	4
1041	r9c20	3601	48033.262	2226.514	982.035	172967775	172967775	CAF	0912-CAF-V2	2	4
1042	r10c20	0	NaN	NaN	NaN	NaN	NaN	CAF	0912-CAF-V2	2	4
1043	r11c20	0	NaN	NaN	NaN	NaN	NaN	CAF	0912-CAF-V2	2	4
1044	r12c20	2089	46234.222	2221.612	1313.190	96583290	96583290	CAF	0912-CAF-V2	2	4
1045	r13c20	2616	46626.302	2220.065	1424.526	121974405	121974405	CAF	0912-CAF-V2	2	4
1046	r14c20	0	NaN	NaN	NaN	NaN	NaN	CAF	0912-CAF-V2	2	4
1047	r15c20	0	NaN	NaN	NaN	NaN	NaN	CAF	0912-CAF-V2	2	4
1048	r16c20	51	31580.000	2207.637	1755.794	1610580	1610580	CAF	0912-CAF-V2	2	4
1049	r17c20	0	NaN	NaN	NaN	NaN	NaN	CAF	0912-CAF-V2	2	4
1050	r18c20	1888	44255.061	2211.984	1973.357	83553555	83553555	CAF	0912-CAF-V2	2	4
1051	r19c20	1666	45403.010	2208.595	2084.630	75641415	75641415	CAF	0912-CAF-V2	2	4
1052	r20c20	1113	43548.410	2207.581	2194.459	48469380.000	48469380.000	CAF	0912-CAF-V2	2	4
1053	r21c20	3203	45630.431	2204.219	2304.396	146154270	146154270	CAF	0912-CAF-V2	2	4
1054	r22c20	3202	44578.412	2203.220	2415.800	142740075	142740075	CAF	0912-CAF-V2	2	4
1055	r23c20	0	NaN	NaN	NaN	NaN	NaN	CAF	0912-CAF-V2	2	4
1056	r24c20	358	29804.372	2199.497	2636.223	10669965	10669965	CAF	0912-CAF-V2	2	4
1057	r1c21	403	34104.194	2352.897	92.222	13743990	13743990	CAF	0912-CAF-V2	2	4
1058	r2c21	0	NaN	NaN	NaN	NaN	NaN	CAF	0912-CAF-V2	2	4
1059	r3c21	3419	45893.362	2349.501	316.058	156909405	156909405	CAF	0912-CAF-V2	2	4
1060	r4c21	2678	45321.537	2347.637	428.945	121371075	121371075	CAF	0912-CAF-V2	2	4
1061	r5c21	0	NaN	NaN	NaN	NaN	NaN	CAF	0912-CAF-V2	2	4
1062	r6c21	2129	46656.137	2343.405	652.056	99330915	99330915	CAF	0912-CAF-V2	2	4
1063	r7c21	2172	46560.981	2340.908	763.105	101130450	101130450	CAF	0912-CAF-V2	2	4
1064	r8c21	2452	46447.959	2339.592	874.251	113890395	113890395	CAF	0912-CAF-V2	2	4
1065	r9c21	2019	46247.073	2338.718	983.819	93372840	93372840	CAF	0912-CAF-V2	2	4
1066	r10c21	0	NaN	NaN	NaN	NaN	NaN	CAF	0912-CAF-V2	2	4
1067	r11c21	2436	47127.580	2334.509	1204.589	114802785.000	114802785.000	CAF	0912-CAF-V2	2	4
1068	r12c21	912	42182.648	2332.293	1316.133	38470575	38470575	CAF	0912-CAF-V2	2	4
1069	r13c21	553	39668.409	2329.999	1425.731	21936630	21936630	CAF	0912-CAF-V2	2	4
1070	r14c21	0	NaN	NaN	NaN	NaN	NaN	CAF	0912-CAF-V2	2	4
1071	r15c21	4089	47584.098	2325.753	1646.311	194571375	194571375	CAF	0912-CAF-V2	2	4
1072	r16c21	2192	46566.234	2324.306	1757.506	102073185	102073185	CAF	0912-CAF-V2	2	4
1073	r17c21	0	NaN	NaN	NaN	NaN	NaN	CAF	0912-CAF-V2	2	4
1074	r18c21	3394	46128.628	2321.943	1975.628	156560565	156560565	CAF	0912-CAF-V2	2	4
1075	r19c21	365	34833.000	2320.558	2086.859	12714045	12714045	CAF	0912-CAF-V2	2	4
1076	r20c21	1982	45401.193	2317.616	2195.970	89985165	89985165	CAF	0912-CAF-V2	2	4
1077	r21c21	3167	45211.895	2315.567	2306.735	143186070	143186070	CAF	0912-CAF-V2	2	4
1078	r22c21	0	NaN	NaN	NaN	NaN	NaN	CAF	0912-CAF-V2	2	4
1079	r23c21	1508	42790.962	2311.486	2526.968	64528770	64528770	CAF	0912-CAF-V2	2	4
1080	r24c21	0	NaN	NaN	NaN	NaN	NaN	CAF	0912-CAF-V2	2	4
1081	r1c22	0	NaN	NaN	NaN	NaN	NaN	CAF	0912-CAF-V2	2	4
1082	r2c22	0	NaN	NaN	NaN	NaN	NaN	CAF	0912-CAF-V2	2	4
1083	r3c22	3926	45858.236	2461.296	318.205	180039435	180039435	CAF	0912-CAF-V2	2	4
1084	r4c22	0	NaN	NaN	NaN	NaN	NaN	CAF	0912-CAF-V2	2	4
1085	r5c22	2208	46357.106	2456.515	542.380	102356490	102356490	CAF	0912-CAF-V2	2	4
1086	r6c22	1440	47096.729	2454.824	653.492	67819290	67819290	CAF	0912-CAF-V2	2	4
1087	r7c22	0	NaN	NaN	NaN	NaN	NaN	CAF	0912-CAF-V2	2	4
1088	r8c22	2978	46971.291	2451.054	876.100	139880505	139880505	CAF	0912-CAF-V2	2	4
1089	r9c22	1974	45997.014	2449.891	984.693	90798105	90798105	CAF	0912-CAF-V2	2	4
1090	r10c22	950	42225.584	2447.556	1095.489	40114305	40114305	CAF	0912-CAF-V2	2	4
1091	r11c22	629	39431.351	2444.823	1206.284	24802320	24802320	CAF	0912-CAF-V2	2	4
1092	r12c22	3744	47866.034	2443.448	1317.227	179210430	179210430	CAF	0912-CAF-V2	2	4
1093	r13c22	459	32354.444	2441.507	1427.003	14850690	14850690	CAF	0912-CAF-V2	2	4
1094	r14c22	2729	46572.400	2439.630	1538.071	127096080.000	127096080.000	CAF	0912-CAF-V2	2	4
1095	r15c22	562	38107.527	2437.657	1649.836	21416430	21416430	CAF	0912-CAF-V2	2	4
1096	r16c22	3472	46940.418	2434.889	1758.635	162977130	162977130	CAF	0912-CAF-V2	2	4
1097	r17c22	429	32881.923	2433.642	1867.582	14106345	14106345	CAF	0912-CAF-V2	2	4
1098	r18c22	806	42215.788	2432.803	1976.779	34025925	34025925	CAF	0912-CAF-V2	2	4
1099	r19c22	2771	46224.663	2430.113	2087.736	128088540	128088540	CAF	0912-CAF-V2	2	4
1100	r20c22	1973	44301.242	2427.414	2197.425	87406350	87406350	CAF	0912-CAF-V2	2	4
1101	r21c22	2231	44447.723	2426.325	2308.735	99162870	99162870	CAF	0912-CAF-V2	2	4
1102	r22c22	1249	43371.029	2424.273	2418.803	54170415	54170415	CAF	0912-CAF-V2	2	4
1103	r23c22	0	NaN	NaN	NaN	NaN	NaN	CAF	0912-CAF-V2	2	4
1104	r24c22	1678	42698.975	2419.207	2640.139	71648880	71648880	CAF	0912-CAF-V2	2	4
1105	r1c23	2413	41804.254	2576.353	95.397	100873665.000	100873665.000	CAF	0912-CAF-V2	2	4
1106	r2c23	1919	45302.032	2573.904	207.564	86934600	86934600	CAF	0912-CAF-V2	2	4
1107	r3c23	1825	46285.644	2572.945	319.840	84471300	84471300	CAF	0912-CAF-V2	2	4
1108	r4c23	445	34206.101	2570.572	429.460	15221715.000	15221715.000	CAF	0912-CAF-V2	2	4
1109	r5c23	1595	44812.373	2567.037	543.044	71475735	71475735	CAF	0912-CAF-V2	2	4
1110	r6c23	2636	46034.368	2566.038	655.581	121346595	121346595	CAF	0912-CAF-V2	2	4
1111	r7c23	0	NaN	NaN	NaN	NaN	NaN	CAF	0912-CAF-V2	2	4
1112	r8c23	0	NaN	NaN	NaN	NaN	NaN	CAF	0912-CAF-V2	2	4
1113	r9c23	2723	46399.512	2560.673	986.709	126345870	126345870	CAF	0912-CAF-V2	2	4
1114	r10c23	3042	46336.820	2558.446	1097.305	140956605	140956605	CAF	0912-CAF-V2	2	4
1115	r11c23	1236	45237.330	2556.198	1208.212	55913340.000	55913340.000	CAF	0912-CAF-V2	2	4
1116	r12c23	302	40301.821	2551.305	1327.427	12171150	12171150	CAF	0912-CAF-V2	2	4
1117	r13c23	0	NaN	NaN	NaN	NaN	NaN	CAF	0912-CAF-V2	2	4
1118	r14c23	935	42672.000	2550.083	1540.018	39898320	39898320	CAF	0912-CAF-V2	2	4
1119	r15c23	2618	45363.019	2547.868	1650.191	118760385.000	118760385.000	CAF	0912-CAF-V2	2	4
1120	r16c23	2394	46594.593	2545.894	1760.801	111547455	111547455	CAF	0912-CAF-V2	2	4
1121	r17c23	2309	46241.472	2544.826	1869.175	106771560	106771560	CAF	0912-CAF-V2	2	4
1122	r18c23	965	42763.104	2542.542	1979.360	41266395	41266395	CAF	0912-CAF-V2	2	4
1123	r19c23	1282	43714.200	2541.159	2089.076	56041605.000	56041605.000	CAF	0912-CAF-V2	2	4
1124	r20c23	2080	45049.305	2539.226	2200.308	93702555	93702555	CAF	0912-CAF-V2	2	4
1125	r21c23	0	NaN	NaN	NaN	NaN	NaN	CAF	0912-CAF-V2	2	4
1126	r22c23	3081	45708.481	2534.630	2420.467	140827830	140827830	CAF	0912-CAF-V2	2	4
1127	r23c23	0	NaN	NaN	NaN	NaN	NaN	CAF	0912-CAF-V2	2	4
1128	r24c23	3446	45200.341	2529.421	2641.133	155760375	155760375	CAF	0912-CAF-V2	2	4
1129	r1c24	2710	45839.402	2687.378	97.568	124224780	124224780	CAF	0912-CAF-V2	2	4
1130	r2c24	505	35906.525	2681.989	211.449	18132795	18132795	CAF	0912-CAF-V2	2	4
1131	r3c24	2581	44664.717	2682.826	321.895	115279635	115279635	CAF	0912-CAF-V2	2	4
1132	r4c24	558	39829.355	2680.108	433.220	22224780	22224780	CAF	0912-CAF-V2	2	4
1133	r5c24	0	NaN	NaN	NaN	NaN	NaN	CAF	0912-CAF-V2	2	4
1134	r6c24	2246	46423.511	2675.780	657.286	104267205	104267205	CAF	0912-CAF-V2	2	4
1135	r7c24	2661	45775.135	2674.772	768.433	121807635	121807635	CAF	0912-CAF-V2	2	4
1136	r8c24	2548	46995.159	2672.174	879.983	119743665	119743665	CAF	0912-CAF-V2	2	4
1137	r9c24	1385	44258.794	2670.996	988.836	61298430	61298430	CAF	0912-CAF-V2	2	4
1138	r10c24	695	39499.683	2668.894	1099.703	27452280	27452280	CAF	0912-CAF-V2	2	4
1139	r11c24	3247	46234.555	2666.345	1210.254	150123600	150123600	CAF	0912-CAF-V2	2	4
1140	r12c24	2741	45558.201	2664.078	1320.460	124875030	124875030	CAF	0912-CAF-V2	2	4
1141	r13c24	0	NaN	NaN	NaN	NaN	NaN	CAF	0912-CAF-V2	2	4
1142	r14c24	2843	45302.369	2661.376	1541.173	128794635	128794635	CAF	0912-CAF-V2	2	4
1143	r15c24	2994	44606.518	2658.972	1652.356	133551915	133551915	CAF	0912-CAF-V2	2	4
1144	r16c24	5	27234.000	2659.700	1768.100	136170	136170	CAF	0912-CAF-V2	2	4
1145	r17c24	2488	45590.064	2654.213	1871.592	113428080	113428080	CAF	0912-CAF-V2	2	4
1146	r18c24	976	42639.867	2651.952	1981.166	41616510	41616510	CAF	0912-CAF-V2	2	4
1147	r19c24	2968	45405.293	2650.710	2091.695	134762910	134762910	CAF	0912-CAF-V2	2	4
1148	r20c24	325	30013.108	2648.352	2202.266	9754260	9754260	CAF	0912-CAF-V2	2	4
1149	r21c24	0	NaN	NaN	NaN	NaN	NaN	CAF	0912-CAF-V2	2	4
1150	r22c24	1349	43609.726	2644.077	2422.747	58829520	58829520	CAF	0912-CAF-V2	2	4
1151	r23c24	2866	44507.465	2643.182	2532.815	127558395	127558395	CAF	0912-CAF-V2	2	4
1152	r24c24	2290	42350.712	2641.473	2643.567	96983130	96983130	CAF	0912-CAF-V2	2	4
1153	r1c1	3747	36207.482	91.085	57.085	135669435	135669435	COP	0912-COP-V1	1	4
1154	r2c1	4771	37314.234	88.443	174.222	178026210	178026210	COP	0912-COP-V1	1	4
1155	r3c1	0	NaN	NaN	NaN	NaN	NaN	COP	0912-COP-V1	1	4
1156	r4c1	0	NaN	NaN	NaN	NaN	NaN	COP	0912-COP-V1	1	4
1157	r5c1	3787	37325.684	91.096	509.888	141352365	141352365	COP	0912-COP-V1	1	4
1158	r6c1	5800	38155.298	91.801	623.491	221300730	221300730	COP	0912-COP-V1	1	4
1159	r7c1	1303	35454.002	92.639	734.162	46196565.000	46196565.000	COP	0912-COP-V1	1	4
1160	r8c1	1599	35948.462	98.297	849.209	57481590	57481590	COP	0912-COP-V1	1	4
1161	r9c1	4141	36493.942	90.497	957.225	151121415	151121415	COP	0912-COP-V1	1	4
1162	r10c1	2557	39731.732	92.857	1069.706	101594040	101594040	COP	0912-COP-V1	1	4
1163	r11c1	0	NaN	NaN	NaN	NaN	NaN	COP	0912-COP-V1	1	4
1164	r12c1	0	NaN	NaN	NaN	NaN	NaN	COP	0912-COP-V1	1	4
1165	r13c1	4619	38078.914	92.492	1398.663	175886505	175886505	COP	0912-COP-V1	1	4
1166	r14c1	1758	35831.126	94.690	1514.830	62991120.000	62991120.000	COP	0912-COP-V1	1	4
1167	r15c1	4818	38709.667	92.643	1626.023	186503175	186503175	COP	0912-COP-V1	1	4
1168	r16c1	1780	36473.596	87.112	1734.875	64923000.000	64923000.000	COP	0912-COP-V1	1	4
1169	r17c1	3249	36434.861	90.703	1843.657	118376865	118376865	COP	0912-COP-V1	1	4
1170	r18c1	2598	39622.564	92.947	1955.694	102939420	102939420	COP	0912-COP-V1	1	4
1171	r19c1	0	NaN	NaN	NaN	NaN	NaN	COP	0912-COP-V1	1	4
1172	r20c1	0	NaN	NaN	NaN	NaN	NaN	COP	0912-COP-V1	1	4
1173	r21c1	3169	35812.573	91.338	2287.085	113490045	113490045	COP	0912-COP-V1	1	4
1174	r22c1	2205	35309.810	92.585	2400.215	77858130	77858130	COP	0912-COP-V1	1	4
1175	r23c1	3321	36649.973	90.751	2509.648	121714560.000	121714560.000	COP	0912-COP-V1	1	4
1176	r24c1	6325	35519.746	88.925	2620.888	224662395	224662395	COP	0912-COP-V1	1	4
1177	r1c2	2843	37696.319	200.737	62.502	107170635	107170635	COP	0912-COP-V1	1	4
1178	r2c2	2543	36764.622	203.376	174.125	93492435.000	93492435.000	COP	0912-COP-V1	1	4
1179	r3c2	5128	38194.753	203.980	286.630	195862695	195862695	COP	0912-COP-V1	1	4
1180	r4c2	5512	37825.864	203.070	399.295	208496160	208496160	COP	0912-COP-V1	1	4
1181	r5c2	3383	38328.995	205.337	512.034	129666990.000	129666990.000	COP	0912-COP-V1	1	4
1182	r6c2	3149	37591.567	205.801	624.490	118375845	118375845	COP	0912-COP-V1	1	4
1183	r7c2	3705	38571.073	204.556	736.826	142905825	142905825	COP	0912-COP-V1	1	4
1184	r8c2	5579	39545.111	204.785	847.888	220622175	220622175	COP	0912-COP-V1	1	4
1185	r9c2	3626	38513.580	208.085	958.491	139650240	139650240	COP	0912-COP-V1	1	4
1186	r10c2	2539	38374.839	206.578	1068.701	97433715	97433715	COP	0912-COP-V1	1	4
1187	r11c2	4177	39481.350	207.450	1181.182	164913600	164913600	COP	0912-COP-V1	1	4
1188	r12c2	5404	39484.608	207.130	1291.627	213374820.000	213374820.000	COP	0912-COP-V1	1	4
1189	r13c2	2697	39408.893	208.335	1402.971	106285785	106285785	COP	0912-COP-V1	1	4
1190	r14c2	5816	38735.052	205.340	1513.851	225283065.000	225283065.000	COP	0912-COP-V1	1	4
1191	r15c2	2955	39378.472	207.560	1625.183	116363385.000	116363385.000	COP	0912-COP-V1	1	4
1192	r16c2	2783	38472.381	206.250	1735.422	107068635	107068635	COP	0912-COP-V1	1	4
1193	r17c2	2403	37566.286	207.808	1846.120	90271785	90271785	COP	0912-COP-V1	1	4
1194	r18c2	4397	39773.563	206.864	1955.220	174884355	174884355	COP	0912-COP-V1	1	4
1195	r19c2	3550	38107.344	206.762	2067.690	135281070	135281070	COP	0912-COP-V1	1	4
1196	r20c2	0	NaN	NaN	NaN	NaN	NaN	COP	0912-COP-V1	1	4
1197	r21c2	2451	36178.788	204.345	2289.495	88674210	88674210	COP	0912-COP-V1	1	4
1198	r22c2	4810	36882.225	202.391	2399.628	177403500.000	177403500.000	COP	0912-COP-V1	1	4
1199	r23c2	1634	37061.300	202.957	2510.051	60558165	60558165	COP	0912-COP-V1	1	4
1200	r24c2	4443	36715.122	203.105	2622.745	163125285	163125285	COP	0912-COP-V1	1	4
1201	r1c3	4347	38185.238	316.326	60.125	165991230.000	165991230.000	COP	0912-COP-V1	1	4
1202	r2c3	3922	37277.918	318.037	175.175	146203995	146203995	COP	0912-COP-V1	1	4
1203	r3c3	0	NaN	NaN	NaN	NaN	NaN	COP	0912-COP-V1	1	4
1204	r4c3	4353	36013.346	318.101	401.422	156766095	156766095	COP	0912-COP-V1	1	4
1205	r5c3	2249	39434.860	319.031	513.953	88689000	88689000	COP	0912-COP-V1	1	4
1206	r6c3	3603	39487.065	318.371	625.301	142271895	142271895	COP	0912-COP-V1	1	4
1207	r7c3	3524	37393.463	319.326	736.709	131774565	131774565	COP	0912-COP-V1	1	4
1208	r8c3	5527	40014.469	319.404	849.834	221159970.000	221159970.000	COP	0912-COP-V1	1	4
1209	r9c3	3687	40630.761	320.609	960.098	149805615	149805615	COP	0912-COP-V1	1	4
1210	r10c3	0	NaN	NaN	NaN	NaN	NaN	COP	0912-COP-V1	1	4
1211	r11c3	3843	38511.370	321.505	1182.064	147999195	147999195	COP	0912-COP-V1	1	4
1212	r12c3	0	NaN	NaN	NaN	NaN	NaN	COP	0912-COP-V1	1	4
1213	r13c3	0	NaN	NaN	NaN	NaN	NaN	COP	0912-COP-V1	1	4
1214	r14c3	4047	39148.769	320.257	1514.864	158435070	158435070	COP	0912-COP-V1	1	4
1215	r15c3	3773	40203.829	319.698	1626.879	151689045	151689045	COP	0912-COP-V1	1	4
1216	r16c3	0	NaN	NaN	NaN	NaN	NaN	COP	0912-COP-V1	1	4
1217	r17c3	5987	41045.928	319.713	1844.337	245741970	245741970	COP	0912-COP-V1	1	4
1218	r18c3	3941	37797.975	319.477	1956.294	148961820	148961820	COP	0912-COP-V1	1	4
1219	r19c3	1462	35890.465	318.598	2067.993	52471860	52471860	COP	0912-COP-V1	1	4
1220	r20c3	3528	37379.617	317.328	2178.539	131875290.000	131875290.000	COP	0912-COP-V1	1	4
1221	r21c3	3072	37200.034	316.988	2288.600	114278505	114278505	COP	0912-COP-V1	1	4
1222	r22c3	2658	37982.816	316.559	2399.946	100958325.000	100958325.000	COP	0912-COP-V1	1	4
1223	r23c3	4465	36997.045	316.283	2510.800	165191805	165191805	COP	0912-COP-V1	1	4
1224	r24c3	4864	37191.991	315.237	2622.789	180901845	180901845	COP	0912-COP-V1	1	4
1225	r1c4	3701	38549.234	430.160	63.016	142670715	142670715	COP	0912-COP-V1	1	4
1226	r2c4	5287	38495.595	430.629	177.008	203526210.000	203526210.000	COP	0912-COP-V1	1	4
1227	r3c4	2236	37368.562	430.852	289.368	83556105	83556105	COP	0912-COP-V1	1	4
1228	r4c4	4440	37644.949	432.818	401.854	167143575	167143575	COP	0912-COP-V1	1	4
1229	r5c4	3772	39615.994	431.712	513.540	149431530	149431530	COP	0912-COP-V1	1	4
1230	r6c4	4226	39351.400	432.333	626.798	166299015	166299015	COP	0912-COP-V1	1	4
1231	r7c4	4060	38886.809	432.400	738.344	157880445	157880445	COP	0912-COP-V1	1	4
1232	r8c4	2201	36762.403	432.821	850.250	80914050	80914050	COP	0912-COP-V1	1	4
1233	r9c4	3607	39071.698	433.259	959.266	140931615	140931615	COP	0912-COP-V1	1	4
1234	r10c4	4420	38020.615	431.975	1071.366	168051120	168051120	COP	0912-COP-V1	1	4
1235	r11c4	5304	38523.894	431.567	1182.424	204330735.000	204330735.000	COP	0912-COP-V1	1	4
1236	r12c4	2621	39958.043	431.886	1294.070	104730030.000	104730030.000	COP	0912-COP-V1	1	4
1237	r13c4	6005	39810.192	432.515	1404.220	239060205	239060205	COP	0912-COP-V1	1	4
1238	r14c4	4965	40620.190	433.091	1516.164	201679245	201679245	COP	0912-COP-V1	1	4
1239	r15c4	2107	37804.143	431.895	1626.178	79653330	79653330	COP	0912-COP-V1	1	4
1240	r16c4	2579	37374.259	431.160	1737.263	96388215	96388215	COP	0912-COP-V1	1	4
1241	r17c4	1919	39140.042	432.002	1846.687	75109740	75109740	COP	0912-COP-V1	1	4
1242	r18c4	5407	39610.880	431.187	1956.086	214176030	214176030	COP	0912-COP-V1	1	4
1243	r19c4	3896	38757.709	429.814	2067.249	151000035	151000035	COP	0912-COP-V1	1	4
1244	r20c4	1914	37350.839	430.094	2177.736	71489505	71489505	COP	0912-COP-V1	1	4
1245	r21c4	4432	38381.815	429.031	2288.793	170108205	170108205	COP	0912-COP-V1	1	4
1246	r22c4	2148	36675.838	428.726	2400.306	78779700	78779700	COP	0912-COP-V1	1	4
1247	r23c4	2241	36043.527	428.400	2510.782	80773545	80773545	COP	0912-COP-V1	1	4
1248	r24c4	3608	37656.673	428.670	2621.637	135865275	135865275	COP	0912-COP-V1	1	4
1249	r1c5	5498	38740.520	543.566	63.989	212995380	212995380	COP	0912-COP-V1	1	4
1250	r2c5	4088	37360.868	544.711	178.217	152731230	152731230	COP	0912-COP-V1	1	4
1251	r3c5	2494	39433.081	544.445	291.237	98346105	98346105	COP	0912-COP-V1	1	4
1252	r4c5	0	NaN	NaN	NaN	NaN	NaN	COP	0912-COP-V1	1	4
1253	r5c5	1204	34913.397	542.352	519.440	42035730	42035730	COP	0912-COP-V1	1	4
1254	r6c5	5676	39741.723	546.820	627.206	225574020	225574020	COP	0912-COP-V1	1	4
1255	r7c5	4239	39865.962	544.517	739.678	168991815	168991815	COP	0912-COP-V1	1	4
1256	r8c5	3483	40345.935	545.360	850.994	140524890	140524890	COP	0912-COP-V1	1	4
1257	r9c5	2054	39399.362	545.120	959.796	80926290	80926290	COP	0912-COP-V1	1	4
1258	r10c5	5488	39284.311	546.157	1071.622	215592300.000	215592300.000	COP	0912-COP-V1	1	4
1259	r11c5	2513	39340.625	545.068	1183.333	98862990	98862990	COP	0912-COP-V1	1	4
1260	r12c5	4714	39137.307	545.014	1295.321	184493265	184493265	COP	0912-COP-V1	1	4
1261	r13c5	3452	40516.412	448.312	1404.165	139862655	139862655	COP	0912-COP-V1	1	4
1262	r14c5	3118	41347.457	445.709	1516.089	128921370	128921370	COP	0912-COP-V1	1	4
1263	r15c5	3656	39844.657	543.855	1626.786	145672065	145672065	COP	0912-COP-V1	1	4
1264	r16c5	2218	39295.638	543.766	1737.061	87157725	87157725	COP	0912-COP-V1	1	4
1265	r17c5	1999	38877.869	544.029	1846.479	77716860	77716860	COP	0912-COP-V1	1	4
1266	r18c5	4106	39661.940	544.792	1956.745	162851925	162851925	COP	0912-COP-V1	1	4
1267	r19c5	5229	38577.028	542.002	2068.300	201719280	201719280	COP	0912-COP-V1	1	4
1268	r20c5	2483	37795.971	542.459	2178.567	93847395	93847395	COP	0912-COP-V1	1	4
1269	r21c5	6423	39338.723	540.833	2290.340	252672615.000	252672615.000	COP	0912-COP-V1	1	4
1270	r22c5	4718	37962.625	541.136	2400.598	179107665.000	179107665.000	COP	0912-COP-V1	1	4
1271	r23c5	2088	35315.546	539.068	2510.040	73738860	73738860	COP	0912-COP-V1	1	4
1272	r24c5	540	30340.278	536.894	2623.144	16383750	16383750	COP	0912-COP-V1	1	4
1273	r1c6	4853	38307.274	657.312	65.251	185905200	185905200	COP	0912-COP-V1	1	4
1274	r2c6	3234	38016.526	656.844	179.137	122945445.000	122945445.000	COP	0912-COP-V1	1	4
1275	r3c6	0	NaN	NaN	NaN	NaN	NaN	COP	0912-COP-V1	1	4
1276	r4c6	5745	38422.530	656.881	404.241	220737435.000	220737435.000	COP	0912-COP-V1	1	4
1277	r5c6	2763	38797.562	656.753	517.200	107197665	107197665	COP	0912-COP-V1	1	4
1278	r6c6	0	NaN	NaN	NaN	NaN	NaN	COP	0912-COP-V1	1	4
1279	r7c6	4329	39141.234	657.792	740.002	169442400	169442400	COP	0912-COP-V1	1	4
1280	r8c6	4458	41133.651	657.378	853.670	183373815.000	183373815.000	COP	0912-COP-V1	1	4
1281	r9c6	0	NaN	NaN	NaN	NaN	NaN	COP	0912-COP-V1	1	4
1282	r10c6	1686	39044.947	663.272	1068.941	65829780	65829780	COP	0912-COP-V1	1	4
1283	r11c6	4101	39748.226	657.681	1183.807	163007475	163007475	COP	0912-COP-V1	1	4
1284	r12c6	4107	37196.472	656.501	1295.269	152765910	152765910	COP	0912-COP-V1	1	4
1285	r13c6	4733	40597.853	655.638	1408.025	192149640	192149640	COP	0912-COP-V1	1	4
1286	r14c6	755	35616.914	655.164	1515.544	26890770	26890770	COP	0912-COP-V1	1	4
1287	r15c6	3166	38363.969	656.340	1626.857	121460325	121460325	COP	0912-COP-V1	1	4
1288	r16c6	4409	41400.745	654.610	1738.129	182535885	182535885	COP	0912-COP-V1	1	4
1289	r17c6	2632	39118.666	656.483	1846.301	102960330	102960330	COP	0912-COP-V1	1	4
1290	r18c6	4153	40086.270	654.744	1956.923	166478280	166478280	COP	0912-COP-V1	1	4
1291	r19c6	3502	37803.058	655.261	2067.883	132386310.000	132386310.000	COP	0912-COP-V1	1	4
1292	r20c6	2384	36997.569	654.224	2178.425	88202205	88202205	COP	0912-COP-V1	1	4
1293	r21c6	2930	38777.493	653.416	2289.801	113618055	113618055	COP	0912-COP-V1	1	4
1294	r22c6	3924	37511.644	652.227	2400.809	147195690	147195690	COP	0912-COP-V1	1	4
1295	r23c6	3187	35106.147	651.556	2510.937	111883290	111883290	COP	0912-COP-V1	1	4
1296	r24c6	6115	38332.276	650.389	2623.763	234401865	234401865	COP	0912-COP-V1	1	4
1297	r1c7	3320	36630.673	769.339	66.488	121613835	121613835	COP	0912-COP-V1	1	4
1298	r2c7	5856	39154.344	769.711	181.053	229287840	229287840	COP	0912-COP-V1	1	4
1299	r3c7	4328	38841.249	769.263	293.358	168104925	168104925	COP	0912-COP-V1	1	4
1300	r4c7	0	NaN	NaN	NaN	NaN	NaN	COP	0912-COP-V1	1	4
1301	r5c7	5235	39994.570	769.398	518.151	209371575	209371575	COP	0912-COP-V1	1	4
1302	r6c7	2398	38480.223	768.822	629.961	92275575	92275575	COP	0912-COP-V1	1	4
1303	r7c7	4442	38428.420	769.228	741.605	170699040	170699040	COP	0912-COP-V1	1	4
1304	r8c7	3099	40350.479	768.898	854.157	125046135	125046135	COP	0912-COP-V1	1	4
1305	r9c7	0	NaN	NaN	NaN	NaN	NaN	COP	0912-COP-V1	1	4
1306	r10c7	5339	40141.891	769.042	1072.251	214317555	214317555	COP	0912-COP-V1	1	4
1307	r11c7	3619	40479.400	769.112	1184.875	146494950	146494950	COP	0912-COP-V1	1	4
1308	r12c7	4476	38108.200	768.771	1296.598	170572305	170572305	COP	0912-COP-V1	1	4
1309	r13c7	4888	39215.745	768.079	1407.310	191686560	191686560	COP	0912-COP-V1	1	4
1310	r14c7	3480	40236.728	765.700	1518.387	140023815	140023815	COP	0912-COP-V1	1	4
1311	r15c7	2294	40268.769	768.046	1629.595	92376555	92376555	COP	0912-COP-V1	1	4
1312	r16c7	2460	39188.835	769.765	1736.329	96404535	96404535	COP	0912-COP-V1	1	4
1313	r17c7	3017	39871.114	768.519	1847.641	120291150.000	120291150.000	COP	0912-COP-V1	1	4
1314	r18c7	3257	39717.131	766.614	1958.154	129358695	129358695	COP	0912-COP-V1	1	4
1315	r19c7	3651	38902.342	766.843	2068.470	142032450	142032450	COP	0912-COP-V1	1	4
1316	r20c7	3711	39079.111	764.965	2180.172	145022580	145022580	COP	0912-COP-V1	1	4
1317	r21c7	2257	37194.863	764.383	2289.793	83948805	83948805	COP	0912-COP-V1	1	4
1318	r22c7	2934	37699.064	763.209	2400.788	110609055	110609055	COP	0912-COP-V1	1	4
1319	r23c7	3452	36676.195	762.680	2512.727	126606225.000	126606225.000	COP	0912-COP-V1	1	4
1320	r24c7	1491	36736.590	762.481	2623.669	54774255.000	54774255.000	COP	0912-COP-V1	1	4
1321	r1c8	0	NaN	NaN	NaN	NaN	NaN	COP	0912-COP-V1	1	4
1322	r2c8	0	NaN	NaN	NaN	NaN	NaN	COP	0912-COP-V1	1	4
1323	r3c8	2517	38689.589	879.135	297.154	97381695	97381695	COP	0912-COP-V1	1	4
1324	r4c8	3085	39434.737	881.273	406.815	121656165	121656165	COP	0912-COP-V1	1	4
1325	r5c8	3977	40467.673	881.193	518.829	160939935	160939935	COP	0912-COP-V1	1	4
1326	r6c8	0	NaN	NaN	NaN	NaN	NaN	COP	0912-COP-V1	1	4
1327	r7c8	4062	39303.209	881.036	741.740	159649635	159649635	COP	0912-COP-V1	1	4
1328	r8c8	4922	40623.334	881.060	855.593	199948050	199948050	COP	0912-COP-V1	1	4
1329	r9c8	0	NaN	NaN	NaN	NaN	NaN	COP	0912-COP-V1	1	4
1330	r10c8	4735	39810.805	881.807	1073.875	188504160	188504160	COP	0912-COP-V1	1	4
1331	r11c8	4527	41197.117	881.108	1185.940	186499350	186499350	COP	0912-COP-V1	1	4
1332	r12c8	1662	38410.334	881.291	1295.788	63837975.000	63837975.000	COP	0912-COP-V1	1	4
1333	r13c8	3650	40522.364	879.699	1407.060	147906630	147906630	COP	0912-COP-V1	1	4
1334	r14c8	5175	40124.928	879.368	1519.459	207646500.000	207646500.000	COP	0912-COP-V1	1	4
1335	r15c8	0	NaN	NaN	NaN	NaN	NaN	COP	0912-COP-V1	1	4
1336	r16c8	2373	39941.941	879.058	1738.808	94782225	94782225	COP	0912-COP-V1	1	4
1337	r17c8	4355	40340.590	878.577	1847.880	175683270	175683270	COP	0912-COP-V1	1	4
1338	r18c8	2887	36769.463	878.821	1959.088	106153440	106153440	COP	0912-COP-V1	1	4
1339	r19c8	1329	39219.729	877.449	2069.306	52123020	52123020	COP	0912-COP-V1	1	4
1340	r20c8	5086	39991.882	876.967	2179.916	203398710	203398710	COP	0912-COP-V1	1	4
1341	r21c8	3816	38092.563	876.641	2289.792	145361220	145361220	COP	0912-COP-V1	1	4
1342	r22c8	3954	38459.791	875.205	2400.840	152070015	152070015	COP	0912-COP-V1	1	4
1343	r23c8	1991	37478.212	874.801	2511.694	74619120	74619120	COP	0912-COP-V1	1	4
1344	r24c8	3790	35015.133	871.925	2624.125	132707355.000	132707355.000	COP	0912-COP-V1	1	4
1345	r1c9	5777	39637.514	993.178	69.631	228985920	228985920	COP	0912-COP-V1	1	4
1346	r2c9	4361	39486.349	993.554	183.382	172199970	172199970	COP	0912-COP-V1	1	4
1347	r3c9	3065	36365.080	993.773	296.545	111458970	111458970	COP	0912-COP-V1	1	4
1348	r4c9	2763	39657.622	994.268	409.020	109574010.000	109574010.000	COP	0912-COP-V1	1	4
1349	r5c9	4004	37548.877	992.913	521.080	150345705	150345705	COP	0912-COP-V1	1	4
1350	r6c9	1769	39163.185	992.543	631.889	69279675	69279675	COP	0912-COP-V1	1	4
1351	r7c9	3748	38346.543	992.381	743.349	143722845	143722845	COP	0912-COP-V1	1	4
1352	r8c9	4516	40260.017	992.657	856.274	181814235	181814235	COP	0912-COP-V1	1	4
1353	r9c9	0	NaN	NaN	NaN	NaN	NaN	COP	0912-COP-V1	1	4
1354	r10c9	2915	38588.455	993.902	1074.642	112485345	112485345	COP	0912-COP-V1	1	4
1355	r11c9	5351	41027.122	994.361	1186.190	219536130	219536130	COP	0912-COP-V1	1	4
1356	r12c9	5087	39643.652	992.270	1298.429	201667260	201667260	COP	0912-COP-V1	1	4
1357	r13c9	2711	40523.366	992.131	1408.305	109858845	109858845	COP	0912-COP-V1	1	4
1358	r14c9	5066	39018.171	991.337	1519.849	197666055.000	197666055.000	COP	0912-COP-V1	1	4
1359	r15c9	1709	40125.272	990.355	1628.822	68574090	68574090	COP	0912-COP-V1	1	4
1360	r16c9	4612	40606.262	989.578	1740.536	187276080	187276080	COP	0912-COP-V1	1	4
1361	r17c9	1675	37758.725	989.939	1849.206	63245865	63245865	COP	0912-COP-V1	1	4
1362	r18c9	5121	39639.777	989.745	1959.100	202995300	202995300	COP	0912-COP-V1	1	4
1363	r19c9	2485	39806.783	988.300	2070.284	98919855	98919855	COP	0912-COP-V1	1	4
1364	r20c9	5000	39524.745	989.030	2180.640	197623725	197623725	COP	0912-COP-V1	1	4
1365	r21c9	1247	37209.551	988.210	2289.652	46400310	46400310	COP	0912-COP-V1	1	4
1366	r22c9	5232	39326.634	987.052	2401.581	205756950	205756950	COP	0912-COP-V1	1	4
1367	r23c9	3398	37921.382	985.433	2511.563	128856855	128856855	COP	0912-COP-V1	1	4
1368	r24c9	3915	35985.157	983.414	2623.736	140881890	140881890	COP	0912-COP-V1	1	4
1369	r1c10	4626	39133.680	1106.073	71.674	181032405	181032405	COP	0912-COP-V1	1	4
1370	r2c10	3624	38067.123	1106.882	185.270	137955255	137955255	COP	0912-COP-V1	1	4
1371	r3c10	2200	37512.702	1104.350	299.545	82527945	82527945	COP	0912-COP-V1	1	4
1372	r4c10	4560	40641.072	1106.361	409.230	185323290	185323290	COP	0912-COP-V1	1	4
1373	r5c10	2896	39897.198	1104.787	521.418	115542285	115542285	COP	0912-COP-V1	1	4
1374	r6c10	4132	39443.785	1105.268	633.493	162981720.000	162981720.000	COP	0912-COP-V1	1	4
1375	r7c10	4774	40301.484	1105.475	745.546	192399285	192399285	COP	0912-COP-V1	1	4
1376	r8c10	2380	39747.964	1104.863	856.561	94600155	94600155	COP	0912-COP-V1	1	4
1377	r9c10	3888	41192.076	1104.928	966.226	160154790	160154790	COP	0912-COP-V1	1	4
1378	r10c10	0	NaN	NaN	NaN	NaN	NaN	COP	0912-COP-V1	1	4
1379	r11c10	3395	41642.063	1007.123	1185.196	141374805	141374805	COP	0912-COP-V1	1	4
1380	r12c10	3344	39080.123	1103.659	1298.619	130683930	130683930	COP	0912-COP-V1	1	4
1381	r13c10	0	NaN	NaN	NaN	NaN	NaN	COP	0912-COP-V1	1	4
1382	r14c10	2020	37673.220	1101.558	1520.350	76099905	76099905	COP	0912-COP-V1	1	4
1383	r15c10	3718	42191.801	1101.857	1630.654	156869115	156869115	COP	0912-COP-V1	1	4
1384	r16c10	2209	39437.037	1101.156	1741.376	87116415	87116415	COP	0912-COP-V1	1	4
1385	r17c10	3776	39724.624	1101.651	1849.657	150000180	150000180	COP	0912-COP-V1	1	4
1386	r18c10	0	NaN	NaN	NaN	NaN	NaN	COP	0912-COP-V1	1	4
1387	r19c10	3705	39049.206	1100.295	2070.078	144677310	144677310	COP	0912-COP-V1	1	4
1388	r20c10	2386	38085.842	1098.877	2179.578	90872820	90872820	COP	0912-COP-V1	1	4
1389	r21c10	0	NaN	NaN	NaN	NaN	NaN	COP	0912-COP-V1	1	4
1390	r22c10	2590	40426.656	1097.081	2401.291	104705040	104705040	COP	0912-COP-V1	1	4
1391	r23c10	0	NaN	NaN	NaN	NaN	NaN	COP	0912-COP-V1	1	4
1392	r24c10	6107	35617.617	1096.228	2624.664	217516785.000	217516785.000	COP	0912-COP-V1	1	4
1393	r1c11	5128	39267.464	1218.754	72.459	201363555	201363555	COP	0912-COP-V1	1	4
1394	r2c11	1709	38123.917	1219.347	187.963	65153775.000	65153775.000	COP	0912-COP-V1	1	4
1395	r3c11	5022	39919.889	1218.124	298.100	200477685.000	200477685.000	COP	0912-COP-V1	1	4
1396	r4c11	2523	37641.153	1217.493	410.907	94968630	94968630	COP	0912-COP-V1	1	4
1397	r5c11	5063	40687.282	1217.053	522.971	205999710	205999710	COP	0912-COP-V1	1	4
1398	r6c11	2312	40300.588	1216.588	634.042	93174960	93174960	COP	0912-COP-V1	1	4
1399	r7c11	1394	38334.512	1216.656	745.907	53438310.000	53438310.000	COP	0912-COP-V1	1	4
1400	r8c11	4954	40655.977	1216.352	857.477	201409710	201409710	COP	0912-COP-V1	1	4
1401	r9c11	3429	41082.367	1216.262	966.750	140871435	140871435	COP	0912-COP-V1	1	4
1402	r10c11	5128	40783.341	1215.668	1078.183	209136975	209136975	COP	0912-COP-V1	1	4
1403	r11c11	0	NaN	NaN	NaN	NaN	NaN	COP	0912-COP-V1	1	4
1404	r12c11	4108	41499.760	1214.444	1299.793	170481015	170481015	COP	0912-COP-V1	1	4
1405	r13c11	0	NaN	NaN	NaN	NaN	NaN	COP	0912-COP-V1	1	4
1406	r14c11	4973	41636.121	1213.259	1519.915	207056430	207056430	COP	0912-COP-V1	1	4
1407	r15c11	4072	37341.594	1212.135	1631.475	152054970	152054970	COP	0912-COP-V1	1	4
1408	r16c11	2052	37772.558	1212.103	1742.596	77509290	77509290	COP	0912-COP-V1	1	4
1409	r17c11	0	NaN	NaN	NaN	NaN	NaN	COP	0912-COP-V1	1	4
1410	r18c11	4428	37488.340	1210.738	1960.287	165998370	165998370	COP	0912-COP-V1	1	4
1411	r19c11	4150	41140.471	1210.572	2071.345	170732955	170732955	COP	0912-COP-V1	1	4
1412	r20c11	0	NaN	NaN	NaN	NaN	NaN	COP	0912-COP-V1	1	4
1413	r21c11	4977	39705.298	1208.646	2291.254	197613270	197613270	COP	0912-COP-V1	1	4
1414	r22c11	2756	37730.100	1207.677	2402.413	103984155.000	103984155.000	COP	0912-COP-V1	1	4
1415	r23c11	2397	38077.872	1207.529	2512.208	91272660	91272660	COP	0912-COP-V1	1	4
1416	r24c11	3942	36985.479	1207.119	2623.645	145796760	145796760	COP	0912-COP-V1	1	4
1417	r1c12	6441	38645.901	1331.000	73.659	248918250	248918250	COP	0912-COP-V1	1	4
1418	r2c12	970	37380.371	1330.300	187.492	36258960	36258960	COP	0912-COP-V1	1	4
1419	r3c12	3190	40110.381	1329.705	299.476	127952115.000	127952115.000	COP	0912-COP-V1	1	4
1420	r4c12	5858	40679.987	1330.695	411.652	238303365	238303365	COP	0912-COP-V1	1	4
1421	r5c12	4911	40472.202	1329.293	523.627	198758985	198758985	COP	0912-COP-V1	1	4
1422	r6c12	3465	39840.641	1328.838	636.257	138047820	138047820	COP	0912-COP-V1	1	4
1423	r7c12	3935	39734.184	1328.276	747.281	156354015	156354015	COP	0912-COP-V1	1	4
1424	r8c12	1743	39764.200	1327.712	858.137	69309000	69309000	COP	0912-COP-V1	1	4
1425	r9c12	2947	40343.648	1327.897	967.877	118892730.000	118892730.000	COP	0912-COP-V1	1	4
1426	r10c12	2817	37703.882	1326.675	1078.156	106211835.000	106211835.000	COP	0912-COP-V1	1	4
1427	r11c12	4309	41401.312	1325.752	1189.735	178398255	178398255	COP	0912-COP-V1	1	4
1428	r12c12	3417	40018.134	1325.825	1300.468	136741965	136741965	COP	0912-COP-V1	1	4
1429	r13c12	5660	39434.038	1325.325	1411.211	223196655	223196655	COP	0912-COP-V1	1	4
1430	r14c12	1968	38989.085	1323.526	1522.088	76730520	76730520	COP	0912-COP-V1	1	4
1431	r15c12	1741	40119.072	1323.791	1632.216	69847305	69847305	COP	0912-COP-V1	1	4
1432	r16c12	5665	40321.329	1322.958	1742.325	228420330.000	228420330.000	COP	0912-COP-V1	1	4
1433	r17c12	4418	39346.131	1323.131	1851.415	173831205	173831205	COP	0912-COP-V1	1	4
1434	r18c12	3346	40058.016	1322.278	1962.085	134034120	134034120	COP	0912-COP-V1	1	4
1435	r19c12	4527	40506.415	1322.043	2071.955	183372540	183372540	COP	0912-COP-V1	1	4
1436	r20c12	2632	38831.404	1319.472	2183.875	102204255	102204255	COP	0912-COP-V1	1	4
1437	r21c12	2236	39054.117	1320.094	2292.283	87325005	87325005	COP	0912-COP-V1	1	4
1438	r22c12	5170	38040.476	1319.065	2403.209	196669260	196669260	COP	0912-COP-V1	1	4
1439	r23c12	1156	36180.662	1319.409	2513.638	41824845	41824845	COP	0912-COP-V1	1	4
1440	r24c12	5032	37130.422	1316.713	2625.625	186840285	186840285	COP	0912-COP-V1	1	4
1441	r1c13	3145	37712.514	1438.341	76.266	118605855	118605855	COP	0912-COP-V1	1	4
1442	r2c13	3422	39372.462	1438.988	188.328	134732565	134732565	COP	0912-COP-V1	1	4
1443	r3c13	0	NaN	NaN	NaN	NaN	NaN	COP	0912-COP-V1	1	4
1444	r4c13	3410	41669.767	1345.794	411.334	142093905	142093905	COP	0912-COP-V1	1	4
1445	r5c13	2581	38400.767	1433.187	522.537	99112380	99112380	COP	0912-COP-V1	1	4
1446	r6c13	3915	39829.046	1439.214	636.688	155930715	155930715	COP	0912-COP-V1	1	4
1447	r7c13	1445	37268.118	1436.955	748.960	53852430	53852430	COP	0912-COP-V1	1	4
1448	r8c13	4610	41075.854	1437.530	858.808	189359685	189359685	COP	0912-COP-V1	1	4
1449	r9c13	3141	38566.213	1435.365	968.032	121136475	121136475	COP	0912-COP-V1	1	4
1450	r10c13	3476	41141.492	1436.690	1079.922	143007825	143007825	COP	0912-COP-V1	1	4
1451	r11c13	0	NaN	NaN	NaN	NaN	NaN	COP	0912-COP-V1	1	4
1452	r12c13	0	NaN	NaN	NaN	NaN	NaN	COP	0912-COP-V1	1	4
1453	r13c13	1151	35650.817	1434.776	1412.627	41034090.000	41034090.000	COP	0912-COP-V1	1	4
1454	r14c13	3643	40883.087	1435.905	1523.144	148937085	148937085	COP	0912-COP-V1	1	4
1455	r15c13	2079	38925.094	1432.560	1634.224	80925270	80925270	COP	0912-COP-V1	1	4
1456	r16c13	3675	40567.690	1433.927	1742.512	149086260	149086260	COP	0912-COP-V1	1	4
1457	r17c13	3365	37714.235	1430.895	1852.058	126908400	126908400	COP	0912-COP-V1	1	4
1458	r18c13	3178	40164.666	1430.519	1963.244	127643310.000	127643310.000	COP	0912-COP-V1	1	4
1459	r19c13	0	NaN	NaN	NaN	NaN	NaN	COP	0912-COP-V1	1	4
1460	r20c13	0	NaN	NaN	NaN	NaN	NaN	COP	0912-COP-V1	1	4
1461	r21c13	4072	38328.967	1428.043	2291.428	156075555	156075555	COP	0912-COP-V1	1	4
1462	r22c13	2409	38817.055	1428.053	2403.417	93510285	93510285	COP	0912-COP-V1	1	4
1463	r23c13	2286	36015.236	1426.722	2514.346	82330830	82330830	COP	0912-COP-V1	1	4
1464	r24c13	2864	36820.522	1426.609	2623.278	105453975	105453975	COP	0912-COP-V1	1	4
1465	r1c14	3488	38597.920	1549.022	75.829	134629545	134629545	COP	0912-COP-V1	1	4
1466	r2c14	4275	38960.839	1551.595	189.005	166557585	166557585	COP	0912-COP-V1	1	4
1467	r3c14	3149	39655.213	1550.721	301.602	124874265	124874265	COP	0912-COP-V1	1	4
1468	r4c14	4956	39734.413	1548.974	413.527	196923750	196923750	COP	0912-COP-V1	1	4
1469	r5c14	2914	39003.886	1549.759	525.539	113657325	113657325	COP	0912-COP-V1	1	4
1470	r6c14	1891	40649.104	1547.557	634.484	76867455	76867455	COP	0912-COP-V1	1	4
1471	r7c14	4504	40619.677	1548.299	749.459	182951025	182951025	COP	0912-COP-V1	1	4
1472	r8c14	0	NaN	NaN	NaN	NaN	NaN	COP	0912-COP-V1	1	4
1473	r9c14	2180	40511.546	1549.875	967.839	88315170	88315170	COP	0912-COP-V1	1	4
1474	r10c14	4485	41185.030	1548.187	1080.112	184714860	184714860	COP	0912-COP-V1	1	4
1475	r11c14	2325	40131.735	1548.122	1192.969	93306285	93306285	COP	0912-COP-V1	1	4
1476	r12c14	4377	40025.853	1545.574	1302.338	175193160	175193160	COP	0912-COP-V1	1	4
1477	r13c14	3454	42649.082	1545.750	1412.437	147309930	147309930	COP	0912-COP-V1	1	4
1478	r14c14	2332	39671.636	1545.161	1523.345	92514255	92514255	COP	0912-COP-V1	1	4
1479	r15c14	2944	41469.981	1544.345	1633.448	122087625	122087625	COP	0912-COP-V1	1	4
1480	r16c14	3962	39390.098	1543.104	1743.416	156063570	156063570	COP	0912-COP-V1	1	4
1481	r17c14	5448	38906.550	1543.502	1853.924	211962885	211962885	COP	0912-COP-V1	1	4
1482	r18c14	1807	39392.349	1541.875	1962.777	71181975	71181975	COP	0912-COP-V1	1	4
1483	r19c14	2188	40292.214	1541.467	2071.614	88159365	88159365	COP	0912-COP-V1	1	4
1484	r20c14	5278	38217.050	1539.001	2183.269	201709590.000	201709590.000	COP	0912-COP-V1	1	4
1485	r21c14	0	NaN	NaN	NaN	NaN	NaN	COP	0912-COP-V1	1	4
1486	r22c14	3656	38614.854	1538.261	2403.724	141175905	141175905	COP	0912-COP-V1	1	4
1487	r23c14	424	27048.644	1540.462	2516.774	11468625	11468625	COP	0912-COP-V1	1	4
1488	r24c14	2634	37097.756	1534.831	2624.499	97715490	97715490	COP	0912-COP-V1	1	4
1489	r1c15	2909	38809.264	1664.137	76.174	112896150	112896150	COP	0912-COP-V1	1	4
1490	r2c15	2722	38113.881	1664.247	190.927	103745985.000	103745985.000	COP	0912-COP-V1	1	4
1491	r3c15	4626	39562.980	1662.380	302.493	183018345	183018345	COP	0912-COP-V1	1	4
1492	r4c15	4567	40168.502	1662.070	416.073	183449550	183449550	COP	0912-COP-V1	1	4
1493	r5c15	5513	40782.516	1660.873	527.680	224834010	224834010	COP	0912-COP-V1	1	4
1494	r6c15	2273	40410.937	1660.793	638.375	91854060	91854060	COP	0912-COP-V1	1	4
1495	r7c15	4014	40909.204	1659.483	752.251	164209545	164209545	COP	0912-COP-V1	1	4
1496	r8c15	2548	40091.845	1658.794	861.776	102154020	102154020	COP	0912-COP-V1	1	4
1497	r9c15	3604	40415.802	1665.094	963.171	145658550	145658550	COP	0912-COP-V1	1	4
1498	r10c15	2400	38579.906	1659.909	1080.470	92591775	92591775	COP	0912-COP-V1	1	4
1499	r11c15	3936	41444.886	1658.512	1191.578	163127070	163127070	COP	0912-COP-V1	1	4
1500	r12c15	4159	42252.991	1657.283	1304.611	175730190	175730190	COP	0912-COP-V1	1	4
1501	r13c15	0	NaN	NaN	NaN	NaN	NaN	COP	0912-COP-V1	1	4
1502	r14c15	4613	40876.063	1655.357	1522.940	188561280	188561280	COP	0912-COP-V1	1	4
1503	r15c15	4741	40491.106	1655.037	1634.462	191968335.000	191968335.000	COP	0912-COP-V1	1	4
1504	r16c15	2084	39849.868	1654.813	1744.575	83047125	83047125	COP	0912-COP-V1	1	4
1505	r17c15	2337	39728.389	1654.344	1852.524	92845245	92845245	COP	0912-COP-V1	1	4
1506	r18c15	5143	40463.339	1653.760	1962.916	208102950	208102950	COP	0912-COP-V1	1	4
1507	r19c15	4042	39142.374	1653.659	2073.554	158213475	158213475	COP	0912-COP-V1	1	4
1508	r20c15	2643	39428.905	1650.852	2184.492	104210595	104210595	COP	0912-COP-V1	1	4
1509	r21c15	1342	36013.335	1649.537	2295.691	48329895	48329895	COP	0912-COP-V1	1	4
1510	r22c15	2843	39566.439	1648.511	2404.329	112487385	112487385	COP	0912-COP-V1	1	4
1511	r23c15	3645	40009.185	1647.973	2515.500	145833480	145833480	COP	0912-COP-V1	1	4
1512	r24c15	6406	37716.355	1645.637	2627.124	241610970.000	241610970.000	COP	0912-COP-V1	1	4
1513	r1c16	2719	37915.377	1776.787	76.252	103091910.000	103091910.000	COP	0912-COP-V1	1	4
1514	r2c16	4595	39864.852	1775.307	191.013	183178995	183178995	COP	0912-COP-V1	1	4
1515	r3c16	3184	40042.528	1773.555	303.052	127495410.000	127495410.000	COP	0912-COP-V1	1	4
1516	r4c16	2333	37739.672	1773.308	416.242	88046655	88046655	COP	0912-COP-V1	1	4
1517	r5c16	4377	41042.824	1773.259	527.994	179644440	179644440	COP	0912-COP-V1	1	4
1518	r6c16	2863	39785.433	1773.065	639.236	113905695	113905695	COP	0912-COP-V1	1	4
1519	r7c16	1989	41592.821	1771.427	750.790	82728120	82728120	COP	0912-COP-V1	1	4
1520	r8c16	3839	39379.333	1769.486	861.999	151177260	151177260	COP	0912-COP-V1	1	4
1521	r9c16	254	29601.083	1771.323	967.693	7518675	7518675	COP	0912-COP-V1	1	4
1522	r10c16	5281	41504.546	1770.783	1081.687	219185505	219185505	COP	0912-COP-V1	1	4
1523	r11c16	4373	40392.047	1769.432	1192.190	176634420	176634420	COP	0912-COP-V1	1	4
1524	r12c16	1834	39971.876	1768.419	1303.653	73308420	73308420	COP	0912-COP-V1	1	4
1525	r13c16	4097	40660.394	1766.309	1413.637	166585635	166585635	COP	0912-COP-V1	1	4
1526	r14c16	3345	41181.166	1765.626	1524.932	137751000	137751000	COP	0912-COP-V1	1	4
1527	r15c16	4207	41225.141	1765.480	1635.171	173434170	173434170	COP	0912-COP-V1	1	4
1528	r16c16	2834	41118.975	1763.956	1746.471	116531175	116531175	COP	0912-COP-V1	1	4
1529	r17c16	0	NaN	NaN	NaN	NaN	NaN	COP	0912-COP-V1	1	4
1530	r18c16	0	NaN	NaN	NaN	NaN	NaN	COP	0912-COP-V1	1	4
1531	r19c16	3817	39484.382	1762.262	2073.530	150711885	150711885	COP	0912-COP-V1	1	4
1532	r20c16	3502	40023.277	1761.237	2184.878	140161515	140161515	COP	0912-COP-V1	1	4
1533	r21c16	3319	37189.587	1760.473	2294.969	123432240	123432240	COP	0912-COP-V1	1	4
1534	r22c16	3039	40376.091	1759.153	2405.335	122702940	122702940	COP	0912-COP-V1	1	4
1535	r23c16	2100	37343.171	1757.616	2515.607	78420660	78420660	COP	0912-COP-V1	1	4
1536	r24c16	4295	37418.979	1756.879	2625.898	160714515	160714515	COP	0912-COP-V1	1	4
1537	r1c17	4789	39525.799	1888.394	78.389	189289050	189289050	COP	0912-COP-V1	1	4
1538	r2c17	1846	37120.596	1887.426	193.692	68524620	68524620	COP	0912-COP-V1	1	4
1539	r3c17	3561	40853.564	1885.411	304.935	145479540	145479540	COP	0912-COP-V1	1	4
1540	r4c17	4631	38413.759	1885.271	417.829	177894120	177894120	COP	0912-COP-V1	1	4
1541	r5c17	2746	38457.640	1884.578	530.235	105604680	105604680	COP	0912-COP-V1	1	4
1542	r6c17	4627	38631.260	1883.722	639.860	178746840	178746840	COP	0912-COP-V1	1	4
1543	r7c17	2916	39774.841	1882.157	752.096	115983435.000	115983435.000	COP	0912-COP-V1	1	4
1544	r8c17	2964	39665.663	1882.041	863.175	117569025	117569025	COP	0912-COP-V1	1	4
1545	r9c17	4320	40294.958	1881.144	972.020	174074220	174074220	COP	0912-COP-V1	1	4
1546	r10c17	2061	36597.511	1882.411	1083.549	75427470	75427470	COP	0912-COP-V1	1	4
1547	r11c17	0	NaN	NaN	NaN	NaN	NaN	COP	0912-COP-V1	1	4
1548	r12c17	5316	42034.659	1879.066	1303.731	223456245.000	223456245.000	COP	0912-COP-V1	1	4
1549	r13c17	2777	41086.588	1877.862	1414.978	114097455	114097455	COP	0912-COP-V1	1	4
1550	r14c17	3996	40502.053	1876.959	1525.837	161846205	161846205	COP	0912-COP-V1	1	4
1551	r15c17	4001	40819.885	1875.545	1636.201	163320360	163320360	COP	0912-COP-V1	1	4
1552	r16c17	2832	39685.996	1874.506	1745.893	112390740	112390740	COP	0912-COP-V1	1	4
1553	r17c17	2421	40901.747	1874.064	1854.456	99023130	99023130	COP	0912-COP-V1	1	4
1554	r18c17	3690	40178.740	1873.111	1963.008	148259550	148259550	COP	0912-COP-V1	1	4
1555	r19c17	4417	40401.422	1872.491	2075.502	178453080.000	178453080.000	COP	0912-COP-V1	1	4
1556	r20c17	2345	38021.751	1871.983	2184.783	89161005	89161005	COP	0912-COP-V1	1	4
1557	r21c17	4727	37791.680	1871.660	2295.693	178641270	178641270	COP	0912-COP-V1	1	4
1558	r22c17	1796	38761.278	1869.984	2405.227	69615255	69615255	COP	0912-COP-V1	1	4
1559	r23c17	2197	37637.861	1867.319	2517.006	82690380.000	82690380.000	COP	0912-COP-V1	1	4
1560	r24c17	4474	38895.707	1867.058	2627.369	174019395	174019395	COP	0912-COP-V1	1	4
1561	r1c18	4117	39125.250	2000.188	79.117	161078655	161078655	COP	0912-COP-V1	1	4
1562	r2c18	4638	38668.732	2000.741	194.130	179345580	179345580	COP	0912-COP-V1	1	4
1563	r3c18	3627	40091.456	1997.345	305.967	145411710	145411710	COP	0912-COP-V1	1	4
1564	r4c18	2899	38239.005	1996.062	418.233	110854875.000	110854875.000	COP	0912-COP-V1	1	4
1565	r5c18	0	NaN	NaN	NaN	NaN	NaN	COP	0912-COP-V1	1	4
1566	r6c18	3033	40835.227	1994.406	641.168	123853245	123853245	COP	0912-COP-V1	1	4
1567	r7c18	5243	40970.616	1994.379	752.251	214808940	214808940	COP	0912-COP-V1	1	4
1568	r8c18	2318	39616.967	1991.955	863.827	91832130	91832130	COP	0912-COP-V1	1	4
1569	r9c18	3527	42466.790	1993.426	972.923	149780370	149780370	COP	0912-COP-V1	1	4
1570	r10c18	0	NaN	NaN	NaN	NaN	NaN	COP	0912-COP-V1	1	4
1571	r11c18	5310	40252.782	1991.336	1193.401	213742275	213742275	COP	0912-COP-V1	1	4
1572	r12c18	3275	38463.421	1989.591	1304.388	125967705	125967705	COP	0912-COP-V1	1	4
1573	r13c18	4027	38299.392	1988.852	1416.113	154231650	154231650	COP	0912-COP-V1	1	4
1574	r14c18	4658	41381.880	1987.835	1527.216	192756795	192756795	COP	0912-COP-V1	1	4
1575	r15c18	2397	41764.574	1986.853	1636.500	100109685	100109685	COP	0912-COP-V1	1	4
1576	r16c18	1245	37125.952	1985.210	1746.492	46221810	46221810	COP	0912-COP-V1	1	4
1577	r17c18	3993	40862.712	1985.650	1855.063	163164810	163164810	COP	0912-COP-V1	1	4
1578	r18c18	3266	42357.952	1983.532	1965.648	138341070	138341070	COP	0912-COP-V1	1	4
1579	r19c18	4261	38401.408	1983.176	2075.916	163628400	163628400	COP	0912-COP-V1	1	4
1580	r20c18	0	NaN	NaN	NaN	NaN	NaN	COP	0912-COP-V1	1	4
1581	r21c18	1563	38610.230	1980.561	2295.981	60347790.000	60347790.000	COP	0912-COP-V1	1	4
1582	r22c18	2330	37833.901	1979.312	2406.321	88152990	88152990	COP	0912-COP-V1	1	4
1583	r23c18	5497	37265.348	1978.312	2516.998	204847620	204847620	COP	0912-COP-V1	1	4
1584	r24c18	4399	39197.540	1978.739	2628.572	172429980	172429980	COP	0912-COP-V1	1	4
1585	r1c19	0	NaN	NaN	NaN	NaN	NaN	COP	0912-COP-V1	1	4
1586	r2c19	2197	36505.391	2108.892	193.916	80202345	80202345	COP	0912-COP-V1	1	4
1587	r3c19	2844	39156.218	2108.711	306.640	111360285.000	111360285.000	COP	0912-COP-V1	1	4
1588	r4c19	3950	38689.310	2108.000	419.701	152822775	152822775	COP	0912-COP-V1	1	4
1589	r5c19	1496	40014.375	2105.886	530.918	59861505	59861505	COP	0912-COP-V1	1	4
1590	r6c19	1820	40624.863	2104.609	642.932	73937250	73937250	COP	0912-COP-V1	1	4
1591	r7c19	1864	38898.855	2107.659	752.649	72507465	72507465	COP	0912-COP-V1	1	4
1592	r8c19	4052	40240.661	2102.888	865.338	163055160	163055160	COP	0912-COP-V1	1	4
1593	r9c19	3238	40920.885	2102.994	973.971	132501825	132501825	COP	0912-COP-V1	1	4
1594	r10c19	3726	38954.501	2105.636	1085.013	145144470	145144470	COP	0912-COP-V1	1	4
1595	r11c19	2196	38181.954	2103.018	1193.970	83847570	83847570	COP	0912-COP-V1	1	4
1596	r12c19	2259	41323.094	2100.087	1305.710	93348870	93348870	COP	0912-COP-V1	1	4
1597	r13c19	4996	39505.196	2100.024	1417.706	197367960.000	197367960.000	COP	0912-COP-V1	1	4
1598	r14c19	2579	39521.737	2098.413	1527.773	101926560	101926560	COP	0912-COP-V1	1	4
1599	r15c19	172	27660.087	2099.326	1638.238	4757535	4757535	COP	0912-COP-V1	1	4
1600	r16c19	4916	40979.475	2096.400	1747.413	201455100	201455100	COP	0912-COP-V1	1	4
1601	r17c19	3259	39153.963	2096.335	1856.085	127602765.000	127602765.000	COP	0912-COP-V1	1	4
1602	r18c19	4229	40357.654	2094.936	1966.438	170672520	170672520	COP	0912-COP-V1	1	4
1603	r19c19	4943	38748.083	2094.189	2077.166	191531775	191531775	COP	0912-COP-V1	1	4
1604	r20c19	4583	40283.323	2092.300	2187.078	184618470	184618470	COP	0912-COP-V1	1	4
1605	r21c19	1588	38002.868	2090.977	2296.071	60348555.000	60348555.000	COP	0912-COP-V1	1	4
1606	r22c19	5266	39959.749	2090.182	2407.472	210428040	210428040	COP	0912-COP-V1	1	4
1607	r23c19	4817	37029.420	2088.020	2519.041	178370715	178370715	COP	0912-COP-V1	1	4
1608	r24c19	2984	37060.712	2089.200	2629.698	110589165	110589165	COP	0912-COP-V1	1	4
1609	r1c20	4376	39166.042	2221.352	81.869	171390600	171390600	COP	0912-COP-V1	1	4
1610	r2c20	3796	39709.734	2220.964	195.387	150738150	150738150	COP	0912-COP-V1	1	4
1611	r3c20	4609	40245.905	2220.244	308.423	185493375.000	185493375.000	COP	0912-COP-V1	1	4
1612	r4c20	0	NaN	NaN	NaN	NaN	NaN	COP	0912-COP-V1	1	4
1613	r5c20	3890	39691.176	2217.395	531.693	154398675	154398675	COP	0912-COP-V1	1	4
1614	r6c20	956	39474.320	2216.619	644.983	37737450	37737450	COP	0912-COP-V1	1	4
1615	r7c20	1979	38492.244	2215.460	753.845	76176150	76176150	COP	0912-COP-V1	1	4
1616	r8c20	4491	41449.793	2213.952	865.793	186151020	186151020	COP	0912-COP-V1	1	4
1617	r9c20	4372	39920.507	2214.352	975.048	174532455	174532455	COP	0912-COP-V1	1	4
1618	r10c20	2145	39658.028	2212.750	1085.341	85066470	85066470	COP	0912-COP-V1	1	4
1619	r11c20	3507	40593.426	2212.566	1196.036	142361145	142361145	COP	0912-COP-V1	1	4
1620	r12c20	3642	42591.722	2210.489	1307.001	155119050	155119050	COP	0912-COP-V1	1	4
1621	r13c20	4315	39232.119	2211.054	1418.414	169286595	169286595	COP	0912-COP-V1	1	4
1622	r14c20	0	NaN	NaN	NaN	NaN	NaN	COP	0912-COP-V1	1	4
1623	r15c20	0	NaN	NaN	NaN	NaN	NaN	COP	0912-COP-V1	1	4
1624	r16c20	2765	40459.139	2206.688	1748.158	111869520	111869520	COP	0912-COP-V1	1	4
1625	r17c20	1645	38771.161	2206.262	1857.471	63778560	63778560	COP	0912-COP-V1	1	4
1626	r18c20	4741	41381.912	2205.679	1968.000	196191645	196191645	COP	0912-COP-V1	1	4
1627	r19c20	0	NaN	NaN	NaN	NaN	NaN	COP	0912-COP-V1	1	4
1628	r20c20	3148	39527.592	2202.806	2187.751	124432860	124432860	COP	0912-COP-V1	1	4
1629	r21c20	2040	38563.375	2199.566	2301.059	78669285	78669285	COP	0912-COP-V1	1	4
1630	r22c20	5772	39942.931	2201.224	2409.200	230550600	230550600	COP	0912-COP-V1	1	4
1631	r23c20	0	NaN	NaN	NaN	NaN	NaN	COP	0912-COP-V1	1	4
1632	r24c20	2093	35444.634	2198.995	2629.650	74185620	74185620	COP	0912-COP-V1	1	4
1633	r1c21	1326	38991.923	2334.710	83.730	51703290	51703290	COP	0912-COP-V1	1	4
1634	r2c21	0	NaN	NaN	NaN	NaN	NaN	COP	0912-COP-V1	1	4
1635	r3c21	6002	40593.646	2332.441	307.856	243643065.000	243643065.000	COP	0912-COP-V1	1	4
1636	r4c21	5031	38292.728	2328.302	423.523	192650715.000	192650715.000	COP	0912-COP-V1	1	4
1637	r5c21	0	NaN	NaN	NaN	NaN	NaN	COP	0912-COP-V1	1	4
1638	r6c21	3959	40448.320	2328.012	643.943	160134900	160134900	COP	0912-COP-V1	1	4
1639	r7c21	5435	41556.602	2326.532	754.483	225860130.000	225860130.000	COP	0912-COP-V1	1	4
1640	r8c21	4615	40755.741	2325.670	866.729	188087745	188087745	COP	0912-COP-V1	1	4
1641	r9c21	3015	38697.498	2326.386	976.754	116672955	116672955	COP	0912-COP-V1	1	4
1642	r10c21	1801	41173.934	2325.338	1087.300	74154255	74154255	COP	0912-COP-V1	1	4
1643	r11c21	5279	41742.230	2323.300	1197.009	220357230	220357230	COP	0912-COP-V1	1	4
1644	r12c21	2620	40175.445	2321.808	1308.282	105259665	105259665	COP	0912-COP-V1	1	4
1645	r13c21	2739	39698.631	2319.979	1418.631	108734550.000	108734550.000	COP	0912-COP-V1	1	4
1646	r14c21	0	NaN	NaN	NaN	NaN	NaN	COP	0912-COP-V1	1	4
1647	r15c21	5016	42570.105	2317.448	1637.975	213531645	213531645	COP	0912-COP-V1	1	4
1648	r16c21	3327	39353.007	2317.085	1750.152	130927455	130927455	COP	0912-COP-V1	1	4
1649	r17c21	2317	39889.506	2317.109	1858.945	92423985	92423985	COP	0912-COP-V1	1	4
1650	r18c21	5271	38875.043	2316.115	1967.909	204910350	204910350	COP	0912-COP-V1	1	4
1651	r19c21	2200	39759.368	2313.330	2076.136	87470610	87470610	COP	0912-COP-V1	1	4
1652	r20c21	3481	40121.807	2313.104	2188.625	139664010	139664010	COP	0912-COP-V1	1	4
1653	r21c21	5898	39906.938	2311.747	2299.435	235371120	235371120	COP	0912-COP-V1	1	4
1654	r22c21	1976	38232.191	2311.419	2409.388	75546810	75546810	COP	0912-COP-V1	1	4
1655	r23c21	3096	37334.026	2309.532	2520.120	115586145.000	115586145.000	COP	0912-COP-V1	1	4
1656	r24c21	0	NaN	NaN	NaN	NaN	NaN	COP	0912-COP-V1	1	4
1657	r1c22	0	NaN	NaN	NaN	NaN	NaN	COP	0912-COP-V1	1	4
1658	r2c22	2952	39794.771	2443.526	197.711	117474165	117474165	COP	0912-COP-V1	1	4
1659	r3c22	0	NaN	NaN	NaN	NaN	NaN	COP	0912-COP-V1	1	4
1660	r4c22	2421	38838.996	2441.337	420.903	94029210	94029210	COP	0912-COP-V1	1	4
1661	r5c22	4860	39966.685	2440.278	534.755	194238090	194238090	COP	0912-COP-V1	1	4
1662	r6c22	0	NaN	NaN	NaN	NaN	NaN	COP	0912-COP-V1	1	4
1663	r7c22	2237	39800.747	2439.828	755.291	89034270	89034270	COP	0912-COP-V1	1	4
1664	r8c22	4430	40818.362	2437.200	867.182	180825345	180825345	COP	0912-COP-V1	1	4
1665	r9c22	4284	41169.940	2436.214	977.093	176372025	176372025	COP	0912-COP-V1	1	4
1666	r10c22	1940	38798.907	2435.898	1088.191	75269880	75269880	COP	0912-COP-V1	1	4
1667	r11c22	2971	41583.711	2434.043	1198.128	123545205	123545205	COP	0912-COP-V1	1	4
1668	r12c22	4056	38378.443	2432.631	1308.839	155662965	155662965	COP	0912-COP-V1	1	4
1669	r13c22	2381	40405.559	2432.296	1420.089	96205635	96205635	COP	0912-COP-V1	1	4
1670	r14c22	3783	41441.780	2430.256	1529.989	156774255	156774255	COP	0912-COP-V1	1	4
1671	r15c22	0	NaN	NaN	NaN	NaN	NaN	COP	0912-COP-V1	1	4
1672	r16c22	5785	41373.959	2426.232	1748.804	239348355	239348355	COP	0912-COP-V1	1	4
1673	r17c22	1162	39143.817	2427.206	1860.156	45485115	45485115	COP	0912-COP-V1	1	4
1674	r18c22	2691	40633.411	2426.144	1969.681	109344510	109344510	COP	0912-COP-V1	1	4
1675	r19c22	4509	41397.432	2424.387	2079.730	186661020	186661020	COP	0912-COP-V1	1	4
1676	r20c22	2619	36865.853	2423.948	2188.813	96551670.000	96551670.000	COP	0912-COP-V1	1	4
1677	r21c22	3662	38789.734	2422.884	2299.959	142048005	142048005	COP	0912-COP-V1	1	4
1678	r22c22	2763	38578.002	2421.530	2410.427	106591020	106591020	COP	0912-COP-V1	1	4
1679	r23c22	0	NaN	NaN	NaN	NaN	NaN	COP	0912-COP-V1	1	4
1680	r24c22	3400	38695.950	2418.375	2631.417	131566230.000	131566230.000	COP	0912-COP-V1	1	4
1681	r1c23	3627	38874.388	2557.678	85.820	140997405	140997405	COP	0912-COP-V1	1	4
1682	r2c23	6114	38802.083	2554.955	197.893	237235935	237235935	COP	0912-COP-V1	1	4
1683	r3c23	4029	39611.772	2553.728	311.176	159595830	159595830	COP	0912-COP-V1	1	4
1684	r4c23	3181	39626.327	2553.149	423.530	126051345	126051345	COP	0912-COP-V1	1	4
1685	r5c23	4213	39839.801	2553.319	535.548	167845080	167845080	COP	0912-COP-V1	1	4
1686	r6c23	0	NaN	NaN	NaN	NaN	NaN	COP	0912-COP-V1	1	4
1687	r7c23	0	NaN	NaN	NaN	NaN	NaN	COP	0912-COP-V1	1	4
1688	r8c23	2323	40098.448	2547.824	868.163	93148695.000	93148695.000	COP	0912-COP-V1	1	4
1689	r9c23	4637	42093.367	2547.726	977.493	195186945	195186945	COP	0912-COP-V1	1	4
1690	r10c23	4971	40797.692	2547.171	1088.523	202805325	202805325	COP	0912-COP-V1	1	4
1691	r11c23	2122	40297.811	2544.968	1199.581	85511955	85511955	COP	0912-COP-V1	1	4
1692	r12c23	2455	39858.525	2543.674	1311.909	97852680	97852680	COP	0912-COP-V1	1	4
1693	r13c23	2130	41393.803	2543.167	1420.606	88168800	88168800	COP	0912-COP-V1	1	4
1694	r14c23	3366	40580.909	2540.643	1530.594	136595340	136595340	COP	0912-COP-V1	1	4
1695	r15c23	4828	40120.722	2539.375	1640.875	193702845	193702845	COP	0912-COP-V1	1	4
1696	r16c23	3802	40553.451	2538.501	1751.966	154184220	154184220	COP	0912-COP-V1	1	4
1697	r17c23	4612	41365.180	2537.970	1860.423	190776210	190776210	COP	0912-COP-V1	1	4
1698	r18c23	1753	37509.875	2536.988	1969.907	65754810.000	65754810.000	COP	0912-COP-V1	1	4
1699	r19c23	3269	40565.749	2535.480	2079.394	132609435	132609435	COP	0912-COP-V1	1	4
1700	r20c23	5570	40335.140	2534.732	2190.983	224666730.000	224666730.000	COP	0912-COP-V1	1	4
1701	r21c23	1376	38017.980	2533.651	2301.507	52312740.000	52312740.000	COP	0912-COP-V1	1	4
1702	r22c23	5123	39798.915	2531.922	2410.833	203889840.000	203889840.000	COP	0912-COP-V1	1	4
1703	r23c23	1964	35057.956	2530.051	2520.536	68853825	68853825	COP	0912-COP-V1	1	4
1704	r24c23	5676	38644.900	2528.050	2633.122	219348450.000	219348450.000	COP	0912-COP-V1	1	4
1705	r1c24	6170	39622.743	2668.276	86.825	244472325	244472325	COP	0912-COP-V1	1	4
1706	r2c24	2843	39085.051	2669.188	201.679	111118800.000	111118800.000	COP	0912-COP-V1	1	4
1707	r3c24	4110	38895.628	2665.877	312.745	159861030	159861030	COP	0912-COP-V1	1	4
1708	r4c24	0	NaN	NaN	NaN	NaN	NaN	COP	0912-COP-V1	1	4
1709	r5c24	0	NaN	NaN	NaN	NaN	NaN	COP	0912-COP-V1	1	4
1710	r6c24	0	NaN	NaN	NaN	NaN	NaN	COP	0912-COP-V1	1	4
1711	r7c24	7652	40649.673	2661.085	756.660	311051295	311051295	COP	0912-COP-V1	1	4
1712	r8c24	5025	42411.042	2660.257	869.639	213115485.000	213115485.000	COP	0912-COP-V1	1	4
1713	r9c24	3674	40913.896	2658.411	978.258	150317655	150317655	COP	0912-COP-V1	1	4
1714	r10c24	3619	38978.078	2659.162	1089.637	141061665	141061665	COP	0912-COP-V1	1	4
1715	r11c24	4088	40095.257	2656.089	1200.311	163909410	163909410	COP	0912-COP-V1	1	4
1716	r12c24	8613	41689.288	2655.298	1313.141	359069835	359069835	COP	0912-COP-V1	1	4
1717	r13c24	4292	42439.141	2655.523	1335.541	182148795	182148795	COP	0912-COP-V1	1	4
1718	r14c24	4217	39590.791	2652.992	1531.121	166954365	166954365	COP	0912-COP-V1	1	4
1719	r15c24	5539	40974.343	2652.285	1642.723	226956885	226956885	COP	0912-COP-V1	1	4
1720	r16c24	3206	39178.769	2650.762	1753.764	125607135	125607135	COP	0912-COP-V1	1	4
1721	r17c24	3547	40082.880	2648.518	1861.557	142173975	142173975	COP	0912-COP-V1	1	4
1722	r18c24	3347	39201.584	2647.782	1972.565	131207700	131207700	COP	0912-COP-V1	1	4
1723	r19c24	3068	41427.194	2646.046	2080.773	127098630	127098630	COP	0912-COP-V1	1	4
1724	r20c24	3982	39360.678	2645.211	2192.172	156734220	156734220	COP	0912-COP-V1	1	4
1725	r21c24	1114	35438.820	2645.362	2304.162	39478845	39478845	COP	0912-COP-V1	1	4
1726	r22c24	2197	39617.854	2642.414	2411.615	87040425	87040425	COP	0912-COP-V1	1	4
1727	r23c24	4875	39600.009	2642.016	2521.611	193050045	193050045	COP	0912-COP-V1	1	4
1728	r24c24	5278	36914.608	2640.976	2633.562	194835300	194835300	COP	0912-COP-V1	1	4
1729	r1c1	4592	36108.600	105.556	45.976	165810690	165810690	COP	0912-COP-V2	2	4
1730	r2c1	4519	38031.227	104.518	160.278	171863115	171863115	COP	0912-COP-V2	2	4
1731	r3c1	0	NaN	NaN	NaN	NaN	NaN	COP	0912-COP-V2	2	4
1732	r4c1	0	NaN	NaN	NaN	NaN	NaN	COP	0912-COP-V2	2	4
1733	r5c1	4012	38255.975	105.107	497.524	153482970	153482970	COP	0912-COP-V2	2	4
1734	r6c1	6022	38912.992	104.486	611.295	234334035	234334035	COP	0912-COP-V2	2	4
1735	r7c1	0	NaN	NaN	NaN	NaN	NaN	COP	0912-COP-V2	2	4
1736	r8c1	0	NaN	NaN	NaN	NaN	NaN	COP	0912-COP-V2	2	4
1737	r9c1	4826	37545.976	102.752	943.584	181196880	181196880	COP	0912-COP-V2	2	4
1738	r10c1	2586	40362.871	102.220	1056.167	104378385.000	104378385.000	COP	0912-COP-V2	2	4
1739	r11c1	0	NaN	NaN	NaN	NaN	NaN	COP	0912-COP-V2	2	4
1740	r12c1	0	NaN	NaN	NaN	NaN	NaN	COP	0912-COP-V2	2	4
1741	r13c1	4868	38874.928	100.712	1389.608	189243150	189243150	COP	0912-COP-V2	2	4
1742	r14c1	1996	36464.361	100.002	1501.243	72782865	72782865	COP	0912-COP-V2	2	4
1743	r15c1	4985	39456.403	98.286	1612.651	196690170	196690170	COP	0912-COP-V2	2	4
1744	r16c1	1662	38380.875	98.829	1723.003	63789015.000	63789015.000	COP	0912-COP-V2	2	4
1745	r17c1	4452	37915.270	97.759	1832.086	168798780	168798780	COP	0912-COP-V2	2	4
1746	r18c1	2488	40217.846	97.225	1943.577	100062000	100062000	COP	0912-COP-V2	2	4
1747	r19c1	0	NaN	NaN	NaN	NaN	NaN	COP	0912-COP-V2	2	4
1748	r20c1	0	NaN	NaN	NaN	NaN	NaN	COP	0912-COP-V2	2	4
1749	r21c1	3130	36673.888	92.196	2275.374	114789270	114789270	COP	0912-COP-V2	2	4
1750	r22c1	1520	35492.141	92.309	2389.139	53948055	53948055	COP	0912-COP-V2	2	4
1751	r23c1	4495	38049.858	90.207	2498.024	171034110	171034110	COP	0912-COP-V2	2	4
1752	r24c1	6270	36355.029	87.841	2610.398	227946030	227946030	COP	0912-COP-V2	2	4
1753	r1c2	2553	38316.722	219.878	49.514	97822590	97822590	COP	0912-COP-V2	2	4
1754	r2c2	2406	36644.433	218.999	162.133	88166505.000	88166505.000	COP	0912-COP-V2	2	4
1755	r3c2	4927	38535.639	218.193	274.820	189865095	189865095	COP	0912-COP-V2	2	4
1756	r4c2	5720	38226.506	217.682	388.266	218655615.000	218655615.000	COP	0912-COP-V2	2	4
1757	r5c2	0	NaN	NaN	NaN	NaN	NaN	COP	0912-COP-V2	2	4
1758	r6c2	3452	37920.539	217.766	612.327	130901700	130901700	COP	0912-COP-V2	2	4
1759	r7c2	1806	38854.601	218.566	723.956	70171410	70171410	COP	0912-COP-V2	2	4
1760	r8c2	5681	39449.232	215.573	835.879	224111085	224111085	COP	0912-COP-V2	2	4
1761	r9c2	3651	38787.309	216.998	946.859	141612465	141612465	COP	0912-COP-V2	2	4
1762	r10c2	2428	37561.668	216.214	1056.347	91199730	91199730	COP	0912-COP-V2	2	4
1763	r11c2	4551	40415.007	215.061	1169.329	183928695	183928695	COP	0912-COP-V2	2	4
1764	r12c2	5133	39779.702	214.908	1280.381	204189210	204189210	COP	0912-COP-V2	2	4
1765	r13c2	2433	39853.785	213.901	1391.358	96964260	96964260	COP	0912-COP-V2	2	4
1766	r14c2	5372	39066.171	213.776	1501.959	209863470.000	209863470.000	COP	0912-COP-V2	2	4
1767	r15c2	2768	39501.416	212.365	1614.056	109339920.000	109339920.000	COP	0912-COP-V2	2	4
1768	r16c2	4766	39830.240	210.946	1724.793	189830925	189830925	COP	0912-COP-V2	2	4
1769	r17c2	1547	37978.516	210.049	1834.102	58752765	58752765	COP	0912-COP-V2	2	4
1770	r18c2	4084	40312.665	209.986	1944.750	164636925	164636925	COP	0912-COP-V2	2	4
1771	r19c2	3636	39007.847	207.629	2056.002	141832530	141832530	COP	0912-COP-V2	2	4
1772	r20c2	0	NaN	NaN	NaN	NaN	NaN	COP	0912-COP-V2	2	4
1773	r21c2	2629	37202.259	204.573	2277.522	97804740	97804740	COP	0912-COP-V2	2	4
1774	r22c2	5247	37838.365	203.791	2387.757	198537900.000	198537900.000	COP	0912-COP-V2	2	4
1775	r23c2	1298	37267.523	203.317	2499.383	48373245	48373245	COP	0912-COP-V2	2	4
1776	r24c2	4390	37231.568	200.748	2611.157	163446585	163446585	COP	0912-COP-V2	2	4
1777	r1c3	4070	38372.425	333.178	49.794	156175770	156175770	COP	0912-COP-V2	2	4
1778	r2c3	3661	37374.252	332.955	164.660	136827135	136827135	COP	0912-COP-V2	2	4
1779	r3c3	4728	38209.334	333.354	277.121	180653730	180653730	COP	0912-COP-V2	2	4
1780	r4c3	4766	36788.057	333.105	390.594	175331880	175331880	COP	0912-COP-V2	2	4
1781	r5c3	2405	39717.125	331.781	502.649	95519685	95519685	COP	0912-COP-V2	2	4
1782	r6c3	3789	39812.573	331.469	614.625	150849840	150849840	COP	0912-COP-V2	2	4
1783	r7c3	3598	37592.797	330.759	725.905	135258885	135258885	COP	0912-COP-V2	2	4
1784	r8c3	5260	40264.985	330.898	838.295	211793820.000	211793820.000	COP	0912-COP-V2	2	4
1785	r9c3	3468	40858.162	329.918	948.513	141696105	141696105	COP	0912-COP-V2	2	4
1786	r10c3	2916	38766.384	329.461	1059.853	113042775.000	113042775.000	COP	0912-COP-V2	2	4
1787	r11c3	3700	39123.823	328.922	1171.061	144758145	144758145	COP	0912-COP-V2	2	4
1788	r12c3	0	NaN	NaN	NaN	NaN	NaN	COP	0912-COP-V2	2	4
1789	r13c3	0	NaN	NaN	NaN	NaN	NaN	COP	0912-COP-V2	2	4
1790	r14c3	3934	39258.786	326.564	1504.361	154444065	154444065	COP	0912-COP-V2	2	4
1791	r15c3	3583	40284.235	325.436	1615.636	144338415	144338415	COP	0912-COP-V2	2	4
1792	r16c3	0	NaN	NaN	NaN	NaN	NaN	COP	0912-COP-V2	2	4
1793	r17c3	5918	41278.717	323.332	1833.682	244287450	244287450	COP	0912-COP-V2	2	4
1794	r18c3	4024	38376.486	321.597	1945.467	154426980	154426980	COP	0912-COP-V2	2	4
1795	r19c3	1537	36979.811	320.922	2056.852	56837970.000	56837970.000	COP	0912-COP-V2	2	4
1796	r20c3	3266	37904.509	318.902	2167.713	123796125	123796125	COP	0912-COP-V2	2	4
1797	r21c3	2793	37636.101	318.358	2277.730	105117630	105117630	COP	0912-COP-V2	2	4
1798	r22c3	2197	37395.164	316.347	2388.752	82157175	82157175	COP	0912-COP-V2	2	4
1799	r23c3	4587	37528.139	315.421	2499.802	172141575	172141575	COP	0912-COP-V2	2	4
1800	r24c3	4752	37876.354	315.171	2613.094	179988435	179988435	COP	0912-COP-V2	2	4
1801	r1c4	3590	39438.201	446.836	52.703	141583140	141583140	COP	0912-COP-V2	2	4
1802	r2c4	5089	38817.424	446.786	166.648	197541870	197541870	COP	0912-COP-V2	2	4
1803	r3c4	2293	37341.875	446.079	279.963	85624920	85624920	COP	0912-COP-V2	2	4
1804	r4c4	0	NaN	NaN	NaN	NaN	NaN	COP	0912-COP-V2	2	4
1805	r5c4	3285	39331.091	445.164	504.022	129202635	129202635	COP	0912-COP-V2	2	4
1806	r6c4	4272	39412.662	445.191	617.285	168370890	168370890	COP	0912-COP-V2	2	4
1807	r7c4	1447	38410.543	443.772	728.658	55580055.000	55580055.000	COP	0912-COP-V2	2	4
1808	r8c4	2414	37398.803	444.312	840.423	90280710	90280710	COP	0912-COP-V2	2	4
1809	r9c4	3483	39393.583	443.608	949.757	137207850	137207850	COP	0912-COP-V2	2	4
1810	r10c4	3894	37811.117	443.069	1061.002	147236490	147236490	COP	0912-COP-V2	2	4
1811	r11c4	5043	38724.857	440.792	1172.563	195289455	195289455	COP	0912-COP-V2	2	4
1812	r12c4	2527	40407.056	439.964	1284.357	102108630	102108630	COP	0912-COP-V2	2	4
1813	r13c4	5628	40001.471	438.716	1394.432	225128280	225128280	COP	0912-COP-V2	2	4
1814	r14c4	4763	41037.707	438.885	1505.899	195462600	195462600	COP	0912-COP-V2	2	4
1815	r15c4	2135	38554.686	437.555	1616.611	82314255	82314255	COP	0912-COP-V2	2	4
1816	r16c4	0	NaN	NaN	NaN	NaN	NaN	COP	0912-COP-V2	2	4
1817	r17c4	2305	39955.347	435.919	1835.797	92097075	92097075	COP	0912-COP-V2	2	4
1818	r18c4	4974	39423.851	435.239	1946.102	196094235.000	196094235.000	COP	0912-COP-V2	2	4
1819	r19c4	3865	39342.113	432.598	2057.902	152057265	152057265	COP	0912-COP-V2	2	4
1820	r20c4	1957	38364.144	431.739	2169.146	75078630	75078630	COP	0912-COP-V2	2	4
1821	r21c4	4465	38839.384	429.871	2278.966	173417850.000	173417850.000	COP	0912-COP-V2	2	4
1822	r22c4	2200	37128.000	428.685	2390.332	81681600	81681600	COP	0912-COP-V2	2	4
1823	r23c4	2035	36378.037	427.870	2501.990	74029305	74029305	COP	0912-COP-V2	2	4
1824	r24c4	3683	38218.843	427.155	2612.849	140760000	140760000	COP	0912-COP-V2	2	4
1825	r1c5	5115	38958.018	560.130	54.366	199270260	199270260	COP	0912-COP-V2	2	4
1826	r2c5	3926	37837.557	560.218	169.425	148550250	148550250	COP	0912-COP-V2	2	4
1827	r3c5	2303	39709.247	559.058	281.781	91450395	91450395	COP	0912-COP-V2	2	4
1828	r4c5	1922	37334.017	558.193	394.943	71755980	71755980	COP	0912-COP-V2	2	4
1829	r5c5	1809	36302.189	557.776	506.695	65670660	65670660	COP	0912-COP-V2	2	4
1830	r6c5	5396	39891.952	557.861	618.656	215256975	215256975	COP	0912-COP-V2	2	4
1831	r7c5	0	NaN	NaN	NaN	NaN	NaN	COP	0912-COP-V2	2	4
1832	r8c5	3796	40404.401	556.444	841.791	153375105	153375105	COP	0912-COP-V2	2	4
1833	r9c5	1951	39614.270	555.902	950.794	77287440	77287440	COP	0912-COP-V2	2	4
1834	r10c5	5177	39565.735	555.390	1061.823	204831810	204831810	COP	0912-COP-V2	2	4
1835	r11c5	2399	39762.887	554.052	1173.894	95391165	95391165	COP	0912-COP-V2	2	4
1836	r12c5	4537	39316.032	552.822	1285.805	178376835	178376835	COP	0912-COP-V2	2	4
1837	r13c5	0	NaN	NaN	NaN	NaN	NaN	COP	0912-COP-V2	2	4
1838	r14c5	0	NaN	NaN	NaN	NaN	NaN	COP	0912-COP-V2	2	4
1839	r15c5	3560	40344.796	549.644	1618.445	143627475	143627475	COP	0912-COP-V2	2	4
1840	r16c5	2309	39750.734	548.919	1729.134	91784445	91784445	COP	0912-COP-V2	2	4
1841	r17c5	2053	39551.084	547.903	1837.074	81198375	81198375	COP	0912-COP-V2	2	4
1842	r18c5	3917	39882.990	546.698	1947.246	156221670	156221670	COP	0912-COP-V2	2	4
1843	r19c5	5223	38995.276	545.263	2059.529	203672325	203672325	COP	0912-COP-V2	2	4
1844	r20c5	2529	38354.460	544.170	2169.969	96998430	96998430	COP	0912-COP-V2	2	4
1845	r21c5	6287	40115.227	540.368	2281.559	252204435	252204435	COP	0912-COP-V2	2	4
1846	r22c5	4591	38421.185	541.420	2391.208	176391660	176391660	COP	0912-COP-V2	2	4
1847	r23c5	2101	35424.488	539.408	2503.541	74426850	74426850	COP	0912-COP-V2	2	4
1848	r24c5	1028	34258.307	537.717	2612.485	35217540	35217540	COP	0912-COP-V2	2	4
1849	r1c6	4614	39528.427	673.816	56.447	182384160	182384160	COP	0912-COP-V2	2	4
1850	r2c6	3200	38557.116	672.410	170.244	123382770	123382770	COP	0912-COP-V2	2	4
1851	r3c6	2272	38932.507	672.177	283.761	88454655	88454655	COP	0912-COP-V2	2	4
1852	r4c6	4988	38233.999	671.562	396.290	190711185	190711185	COP	0912-COP-V2	2	4
1853	r5c6	2644	38834.552	670.295	508.598	102678555	102678555	COP	0912-COP-V2	2	4
1854	r6c6	1454	37262.445	668.633	619.252	54179595	54179595	COP	0912-COP-V2	2	4
1855	r7c6	4201	39210.393	669.309	732.403	164722860	164722860	COP	0912-COP-V2	2	4
1856	r8c6	4466	41757.592	668.657	844.847	186489405	186489405	COP	0912-COP-V2	2	4
1857	r9c6	0	NaN	NaN	NaN	NaN	NaN	COP	0912-COP-V2	2	4
1858	r10c6	2292	40083.285	665.807	1063.490	91870890	91870890	COP	0912-COP-V2	2	4
1859	r11c6	3860	39813.626	666.355	1175.295	153680595	153680595	COP	0912-COP-V2	2	4
1860	r12c6	4016	37848.197	665.070	1287.127	151998360	151998360	COP	0912-COP-V2	2	4
1861	r13c6	4402	40660.567	663.125	1398.619	178987815	178987815	COP	0912-COP-V2	2	4
1862	r14c6	2042	39352.794	661.600	1509.735	80358405	80358405	COP	0912-COP-V2	2	4
1863	r15c6	2453	38476.101	661.318	1619.572	94381875	94381875	COP	0912-COP-V2	2	4
1864	r16c6	4319	41657.400	660.049	1730.019	179918310	179918310	COP	0912-COP-V2	2	4
1865	r17c6	2558	39162.138	660.352	1838.821	100176750	100176750	COP	0912-COP-V2	2	4
1866	r18c6	3961	40017.618	658.225	1949.563	158509785	158509785	COP	0912-COP-V2	2	4
1867	r19c6	3580	38269.232	657.111	2060.684	137003850	137003850	COP	0912-COP-V2	2	4
1868	r20c6	2339	37591.404	656.286	2170.668	87926295	87926295	COP	0912-COP-V2	2	4
1869	r21c6	2871	39089.963	654.250	2281.238	112227285.000	112227285.000	COP	0912-COP-V2	2	4
1870	r22c6	3912	37687.657	652.554	2393.651	147434115	147434115	COP	0912-COP-V2	2	4
1871	r23c6	3108	35984.537	651.654	2502.170	111839940	111839940	COP	0912-COP-V2	2	4
1872	r24c6	6044	38475.382	649.661	2616.627	232545210.000	232545210.000	COP	0912-COP-V2	2	4
1873	r1c7	2740	37704.077	786.282	58.458	103309170.000	103309170.000	COP	0912-COP-V2	2	4
1874	r2c7	5449	39219.646	785.415	172.474	213707850	213707850	COP	0912-COP-V2	2	4
1875	r3c7	3871	38929.627	784.683	285.988	150696585	150696585	COP	0912-COP-V2	2	4
1876	r4c7	0	NaN	NaN	NaN	NaN	NaN	COP	0912-COP-V2	2	4
1877	r5c7	4967	39957.581	782.904	509.964	198469305	198469305	COP	0912-COP-V2	2	4
1878	r6c7	2152	38224.168	782.322	621.868	82258410	82258410	COP	0912-COP-V2	2	4
1879	r7c7	4469	37991.519	780.360	734.823	169784100	169784100	COP	0912-COP-V2	2	4
1880	r8c7	3162	40943.145	780.552	846.876	129462225.000	129462225.000	COP	0912-COP-V2	2	4
1881	r9c7	0	NaN	NaN	NaN	NaN	NaN	COP	0912-COP-V2	2	4
1882	r10c7	5218	40323.036	778.637	1064.562	210405600.000	210405600.000	COP	0912-COP-V2	2	4
1883	r11c7	3457	40585.349	777.944	1177.121	140303550	140303550	COP	0912-COP-V2	2	4
1884	r12c7	4263	38503.146	776.956	1288.412	164138910	164138910	COP	0912-COP-V2	2	4
1885	r13c7	4492	39870.204	775.563	1400.321	179096955	179096955	COP	0912-COP-V2	2	4
1886	r14c7	3114	40565.472	774.172	1510.873	126320880	126320880	COP	0912-COP-V2	2	4
1887	r15c7	2193	40567.209	773.443	1621.109	88963890	88963890	COP	0912-COP-V2	2	4
1888	r16c7	2566	39202.225	770.148	1733.087	100592910	100592910	COP	0912-COP-V2	2	4
1889	r17c7	2940	40254.526	771.673	1838.809	118348305	118348305	COP	0912-COP-V2	2	4
1890	r18c7	3150	40025.205	770.242	1950.606	126079395.000	126079395.000	COP	0912-COP-V2	2	4
1891	r19c7	3566	39551.458	769.395	2061.358	141040500	141040500	COP	0912-COP-V2	2	4
1892	r20c7	3508	39304.674	766.990	2172.534	137880795	137880795	COP	0912-COP-V2	2	4
1893	r21c7	1981	37182.115	765.789	2282.751	73657770	73657770	COP	0912-COP-V2	2	4
1894	r22c7	2708	37805.068	764.142	2393.789	102376125	102376125	COP	0912-COP-V2	2	4
1895	r23c7	3358	37150.417	762.730	2505.296	124751100.000	124751100.000	COP	0912-COP-V2	2	4
1896	r24c7	1268	35659.377	761.308	2616.120	45216090	45216090	COP	0912-COP-V2	2	4
1897	r1c8	3477	38405.699	898.603	60.669	133536615	133536615	COP	0912-COP-V2	2	4
1898	r2c8	4283	38135.509	898.122	174.592	163334385	163334385	COP	0912-COP-V2	2	4
1899	r3c8	2620	39512.639	897.365	286.731	103523115.000	103523115.000	COP	0912-COP-V2	2	4
1900	r4c8	2947	39529.846	896.015	400.164	116494455	116494455	COP	0912-COP-V2	2	4
1901	r5c8	3403	40560.287	895.120	512.154	138026655	138026655	COP	0912-COP-V2	2	4
1902	r6c8	1967	37516.373	894.884	624.031	73794705	73794705	COP	0912-COP-V2	2	4
1903	r7c8	3810	38902.559	893.536	736.018	148218750	148218750	COP	0912-COP-V2	2	4
1904	r8c8	4618	40652.400	892.445	849.207	187732785	187732785	COP	0912-COP-V2	2	4
1905	r9c8	0	NaN	NaN	NaN	NaN	NaN	COP	0912-COP-V2	2	4
1906	r10c8	4463	40244.405	891.226	1066.589	179610780.000	179610780.000	COP	0912-COP-V2	2	4
1907	r11c8	4163	41542.214	890.623	1179.237	172940235	172940235	COP	0912-COP-V2	2	4
1908	r12c8	2087	39530.254	889.563	1290.527	82499640	82499640	COP	0912-COP-V2	2	4
1909	r13c8	3889	40311.179	888.101	1400.561	156770175	156770175	COP	0912-COP-V2	2	4
1910	r14c8	4843	40354.711	886.121	1512.604	195437865.000	195437865.000	COP	0912-COP-V2	2	4
1911	r15c8	0	NaN	NaN	NaN	NaN	NaN	COP	0912-COP-V2	2	4
1912	r16c8	2271	40506.486	883.736	1733.403	91990230	91990230	COP	0912-COP-V2	2	4
1913	r17c8	4297	40750.745	882.929	1840.928	175105950	175105950	COP	0912-COP-V2	2	4
1914	r18c8	2828	37224.950	882.193	1952.264	105272160	105272160	COP	0912-COP-V2	2	4
1915	r19c8	1260	38754.940	878.569	2061.182	48831225	48831225	COP	0912-COP-V2	2	4
1916	r20c8	4979	40316.888	879.153	2173.285	200737785.000	200737785.000	COP	0912-COP-V2	2	4
1917	r21c8	3735	38101.233	877.657	2283.226	142308105	142308105	COP	0912-COP-V2	2	4
1918	r22c8	3820	38710.802	875.060	2394.858	147875265	147875265	COP	0912-COP-V2	2	4
1919	r23c8	1880	37654.412	874.687	2505.279	70790295	70790295	COP	0912-COP-V2	2	4
1920	r24c8	4277	35757.773	872.642	2617.326	152935995	152935995	COP	0912-COP-V2	2	4
1921	r1c9	5266	39848.810	1012.073	62.475	209843835	209843835	COP	0912-COP-V2	2	4
1922	r2c9	3970	39713.071	1010.773	177.235	157660890	157660890	COP	0912-COP-V2	2	4
1923	r3c9	2797	36722.006	1009.074	289.644	102711450	102711450	COP	0912-COP-V2	2	4
1924	r4c9	2322	39705.872	1007.323	401.860	92197035.000	92197035.000	COP	0912-COP-V2	2	4
1925	r5c9	3761	37857.025	1007.520	514.796	142380270	142380270	COP	0912-COP-V2	2	4
1926	r6c9	1618	39335.720	1006.416	626.583	63645195	63645195	COP	0912-COP-V2	2	4
1927	r7c9	3492	38414.815	1005.447	737.447	134144535.000	134144535.000	COP	0912-COP-V2	2	4
1928	r8c9	4446	40273.138	1004.648	850.557	179054370	179054370	COP	0912-COP-V2	2	4
1929	r9c9	0	NaN	NaN	NaN	NaN	NaN	COP	0912-COP-V2	2	4
1930	r10c9	2847	39023.509	1003.262	1068.620	111099930	111099930	COP	0912-COP-V2	2	4
1931	r11c9	5196	41296.161	1003.237	1180.034	214574850	214574850	COP	0912-COP-V2	2	4
1932	r12c9	4525	39958.528	1000.170	1291.620	180812340	180812340	COP	0912-COP-V2	2	4
1933	r13c9	2656	40954.863	999.210	1402.299	108776115	108776115	COP	0912-COP-V2	2	4
1934	r14c9	4936	39426.017	997.994	1513.429	194606820	194606820	COP	0912-COP-V2	2	4
1935	r15c9	2047	40854.064	996.637	1624.310	83628270	83628270	COP	0912-COP-V2	2	4
1936	r16c9	4614	41098.992	995.141	1734.528	189630750	189630750	COP	0912-COP-V2	2	4
1937	r17c9	1678	38295.286	994.762	1843.018	64259490.000	64259490.000	COP	0912-COP-V2	2	4
1938	r18c9	4850	40000.982	993.812	1952.880	194004765	194004765	COP	0912-COP-V2	2	4
1939	r19c9	2447	39891.921	992.296	2063.721	97615530	97615530	COP	0912-COP-V2	2	4
1940	r20c9	4790	40121.082	990.474	2174.602	192179985	192179985	COP	0912-COP-V2	2	4
1941	r21c9	1432	37148.799	990.812	2285.747	53197080	53197080	COP	0912-COP-V2	2	4
1942	r22c9	5220	39882.733	987.576	2395.480	208187865	208187865	COP	0912-COP-V2	2	4
1943	r23c9	3297	38160.514	985.033	2506.054	125815215.000	125815215.000	COP	0912-COP-V2	2	4
1944	r24c9	3881	36645.754	983.881	2618.159	142222170	142222170	COP	0912-COP-V2	2	4
1945	r1c10	4759	39937.372	1124.606	64.830	190061955	190061955	COP	0912-COP-V2	2	4
1946	r2c10	3780	39026.671	1123.722	178.522	147520815	147520815	COP	0912-COP-V2	2	4
1947	r3c10	2457	38246.160	1121.380	290.992	93970815	93970815	COP	0912-COP-V2	2	4
1948	r4c10	4325	40660.207	1120.427	402.934	175855395	175855395	COP	0912-COP-V2	2	4
1949	r5c10	2551	40192.938	1119.623	516.218	102532185	102532185	COP	0912-COP-V2	2	4
1950	r6c10	4003	39294.079	1118.243	628.293	157294200	157294200	COP	0912-COP-V2	2	4
1951	r7c10	4575	40548.177	1117.453	740.547	185507910	185507910	COP	0912-COP-V2	2	4
1952	r8c10	2311	40366.026	1116.506	851.584	93285885	93285885	COP	0912-COP-V2	2	4
1953	r9c10	3669	41741.672	1115.509	961.527	153150195	153150195	COP	0912-COP-V2	2	4
1954	r10c10	0	NaN	NaN	NaN	NaN	NaN	COP	0912-COP-V2	2	4
1955	r11c10	3400	42018.900	1015.238	1179.040	142864260	142864260	COP	0912-COP-V2	2	4
1956	r12c10	3307	39835.133	1111.689	1292.284	131734785.000	131734785.000	COP	0912-COP-V2	2	4
1957	r13c10	0	NaN	NaN	NaN	NaN	NaN	COP	0912-COP-V2	2	4
1958	r14c10	2364	38441.466	1108.808	1514.527	90875625.000	90875625.000	COP	0912-COP-V2	2	4
1959	r15c10	3323	42358.086	1107.455	1625.654	140755920	140755920	COP	0912-COP-V2	2	4
1960	r16c10	2405	40005.418	1107.244	1736.917	96213030	96213030	COP	0912-COP-V2	2	4
1961	r17c10	3547	40140.897	1106.717	1844.876	142379760	142379760	COP	0912-COP-V2	2	4
1962	r18c10	3272	41056.247	1004.627	1953.369	134336040	134336040	COP	0912-COP-V2	2	4
1963	r19c10	3515	39208.191	1103.486	2065.172	137816790	137816790	COP	0912-COP-V2	2	4
1964	r20c10	2678	38096.695	1101.322	2176.979	102022950	102022950	COP	0912-COP-V2	2	4
1965	r21c10	0	NaN	NaN	NaN	NaN	NaN	COP	0912-COP-V2	2	4
1966	r22c10	2487	41012.244	1099.886	2397.406	101997450	101997450	COP	0912-COP-V2	2	4
1967	r23c10	0	NaN	NaN	NaN	NaN	NaN	COP	0912-COP-V2	2	4
1968	r24c10	5566	36226.860	1093.160	2619.005	201638700	201638700	COP	0912-COP-V2	2	4
1969	r1c11	0	NaN	NaN	NaN	NaN	NaN	COP	0912-COP-V2	2	4
1970	r2c11	2086	38903.269	1235.590	180.812	81152220	81152220	COP	0912-COP-V2	2	4
1971	r3c11	4648	40701.358	1233.994	293.595	189179910	189179910	COP	0912-COP-V2	2	4
1972	r4c11	2478	37703.674	1232.414	405.846	93429705	93429705	COP	0912-COP-V2	2	4
1973	r5c11	4673	40690.262	1231.454	518.335	190145595.000	190145595.000	COP	0912-COP-V2	2	4
1974	r6c11	2473	39253.605	1232.981	628.042	97074165.000	97074165.000	COP	0912-COP-V2	2	4
1975	r7c11	1455	38709.876	1229.504	741.088	56322870.000	56322870.000	COP	0912-COP-V2	2	4
1976	r8c11	4679	40818.039	1227.686	852.699	190987605	190987605	COP	0912-COP-V2	2	4
1977	r9c11	3232	41385.743	1227.140	961.987	133758720	133758720	COP	0912-COP-V2	2	4
1978	r10c11	4919	41268.943	1225.006	1073.808	203001930.000	203001930.000	COP	0912-COP-V2	2	4
1979	r11c11	0	NaN	NaN	NaN	NaN	NaN	COP	0912-COP-V2	2	4
1980	r12c11	3891	41589.904	1222.223	1294.877	161826315	161826315	COP	0912-COP-V2	2	4
1981	r13c11	0	NaN	NaN	NaN	NaN	NaN	COP	0912-COP-V2	2	4
1982	r14c11	4751	41585.610	1219.998	1515.390	197573235	197573235	COP	0912-COP-V2	2	4
1983	r15c11	3800	38187.995	1218.741	1627.397	145114380	145114380	COP	0912-COP-V2	2	4
1984	r16c11	2022	38404.362	1217.343	1737.951	77653620	77653620	COP	0912-COP-V2	2	4
1985	r17c11	0	NaN	NaN	NaN	NaN	NaN	COP	0912-COP-V2	2	4
1986	r18c11	4395	38030.741	1215.090	1955.864	167145105	167145105	COP	0912-COP-V2	2	4
1987	r19c11	3863	41276.334	1213.757	2067.207	159450480	159450480	COP	0912-COP-V2	2	4
1988	r20c11	0	NaN	NaN	NaN	NaN	NaN	COP	0912-COP-V2	2	4
1989	r21c11	4692	40206.141	1210.344	2286.842	188647215	188647215	COP	0912-COP-V2	2	4
1990	r22c11	2786	38227.301	1209.037	2398.367	106501260	106501260	COP	0912-COP-V2	2	4
1991	r23c11	2149	38167.531	1207.300	2508.533	82022025	82022025	COP	0912-COP-V2	2	4
1992	r24c11	4199	38043.644	1207.420	2619.029	159745260	159745260	COP	0912-COP-V2	2	4
1993	r1c12	6806	39450.216	1346.177	68.995	268498170	268498170	COP	0912-COP-V2	2	4
1994	r2c12	1335	38788.079	1345.943	183.716	51782085	51782085	COP	0912-COP-V2	2	4
1995	r3c12	3160	40258.932	1345.970	295.511	127218225	127218225	COP	0912-COP-V2	2	4
1996	r4c12	5590	40903.551	1345.192	407.782	228650850	228650850	COP	0912-COP-V2	2	4
1997	r5c12	4628	40802.314	1343.861	520.316	188833110	188833110	COP	0912-COP-V2	2	4
1998	r6c12	2377	39826.344	1342.428	630.575	94667220	94667220	COP	0912-COP-V2	2	4
1999	r7c12	3757	39849.299	1340.652	743.190	149713815	149713815	COP	0912-COP-V2	2	4
[truncated: 7,217 more rows]
