# Supplementary material for: Natural Variation in SER1 and ENA6 Underlie Condition-Specific Growth Defects in Saccharomyces cerevisiae
Source: G3 (Bethesda). 2017 Nov 14;8(1):239–51. doi: 10.1534/g3.117.300392 (PMC5765352; doi:10.1534/g3.117.300392)
Supplement: Supplementary file 19 [file 239FileS3.zip › Data/Phenotyping/576-format_Day5.csv]

	Label	Area	Mean	X	Y	IntDen	RawIntDen	Condition	Plate	Replicate	Day
1	r1c1	2665	40639.728	99.708	46.267	108304875	108304875	CAF	0912-CAF-V1	1	5
2	r2c1	2159	40010.906	97.657	159.364	86383545	86383545	CAF	0912-CAF-V1	1	5
3	r3c1	0	NaN	NaN	NaN	NaN	NaN	CAF	0912-CAF-V1	1	5
4	r4c1	0	NaN	NaN	NaN	NaN	NaN	CAF	0912-CAF-V1	1	5
5	r5c1	3154	41317.357	98.594	498.436	130314945	130314945	CAF	0912-CAF-V1	1	5
6	r6c1	4102	41758.706	99.294	612.217	171294210	171294210	CAF	0912-CAF-V1	1	5
7	r7c1	315	30983.714	98.798	723.179	9759870	9759870	CAF	0912-CAF-V1	1	5
8	r8c1	0	NaN	NaN	NaN	NaN	NaN	CAF	0912-CAF-V1	1	5
9	r9c1	3400	42503.175	98.173	946.368	144510795	144510795	CAF	0912-CAF-V1	1	5
10	r10c1	2563	42287.915	97.034	1058.298	108383925	108383925	CAF	0912-CAF-V1	1	5
11	r11c1	0	NaN	NaN	NaN	NaN	NaN	CAF	0912-CAF-V1	1	5
12	r12c1	0	NaN	NaN	NaN	NaN	NaN	CAF	0912-CAF-V1	1	5
13	r13c1	3012	42860.234	96.365	1392.617	129095025	129095025	CAF	0912-CAF-V1	1	5
14	r14c1	0	NaN	NaN	NaN	NaN	NaN	CAF	0912-CAF-V1	1	5
15	r15c1	2699	42911.71	94.423	1616.711	115818705	115818705	CAF	0912-CAF-V1	1	5
16	r16c1	1779	41848.094	93.599	1727.035	74447760	74447760	CAF	0912-CAF-V1	1	5
17	r17c1	3125	42114.576	91.798	1836.876	131608050	131608050	CAF	0912-CAF-V1	1	5
18	r18c1	2495	41465.76	91.435	1948.432	103457070	103457070	CAF	0912-CAF-V1	1	5
19	r19c1	0	NaN	NaN	NaN	NaN	NaN	CAF	0912-CAF-V1	1	5
20	r20c1	0	NaN	NaN	NaN	NaN	NaN	CAF	0912-CAF-V1	1	5
21	r21c1	2179	40732.125	89.528	2281.851	88755300	88755300	CAF	0912-CAF-V1	1	5
22	r22c1	43	28512.558	96.826	2390.826	1226040	1226040	CAF	0912-CAF-V1	1	5
23	r23c1	2554	40538.011	84.729	2503.754	103534080	103534080	CAF	0912-CAF-V1	1	5
24	r24c1	4416	40405.085	83.283	2615.464	178428855	178428855	CAF	0912-CAF-V1	1	5
25	r1c2	0	NaN	NaN	NaN	NaN	NaN	CAF	0912-CAF-V1	1	5
26	r2c2	793	37797.881	213.712	161.248	29973720	29973720	CAF	0912-CAF-V1	1	5
27	r3c2	3610	41936.481	214.511	275.778	151390695	151390695	CAF	0912-CAF-V1	1	5
28	r4c2	3919	41711.988	212.744	388.068	163469280	163469280	CAF	0912-CAF-V1	1	5
29	r5c2	1553	40068.989	214.014	500.787	62227140	62227140	CAF	0912-CAF-V1	1	5
30	r6c2	889	37306.873	212.032	614.513	33165810	33165810	CAF	0912-CAF-V1	1	5
31	r7c2	3272	43339.011	212.892	724.979	141805245	141805245	CAF	0912-CAF-V1	1	5
32	r8c2	2911	42392.633	212.402	838.711	123404955	123404955	CAF	0912-CAF-V1	1	5
33	r9c2	549	37322.896	213.651	952.236	20490270	20490270	CAF	0912-CAF-V1	1	5
34	r10c2	0	NaN	NaN	NaN	NaN	NaN	CAF	0912-CAF-V1	1	5
35	r11c2	3548	42849.846	211.32	1171.234	152031255	152031255	CAF	0912-CAF-V1	1	5
36	r12c2	3407	43351.572	210.402	1283.558	147698805	147698805	CAF	0912-CAF-V1	1	5
37	r13c2	1175	40642.877	209.2	1395.086	47755380	47755380	CAF	0912-CAF-V1	1	5
38	r14c2	2970	43447.879	207.734	1506.694	129040200	129040200	CAF	0912-CAF-V1	1	5
39	r15c2	0	NaN	NaN	NaN	NaN	NaN	CAF	0912-CAF-V1	1	5
40	r16c2	2792	42034.722	207.328	1731.577	117360945	117360945	CAF	0912-CAF-V1	1	5
41	r17c2	2052	41613.341	206.867	1838.654	85390575	85390575	CAF	0912-CAF-V1	1	5
42	r18c2	3226	43754.158	205.902	1950.787	141150915	141150915	CAF	0912-CAF-V1	1	5
43	r19c2	516	39702.907	206.18	2053.058	20486700	20486700	CAF	0912-CAF-V1	1	5
44	r20c2	0	NaN	NaN	NaN	NaN	NaN	CAF	0912-CAF-V1	1	5
45	r21c2	902	36291.136	200.163	2283.392	32734605	32734605	CAF	0912-CAF-V1	1	5
46	r22c2	3851	39584.264	198.898	2393.008	152439000	152439000	CAF	0912-CAF-V1	1	5
47	r23c2	359	30445.864	198.804	2503.868	10930065	10930065	CAF	0912-CAF-V1	1	5
48	r24c2	2522	39633.39	195.95	2616.489	99955410	99955410	CAF	0912-CAF-V1	1	5
49	r1c3	1141	40018.015	327.285	50.607	45660555	45660555	CAF	0912-CAF-V1	1	5
50	r2c3	2606	41982.922	327.985	164.731	109407495	109407495	CAF	0912-CAF-V1	1	5
51	r3c3	0	NaN	NaN	NaN	NaN	NaN	CAF	0912-CAF-V1	1	5
52	r4c3	2957	41497.563	328.003	390.739	122708295	122708295	CAF	0912-CAF-V1	1	5
53	r5c3	1415	41344.781	327.553	504.199	58502865	58502865	CAF	0912-CAF-V1	1	5
54	r6c3	3484	42415.927	326.589	616.102	147777090	147777090	CAF	0912-CAF-V1	1	5
55	r7c3	1036	40281.631	327.164	727.816	41731770	41731770	CAF	0912-CAF-V1	1	5
56	r8c3	3287	43175.759	326.432	840.075	141918720	141918720	CAF	0912-CAF-V1	1	5
57	r9c3	2001	41973.178	325.325	950.166	83988330	83988330	CAF	0912-CAF-V1	1	5
58	r10c3	0	NaN	NaN	NaN	NaN	NaN	CAF	0912-CAF-V1	1	5
59	r11c3	2323	41787.617	324.221	1174.525	97072635	97072635	CAF	0912-CAF-V1	1	5
60	r12c3	0	NaN	NaN	NaN	NaN	NaN	CAF	0912-CAF-V1	1	5
61	r13c3	0	NaN	NaN	NaN	NaN	NaN	CAF	0912-CAF-V1	1	5
62	r14c3	4386	43233.837	321.484	1507.567	189623610	189623610	CAF	0912-CAF-V1	1	5
63	r15c3	3716	44024.076	320.528	1619.604	163593465	163593465	CAF	0912-CAF-V1	1	5
64	r16c3	15	28288	309.7	1714.7	424320	424320	CAF	0912-CAF-V1	1	5
65	r17c3	2587	42561.146	317.707	1837.872	110105685	110105685	CAF	0912-CAF-V1	1	5
66	r18c3	3770	42794.479	317.203	1951.634	161335185	161335185	CAF	0912-CAF-V1	1	5
67	r19c3	1156	40124.559	316.484	2062.349	46383990	46383990	CAF	0912-CAF-V1	1	5
68	r20c3	449	27070.891	315.622	2173.342	12154830	12154830	CAF	0912-CAF-V1	1	5
69	r21c3	1398	40904.152	312.141	2282.727	57184005	57184005	CAF	0912-CAF-V1	1	5
70	r22c3	849	36549.099	312.62	2393.515	31030185	31030185	CAF	0912-CAF-V1	1	5
71	r23c3	2535	40747.491	311.112	2505.249	103294890	103294890	CAF	0912-CAF-V1	1	5
72	r24c3	3444	41515.022	309.525	2618.039	142977735	142977735	CAF	0912-CAF-V1	1	5
73	r1c4	304	34843.569	439.618	54.52	10592445	10592445	CAF	0912-CAF-V1	1	5
74	r2c4	2500	41973.102	442.198	166.51	104932755	104932755	CAF	0912-CAF-V1	1	5
75	r3c4	1426	41586.28	441.466	279.598	59302035	59302035	CAF	0912-CAF-V1	1	5
76	r4c4	3928	42538.778	441.534	393.262	167092320	167092320	CAF	0912-CAF-V1	1	5
77	r5c4	1566	40655.891	441.04	505.114	63667125	63667125	CAF	0912-CAF-V1	1	5
78	r6c4	3613	43509.296	441.331	617.576	157199085	157199085	CAF	0912-CAF-V1	1	5
79	r7c4	3516	43662.15	439.968	731.859	153516120	153516120	CAF	0912-CAF-V1	1	5
80	r8c4	0	NaN	NaN	NaN	NaN	NaN	CAF	0912-CAF-V1	1	5
81	r9c4	2613	43141.16	439.448	952.009	112727850	112727850	CAF	0912-CAF-V1	1	5
82	r10c4	2054	43791.843	438.188	1064.115	89948445	89948445	CAF	0912-CAF-V1	1	5
83	r11c4	3686	43569.234	436.59	1175.101	160596195	160596195	CAF	0912-CAF-V1	1	5
84	r12c4	0	NaN	NaN	NaN	NaN	NaN	CAF	0912-CAF-V1	1	5
85	r13c4	2706	43377.988	435.019	1396.893	117380835	117380835	CAF	0912-CAF-V1	1	5
86	r14c4	4154	44690.622	434.613	1509.63	185644845	185644845	CAF	0912-CAF-V1	1	5
87	r15c4	0	NaN	NaN	NaN	NaN	NaN	CAF	0912-CAF-V1	1	5
88	r16c4	1334	40417.882	431.864	1732.265	53917455	53917455	CAF	0912-CAF-V1	1	5
89	r17c4	1581	42865.323	431.766	1841.11	67770075	67770075	CAF	0912-CAF-V1	1	5
90	r18c4	3190	42821.295	429.425	1950.917	136599930	136599930	CAF	0912-CAF-V1	1	5
91	r19c4	3674	43785.943	427.815	2063.223	160869555	160869555	CAF	0912-CAF-V1	1	5
92	r20c4	396	32425.568	427.26	2180.056	12840525	12840525	CAF	0912-CAF-V1	1	5
93	r21c4	3069	41739.653	424.911	2284.311	128098995	128098995	CAF	0912-CAF-V1	1	5
94	r22c4	2009	40539.161	423.922	2396.267	81443175	81443175	CAF	0912-CAF-V1	1	5
95	r23c4	8	27508.125	418.5	2517	220065	220065	CAF	0912-CAF-V1	1	5
96	r24c4	2640	41653.284	422.287	2617.894	109964670	109964670	CAF	0912-CAF-V1	1	5
97	r1c5	3915	43313.525	555.693	55.583	169572450	169572450	CAF	0912-CAF-V1	1	5
98	r2c5	4122	42045.058	555.992	169.071	173309730	173309730	CAF	0912-CAF-V1	1	5
99	r3c5	1374	40893.352	555.868	283.172	56187465	56187465	CAF	0912-CAF-V1	1	5
100	r4c5	0	NaN	NaN	NaN	NaN	NaN	CAF	0912-CAF-V1	1	5
101	r5c5	240	32140.625	549.629	508.983	7713750	7713750	CAF	0912-CAF-V1	1	5
102	r6c5	2857	43506.106	554.031	619.39	124296945	124296945	CAF	0912-CAF-V1	1	5
103	r7c5	4506	43533.582	553.089	733.241	196162320	196162320	CAF	0912-CAF-V1	1	5
104	r8c5	799	40099.468	552.624	843.803	32039475	32039475	CAF	0912-CAF-V1	1	5
105	r9c5	0	NaN	NaN	NaN	NaN	NaN	CAF	0912-CAF-V1	1	5
106	r10c5	4999	43915.856	551.033	1064.876	219535365	219535365	CAF	0912-CAF-V1	1	5
107	r11c5	0	NaN	NaN	NaN	NaN	NaN	CAF	0912-CAF-V1	1	5
108	r12c5	3814	44689.853	548.593	1288.785	170447100	170447100	CAF	0912-CAF-V1	1	5
109	r13c5	0	NaN	NaN	NaN	NaN	NaN	CAF	0912-CAF-V1	1	5
110	r14c5	3064	45742.04	442.862	1509.763	140153610	140153610	CAF	0912-CAF-V1	1	5
111	r15c5	2750	43937.427	545.191	1622.111	120827925	120827925	CAF	0912-CAF-V1	1	5
112	r16c5	718	38915.202	545.253	1733.549	27941115	27941115	CAF	0912-CAF-V1	1	5
113	r17c5	0	NaN	NaN	NaN	NaN	NaN	CAF	0912-CAF-V1	1	5
114	r18c5	3095	42973.144	542.165	1951.721	133001880	133001880	CAF	0912-CAF-V1	1	5
115	r19c5	3054	41544.794	540.776	2064.565	126877800	126877800	CAF	0912-CAF-V1	1	5
116	r20c5	1749	42507.581	539.25	2175.127	74345760	74345760	CAF	0912-CAF-V1	1	5
117	r21c5	4435	41298.846	539.209	2286.245	183160380	183160380	CAF	0912-CAF-V1	1	5
118	r22c5	2748	42164.547	536.336	2397.089	115868175	115868175	CAF	0912-CAF-V1	1	5
119	r23c5	693	35573.42	532.843	2506.981	24652380	24652380	CAF	0912-CAF-V1	1	5
120	r24c5	0	NaN	NaN	NaN	NaN	NaN	CAF	0912-CAF-V1	1	5
121	r1c6	2900	42345.388	669.904	58.108	122801625	122801625	CAF	0912-CAF-V1	1	5
122	r2c6	365	34355.137	666.547	167.977	12539625	12539625	CAF	0912-CAF-V1	1	5
123	r3c6	0	NaN	NaN	NaN	NaN	NaN	CAF	0912-CAF-V1	1	5
124	r4c6	4375	43114.176	667.813	397.341	188624520	188624520	CAF	0912-CAF-V1	1	5
125	r5c6	5	28356	656.5	510.5	141780	141780	CAF	0912-CAF-V1	1	5
126	r6c6	0	NaN	NaN	NaN	NaN	NaN	CAF	0912-CAF-V1	1	5
127	r7c6	2903	43570.654	665.781	733.926	126485610	126485610	CAF	0912-CAF-V1	1	5
128	r8c6	3950	44218.678	664.767	847.028	174663780	174663780	CAF	0912-CAF-V1	1	5
129	r9c6	0	NaN	NaN	NaN	NaN	NaN	CAF	0912-CAF-V1	1	5
130	r10c6	418	36446.699	660.019	1069.919	15234720	15234720	CAF	0912-CAF-V1	1	5
131	r11c6	2954	43626.063	662.113	1178.498	128871390	128871390	CAF	0912-CAF-V1	1	5
132	r12c6	3680	42847.899	661.499	1290.002	157680270	157680270	CAF	0912-CAF-V1	1	5
133	r13c6	4568	44001.512	659.213	1402.618	200998905	200998905	CAF	0912-CAF-V1	1	5
134	r14c6	39	30109.615	649.679	1516.449	1174275	1174275	CAF	0912-CAF-V1	1	5
135	r15c6	1270	40416.898	657.224	1623.421	51329460	51329460	CAF	0912-CAF-V1	1	5
136	r16c6	4236	45113.449	657.713	1734.299	191100570	191100570	CAF	0912-CAF-V1	1	5
137	r17c6	603	32994.801	655.845	1843.415	19895865	19895865	CAF	0912-CAF-V1	1	5
138	r18c6	4214	42874.855	654.186	1953.135	180674640	180674640	CAF	0912-CAF-V1	1	5
139	r19c6	3112	42891.705	653.222	2065.528	133478985	133478985	CAF	0912-CAF-V1	1	5
140	r20c6	1314	40657.557	651.299	2175.965	53424030	53424030	CAF	0912-CAF-V1	1	5
141	r21c6	774	37068.236	649.307	2287.434	28690815	28690815	CAF	0912-CAF-V1	1	5
142	r22c6	1999	41370.465	648.685	2398.025	82699560	82699560	CAF	0912-CAF-V1	1	5
143	r23c6	2969	41511.234	646.743	2509.032	123246855	123246855	CAF	0912-CAF-V1	1	5
144	r24c6	3726	41731.852	644.527	2620.001	155492880	155492880	CAF	0912-CAF-V1	1	5
145	r1c7	410	32059.72	784.22	59.663	13144485	13144485	CAF	0912-CAF-V1	1	5
146	r2c7	3712	43041.623	781.475	173.305	159770505	159770505	CAF	0912-CAF-V1	1	5
147	r3c7	4729	43640.697	781.297	287.483	206376855	206376855	CAF	0912-CAF-V1	1	5
148	r4c7	0	NaN	NaN	NaN	NaN	NaN	CAF	0912-CAF-V1	1	5
149	r5c7	3954	43202.185	779.565	511.486	170821440	170821440	CAF	0912-CAF-V1	1	5
150	r6c7	1516	42523.605	778.591	623.84	64465785	64465785	CAF	0912-CAF-V1	1	5
151	r7c7	3457	44445.607	777.637	736.705	153648465	153648465	CAF	0912-CAF-V1	1	5
152	r8c7	0	NaN	NaN	NaN	NaN	NaN	CAF	0912-CAF-V1	1	5
153	r9c7	0	NaN	NaN	NaN	NaN	NaN	CAF	0912-CAF-V1	1	5
154	r10c7	4528	44837.481	774.852	1068.397	203024115	203024115	CAF	0912-CAF-V1	1	5
155	r11c7	1508	41727.503	774.245	1180.259	62925075	62925075	CAF	0912-CAF-V1	1	5
156	r12c7	2868	43559.833	773.861	1291.86	124929600	124929600	CAF	0912-CAF-V1	1	5
157	r13c7	3952	43236.244	771.565	1402.997	170869635	170869635	CAF	0912-CAF-V1	1	5
158	r14c7	2664	44459.403	770.072	1514.375	118439850	118439850	CAF	0912-CAF-V1	1	5
159	r15c7	67	29838.806	764.739	1629.724	1999200	1999200	CAF	0912-CAF-V1	1	5
160	r16c7	3083	45967.906	666.799	1733.564	141719055	141719055	CAF	0912-CAF-V1	1	5
161	r17c7	1675	43161.985	767.06	1844.849	72296325	72296325	CAF	0912-CAF-V1	1	5
162	r18c7	176	33044.233	759.114	1950.909	5815785	5815785	CAF	0912-CAF-V1	1	5
163	r19c7	2433	42481.973	765.454	2065.935	103358640	103358640	CAF	0912-CAF-V1	1	5
164	r20c7	4014	43135.404	762.677	2177.865	173145510	173145510	CAF	0912-CAF-V1	1	5
165	r21c7	0	NaN	NaN	NaN	NaN	NaN	CAF	0912-CAF-V1	1	5
166	r22c7	1031	38514.399	759.449	2398.738	39708345	39708345	CAF	0912-CAF-V1	1	5
167	r23c7	1520	39393.977	757.547	2510.009	59878845	59878845	CAF	0912-CAF-V1	1	5
168	r24c7	145	29219.483	756.955	2616.024	4236825	4236825	CAF	0912-CAF-V1	1	5
169	r1c8	0	NaN	NaN	NaN	NaN	NaN	CAF	0912-CAF-V1	1	5
170	r2c8	0	NaN	NaN	NaN	NaN	NaN	CAF	0912-CAF-V1	1	5
171	r3c8	3188	44841.926	792.05	287.312	142956060	142956060	CAF	0912-CAF-V1	1	5
172	r4c8	2822	43409.006	893.597	401.869	122500215	122500215	CAF	0912-CAF-V1	1	5
173	r5c8	1678	42454.765	892.289	512.93	71239095	71239095	CAF	0912-CAF-V1	1	5
174	r6c8	0	NaN	NaN	NaN	NaN	NaN	CAF	0912-CAF-V1	1	5
175	r7c8	2788	43200.549	890.647	737.806	120443130	120443130	CAF	0912-CAF-V1	1	5
176	r8c8	3590	44306.57	888.93	850.393	159060585	159060585	CAF	0912-CAF-V1	1	5
177	r9c8	0	NaN	NaN	NaN	NaN	NaN	CAF	0912-CAF-V1	1	5
178	r10c8	2603	42782.985	887.533	1070.072	111364110	111364110	CAF	0912-CAF-V1	1	5
179	r11c8	3586	44908.088	885.477	1182.305	161040405	161040405	CAF	0912-CAF-V1	1	5
180	r12c8	443	30213.758	884.164	1294.184	13384695	13384695	CAF	0912-CAF-V1	1	5
181	r13c8	1789	43735.137	883.067	1404.742	78242160	78242160	CAF	0912-CAF-V1	1	5
182	r14c8	3483	44071.292	882.303	1516.534	153500310	153500310	CAF	0912-CAF-V1	1	5
183	r15c8	0	NaN	NaN	NaN	NaN	NaN	CAF	0912-CAF-V1	1	5
184	r16c8	618	38530.995	880.002	1737.796	23812155	23812155	CAF	0912-CAF-V1	1	5
185	r17c8	2949	43907.904	878.707	1847.056	129484410	129484410	CAF	0912-CAF-V1	1	5
186	r18c8	1330	41230.241	877.546	1957.621	54836220	54836220	CAF	0912-CAF-V1	1	5
187	r19c8	0	NaN	NaN	NaN	NaN	NaN	CAF	0912-CAF-V1	1	5
188	r20c8	4305	43284.31	874.648	2179.318	186338955	186338955	CAF	0912-CAF-V1	1	5
189	r21c8	795	38334.358	872.869	2289.484	30475815	30475815	CAF	0912-CAF-V1	1	5
190	r22c8	4070	41842.743	870.706	2400.657	170299965	170299965	CAF	0912-CAF-V1	1	5
191	r23c8	0	NaN	NaN	NaN	NaN	NaN	CAF	0912-CAF-V1	1	5
192	r24c8	4542	42789.865	867.122	2622.515	194351565	194351565	CAF	0912-CAF-V1	1	5
193	r1c9	3553	43406.411	1007.063	64.736	154222980	154222980	CAF	0912-CAF-V1	1	5
194	r2c9	4440	43213.483	1006.053	178.066	191867865	191867865	CAF	0912-CAF-V1	1	5
195	r3c9	1850	42808.435	1006.369	290.865	79195605	79195605	CAF	0912-CAF-V1	1	5
196	r4c9	895	38666.263	1007.839	406.66	34606305	34606305	CAF	0912-CAF-V1	1	5
197	r5c9	3145	43754.595	1004.252	515.593	137608200	137608200	CAF	0912-CAF-V1	1	5
198	r6c9	855	38142.632	1002.605	628.126	32611950	32611950	CAF	0912-CAF-V1	1	5
199	r7c9	3657	43419.171	1001.46	740.154	158783910	158783910	CAF	0912-CAF-V1	1	5
200	r8c9	0	NaN	NaN	NaN	NaN	NaN	CAF	0912-CAF-V1	1	5
201	r9c9	0	NaN	NaN	NaN	NaN	NaN	CAF	0912-CAF-V1	1	5
202	r10c9	1975	42479.256	999.825	1071.724	83896530	83896530	CAF	0912-CAF-V1	1	5
203	r11c9	3772	45049.752	998.318	1183.869	169927665	169927665	CAF	0912-CAF-V1	1	5
204	r12c9	2227	43384.466	996.593	1295.336	96617205	96617205	CAF	0912-CAF-V1	1	5
205	r13c9	1283	41857.366	995.471	1406.12	53703000	53703000	CAF	0912-CAF-V1	1	5
206	r14c9	4159	44728.619	994.18	1517.871	186026325	186026325	CAF	0912-CAF-V1	1	5
207	r15c9	1213	41984.815	992.557	1628.217	50927580	50927580	CAF	0912-CAF-V1	1	5
208	r16c9	3403	43907.133	990.988	1739.134	149415975	149415975	CAF	0912-CAF-V1	1	5
209	r17c9	868	41155.472	990.498	1849.026	35722950	35722950	CAF	0912-CAF-V1	1	5
210	r18c9	2621	44145.939	989.211	1958.515	115706505	115706505	CAF	0912-CAF-V1	1	5
211	r19c9	448	31346.786	986.888	2070.308	14043360	14043360	CAF	0912-CAF-V1	1	5
212	r20c9	3674	43083.27	986.382	2180.242	158287935	158287935	CAF	0912-CAF-V1	1	5
213	r21c9	0	NaN	NaN	NaN	NaN	NaN	CAF	0912-CAF-V1	1	5
214	r22c9	4972	42117.056	982.633	2401.617	209406000	209406000	CAF	0912-CAF-V1	1	5
215	r23c9	2637	42398.174	980.897	2512.479	111803985	111803985	CAF	0912-CAF-V1	1	5
216	r24c9	1157	40297.494	978.962	2623.614	46624200	46624200	CAF	0912-CAF-V1	1	5
217	r1c10	3619	42864.309	1120.858	66.95	155125935	155125935	CAF	0912-CAF-V1	1	5
218	r2c10	4160	42885.974	1120.119	180.974	178405650	178405650	CAF	0912-CAF-V1	1	5
219	r3c10	8	27508.125	1114	301	220065	220065	CAF	0912-CAF-V1	1	5
220	r4c10	525	30842.371	1116.868	405.203	16192245	16192245	CAF	0912-CAF-V1	1	5
221	r5c10	326	29975.015	1117.261	515.666	9771855	9771855	CAF	0912-CAF-V1	1	5
222	r6c10	3659	44016.108	1114.943	629.599	161054940	161054940	CAF	0912-CAF-V1	1	5
223	r7c10	4291	43611.596	1114.686	742.282	187137360	187137360	CAF	0912-CAF-V1	1	5
224	r8c10	4	29452.5	1123	853	117810	117810	CAF	0912-CAF-V1	1	5
225	r9c10	3969	44778.167	1112.744	963.114	177724545	177724545	CAF	0912-CAF-V1	1	5
226	r10c10	0	NaN	NaN	NaN	NaN	NaN	CAF	0912-CAF-V1	1	5
227	r11c10	2959	46226.7	1004.791	1183.535	136784805	136784805	CAF	0912-CAF-V1	1	5
228	r12c10	3314	43408.787	1108.471	1296.301	143856720	143856720	CAF	0912-CAF-V1	1	5
229	r13c10	0	NaN	NaN	NaN	NaN	NaN	CAF	0912-CAF-V1	1	5
230	r14c10	3093	46133.07	1002.281	1517.188	142689585	142689585	CAF	0912-CAF-V1	1	5
231	r15c10	3702	44230.17	1104.367	1629.985	163740090	163740090	CAF	0912-CAF-V1	1	5
232	r16c10	1620	42283.093	1103.187	1740.304	68498610	68498610	CAF	0912-CAF-V1	1	5
233	r17c10	1841	42900.945	1102.6	1849.863	78980640	78980640	CAF	0912-CAF-V1	1	5
234	r18c10	0	NaN	NaN	NaN	NaN	NaN	CAF	0912-CAF-V1	1	5
235	r19c10	3277	42708.726	1099.304	2071.047	139956495	139956495	CAF	0912-CAF-V1	1	5
236	r20c10	445	30814.315	1097.003	2181.466	13712370	13712370	CAF	0912-CAF-V1	1	5
237	r21c10	0	NaN	NaN	NaN	NaN	NaN	CAF	0912-CAF-V1	1	5
238	r22c10	3212	42978.059	1093.759	2402.995	138045525	138045525	CAF	0912-CAF-V1	1	5
239	r23c10	0	NaN	NaN	NaN	NaN	NaN	CAF	0912-CAF-V1	1	5
240	r24c10	2862	41460.309	1089.831	2625.057	118659405	118659405	CAF	0912-CAF-V1	1	5
241	r1c11	3206	43644.69	1232.786	69.24	139924875	139924875	CAF	0912-CAF-V1	1	5
242	r2c11	3105	44007.58	1128.145	181.027	136643535	136643535	CAF	0912-CAF-V1	1	5
243	r3c11	5231	43199.515	1230.052	294.872	225976665	225976665	CAF	0912-CAF-V1	1	5
244	r4c11	330	30083.818	1228.033	409.058	9927660	9927660	CAF	0912-CAF-V1	1	5
245	r5c11	4972	44140.233	1228.027	519.322	219465240	219465240	CAF	0912-CAF-V1	1	5
246	r6c11	1261	42908.148	1226.774	631.747	54107175	54107175	CAF	0912-CAF-V1	1	5
247	r7c11	3206	44728.877	1122.793	741.875	143400780	143400780	CAF	0912-CAF-V1	1	5
248	r8c11	3666	44190.54	1224.31	855.368	162002520	162002520	CAF	0912-CAF-V1	1	5
249	r9c11	1292	43946.447	1224.074	964.963	56778810	56778810	CAF	0912-CAF-V1	1	5
250	r10c11	3401	44795.275	1222.658	1076.791	152348730	152348730	CAF	0912-CAF-V1	1	5
251	r11c11	0	NaN	NaN	NaN	NaN	NaN	CAF	0912-CAF-V1	1	5
252	r12c11	3088	44928.06	1219.956	1298.354	138737850	138737850	CAF	0912-CAF-V1	1	5
253	r13c11	0	NaN	NaN	NaN	NaN	NaN	CAF	0912-CAF-V1	1	5
254	r14c11	5180	44992.436	1216.84	1520.033	233060820	233060820	CAF	0912-CAF-V1	1	5
255	r15c11	2428	43874.808	1215.307	1632.075	106528035	106528035	CAF	0912-CAF-V1	1	5
256	r16c11	201	30504.851	1216.56	1743.649	6131475	6131475	CAF	0912-CAF-V1	1	5
257	r17c11	0	NaN	NaN	NaN	NaN	NaN	CAF	0912-CAF-V1	1	5
258	r18c11	4221	43892.139	1211.58	1961.636	185268720	185268720	CAF	0912-CAF-V1	1	5
259	r19c11	3069	44093.48	1209.941	2073.016	135322890	135322890	CAF	0912-CAF-V1	1	5
260	r20c11	0	NaN	NaN	NaN	NaN	NaN	CAF	0912-CAF-V1	1	5
261	r21c11	4120	43676.61	1206.585	2293.764	179947635	179947635	CAF	0912-CAF-V1	1	5
262	r22c11	0	NaN	NaN	NaN	NaN	NaN	CAF	0912-CAF-V1	1	5
263	r23c11	1112	38184.874	1203.406	2514.083	42461580	42461580	CAF	0912-CAF-V1	1	5
264	r24c11	3050	42227.248	1201.061	2625.808	128793105	128793105	CAF	0912-CAF-V1	1	5
265	r1c12	3351	43790.98	1344.613	71.924	146743575	146743575	CAF	0912-CAF-V1	1	5
266	r2c12	0	NaN	NaN	NaN	NaN	NaN	CAF	0912-CAF-V1	1	5
267	r3c12	2024	43111	1341.846	296.883	87256665	87256665	CAF	0912-CAF-V1	1	5
268	r4c12	2548	43712.184	1341.49	409.536	111378645	111378645	CAF	0912-CAF-V1	1	5
269	r5c12	4708	43766.027	1340.789	521.6	206050455	206050455	CAF	0912-CAF-V1	1	5
270	r6c12	2096	43989.203	1337.838	633.965	92201370	92201370	CAF	0912-CAF-V1	1	5
271	r7c12	3277	44329.77	1337.408	745.414	145268655	145268655	CAF	0912-CAF-V1	1	5
272	r8c12	0	NaN	NaN	NaN	NaN	NaN	CAF	0912-CAF-V1	1	5
273	r9c12	1313	43030.522	1335.131	966.347	56499075	56499075	CAF	0912-CAF-V1	1	5
274	r10c12	1704	43816.004	1335.005	1078.952	74662470	74662470	CAF	0912-CAF-V1	1	5
275	r11c12	2850	43820.095	1332.881	1189.768	124887270	124887270	CAF	0912-CAF-V1	1	5
276	r12c12	957	40556.991	1332.441	1299.011	38813040	38813040	CAF	0912-CAF-V1	1	5
277	r13c12	5309	44717.221	1330.025	1411.573	237403725	237403725	CAF	0912-CAF-V1	1	5
278	r14c12	3457	46207.077	1228.374	1519.224	159737865	159737865	CAF	0912-CAF-V1	1	5
279	r15c12	1170	42947.449	1326.83	1633.777	50248515	50248515	CAF	0912-CAF-V1	1	5
280	r16c12	3615	43872.979	1324.827	1743.937	158600820	158600820	CAF	0912-CAF-V1	1	5
281	r17c12	3335	43271.55	1323.57	1852.873	144310620	144310620	CAF	0912-CAF-V1	1	5
282	r18c12	634	36121.916	1322.562	1963.962	22901295	22901295	CAF	0912-CAF-V1	1	5
283	r19c12	2659	43719.985	1320.536	2074.31	116251440	116251440	CAF	0912-CAF-V1	1	5
284	r20c12	1445	42508.941	1321.162	2186.438	61425420	61425420	CAF	0912-CAF-V1	1	5
285	r21c12	1324	42532.806	1317.764	2295.284	56313435	56313435	CAF	0912-CAF-V1	1	5
286	r22c12	5197	42837.498	1315.377	2406.161	222626475	222626475	CAF	0912-CAF-V1	1	5
287	r23c12	0	NaN	NaN	NaN	NaN	NaN	CAF	0912-CAF-V1	1	5
288	r24c12	2958	41416.293	1312.685	2626.863	122509395	122509395	CAF	0912-CAF-V1	1	5
289	r1c13	3032	44181.273	1456.523	73.153	133957620	133957620	CAF	0912-CAF-V1	1	5
290	r2c13	2498	43078.871	1453.863	186.428	107611020	107611020	CAF	0912-CAF-V1	1	5
291	r3c13	0	NaN	NaN	NaN	NaN	NaN	CAF	0912-CAF-V1	1	5
292	r4c13	0	NaN	NaN	NaN	NaN	NaN	CAF	0912-CAF-V1	1	5
293	r5c13	392	30451.684	1452.87	525.258	11937060	11937060	CAF	0912-CAF-V1	1	5
294	r6c13	3401	43866.448	1450.265	636.324	149189790	149189790	CAF	0912-CAF-V1	1	5
295	r7c13	657	36301.986	1449.26	747.643	23850405	23850405	CAF	0912-CAF-V1	1	5
296	r8c13	3373	43237.582	1446.956	858.263	145840365	145840365	CAF	0912-CAF-V1	1	5
297	r9c13	2924	44991.105	1446.222	968.745	131553990	131553990	CAF	0912-CAF-V1	1	5
298	r10c13	2616	44900.86	1444.945	1079.919	117460650	117460650	CAF	0912-CAF-V1	1	5
299	r11c13	0	NaN	NaN	NaN	NaN	NaN	CAF	0912-CAF-V1	1	5
300	r12c13	0	NaN	NaN	NaN	NaN	NaN	CAF	0912-CAF-V1	1	5
301	r13c13	1587	44135.567	1439.521	1412.827	70043145	70043145	CAF	0912-CAF-V1	1	5
302	r14c13	3085	45595.157	1438.772	1524.089	140661060	140661060	CAF	0912-CAF-V1	1	5
303	r15c13	0	NaN	NaN	NaN	NaN	NaN	CAF	0912-CAF-V1	1	5
304	r16c13	3205	43805.579	1434.854	1744.166	140396880	140396880	CAF	0912-CAF-V1	1	5
305	r17c13	2755	43872.403	1434.509	1854.32	120868470	120868470	CAF	0912-CAF-V1	1	5
306	r18c13	2408	43908.183	1432.483	1964.572	105730905	105730905	CAF	0912-CAF-V1	1	5
307	r19c13	0	NaN	NaN	NaN	NaN	NaN	CAF	0912-CAF-V1	1	5
308	r20c13	0	NaN	NaN	NaN	NaN	NaN	CAF	0912-CAF-V1	1	5
309	r21c13	1628	41497.334	1426.923	2296.727	67557660	67557660	CAF	0912-CAF-V1	1	5
310	r22c13	2332	42160.729	1426.296	2407.704	98318820	98318820	CAF	0912-CAF-V1	1	5
311	r23c13	0	NaN	NaN	NaN	NaN	NaN	CAF	0912-CAF-V1	1	5
312	r24c13	3234	41976.911	1421.932	2627.068	135753330	135753330	CAF	0912-CAF-V1	1	5
313	r1c14	1432	42571.466	1571.635	75.75	60962340	60962340	CAF	0912-CAF-V1	1	5
314	r2c14	2382	43004.005	1565.965	188.497	102435540	102435540	CAF	0912-CAF-V1	1	5
315	r3c14	0	NaN	NaN	NaN	NaN	NaN	CAF	0912-CAF-V1	1	5
316	r4c14	4714	43479.664	1562.902	412.783	204963135	204963135	CAF	0912-CAF-V1	1	5
317	r5c14	2613	43817.451	1562.398	525.591	114495000	114495000	CAF	0912-CAF-V1	1	5
318	r6c14	0	NaN	NaN	NaN	NaN	NaN	CAF	0912-CAF-V1	1	5
319	r7c14	2616	44137.907	1559.758	749.245	115464765	115464765	CAF	0912-CAF-V1	1	5
320	r8c14	0	NaN	NaN	NaN	NaN	NaN	CAF	0912-CAF-V1	1	5
321	r9c14	2661	45545.722	1558.299	969.339	121197165	121197165	CAF	0912-CAF-V1	1	5
322	r10c14	485	33614.784	1556.605	1082.578	16303170	16303170	CAF	0912-CAF-V1	1	5
323	r11c14	73	30530.137	1550.979	1191.829	2228700	2228700	CAF	0912-CAF-V1	1	5
324	r12c14	3644	44693.858	1552.48	1302.669	162864420	162864420	CAF	0912-CAF-V1	1	5
325	r13c14	4542	45717.929	1551.472	1414.504	207650835	207650835	CAF	0912-CAF-V1	1	5
326	r14c14	941	42270.383	1548.984	1525.623	39776430	39776430	CAF	0912-CAF-V1	1	5
327	r15c14	1119	42770.724	1547.772	1636.248	47860440	47860440	CAF	0912-CAF-V1	1	5
328	r16c14	3228	44134.275	1546.248	1746.299	142465440	142465440	CAF	0912-CAF-V1	1	5
329	r17c14	3078	43366.072	1546.521	1856.713	133480770	133480770	CAF	0912-CAF-V1	1	5
330	r18c14	0	NaN	NaN	NaN	NaN	NaN	CAF	0912-CAF-V1	1	5
331	r19c14	1714	43930.817	1541.145	2076.457	75297420	75297420	CAF	0912-CAF-V1	1	5
332	r20c14	2136	43059.544	1539.834	2188.054	91975185	91975185	CAF	0912-CAF-V1	1	5
333	r21c14	0	NaN	NaN	NaN	NaN	NaN	CAF	0912-CAF-V1	1	5
334	r22c14	2991	43210.095	1536.44	2407.931	129241395	129241395	CAF	0912-CAF-V1	1	5
335	r23c14	0	NaN	NaN	NaN	NaN	NaN	CAF	0912-CAF-V1	1	5
336	r24c14	903	36896.495	1532.971	2629.652	33317535	33317535	CAF	0912-CAF-V1	1	5
337	r1c15	1345	41911.952	1680.516	77.3	56371575	56371575	CAF	0912-CAF-V1	1	5
338	r2c15	2208	43594.26	1678.643	190.195	96256125	96256125	CAF	0912-CAF-V1	1	5
339	r3c15	3917	43717.69	1676.708	302.761	171242190	171242190	CAF	0912-CAF-V1	1	5
340	r4c15	3126	43381.814	1675.898	415.975	135611550	135611550	CAF	0912-CAF-V1	1	5
341	r5c15	3417	44333.657	1674.043	527.921	151488105	151488105	CAF	0912-CAF-V1	1	5
342	r6c15	482	32176.027	1672.552	639.844	15508845	15508845	CAF	0912-CAF-V1	1	5
343	r7c15	3942	45259.072	1671.004	750.989	178411260	178411260	CAF	0912-CAF-V1	1	5
344	r8c15	0	NaN	NaN	NaN	NaN	NaN	CAF	0912-CAF-V1	1	5
345	r9c15	962	41725.634	1667.844	971.28	40140060	40140060	CAF	0912-CAF-V1	1	5
346	r10c15	1104	41563.152	1667.522	1082.715	45885720	45885720	CAF	0912-CAF-V1	1	5
347	r11c15	2973	45097.861	1665.624	1193.92	134075940	134075940	CAF	0912-CAF-V1	1	5
348	r12c15	2300	45567.28	1664.302	1305.348	104804745	104804745	CAF	0912-CAF-V1	1	5
349	r13c15	0	NaN	NaN	NaN	NaN	NaN	CAF	0912-CAF-V1	1	5
350	r14c15	3125	44351.885	1660.24	1526.93	138599640	138599640	CAF	0912-CAF-V1	1	5
351	r15c15	3128	45149.266	1658.85	1637.958	141226905	141226905	CAF	0912-CAF-V1	1	5
352	r16c15	0	NaN	NaN	NaN	NaN	NaN	CAF	0912-CAF-V1	1	5
353	r17c15	474	34735.949	1655.914	1856.306	16464840	16464840	CAF	0912-CAF-V1	1	5
354	r18c15	5283	45200.645	1655.218	1967.626	238795005	238795005	CAF	0912-CAF-V1	1	5
355	r19c15	2615	43220.501	1652.755	2078.537	113021610	113021610	CAF	0912-CAF-V1	1	5
356	r20c15	1189	41877.477	1650.63	2188.714	49792320	49792320	CAF	0912-CAF-V1	1	5
357	r21c15	669	35095.852	1649.76	2299.216	23479125	23479125	CAF	0912-CAF-V1	1	5
358	r22c15	96	31391.562	1638.219	2410.958	3013590	3013590	CAF	0912-CAF-V1	1	5
359	r23c15	3461	43639.776	1645.749	2519.776	151037265	151037265	CAF	0912-CAF-V1	1	5
360	r24c15	4042	41601.654	1642.834	2631.502	168153885	168153885	CAF	0912-CAF-V1	1	5
361	r1c16	1287	42716.76	1791.04	79.761	54976470	54976470	CAF	0912-CAF-V1	1	5
362	r2c16	2995	42485.81	1790.214	192.685	127245000	127245000	CAF	0912-CAF-V1	1	5
363	r3c16	3039	43312.325	1788.512	304.966	131626155	131626155	CAF	0912-CAF-V1	1	5
364	r4c16	0	NaN	NaN	NaN	NaN	NaN	CAF	0912-CAF-V1	1	5
365	r5c16	2144	43489.156	1786.953	529.468	93240750	93240750	CAF	0912-CAF-V1	1	5
366	r6c16	689	38713.367	1783.51	641.738	26673510	26673510	CAF	0912-CAF-V1	1	5
367	r7c16	0	NaN	NaN	NaN	NaN	NaN	CAF	0912-CAF-V1	1	5
368	r8c16	3332	45902.066	1780.842	864.39	152945685	152945685	CAF	0912-CAF-V1	1	5
369	r9c16	0	NaN	NaN	NaN	NaN	NaN	CAF	0912-CAF-V1	1	5
370	r10c16	4101	45484.203	1778.273	1083.982	186530715	186530715	CAF	0912-CAF-V1	1	5
371	r11c16	3445	45474.679	1776.765	1195.122	156660270	156660270	CAF	0912-CAF-V1	1	5
372	r12c16	1021	41746.072	1775.374	1307.216	42622740	42622740	CAF	0912-CAF-V1	1	5
373	r13c16	2610	45747.391	1773.316	1417.905	119400690	119400690	CAF	0912-CAF-V1	1	5
374	r14c16	1508	44112.125	1772.103	1528.609	66521085	66521085	CAF	0912-CAF-V1	1	5
375	r15c16	3407	43600.434	1770.379	1639.617	148546680	148546680	CAF	0912-CAF-V1	1	5
376	r16c16	2365	45102.438	1768.017	1750.77	106667265	106667265	CAF	0912-CAF-V1	1	5
377	r17c16	0	NaN	NaN	NaN	NaN	NaN	CAF	0912-CAF-V1	1	5
378	r18c16	3307	46791.536	1668.378	1966.776	154739610	154739610	CAF	0912-CAF-V1	1	5
379	r19c16	2873	43705.473	1763.515	2078.47	125565825	125565825	CAF	0912-CAF-V1	1	5
380	r20c16	1357	41803.464	1762.063	2190.908	56727300	56727300	CAF	0912-CAF-V1	1	5
381	r21c16	3695	42365.403	1759.682	2300.484	156540165	156540165	CAF	0912-CAF-V1	1	5
382	r22c16	1401	43530.193	1757.797	2411.383	60985800	60985800	CAF	0912-CAF-V1	1	5
383	r23c16	0	NaN	NaN	NaN	NaN	NaN	CAF	0912-CAF-V1	1	5
384	r24c16	2713	41774.884	1754.392	2632.137	113335260	113335260	CAF	0912-CAF-V1	1	5
385	r1c17	2055	42983.321	1903.93	81.319	88330725	88330725	CAF	0912-CAF-V1	1	5
386	r2c17	0	NaN	NaN	NaN	NaN	NaN	CAF	0912-CAF-V1	1	5
387	r3c17	3910	43913.413	1900.829	306.919	171701445	171701445	CAF	0912-CAF-V1	1	5
388	r4c17	3086	43637.391	1898.847	419.555	134664990	134664990	CAF	0912-CAF-V1	1	5
389	r5c17	2487	44128.432	1897.226	531.529	109747410	109747410	CAF	0912-CAF-V1	1	5
390	r6c17	3175	44865.945	1895.168	643.255	142449375	142449375	CAF	0912-CAF-V1	1	5
391	r7c17	1091	42450.371	1893.551	754.832	46313355	46313355	CAF	0912-CAF-V1	1	5
392	r8c17	1569	43257.361	1892.914	866.032	67870800	67870800	CAF	0912-CAF-V1	1	5
393	r9c17	3044	45338.146	1891.249	975.122	138009315	138009315	CAF	0912-CAF-V1	1	5
394	r10c17	880	42282.188	1889.307	1086.189	37208325	37208325	CAF	0912-CAF-V1	1	5
395	r11c17	0	NaN	NaN	NaN	NaN	NaN	CAF	0912-CAF-V1	1	5
396	r12c17	3147	44488.546	1885.48	1308.113	140005455	140005455	CAF	0912-CAF-V1	1	5
397	r13c17	0	NaN	NaN	NaN	NaN	NaN	CAF	0912-CAF-V1	1	5
398	r14c17	2233	44082.226	1882.825	1529.87	98435610	98435610	CAF	0912-CAF-V1	1	5
399	r15c17	2034	44024.358	1880.71	1641.356	89545545	89545545	CAF	0912-CAF-V1	1	5
400	r16c17	2582	45306.152	1879.426	1751.662	116980485	116980485	CAF	0912-CAF-V1	1	5
401	r17c17	506	31345.346	1878.109	1859.913	15860745	15860745	CAF	0912-CAF-V1	1	5
402	r18c17	2518	42580.24	1877.059	1970.692	107217045	107217045	CAF	0912-CAF-V1	1	5
403	r19c17	3153	44257.017	1874.782	2081.252	139542375	139542375	CAF	0912-CAF-V1	1	5
404	r20c17	1330	41388.417	1873.032	2191.762	55046595	55046595	CAF	0912-CAF-V1	1	5
405	r21c17	3060	43110.167	1871.261	2302.344	131917110	131917110	CAF	0912-CAF-V1	1	5
406	r22c17	1088	40818.75	1869.692	2411.733	44410800	44410800	CAF	0912-CAF-V1	1	5
407	r23c17	0	NaN	NaN	NaN	NaN	NaN	CAF	0912-CAF-V1	1	5
408	r24c17	4341	42456.296	1865.554	2633.715	184302780	184302780	CAF	0912-CAF-V1	1	5
409	r1c18	1732	42952.924	2016.367	83.414	74394465	74394465	CAF	0912-CAF-V1	1	5
410	r2c18	3452	42691.742	2013.571	195.68	147371895	147371895	CAF	0912-CAF-V1	1	5
411	r3c18	1664	43020.523	2013.133	308.781	71586150	71586150	CAF	0912-CAF-V1	1	5
412	r4c18	1161	41068.178	2010.844	420.948	47680155	47680155	CAF	0912-CAF-V1	1	5
413	r5c18	0	NaN	NaN	NaN	NaN	NaN	CAF	0912-CAF-V1	1	5
414	r6c18	2787	44603.956	2006.966	644.762	124311225	124311225	CAF	0912-CAF-V1	1	5
415	r7c18	4208	45125.183	2005.301	756.65	189886770	189886770	CAF	0912-CAF-V1	1	5
416	r8c18	0	NaN	NaN	NaN	NaN	NaN	CAF	0912-CAF-V1	1	5
417	r9c18	3227	42696.656	1993.031	992.744	137782110	137782110	CAF	0912-CAF-V1	1	5
418	r10c18	2016	41363.757	1982.645	1009.019	83389335	83389335	CAF	0912-CAF-V1	1	5
419	r11c18	2485	44365.074	1999.625	1199.725	110247210	110247210	CAF	0912-CAF-V1	1	5
420	r12c18	4075	45410.212	1997.57	1310.073	185046615	185046615	CAF	0912-CAF-V1	1	5
421	r13c18	2100	44600.957	1994.845	1421.104	93662010	93662010	CAF	0912-CAF-V1	1	5
422	r14c18	3945	45429.365	1993.908	1532.371	179218845	179218845	CAF	0912-CAF-V1	1	5
423	r15c18	1025	42574.302	1993.071	1643.479	43638660	43638660	CAF	0912-CAF-V1	1	5
424	r16c18	0	NaN	NaN	NaN	NaN	NaN	CAF	0912-CAF-V1	1	5
425	r17c18	4431	45391.784	1988.38	1861.954	201130995	201130995	CAF	0912-CAF-V1	1	5
426	r18c18	382	35003.757	1990.325	1973.385	13371435	13371435	CAF	0912-CAF-V1	1	5
427	r19c18	3383	44132.864	1985.312	2083.173	149301480	149301480	CAF	0912-CAF-V1	1	5
428	r20c18	0	NaN	NaN	NaN	NaN	NaN	CAF	0912-CAF-V1	1	5
429	r21c18	0	NaN	NaN	NaN	NaN	NaN	CAF	0912-CAF-V1	1	5
430	r22c18	1116	41298.575	1978.936	2414.417	46089210	46089210	CAF	0912-CAF-V1	1	5
431	r23c18	3824	41847.607	1977.306	2524.371	160025250	160025250	CAF	0912-CAF-V1	1	5
432	r24c18	1977	40903.316	1975.554	2635.836	80865855	80865855	CAF	0912-CAF-V1	1	5
433	r1c19	0	NaN	NaN	NaN	NaN	NaN	CAF	0912-CAF-V1	1	5
434	r2c19	1022	40734.129	2124.944	198.565	41630280	41630280	CAF	0912-CAF-V1	1	5
435	r3c19	0	NaN	NaN	NaN	NaN	NaN	CAF	0912-CAF-V1	1	5
436	r4c19	2413	42910.381	2121.185	423.414	103542750	103542750	CAF	0912-CAF-V1	1	5
437	r5c19	1214	41468.587	2120.012	534.479	50342865	50342865	CAF	0912-CAF-V1	1	5
438	r6c19	15	29835	2112.567	642.1	447525	447525	CAF	0912-CAF-V1	1	5
439	r7c19	37	30682.703	2113.959	765.581	1135260	1135260	CAF	0912-CAF-V1	1	5
440	r8c19	4635	45602.913	2114.411	869.645	211369500	211369500	CAF	0912-CAF-V1	1	5
441	r9c19	2383	44202.319	2113.695	979.336	105334125	105334125	CAF	0912-CAF-V1	1	5
442	r10c19	2186	44202.022	2115.71	1089.006	96625620	96625620	CAF	0912-CAF-V1	1	5
443	r11c19	1841	44196.86	2110.089	1201.134	81366420	81366420	CAF	0912-CAF-V1	1	5
444	r12c19	868	43041.532	2108.359	1312.431	37360050	37360050	CAF	0912-CAF-V1	1	5
445	r13c19	4501	46002.601	2106.334	1423.215	207057705	207057705	CAF	0912-CAF-V1	1	5
446	r14c19	447	33042.181	2104.482	1534.583	14769855	14769855	CAF	0912-CAF-V1	1	5
447	r15c19	0	NaN	NaN	NaN	NaN	NaN	CAF	0912-CAF-V1	1	5
448	r16c19	4713	44419.344	2101.146	1754.59	209348370	209348370	CAF	0912-CAF-V1	1	5
449	r17c19	3076	44216.221	2100.419	1864.131	136009095	136009095	CAF	0912-CAF-V1	1	5
450	r18c19	3273	44250.018	2097.222	1974.174	144830310	144830310	CAF	0912-CAF-V1	1	5
451	r19c19	3037	44107.107	2096.199	2084.998	133953285	133953285	CAF	0912-CAF-V1	1	5
452	r20c19	3395	43397.77	2093.798	2195.375	147335430	147335430	CAF	0912-CAF-V1	1	5
453	r21c19	739	37717.226	2091.783	2306.101	27873030	27873030	CAF	0912-CAF-V1	1	5
454	r22c19	3199	42631.472	2089.898	2415.423	136378080	136378080	CAF	0912-CAF-V1	1	5
455	r23c19	3606	42628.631	2088.452	2527.495	153718845	153718845	CAF	0912-CAF-V1	1	5
456	r24c19	884	38573.654	2086.138	2637.393	34099110	34099110	CAF	0912-CAF-V1	1	5
457	r1c20	26	25843.269	2235.923	92.5	671925	671925	CAF	0912-CAF-V1	1	5
458	r2c20	3662	44242.013	2237.558	199.117	162014250	162014250	CAF	0912-CAF-V1	1	5
459	r3c20	3801	43526.575	2234.646	312.553	165444510	165444510	CAF	0912-CAF-V1	1	5
460	r4c20	0	NaN	NaN	NaN	NaN	NaN	CAF	0912-CAF-V1	1	5
461	r5c20	3529	44311.976	2231.523	536.769	156376965	156376965	CAF	0912-CAF-V1	1	5
462	r6c20	0	NaN	NaN	NaN	NaN	NaN	CAF	0912-CAF-V1	1	5
463	r7c20	685	38784.569	2227.919	759.567	26567430	26567430	CAF	0912-CAF-V1	1	5
464	r8c20	2734	44909.473	2225.718	871.153	122782500	122782500	CAF	0912-CAF-V1	1	5
465	r9c20	4574	46634.951	2224.573	981.809	213308265	213308265	CAF	0912-CAF-V1	1	5
466	r10c20	0	NaN	NaN	NaN	NaN	NaN	CAF	0912-CAF-V1	1	5
467	r11c20	0	NaN	NaN	NaN	NaN	NaN	CAF	0912-CAF-V1	1	5
468	r12c20	2548	44841.97	2219.594	1314.177	114257340	114257340	CAF	0912-CAF-V1	1	5
469	r13c20	3112	45585.675	2218.144	1424.842	141862620	141862620	CAF	0912-CAF-V1	1	5
470	r14c20	0	NaN	NaN	NaN	NaN	NaN	CAF	0912-CAF-V1	1	5
471	r15c20	0	NaN	NaN	NaN	NaN	NaN	CAF	0912-CAF-V1	1	5
472	r16c20	179	29995.978	2209.561	1753.835	5369280	5369280	CAF	0912-CAF-V1	1	5
473	r17c20	0	NaN	NaN	NaN	NaN	NaN	CAF	0912-CAF-V1	1	5
474	r18c20	2046	42761.232	2209.561	1974.895	87489480	87489480	CAF	0912-CAF-V1	1	5
475	r19c20	0	NaN	NaN	NaN	NaN	NaN	CAF	0912-CAF-V1	1	5
476	r20c20	1166	41985.334	2204.447	2196.581	48954900	48954900	CAF	0912-CAF-V1	1	5
477	r21c20	3888	43386.204	2202.174	2307.402	168685560	168685560	CAF	0912-CAF-V1	1	5
478	r22c20	4246	42502.002	2201.398	2418.879	180463500	180463500	CAF	0912-CAF-V1	1	5
479	r23c20	0	NaN	NaN	NaN	NaN	NaN	CAF	0912-CAF-V1	1	5
480	r24c20	81	30640.926	2196.883	2645.883	2481915	2481915	CAF	0912-CAF-V1	1	5
481	r1c21	979	42253.422	2351.885	90.458	41366100	41366100	CAF	0912-CAF-V1	1	5
482	r2c21	0	NaN	NaN	NaN	NaN	NaN	CAF	0912-CAF-V1	1	5
483	r3c21	4914	44525.107	2348.139	313.978	218796375	218796375	CAF	0912-CAF-V1	1	5
484	r4c21	3662	43908.883	2345.297	427.699	160794330	160794330	CAF	0912-CAF-V1	1	5
485	r5c21	0	NaN	NaN	NaN	NaN	NaN	CAF	0912-CAF-V1	1	5
486	r6c21	2697	45450.039	2341.073	651.002	122578755	122578755	CAF	0912-CAF-V1	1	5
487	r7c21	3392	45166.725	2340.18	760.712	153205530	153205530	CAF	0912-CAF-V1	1	5
488	r8c21	2979	45020.04	2337.304	873.028	134114700	134114700	CAF	0912-CAF-V1	1	5
489	r9c21	2338	44820.776	2336.722	983.757	104790975	104790975	CAF	0912-CAF-V1	1	5
490	r10c21	0	NaN	NaN	NaN	NaN	NaN	CAF	0912-CAF-V1	1	5
491	r11c21	3049	45751.55	2332.151	1204.857	139496475	139496475	CAF	0912-CAF-V1	1	5
492	r12c21	1000	41872.02	2329.643	1315.462	41872020	41872020	CAF	0912-CAF-V1	1	5
493	r13c21	484	34105.723	2327.227	1427.5	16507170	16507170	CAF	0912-CAF-V1	1	5
494	r14c21	0	NaN	NaN	NaN	NaN	NaN	CAF	0912-CAF-V1	1	5
495	r15c21	5530	46029.114	2323.35	1646.863	254541000	254541000	CAF	0912-CAF-V1	1	5
496	r16c21	2612	45096.242	2322.272	1759.034	117791385	117791385	CAF	0912-CAF-V1	1	5
497	r17c21	0	NaN	NaN	NaN	NaN	NaN	CAF	0912-CAF-V1	1	5
498	r18c21	4221	44105.394	2319.609	1976.921	186168870	186168870	CAF	0912-CAF-V1	1	5
499	r19c21	142	31194.401	2321.458	2085.761	4429605	4429605	CAF	0912-CAF-V1	1	5
500	r20c21	2351	43915.751	2314.714	2198.762	103245930	103245930	CAF	0912-CAF-V1	1	5
501	r21c21	4284	43690.238	2313.262	2309.386	187168980	187168980	CAF	0912-CAF-V1	1	5
502	r22c21	0	NaN	NaN	NaN	NaN	NaN	CAF	0912-CAF-V1	1	5
503	r23c21	1785	41053.286	2309.445	2529.904	73280115	73280115	CAF	0912-CAF-V1	1	5
504	r24c21	0	NaN	NaN	NaN	NaN	NaN	CAF	0912-CAF-V1	1	5
505	r1c22	0	NaN	NaN	NaN	NaN	NaN	CAF	0912-CAF-V1	1	5
506	r2c22	0	NaN	NaN	NaN	NaN	NaN	CAF	0912-CAF-V1	1	5
507	r3c22	3334	46370.993	2358.862	313.306	154600890	154600890	CAF	0912-CAF-V1	1	5
508	r4c22	0	NaN	NaN	NaN	NaN	NaN	CAF	0912-CAF-V1	1	5
509	r5c22	3038	45034.863	2454.426	540.812	136815915	136815915	CAF	0912-CAF-V1	1	5
510	r6c22	0	NaN	NaN	NaN	NaN	NaN	CAF	0912-CAF-V1	1	5
511	r7c22	0	NaN	NaN	NaN	NaN	NaN	CAF	0912-CAF-V1	1	5
512	r8c22	3959	45646.224	2449.111	874.647	180713400	180713400	CAF	0912-CAF-V1	1	5
513	r9c22	2339	44711.999	2447.727	984.913	104581365	104581365	CAF	0912-CAF-V1	1	5
514	r10c22	1013	42547.493	2445.71	1094.435	43100610	43100610	CAF	0912-CAF-V1	1	5
515	r11c22	665	40377.429	2443.607	1207.262	26850990	26850990	CAF	0912-CAF-V1	1	5
516	r12c22	4874	46460.958	2441.39	1317.832	226450710	226450710	CAF	0912-CAF-V1	1	5
517	r13c22	432	31879.132	2439.426	1428.646	13771785	13771785	CAF	0912-CAF-V1	1	5
518	r14c22	3386	45159.476	2437.571	1538.721	152909985	152909985	CAF	0912-CAF-V1	1	5
519	r15c22	0	NaN	NaN	NaN	NaN	NaN	CAF	0912-CAF-V1	1	5
520	r16c22	4249	45409.865	2432.435	1760.358	192946515	192946515	CAF	0912-CAF-V1	1	5
521	r17c22	461	32472.397	2430.838	1868.598	14969775	14969775	CAF	0912-CAF-V1	1	5
522	r18c22	925	42033.924	2431.255	1979.556	38881380	38881380	CAF	0912-CAF-V1	1	5
523	r19c22	3371	44841.95	2427.796	2089.424	151162215	151162215	CAF	0912-CAF-V1	1	5
524	r20c22	3068	42858.618	2425.411	2200.579	131490240	131490240	CAF	0912-CAF-V1	1	5
525	r21c22	2911	42601.031	2424.549	2311.125	124011600	124011600	CAF	0912-CAF-V1	1	5
526	r22c22	1368	41930.537	2422.159	2421.228	57360975	57360975	CAF	0912-CAF-V1	1	5
527	r23c22	0	NaN	NaN	NaN	NaN	NaN	CAF	0912-CAF-V1	1	5
528	r24c22	741	35883.421	2417.728	2641.948	26589615	26589615	CAF	0912-CAF-V1	1	5
529	r1c23	0	NaN	NaN	NaN	NaN	NaN	CAF	0912-CAF-V1	1	5
530	r2c23	2476	43829.824	2572.774	205.616	108522645	108522645	CAF	0912-CAF-V1	1	5
531	r3c23	2640	44857.881	2569.864	318.556	118424805	118424805	CAF	0912-CAF-V1	1	5
532	r4c23	642	35667.033	2567.886	429.492	22898235	22898235	CAF	0912-CAF-V1	1	5
533	r5c23	2439	44196.236	2565.661	542.043	107794620	107794620	CAF	0912-CAF-V1	1	5
534	r6c23	0	NaN	NaN	NaN	NaN	NaN	CAF	0912-CAF-V1	1	5
535	r7c23	0	NaN	NaN	NaN	NaN	NaN	CAF	0912-CAF-V1	1	5
536	r8c23	0	NaN	NaN	NaN	NaN	NaN	CAF	0912-CAF-V1	1	5
537	r9c23	3453	45121.855	2558.953	985.636	155805765	155805765	CAF	0912-CAF-V1	1	5
538	r10c23	3786	45501.807	2556.359	1097.894	172269840	172269840	CAF	0912-CAF-V1	1	5
539	r11c23	1454	44586.592	2554.277	1208.199	64828905	64828905	CAF	0912-CAF-V1	1	5
540	r12c23	219	32409.452	2549.637	1320.573	7097670	7097670	CAF	0912-CAF-V1	1	5
541	r13c23	0	NaN	NaN	NaN	NaN	NaN	CAF	0912-CAF-V1	1	5
542	r14c23	1161	42982.765	2548.591	1540.522	49902990	49902990	CAF	0912-CAF-V1	1	5
543	r15c23	3422	43707.015	2546.637	1651.332	149565405	149565405	CAF	0912-CAF-V1	1	5
544	r16c23	2722	44502.934	2544.627	1762.435	121136985	121136985	CAF	0912-CAF-V1	1	5
545	r17c23	2738	44673.336	2542.453	1870.837	122315595	122315595	CAF	0912-CAF-V1	1	5
546	r18c23	1008	41144.048	2540.737	1981.61	41473200	41473200	CAF	0912-CAF-V1	1	5
547	r19c23	1367	41747.996	2537.774	2091.946	57069510	57069510	CAF	0912-CAF-V1	1	5
548	r20c23	2707	43432.425	2536.776	2202.282	117571575	117571575	CAF	0912-CAF-V1	1	5
549	r21c23	0	NaN	NaN	NaN	NaN	NaN	CAF	0912-CAF-V1	1	5
550	r22c23	3907	43875.012	2532.534	2422.302	171419670	171419670	CAF	0912-CAF-V1	1	5
551	r23c23	0	NaN	NaN	NaN	NaN	NaN	CAF	0912-CAF-V1	1	5
552	r24c23	4452	42450.512	2527.005	2643.277	188989680	188989680	CAF	0912-CAF-V1	1	5
553	r1c24	3640	43588.047	2686.249	95.063	158660490	158660490	CAF	0912-CAF-V1	1	5
554	r2c24	598	35074.866	2686.614	208.268	20974770	20974770	CAF	0912-CAF-V1	1	5
555	r3c24	3405	42483.674	2681.227	319.818	144656910	144656910	CAF	0912-CAF-V1	1	5
556	r4c24	0	NaN	NaN	NaN	NaN	NaN	CAF	0912-CAF-V1	1	5
557	r5c24	0	NaN	NaN	NaN	NaN	NaN	CAF	0912-CAF-V1	1	5
558	r6c24	0	NaN	NaN	NaN	NaN	NaN	CAF	0912-CAF-V1	1	5
559	r7c24	4123	44259.91	2673.326	767.421	182483610	182483610	CAF	0912-CAF-V1	1	5
560	r8c24	3495	45211.901	2670.706	877.688	158015595	158015595	CAF	0912-CAF-V1	1	5
561	r9c24	1656	43315.353	2669.247	988.255	71730225	71730225	CAF	0912-CAF-V1	1	5
562	r10c24	740	37885.419	2666.843	1099.161	28035210	28035210	CAF	0912-CAF-V1	1	5
563	r11c24	4196	44416.369	2665.221	1210.309	186371085	186371085	CAF	0912-CAF-V1	1	5
564	r12c24	3750	44330.288	2663.977	1322.049	166238580	166238580	CAF	0912-CAF-V1	1	5
565	r13c24	0	NaN	NaN	NaN	NaN	NaN	CAF	0912-CAF-V1	1	5
566	r14c24	3724	43418.338	2658.789	1541.793	161689890	161689890	CAF	0912-CAF-V1	1	5
567	r15c24	3876	43254.737	2657.576	1653.986	167655360	167655360	CAF	0912-CAF-V1	1	5
568	r16c24	798	37039.549	2654.214	1760.759	29557560	29557560	CAF	0912-CAF-V1	1	5
569	r17c24	2901	43625.92	2653.146	1872.945	126558795	126558795	CAF	0912-CAF-V1	1	5
570	r18c24	1116	41435.444	2651.463	1982.264	46241955	46241955	CAF	0912-CAF-V1	1	5
571	r19c24	3830	43407.392	2648.619	2093.536	166250310	166250310	CAF	0912-CAF-V1	1	5
572	r20c24	458	31773.668	2646.93	2203.635	14552340	14552340	CAF	0912-CAF-V1	1	5
573	r21c24	0	NaN	NaN	NaN	NaN	NaN	CAF	0912-CAF-V1	1	5
574	r22c24	1544	42079.624	2642.063	2424.775	64970940	64970940	CAF	0912-CAF-V1	1	5
575	r23c24	3601	42837.946	2640.375	2534.921	154259445	154259445	CAF	0912-CAF-V1	1	5
576	r24c24	2638	40331.566	2638.623	2644.659	106394670	106394670	CAF	0912-CAF-V1	1	5
577	r1c1	0	NaN	NaN	NaN	NaN	NaN	CAF	0912-CAF-V2	2	5
578	r2c1	2678	36971.191	97.666	155.173	99008850	99008850	CAF	0912-CAF-V2	2	5
579	r3c1	0	NaN	NaN	NaN	NaN	NaN	CAF	0912-CAF-V2	2	5
580	r4c1	0	NaN	NaN	NaN	NaN	NaN	CAF	0912-CAF-V2	2	5
581	r5c1	3002	36849.709	97.232	494.096	110622825	110622825	CAF	0912-CAF-V2	2	5
582	r6c1	3727	36881.744	97.403	608.073	137458260	137458260	CAF	0912-CAF-V2	2	5
583	r7c1	0	NaN	NaN	NaN	NaN	NaN	CAF	0912-CAF-V2	2	5
584	r8c1	0	NaN	NaN	NaN	NaN	NaN	CAF	0912-CAF-V2	2	5
585	r9c1	3353	37489.791	94.048	941.335	125703270	125703270	CAF	0912-CAF-V2	2	5
586	r10c1	2449	37134.726	92.807	1052.859	90942945	90942945	CAF	0912-CAF-V2	2	5
587	r11c1	0	NaN	NaN	NaN	NaN	NaN	CAF	0912-CAF-V2	2	5
588	r12c1	0	NaN	NaN	NaN	NaN	NaN	CAF	0912-CAF-V2	2	5
589	r13c1	2870	37910.059	91.616	1388.909	108801870	108801870	CAF	0912-CAF-V2	2	5
590	r14c1	0	NaN	NaN	NaN	NaN	NaN	CAF	0912-CAF-V2	2	5
591	r15c1	2701	37769.645	88.49	1611.733	102015810	102015810	CAF	0912-CAF-V2	2	5
592	r16c1	1561	36979.574	88.532	1722.246	57725115	57725115	CAF	0912-CAF-V2	2	5
593	r17c1	3071	37366.758	86.444	1831.656	114753315	114753315	CAF	0912-CAF-V2	2	5
594	r18c1	2460	36606.287	85.989	1943.279	90051465	90051465	CAF	0912-CAF-V2	2	5
595	r19c1	0	NaN	NaN	NaN	NaN	NaN	CAF	0912-CAF-V2	2	5
596	r20c1	0	NaN	NaN	NaN	NaN	NaN	CAF	0912-CAF-V2	2	5
597	r21c1	2092	35799.952	80.63	2276.869	74893500	74893500	CAF	0912-CAF-V2	2	5
598	r22c1	0	NaN	NaN	NaN	NaN	NaN	CAF	0912-CAF-V2	2	5
599	r23c1	2757	36408.857	78.156	2499.677	100379220	100379220	CAF	0912-CAF-V2	2	5
600	r24c1	4560	35958.859	75.809	2610.983	163972395	163972395	CAF	0912-CAF-V2	2	5
601	r1c2	0	NaN	NaN	NaN	NaN	NaN	CAF	0912-CAF-V2	2	5
602	r2c2	723	32722.531	212.085	158.302	23658390	23658390	CAF	0912-CAF-V2	2	5
603	r3c2	3155	36646.45	211.408	270.304	115619550	115619550	CAF	0912-CAF-V2	2	5
604	r4c2	3508	36698.411	209.397	382.797	128738025	128738025	CAF	0912-CAF-V2	2	5
605	r5c2	0	NaN	NaN	NaN	NaN	NaN	CAF	0912-CAF-V2	2	5
606	r6c2	666	30912.815	211.308	609.381	20587935	20587935	CAF	0912-CAF-V2	2	5
607	r7c2	919	34327.606	210.562	723.689	31547070	31547070	CAF	0912-CAF-V2	2	5
608	r8c2	2766	37487.489	207.56	833.316	103690395	103690395	CAF	0912-CAF-V2	2	5
609	r9c2	0	NaN	NaN	NaN	NaN	NaN	CAF	0912-CAF-V2	2	5
610	r10c2	0	NaN	NaN	NaN	NaN	NaN	CAF	0912-CAF-V2	2	5
611	r11c2	3265	37758.354	205.967	1166.653	123281025	123281025	CAF	0912-CAF-V2	2	5
612	r12c2	3161	38261.213	205.282	1278.074	120943695	120943695	CAF	0912-CAF-V2	2	5
613	r13c2	935	34389.818	204.283	1389.799	32154480	32154480	CAF	0912-CAF-V2	2	5
614	r14c2	2845	38361.053	202.535	1500.991	109137195	109137195	CAF	0912-CAF-V2	2	5
615	r15c2	0	NaN	NaN	NaN	NaN	NaN	CAF	0912-CAF-V2	2	5
616	r16c2	3202	37765.166	201.429	1723.713	120924060	120924060	CAF	0912-CAF-V2	2	5
617	r17c2	737	33231.655	200.704	1833.389	24491730	24491730	CAF	0912-CAF-V2	2	5
618	r18c2	3007	38728.793	198.813	1944.432	116457480	116457480	CAF	0912-CAF-V2	2	5
619	r19c2	0	NaN	NaN	NaN	NaN	NaN	CAF	0912-CAF-V2	2	5
620	r20c2	0	NaN	NaN	NaN	NaN	NaN	CAF	0912-CAF-V2	2	5
621	r21c2	1000	33869.1	194.361	2278.121	33869100	33869100	CAF	0912-CAF-V2	2	5
622	r22c2	3830	36970.606	192.126	2389.096	141597420	141597420	CAF	0912-CAF-V2	2	5
623	r23c2	232	27698.276	185.944	2500.909	6426000	6426000	CAF	0912-CAF-V2	2	5
624	r24c2	2782	35128.221	189.013	2611.906	97726710	97726710	CAF	0912-CAF-V2	2	5
625	r1c3	0	NaN	NaN	NaN	NaN	NaN	CAF	0912-CAF-V2	2	5
626	r2c3	2113	36794.098	325.785	159.597	77745930	77745930	CAF	0912-CAF-V2	2	5
627	r3c3	3647	37097.571	325.994	273.195	135294840	135294840	CAF	0912-CAF-V2	2	5
628	r4c3	2709	36912.027	323.332	387.989	99994680	99994680	CAF	0912-CAF-V2	2	5
629	r5c3	1218	36077.685	321.748	497.29	43942620	43942620	CAF	0912-CAF-V2	2	5
630	r6c3	3251	37486.177	324.12	612.462	121867560	121867560	CAF	0912-CAF-V2	2	5
631	r7c3	955	34940.874	323.288	723.211	33368535	33368535	CAF	0912-CAF-V2	2	5
632	r8c3	3173	37973.462	321.552	835.437	120489795	120489795	CAF	0912-CAF-V2	2	5
633	r9c3	1832	36969.85	320.43	945.58	67728765	67728765	CAF	0912-CAF-V2	2	5
634	r10c3	3113	38602.396	320.631	1056.654	120169260	120169260	CAF	0912-CAF-V2	2	5
635	r11c3	2413	36884.012	320.241	1168.334	89001120	89001120	CAF	0912-CAF-V2	2	5
636	r12c3	0	NaN	NaN	NaN	NaN	NaN	CAF	0912-CAF-V2	2	5
637	r13c3	0	NaN	NaN	NaN	NaN	NaN	CAF	0912-CAF-V2	2	5
638	r14c3	4011	38170.658	315.73	1502.515	153102510	153102510	CAF	0912-CAF-V2	2	5
639	r15c3	3514	38811.595	315.074	1614.363	136383945	136383945	CAF	0912-CAF-V2	2	5
640	r16c3	0	NaN	NaN	NaN	NaN	NaN	CAF	0912-CAF-V2	2	5
641	r17c3	2987	37927.131	314.715	1832.824	113288340	113288340	CAF	0912-CAF-V2	2	5
642	r18c3	3532	37720.001	311.659	1945.579	133227045	133227045	CAF	0912-CAF-V2	2	5
643	r19c3	1047	35390.201	311.125	2057.124	37053540	37053540	CAF	0912-CAF-V2	2	5
644	r20c3	419	24772.124	309.013	2168.409	10379520	10379520	CAF	0912-CAF-V2	2	5
645	r21c3	1102	36143.589	306.916	2279.396	39830235	39830235	CAF	0912-CAF-V2	2	5
646	r22c3	841	33240.054	306.218	2389.435	27954885	27954885	CAF	0912-CAF-V2	2	5
647	r23c3	2496	36312.776	303.529	2501.373	90636690	90636690	CAF	0912-CAF-V2	2	5
648	r24c3	3394	36753.359	301.844	2613.268	124740900	124740900	CAF	0912-CAF-V2	2	5
649	r1c4	447	28076.242	438.791	49.527	12550080	12550080	CAF	0912-CAF-V2	2	5
650	r2c4	2047	37021.092	439.635	162.817	75782175	75782175	CAF	0912-CAF-V2	2	5
651	r3c4	1177	36487.099	438.656	275.802	42945315	42945315	CAF	0912-CAF-V2	2	5
652	r4c4	0	NaN	NaN	NaN	NaN	NaN	CAF	0912-CAF-V2	2	5
653	r5c4	1830	34878.844	435.517	496.183	63828285	63828285	CAF	0912-CAF-V2	2	5
654	r6c4	3671	38417.059	436.906	613.814	141029025	141029025	CAF	0912-CAF-V2	2	5
655	r7c4	1616	37183.134	435.408	725.64	60087945	60087945	CAF	0912-CAF-V2	2	5
656	r8c4	177	30901.102	432.636	832.093	5469495	5469495	CAF	0912-CAF-V2	2	5
657	r9c4	2588	38387.255	434.053	946.336	99346215	99346215	CAF	0912-CAF-V2	2	5
658	r10c4	1795	38592.794	433.625	1058.226	69274065	69274065	CAF	0912-CAF-V2	2	5
659	r11c4	3504	38488.771	432.464	1170.129	134864655	134864655	CAF	0912-CAF-V2	2	5
660	r12c4	0	NaN	NaN	NaN	NaN	NaN	CAF	0912-CAF-V2	2	5
661	r13c4	2469	38561.908	430.691	1392.771	95209350	95209350	CAF	0912-CAF-V2	2	5
662	r14c4	3891	39555.343	429.901	1504.891	153909840	153909840	CAF	0912-CAF-V2	2	5
663	r15c4	0	NaN	NaN	NaN	NaN	NaN	CAF	0912-CAF-V2	2	5
664	r16c4	0	NaN	NaN	NaN	NaN	NaN	CAF	0912-CAF-V2	2	5
665	r17c4	1616	37942.296	425.472	1835.884	61314750	61314750	CAF	0912-CAF-V2	2	5
666	r18c4	3498	37688.971	425.47	1946.71	131836020	131836020	CAF	0912-CAF-V2	2	5
667	r19c4	3400	38612.55	422.132	2058.475	131282670	131282670	CAF	0912-CAF-V2	2	5
668	r20c4	25	25255.2	416.62	2159.02	631380	631380	CAF	0912-CAF-V2	2	5
669	r21c4	3131	37069.556	418.877	2279.489	116064780	116064780	CAF	0912-CAF-V2	2	5
670	r22c4	2086	36129.319	417.284	2392.053	75365760	75365760	CAF	0912-CAF-V2	2	5
671	r23c4	0	NaN	NaN	NaN	NaN	NaN	CAF	0912-CAF-V2	2	5
672	r24c4	2266	37056.474	414.081	2615.07	83969970	83969970	CAF	0912-CAF-V2	2	5
673	r1c5	3340	38276.874	552.658	51.605	127844760	127844760	CAF	0912-CAF-V2	2	5
674	r2c5	3242	37030.767	552.033	165.582	120053745	120053745	CAF	0912-CAF-V2	2	5
675	r3c5	1317	36570.718	551.442	278.919	48163635	48163635	CAF	0912-CAF-V2	2	5
676	r4c5	0	NaN	NaN	NaN	NaN	NaN	CAF	0912-CAF-V2	2	5
677	r5c5	511	26974.11	550.962	504.003	13783770	13783770	CAF	0912-CAF-V2	2	5
678	r6c5	2877	38966.606	549.792	615.01	112106925	112106925	CAF	0912-CAF-V2	2	5
679	r7c5	0	NaN	NaN	NaN	NaN	NaN	CAF	0912-CAF-V2	2	5
680	r8c5	901	35940.849	546.589	838.004	32382705	32382705	CAF	0912-CAF-V2	2	5
681	r9c5	0	NaN	NaN	NaN	NaN	NaN	CAF	0912-CAF-V2	2	5
682	r10c5	4600	39061.898	545.82	1060.061	179684730	179684730	CAF	0912-CAF-V2	2	5
683	r11c5	0	NaN	NaN	NaN	NaN	NaN	CAF	0912-CAF-V2	2	5
684	r12c5	3657	39692.629	543.358	1283.721	145155945	145155945	CAF	0912-CAF-V2	2	5
685	r13c5	0	NaN	NaN	NaN	NaN	NaN	CAF	0912-CAF-V2	2	5
686	r14c5	0	NaN	NaN	NaN	NaN	NaN	CAF	0912-CAF-V2	2	5
687	r15c5	2600	38866.217	539.322	1617.141	101052165	101052165	CAF	0912-CAF-V2	2	5
688	r16c5	577	32650.165	536.994	1727.377	18839145	18839145	CAF	0912-CAF-V2	2	5
689	r17c5	0	NaN	NaN	NaN	NaN	NaN	CAF	0912-CAF-V2	2	5
690	r18c5	3152	38224.759	536.929	1947.36	120484440	120484440	CAF	0912-CAF-V2	2	5
691	r19c5	2991	36939.789	535.044	2059.341	110486910	110486910	CAF	0912-CAF-V2	2	5
692	r20c5	1578	37668.089	533.449	2170.059	59440245	59440245	CAF	0912-CAF-V2	2	5
693	r21c5	3893	36636.616	530.518	2281.475	142626345	142626345	CAF	0912-CAF-V2	2	5
694	r22c5	2723	37585.858	530.348	2392.636	102346290	102346290	CAF	0912-CAF-V2	2	5
695	r23c5	661	30915.182	528.686	2503.601	20434935	20434935	CAF	0912-CAF-V2	2	5
696	r24c5	0	NaN	NaN	NaN	NaN	NaN	CAF	0912-CAF-V2	2	5
697	r1c6	2422	37701.571	666.864	54.544	91313205	91313205	CAF	0912-CAF-V2	2	5
698	r2c6	843	34189.964	662.126	168.426	28822140	28822140	CAF	0912-CAF-V2	2	5
699	r3c6	0	NaN	NaN	NaN	NaN	NaN	CAF	0912-CAF-V2	2	5
700	r4c6	4032	38475.149	663.515	392.868	155131800	155131800	CAF	0912-CAF-V2	2	5
701	r5c6	0	NaN	NaN	NaN	NaN	NaN	CAF	0912-CAF-V2	2	5
702	r6c6	0	NaN	NaN	NaN	NaN	NaN	CAF	0912-CAF-V2	2	5
703	r7c6	2878	39036.265	660.197	729.051	112346370	112346370	CAF	0912-CAF-V2	2	5
704	r8c6	3691	39940.075	659.856	841.258	147418815	147418815	CAF	0912-CAF-V2	2	5
705	r9c6	0	NaN	NaN	NaN	NaN	NaN	CAF	0912-CAF-V2	2	5
706	r10c6	0	NaN	NaN	NaN	NaN	NaN	CAF	0912-CAF-V2	2	5
707	r11c6	2797	38758.997	657.224	1173.644	108408915	108408915	CAF	0912-CAF-V2	2	5
708	r12c6	3363	37865.112	656.339	1285.022	127340370	127340370	CAF	0912-CAF-V2	2	5
709	r13c6	4017	39015	654.078	1396.626	156723255	156723255	CAF	0912-CAF-V2	2	5
710	r14c6	134	30291.716	662.149	1510.903	4059090	4059090	CAF	0912-CAF-V2	2	5
711	r15c6	1311	36251.819	652.756	1618.848	47526135	47526135	CAF	0912-CAF-V2	2	5
712	r16c6	3856	40230.747	650.431	1730.391	155129760	155129760	CAF	0912-CAF-V2	2	5
713	r17c6	574	28968.267	650.357	1839.11	16627785	16627785	CAF	0912-CAF-V2	2	5
714	r18c6	3987	38273.728	649.6	1948.807	152597355	152597355	CAF	0912-CAF-V2	2	5
715	r19c6	2947	37821.164	647.503	2061.08	111458970	111458970	CAF	0912-CAF-V2	2	5
716	r20c6	1362	36035.694	645.775	2171.491	49080615	49080615	CAF	0912-CAF-V2	2	5
717	r21c6	1256	32712.074	656.524	2288.929	41086365	41086365	CAF	0912-CAF-V2	2	5
718	r22c6	2126	36940.936	642.427	2393.513	78536430	78536430	CAF	0912-CAF-V2	2	5
719	r23c6	2947	37172.805	640.211	2504.897	109548255	109548255	CAF	0912-CAF-V2	2	5
720	r24c6	3582	36824.506	637.759	2615.881	131905380	131905380	CAF	0912-CAF-V2	2	5
721	r1c7	517	25432.427	779.937	56.856	13148565	13148565	CAF	0912-CAF-V2	2	5
722	r2c7	2971	38019.891	778.23	169.753	112957095	112957095	CAF	0912-CAF-V2	2	5
723	r3c7	4092	38849.113	777.472	282.738	158970570	158970570	CAF	0912-CAF-V2	2	5
724	r4c7	0	NaN	NaN	NaN	NaN	NaN	CAF	0912-CAF-V2	2	5
725	r5c7	3493	39003.904	774.604	507.768	136240635	136240635	CAF	0912-CAF-V2	2	5
726	r6c7	1326	37762.5	774.074	619.768	50073075	50073075	CAF	0912-CAF-V2	2	5
727	r7c7	3206	39329.256	773.284	732.012	126089595	126089595	CAF	0912-CAF-V2	2	5
728	r8c7	0	NaN	NaN	NaN	NaN	NaN	CAF	0912-CAF-V2	2	5
729	r9c7	0	NaN	NaN	NaN	NaN	NaN	CAF	0912-CAF-V2	2	5
730	r10c7	3993	40117.573	769.683	1062.792	160189470	160189470	CAF	0912-CAF-V2	2	5
731	r11c7	1425	37177.211	769.055	1175.647	52977525	52977525	CAF	0912-CAF-V2	2	5
732	r12c7	2704	38874.392	768.268	1286.822	105116355	105116355	CAF	0912-CAF-V2	2	5
733	r13c7	3451	38637.857	767.3	1398.243	133339245	133339245	CAF	0912-CAF-V2	2	5
734	r14c7	2534	39718.615	765.236	1510.504	100646970	100646970	CAF	0912-CAF-V2	2	5
735	r15c7	0	NaN	NaN	NaN	NaN	NaN	CAF	0912-CAF-V2	2	5
736	r16c7	0	NaN	NaN	NaN	NaN	NaN	CAF	0912-CAF-V2	2	5
737	r17c7	1503	38161.437	761.315	1839.518	57356640	57356640	CAF	0912-CAF-V2	2	5
738	r18c7	1	24225	767.5	1958.5	24225	24225	CAF	0912-CAF-V2	2	5
739	r19c7	2262	37905.716	759.467	2061.752	85742730	85742730	CAF	0912-CAF-V2	2	5
740	r20c7	3800	38805.162	757.712	2173.287	147459615	147459615	CAF	0912-CAF-V2	2	5
741	r21c7	1004	32767.5	662.279	2291.121	32898570	32898570	CAF	0912-CAF-V2	2	5
742	r22c7	997	34200.436	753.738	2394.731	34097835	34097835	CAF	0912-CAF-V2	2	5
743	r23c7	1602	35734.86	752.25	2506.387	57247245	57247245	CAF	0912-CAF-V2	2	5
744	r24c7	700	32335.821	748.593	2615.421	22635075	22635075	CAF	0912-CAF-V2	2	5
745	r1c8	2726	38712.386	891.565	57.901	105529965	105529965	CAF	0912-CAF-V2	2	5
746	r2c8	1774	38313.534	891.008	171.736	67968210	67968210	CAF	0912-CAF-V2	2	5
747	r3c8	3	25330	881.167	288.833	75990	75990	CAF	0912-CAF-V2	2	5
748	r4c8	2476	39338.487	888.962	396.766	97402095	97402095	CAF	0912-CAF-V2	2	5
749	r5c8	1492	37947.145	887.939	509.446	56617140	56617140	CAF	0912-CAF-V2	2	5
750	r6c8	1420	38697.327	886.149	621.296	54950205	54950205	CAF	0912-CAF-V2	2	5
751	r7c8	2402	38212.419	885.819	733.014	91786230	91786230	CAF	0912-CAF-V2	2	5
752	r8c8	3350	39717.43	884.873	845.617	133053390	133053390	CAF	0912-CAF-V2	2	5
753	r9c8	0	NaN	NaN	NaN	NaN	NaN	CAF	0912-CAF-V2	2	5
754	r10c8	2591	38242.717	882.349	1064.835	99086880	99086880	CAF	0912-CAF-V2	2	5
755	r11c8	3168	40261.667	881.55	1177.015	127548960	127548960	CAF	0912-CAF-V2	2	5
756	r12c8	530	29689.217	880.602	1289.84	15735285	15735285	CAF	0912-CAF-V2	2	5
757	r13c8	2271	39468.52	878.65	1399.552	89633010	89633010	CAF	0912-CAF-V2	2	5
758	r14c8	3117	39343.792	877.578	1511.242	122634600	122634600	CAF	0912-CAF-V2	2	5
759	r15c8	0	NaN	NaN	NaN	NaN	NaN	CAF	0912-CAF-V2	2	5
760	r16c8	688	34330.487	873.176	1732.007	23619375	23619375	CAF	0912-CAF-V2	2	5
761	r17c8	3060	39589.083	873.431	1841.657	121142595	121142595	CAF	0912-CAF-V2	2	5
762	r18c8	1272	36990.837	873.075	1952.827	47052345	47052345	CAF	0912-CAF-V2	2	5
763	r19c8	0	NaN	NaN	NaN	NaN	NaN	CAF	0912-CAF-V2	2	5
764	r20c8	4026	38764.054	869.569	2174.254	156064080	156064080	CAF	0912-CAF-V2	2	5
765	r21c8	744	33650.746	867.284	2284.12	25036155	25036155	CAF	0912-CAF-V2	2	5
766	r22c8	3692	37478.784	865.817	2395.793	138371670	138371670	CAF	0912-CAF-V2	2	5
767	r23c8	0	NaN	NaN	NaN	NaN	NaN	CAF	0912-CAF-V2	2	5
768	r24c8	4560	38201.125	860.283	2618.607	174197130	174197130	CAF	0912-CAF-V2	2	5
769	r1c9	3179	38954.439	1004.123	60.57	123836160	123836160	CAF	0912-CAF-V2	2	5
770	r2c9	3696	39075.921	1002.731	174.804	144424605	144424605	CAF	0912-CAF-V2	2	5
771	r3c9	1625	39045.757	1002.15	285.837	63449355	63449355	CAF	0912-CAF-V2	2	5
772	r4c9	1028	35649.149	1002.408	397.672	36647325	36647325	CAF	0912-CAF-V2	2	5
773	r5c9	2932	39693.029	1000.404	511.296	116379960	116379960	CAF	0912-CAF-V2	2	5
774	r6c9	848	34608.432	998.967	623.678	29347950	29347950	CAF	0912-CAF-V2	2	5
775	r7c9	3466	39173.179	997.452	735.801	135774240	135774240	CAF	0912-CAF-V2	2	5
776	r8c9	33	27176.818	997.894	838.833	896835	896835	CAF	0912-CAF-V2	2	5
777	r9c9	0	NaN	NaN	NaN	NaN	NaN	CAF	0912-CAF-V2	2	5
778	r10c9	1873	38718.067	994.907	1067.199	72518940	72518940	CAF	0912-CAF-V2	2	5
779	r11c9	3248	40710.97	993.994	1179.392	132229230	132229230	CAF	0912-CAF-V2	2	5
780	r12c9	1980	39046.682	991.893	1290.836	77312430	77312430	CAF	0912-CAF-V2	2	5
781	r13c9	1276	38113.907	990.782	1401.683	48633345	48633345	CAF	0912-CAF-V2	2	5
782	r14c9	3755	40350.1	990.206	1513.054	151514625	151514625	CAF	0912-CAF-V2	2	5
783	r15c9	1154	37616.919	988.328	1623.639	43409925	43409925	CAF	0912-CAF-V2	2	5
784	r16c9	3244	39303.958	986.428	1734.321	127502040	127502040	CAF	0912-CAF-V2	2	5
785	r17c9	932	37099.49	985.563	1843.718	34576725	34576725	CAF	0912-CAF-V2	2	5
786	r18c9	2509	39721.662	984.434	1953.951	99661650	99661650	CAF	0912-CAF-V2	2	5
787	r19c9	595	30556.714	982.087	2064.288	18181245	18181245	CAF	0912-CAF-V2	2	5
788	r20c9	3405	38888.211	981.361	2175.703	132414360	132414360	CAF	0912-CAF-V2	2	5
789	r21c9	0	NaN	NaN	NaN	NaN	NaN	CAF	0912-CAF-V2	2	5
790	r22c9	4699	37935.089	977.822	2397.171	178256985	178256985	CAF	0912-CAF-V2	2	5
791	r23c9	2594	37821.985	974.308	2508.095	98110230	98110230	CAF	0912-CAF-V2	2	5
792	r24c9	1179	36307.112	972.518	2618.035	42806085	42806085	CAF	0912-CAF-V2	2	5
793	r1c10	3354	39206.212	1117.486	62.996	131497635	131497635	CAF	0912-CAF-V2	2	5
794	r2c10	3937	39397.791	1116.749	176.379	155109105	155109105	CAF	0912-CAF-V2	2	5
795	r3c10	388	28440.387	1113.974	288.34	11034870	11034870	CAF	0912-CAF-V2	2	5
796	r4c10	649	32159.861	1112.417	400.133	20871750	20871750	CAF	0912-CAF-V2	2	5
797	r5c10	428	25653.119	1112.072	513.792	10979535	10979535	CAF	0912-CAF-V2	2	5
798	r6c10	3335	40055.415	1111.189	625.477	133584810	133584810	CAF	0912-CAF-V2	2	5
799	r7c10	3940	39673.211	1110.124	738.489	156312450	156312450	CAF	0912-CAF-V2	2	5
800	r8c10	32	27149.531	1115.719	842.25	868785	868785	CAF	0912-CAF-V2	2	5
801	r9c10	3479	40430.07	1107.694	958.561	140656215	140656215	CAF	0912-CAF-V2	2	5
802	r10c10	0	NaN	NaN	NaN	NaN	NaN	CAF	0912-CAF-V2	2	5
803	r11c10	0	NaN	NaN	NaN	NaN	NaN	CAF	0912-CAF-V2	2	5
804	r12c10	3214	39165.826	1103.798	1291.933	125878965	125878965	CAF	0912-CAF-V2	2	5
805	r13c10	0	NaN	NaN	NaN	NaN	NaN	CAF	0912-CAF-V2	2	5
806	r14c10	0	NaN	NaN	NaN	NaN	NaN	CAF	0912-CAF-V2	2	5
807	r15c10	3313	39887.834	1099.587	1625.427	132148395	132148395	CAF	0912-CAF-V2	2	5
808	r16c10	1605	38651.963	1097.748	1736.349	62036400	62036400	CAF	0912-CAF-V2	2	5
809	r17c10	1750	38731.877	1097.79	1844.89	67780785	67780785	CAF	0912-CAF-V2	2	5
810	r18c10	0	NaN	NaN	NaN	NaN	NaN	CAF	0912-CAF-V2	2	5
811	r19c10	2706	38935.56	1092.733	2066.676	105359625	105359625	CAF	0912-CAF-V2	2	5
812	r20c10	467	29409.636	1091.975	2176.016	13734300	13734300	CAF	0912-CAF-V2	2	5
813	r21c10	0	NaN	NaN	NaN	NaN	NaN	CAF	0912-CAF-V2	2	5
814	r22c10	3210	38678.972	1088.89	2399.55	124159500	124159500	CAF	0912-CAF-V2	2	5
815	r23c10	0	NaN	NaN	NaN	NaN	NaN	CAF	0912-CAF-V2	2	5
816	r24c10	3243	37745.111	1084.652	2620.144	122407395	122407395	CAF	0912-CAF-V2	2	5
817	r1c11	13	24950.769	1220.5	73.5	324360	324360	CAF	0912-CAF-V2	2	5
818	r2c11	0	NaN	NaN	NaN	NaN	NaN	CAF	0912-CAF-V2	2	5
819	r3c11	4585	40141.227	1226.745	290.282	184047525	184047525	CAF	0912-CAF-V2	2	5
820	r4c11	380	27507.789	1226.221	402.997	10452960	10452960	CAF	0912-CAF-V2	2	5
821	r5c11	4468	40160.388	1223.788	515.18	179436615	179436615	CAF	0912-CAF-V2	2	5
822	r6c11	1684	38771.357	1225.556	630.23	65290965	65290965	CAF	0912-CAF-V2	2	5
823	r7c11	0	NaN	NaN	NaN	NaN	NaN	CAF	0912-CAF-V2	2	5
824	r8c11	3329	40138.639	1220.026	850.59	133621530	133621530	CAF	0912-CAF-V2	2	5
825	r9c11	1461	39868.84	1220.781	959.697	58248375	58248375	CAF	0912-CAF-V2	2	5
826	r10c11	3023	40616.025	1217.062	1071.814	122782245	122782245	CAF	0912-CAF-V2	2	5
827	r11c11	0	NaN	NaN	NaN	NaN	NaN	CAF	0912-CAF-V2	2	5
828	r12c11	2889	40437.845	1215.373	1294.295	116824935	116824935	CAF	0912-CAF-V2	2	5
829	r13c11	0	NaN	NaN	NaN	NaN	NaN	CAF	0912-CAF-V2	2	5
830	r14c11	4506	40774.421	1212.145	1515.757	183729540	183729540	CAF	0912-CAF-V2	2	5
831	r15c11	2338	39839.769	1211.189	1626.913	93145380	93145380	CAF	0912-CAF-V2	2	5
832	r16c11	206	30030.583	1204.291	1737.374	6186300	6186300	CAF	0912-CAF-V2	2	5
833	r17c11	0	NaN	NaN	NaN	NaN	NaN	CAF	0912-CAF-V2	2	5
834	r18c11	3816	39871.081	1205.992	1957.189	152148045	152148045	CAF	0912-CAF-V2	2	5
835	r19c11	2844	39859.172	1205.076	2068.273	113359485	113359485	CAF	0912-CAF-V2	2	5
836	r20c11	0	NaN	NaN	NaN	NaN	NaN	CAF	0912-CAF-V2	2	5
837	r21c11	3948	39612.648	1201.06	2288.613	156390735	156390735	CAF	0912-CAF-V2	2	5
838	r22c11	0	NaN	NaN	NaN	NaN	NaN	CAF	0912-CAF-V2	2	5
839	r23c11	1122	34564.318	1197.81	2510.162	38781165	38781165	CAF	0912-CAF-V2	2	5
840	r24c11	2963	37961.092	1195.105	2621.414	112478715	112478715	CAF	0912-CAF-V2	2	5
841	r1c12	3051	40514.326	1340.214	67.877	123609210	123609210	CAF	0912-CAF-V2	2	5
842	r2c12	0	NaN	NaN	NaN	NaN	NaN	CAF	0912-CAF-V2	2	5
843	r3c12	1881	39809.689	1338.281	292.442	74882025	74882025	CAF	0912-CAF-V2	2	5
844	r4c12	2356	40204.278	1337.052	405.519	94721280	94721280	CAF	0912-CAF-V2	2	5
845	r5c12	4364	40014.14	1336.905	517.522	174621705	174621705	CAF	0912-CAF-V2	2	5
846	r6c12	1682	39267.12	1336.059	629.744	66047295	66047295	CAF	0912-CAF-V2	2	5
847	r7c12	3248	37900.082	1333.651	739.712	123099465	123099465	CAF	0912-CAF-V2	2	5
848	r8c12	42	28602.5	1331	842.833	1201305	1201305	CAF	0912-CAF-V2	2	5
849	r9c12	1414	39223.112	1330.963	962.051	55461480	55461480	CAF	0912-CAF-V2	2	5
850	r10c12	1800	40301.475	1330.123	1073.197	72542655	72542655	CAF	0912-CAF-V2	2	5
851	r11c12	2541	39868.312	1328.163	1185.176	101305380	101305380	CAF	0912-CAF-V2	2	5
852	r12c12	988	35343.826	1327.056	1296.435	34919700	34919700	CAF	0912-CAF-V2	2	5
853	r13c12	4740	40799.301	1325.106	1406.792	193388685	193388685	CAF	0912-CAF-V2	2	5
854	r14c12	14	27776.786	1322.429	1516.357	388875	388875	CAF	0912-CAF-V2	2	5
855	r15c12	1181	39297.854	1321.62	1628.53	46410765	46410765	CAF	0912-CAF-V2	2	5
856	r16c12	3175	39640.413	1320.031	1739.173	125858310	125858310	CAF	0912-CAF-V2	2	5
857	r17c12	3258	39387.56	1317.884	1848.06	128324670	128324670	CAF	0912-CAF-V2	2	5
858	r18c12	645	31950.512	1317.136	1959.14	20608080	20608080	CAF	0912-CAF-V2	2	5
859	r19c12	2816	39832.884	1315.349	2069.275	112169400	112169400	CAF	0912-CAF-V2	2	5
860	r20c12	1257	38966.11	1313.389	2180.553	48980400	48980400	CAF	0912-CAF-V2	2	5
861	r21c12	1208	38428.373	1312.579	2290.651	46421475	46421475	CAF	0912-CAF-V2	2	5
862	r22c12	4829	38918.101	1310.076	2402.576	187935510	187935510	CAF	0912-CAF-V2	2	5
863	r23c12	0	NaN	NaN	NaN	NaN	NaN	CAF	0912-CAF-V2	2	5
864	r24c12	2978	37600.598	1306.691	2622.97	111974580	111974580	CAF	0912-CAF-V2	2	5
865	r1c13	2900	40424.622	1451.712	69.318	117231405	117231405	CAF	0912-CAF-V2	2	5
866	r2c13	2283	39981.61	1450.27	182.033	91278015	91278015	CAF	0912-CAF-V2	2	5
867	r3c13	0	NaN	NaN	NaN	NaN	NaN	CAF	0912-CAF-V2	2	5
868	r4c13	0	NaN	NaN	NaN	NaN	NaN	CAF	0912-CAF-V2	2	5
869	r5c13	693	34172.944	1442.128	516.346	23681850	23681850	CAF	0912-CAF-V2	2	5
870	r6c13	3138	40349.077	1445.49	631.348	126615405	126615405	CAF	0912-CAF-V2	2	5
871	r7c13	788	34026.643	1443.558	743.155	26812995	26812995	CAF	0912-CAF-V2	2	5
872	r8c13	3332	39516.199	1444.636	854.43	131667975	131667975	CAF	0912-CAF-V2	2	5
873	r9c13	2816	40969.879	1442.11	963.032	115371180	115371180	CAF	0912-CAF-V2	2	5
874	r10c13	2513	41083.209	1440.621	1075.132	103242105	103242105	CAF	0912-CAF-V2	2	5
875	r11c13	0	NaN	NaN	NaN	NaN	NaN	CAF	0912-CAF-V2	2	5
876	r12c13	0	NaN	NaN	NaN	NaN	NaN	CAF	0912-CAF-V2	2	5
877	r13c13	1579	40317.939	1434.751	1407.627	63662025	63662025	CAF	0912-CAF-V2	2	5
878	r14c13	3226	41451.649	1433.508	1519.461	133723020	133723020	CAF	0912-CAF-V2	2	5
879	r15c13	73	30156.37	1421.007	1628.815	2201415	2201415	CAF	0912-CAF-V2	2	5
880	r16c13	2932	39751.908	1430.606	1739.485	116552595	116552595	CAF	0912-CAF-V2	2	5
881	r17c13	2822	39826.536	1428.35	1849.255	112390485	112390485	CAF	0912-CAF-V2	2	5
882	r18c13	2240	40240.821	1427.833	1959.859	90139440	90139440	CAF	0912-CAF-V2	2	5
883	r19c13	0	NaN	NaN	NaN	NaN	NaN	CAF	0912-CAF-V2	2	5
884	r20c13	0	NaN	NaN	NaN	NaN	NaN	CAF	0912-CAF-V2	2	5
885	r21c13	1613	37855.722	1421.511	2291.665	61061280	61061280	CAF	0912-CAF-V2	2	5
886	r22c13	2341	38609.897	1421.087	2403.255	90385770	90385770	CAF	0912-CAF-V2	2	5
887	r23c13	0	NaN	NaN	NaN	NaN	NaN	CAF	0912-CAF-V2	2	5
888	r24c13	3369	37594.372	1413.541	2625.134	126655440	126655440	CAF	0912-CAF-V2	2	5
889	r1c14	2046	39620.22	1564.527	71.004	81062970	81062970	CAF	0912-CAF-V2	2	5
890	r2c14	2194	39816.611	1562.4	183.806	87357645	87357645	CAF	0912-CAF-V2	2	5
891	r3c14	0	NaN	NaN	NaN	NaN	NaN	CAF	0912-CAF-V2	2	5
892	r4c14	4262	40114.276	1558.837	408.143	170967045	170967045	CAF	0912-CAF-V2	2	5
893	r5c14	2322	40442.209	1557.901	521.099	93906810	93906810	CAF	0912-CAF-V2	2	5
894	r6c14	0	NaN	NaN	NaN	NaN	NaN	CAF	0912-CAF-V2	2	5
895	r7c14	2451	40551.138	1554.699	746.124	99390840	99390840	CAF	0912-CAF-V2	2	5
896	r8c14	0	NaN	NaN	NaN	NaN	NaN	CAF	0912-CAF-V2	2	5
897	r9c14	2302	41412.908	1552.871	966.228	95332515	95332515	CAF	0912-CAF-V2	2	5
898	r10c14	615	32626.732	1551.149	1076.471	20065440	20065440	CAF	0912-CAF-V2	2	5
899	r11c14	588	30870.179	1553.922	1186.06	18151665	18151665	CAF	0912-CAF-V2	2	5
900	r12c14	3341	41099.497	1548.269	1298.443	137313420	137313420	CAF	0912-CAF-V2	2	5
901	r13c14	4520	41593.49	1546.592	1409.743	188002575	188002575	CAF	0912-CAF-V2	2	5
902	r14c14	905	38675.188	1544.185	1520.906	35001045	35001045	CAF	0912-CAF-V2	2	5
903	r15c14	1108	38875.993	1542.894	1631.797	43074600	43074600	CAF	0912-CAF-V2	2	5
904	r16c14	3072	40363.545	1540.904	1742.789	123996810	123996810	CAF	0912-CAF-V2	2	5
905	r17c14	3141	39754.265	1541.33	1851.096	124868145	124868145	CAF	0912-CAF-V2	2	5
906	r18c14	0	NaN	NaN	NaN	NaN	NaN	CAF	0912-CAF-V2	2	5
907	r19c14	1727	40424.218	1537.149	2071.784	69812625	69812625	CAF	0912-CAF-V2	2	5
908	r20c14	2047	39464.084	1534.753	2182.926	80782980	80782980	CAF	0912-CAF-V2	2	5
909	r21c14	0	NaN	NaN	NaN	NaN	NaN	CAF	0912-CAF-V2	2	5
910	r22c14	2740	39492.334	1530.812	2404.432	108208995	108208995	CAF	0912-CAF-V2	2	5
911	r23c14	0	NaN	NaN	NaN	NaN	NaN	CAF	0912-CAF-V2	2	5
912	r24c14	751	32971.398	1527.01	2625.292	24761520	24761520	CAF	0912-CAF-V2	2	5
913	r1c15	1433	38895.775	1676.142	73.596	55737645	55737645	CAF	0912-CAF-V2	2	5
914	r2c15	1967	40475.513	1674.65	185.996	79615335	79615335	CAF	0912-CAF-V2	2	5
915	r3c15	3641	40495.415	1673.244	299.191	147443805	147443805	CAF	0912-CAF-V2	2	5
916	r4c15	2889	39978.51	1671.789	411.332	115497915	115497915	CAF	0912-CAF-V2	2	5
917	r5c15	2991	40805.542	1669.962	523.633	122049375	122049375	CAF	0912-CAF-V2	2	5
918	r6c15	550	33477.791	1671.467	632.111	18412785	18412785	CAF	0912-CAF-V2	2	5
919	r7c15	3789	41068.729	1667.174	746.147	155609415	155609415	CAF	0912-CAF-V2	2	5
920	r8c15	0	NaN	NaN	NaN	NaN	NaN	CAF	0912-CAF-V2	2	5
921	r9c15	1024	39125.317	1664.389	966.686	40064325	40064325	CAF	0912-CAF-V2	2	5
922	r10c15	993	37661.42	1662.525	1078.524	37397790	37397790	CAF	0912-CAF-V2	2	5
923	r11c15	2639	41231.828	1661.171	1189.287	108810795	108810795	CAF	0912-CAF-V2	2	5
924	r12c15	2039	41640.537	1659.305	1301.375	84905055	84905055	CAF	0912-CAF-V2	2	5
925	r13c15	0	NaN	NaN	NaN	NaN	NaN	CAF	0912-CAF-V2	2	5
926	r14c15	2991	40581.916	1655.468	1521.537	121380510	121380510	CAF	0912-CAF-V2	2	5
927	r15c15	3092	40479.188	1651.978	1636.141	125161650	125161650	CAF	0912-CAF-V2	2	5
928	r16c15	0	NaN	NaN	NaN	NaN	NaN	CAF	0912-CAF-V2	2	5
929	r17c15	427	27836.803	1651.629	1853.118	11886315	11886315	CAF	0912-CAF-V2	2	5
930	r18c15	4806	41555.715	1649.535	1962.7	199716765	199716765	CAF	0912-CAF-V2	2	5
931	r19c15	2598	39919.082	1648.081	2073.771	103709775	103709775	CAF	0912-CAF-V2	2	5
932	r20c15	862	36618.828	1645.621	2185.107	31565430	31565430	CAF	0912-CAF-V2	2	5
933	r21c15	903	35021.694	1642.874	2295.666	31624590	31624590	CAF	0912-CAF-V2	2	5
934	r22c15	1	22440	1653.5	2404.5	22440	22440	CAF	0912-CAF-V2	2	5
935	r23c15	3552	40330.633	1639.345	2514.42	143254410	143254410	CAF	0912-CAF-V2	2	5
936	r24c15	3760	38424.77	1638.019	2627.227	144477135	144477135	CAF	0912-CAF-V2	2	5
937	r1c16	1060	39400.146	1788.193	75.055	41764155	41764155	CAF	0912-CAF-V2	2	5
938	r2c16	2785	39379.874	1786.77	187.649	109672950	109672950	CAF	0912-CAF-V2	2	5
939	r3c16	2938	40308.921	1784.507	300.838	118427610	118427610	CAF	0912-CAF-V2	2	5
940	r4c16	0	NaN	NaN	NaN	NaN	NaN	CAF	0912-CAF-V2	2	5
941	r5c16	2254	40628.378	1780.805	524.881	91576365	91576365	CAF	0912-CAF-V2	2	5
942	r6c16	661	34557.322	1779.61	637.028	22842390	22842390	CAF	0912-CAF-V2	2	5
943	r7c16	115	31467	1781.326	752.735	3618705	3618705	CAF	0912-CAF-V2	2	5
944	r8c16	3205	42511.881	1775.82	860.958	136250580	136250580	CAF	0912-CAF-V2	2	5
945	r9c16	0	NaN	NaN	NaN	NaN	NaN	CAF	0912-CAF-V2	2	5
946	r10c16	3604	41950.613	1773.623	1080.038	151190010	151190010	CAF	0912-CAF-V2	2	5
947	r11c16	3096	41823.212	1771.629	1191.105	129484665	129484665	CAF	0912-CAF-V2	2	5
948	r12c16	2790	41319.962	1770.049	1302.985	115282695	115282695	CAF	0912-CAF-V2	2	5
949	r13c16	2363	41903.417	1768.255	1413.227	99017775	99017775	CAF	0912-CAF-V2	2	5
950	r14c16	1379	40275.577	1767.417	1524.54	55540020	55540020	CAF	0912-CAF-V2	2	5
951	r15c16	3014	40388.988	1765.045	1635.054	121732410	121732410	CAF	0912-CAF-V2	2	5
952	r16c16	2239	41607.139	1763.163	1746.342	93158385	93158385	CAF	0912-CAF-V2	2	5
953	r17c16	0	NaN	NaN	NaN	NaN	NaN	CAF	0912-CAF-V2	2	5
954	r18c16	62	27108.145	1757.79	1964.355	1680705	1680705	CAF	0912-CAF-V2	2	5
955	r19c16	3204	40716.751	1758.369	2075.012	130456470	130456470	CAF	0912-CAF-V2	2	5
956	r20c16	1274	38840.263	1756.648	2186.155	49482495	49482495	CAF	0912-CAF-V2	2	5
957	r21c16	3473	39277.269	1754.292	2296.781	136409955	136409955	CAF	0912-CAF-V2	2	5
958	r22c16	1483	40129.4	1751.81	2408.004	59511900	59511900	CAF	0912-CAF-V2	2	5
959	r23c16	0	NaN	NaN	NaN	NaN	NaN	CAF	0912-CAF-V2	2	5
960	r24c16	2789	38507.286	1748.51	2629.006	107396820	107396820	CAF	0912-CAF-V2	2	5
961	r1c17	1909	40294.675	1900.167	77.567	76922535	76922535	CAF	0912-CAF-V2	2	5
962	r2c17	0	NaN	NaN	NaN	NaN	NaN	CAF	0912-CAF-V2	2	5
963	r3c17	3612	40762.583	1896.587	302.072	147234450	147234450	CAF	0912-CAF-V2	2	5
964	r4c17	2849	40405.82	1895.163	415.499	115116180	115116180	CAF	0912-CAF-V2	2	5
965	r5c17	2417	41127.058	1892.477	527.643	99404100	99404100	CAF	0912-CAF-V2	2	5
966	r6c17	2962	41734.254	1891.271	638.838	123616860	123616860	CAF	0912-CAF-V2	2	5
967	r7c17	996	38959.443	1888.936	750.599	38803605	38803605	CAF	0912-CAF-V2	2	5
968	r8c17	1376	40017.209	1887.493	861.864	55063680	55063680	CAF	0912-CAF-V2	2	5
969	r9c17	2950	41796.315	1886.924	971.092	123299130	123299130	CAF	0912-CAF-V2	2	5
970	r10c17	1127	39980.923	1885.288	1080.771	45058500	45058500	CAF	0912-CAF-V2	2	5
971	r11c17	0	NaN	NaN	NaN	NaN	NaN	CAF	0912-CAF-V2	2	5
972	r12c17	2968	40900.866	1881	1304.551	121393770	121393770	CAF	0912-CAF-V2	2	5
973	r13c17	0	NaN	NaN	NaN	NaN	NaN	CAF	0912-CAF-V2	2	5
974	r14c17	2110	40733.41	1878.341	1525.887	85947495	85947495	CAF	0912-CAF-V2	2	5
975	r15c17	1974	40576.391	1875.856	1637.542	80097795	80097795	CAF	0912-CAF-V2	2	5
976	r16c17	2510	42003.478	1874.419	1747.157	105428730	105428730	CAF	0912-CAF-V2	2	5
977	r17c17	536	28785.979	1873.582	1856.043	15429285	15429285	CAF	0912-CAF-V2	2	5
978	r18c17	2138	39149.895	1870.688	1966.159	83702475	83702475	CAF	0912-CAF-V2	2	5
979	r19c17	3056	40976.648	1869.178	2077.192	125224635	125224635	CAF	0912-CAF-V2	2	5
980	r20c17	1330	38535.102	1867.832	2187.734	51251685	51251685	CAF	0912-CAF-V2	2	5
981	r21c17	2899	39952.932	1865.804	2298.784	115823550	115823550	CAF	0912-CAF-V2	2	5
982	r22c17	1294	37709.258	1863.369	2408.635	48795780	48795780	CAF	0912-CAF-V2	2	5
983	r23c17	0	NaN	NaN	NaN	NaN	NaN	CAF	0912-CAF-V2	2	5
984	r24c17	4314	39638.373	1859.516	2630.454	170999940	170999940	CAF	0912-CAF-V2	2	5
985	r1c18	1464	39479.713	2011.512	79.082	57798300	57798300	CAF	0912-CAF-V2	2	5
986	r2c18	2897	39925.677	2010.052	190.954	115664685	115664685	CAF	0912-CAF-V2	2	5
987	r3c18	1672	40356.953	2007.952	304.449	67476825	67476825	CAF	0912-CAF-V2	2	5
988	r4c18	1003	37866.356	2006.162	416.739	37979955	37979955	CAF	0912-CAF-V2	2	5
989	r5c18	0	NaN	NaN	NaN	NaN	NaN	CAF	0912-CAF-V2	2	5
990	r6c18	2481	41651.028	2002.52	640.73	103336200	103336200	CAF	0912-CAF-V2	2	5
991	r7c18	3710	41728.997	2001.246	752.176	154814580	154814580	CAF	0912-CAF-V2	2	5
992	r8c18	0	NaN	NaN	NaN	NaN	NaN	CAF	0912-CAF-V2	2	5
993	r9c18	2061	40852.831	1998.18	973.05	84197685	84197685	CAF	0912-CAF-V2	2	5
994	r10c18	0	NaN	NaN	NaN	NaN	NaN	CAF	0912-CAF-V2	2	5
995	r11c18	2157	40908.289	1994.037	1195.304	88239180	88239180	CAF	0912-CAF-V2	2	5
996	r12c18	3624	42205.455	1992.842	1306.062	152952570	152952570	CAF	0912-CAF-V2	2	5
997	r13c18	1796	41128.263	1990.062	1417.644	73866360	73866360	CAF	0912-CAF-V2	2	5
998	r14c18	3625	41920.874	1989.048	1528.117	151963170	151963170	CAF	0912-CAF-V2	2	5
999	r15c18	991	38853.406	1987.568	1638.733	38503725	38503725	CAF	0912-CAF-V2	2	5
1000	r16c18	0	NaN	NaN	NaN	NaN	NaN	CAF	0912-CAF-V2	2	5
1001	r17c18	4150	42235.496	1983.58	1857.552	175277310	175277310	CAF	0912-CAF-V2	2	5
1002	r18c18	584	33453.467	1982.091	1968.161	19536825	19536825	CAF	0912-CAF-V2	2	5
1003	r19c18	3107	41013.553	1980.17	2079.123	127429110	127429110	CAF	0912-CAF-V2	2	5
1004	r20c18	0	NaN	NaN	NaN	NaN	NaN	CAF	0912-CAF-V2	2	5
1005	r21c18	15	26656	1981.7	2298.3	399840	399840	CAF	0912-CAF-V2	2	5
1006	r22c18	991	37964.379	1974.04	2411.356	37622700	37622700	CAF	0912-CAF-V2	2	5
1007	r23c18	3783	39051.063	1972.117	2521.4	147730170	147730170	CAF	0912-CAF-V2	2	5
1008	r24c18	2048	38368.66	1970.213	2632.782	78579015	78579015	CAF	0912-CAF-V2	2	5
1009	r1c19	4635	42566.46	2123.984	79.946	197295540	197295540	CAF	0912-CAF-V2	2	5
1010	r2c19	883	37164.734	2120.886	193.826	32816460	32816460	CAF	0912-CAF-V2	2	5
1011	r3c19	0	NaN	NaN	NaN	NaN	NaN	CAF	0912-CAF-V2	2	5
1012	r4c19	2569	39735.234	2117.293	418.79	102079815	102079815	CAF	0912-CAF-V2	2	5
1013	r5c19	3010	41535.518	2115.624	530.952	125021910	125021910	CAF	0912-CAF-V2	2	5
1014	r6c19	126	32478.095	2107.976	639.738	4092240	4092240	CAF	0912-CAF-V2	2	5
1015	r7c19	0	NaN	NaN	NaN	NaN	NaN	CAF	0912-CAF-V2	2	5
1016	r8c19	4090	42470.406	2108.963	865.349	173703960	173703960	CAF	0912-CAF-V2	2	5
1017	r9c19	2398	41141.134	2109.34	975.121	98656440	98656440	CAF	0912-CAF-V2	2	5
1018	r10c19	2686	41534.62	2106.019	1087.634	111561990	111561990	CAF	0912-CAF-V2	2	5
1019	r11c19	1481	41340.648	2105.647	1197.135	61225500	61225500	CAF	0912-CAF-V2	2	5
1020	r12c19	884	40094.712	2103.204	1307.948	35443725	35443725	CAF	0912-CAF-V2	2	5
1021	r13c19	4073	42921.327	2101.695	1419.795	174818565	174818565	CAF	0912-CAF-V2	2	5
1022	r14c19	628	32992.046	2099.392	1530.689	20719005	20719005	CAF	0912-CAF-V2	2	5
1023	r15c19	0	NaN	NaN	NaN	NaN	NaN	CAF	0912-CAF-V2	2	5
1024	r16c19	4387	41330.925	2095.512	1750.087	181318770	181318770	CAF	0912-CAF-V2	2	5
1025	r17c19	2879	41376.075	2095.543	1859.077	119121720	119121720	CAF	0912-CAF-V2	2	5
1026	r18c19	3073	41196.482	2092.553	1969.788	126596790	126596790	CAF	0912-CAF-V2	2	5
1027	r19c19	2716	40833.236	2090.97	2080.704	110903070	110903070	CAF	0912-CAF-V2	2	5
1028	r20c19	3259	40512.528	2088.121	2190.609	132030330	132030330	CAF	0912-CAF-V2	2	5
1029	r21c19	644	33488.944	2086.148	2302.553	21566880	21566880	CAF	0912-CAF-V2	2	5
1030	r22c19	3334	40018.479	2084.324	2412.478	133421610	133421610	CAF	0912-CAF-V2	2	5
1031	r23c19	3565	39598.675	2083.865	2524.388	141169275	141169275	CAF	0912-CAF-V2	2	5
1032	r24c19	818	36134.248	2080.073	2634.046	29557815	29557815	CAF	0912-CAF-V2	2	5
1033	r1c20	0	NaN	NaN	NaN	NaN	NaN	CAF	0912-CAF-V2	2	5
1034	r2c20	3112	41392.023	2233.715	195.249	128811975	128811975	CAF	0912-CAF-V2	2	5
1035	r3c20	3453	40902.281	2230.512	307.593	141235575	141235575	CAF	0912-CAF-V2	2	5
1036	r4c20	1235	40659.802	2229.389	420.332	50214855	50214855	CAF	0912-CAF-V2	2	5
1037	r5c20	3114	41426.445	2227.159	532.586	129001950	129001950	CAF	0912-CAF-V2	2	5
1038	r6c20	0	NaN	NaN	NaN	NaN	NaN	CAF	0912-CAF-V2	2	5
1039	r7c20	594	34259.293	2222.911	755.635	20350020	20350020	CAF	0912-CAF-V2	2	5
1040	r8c20	2712	41856.576	2221.088	867.025	113515035	113515035	CAF	0912-CAF-V2	2	5
1041	r9c20	4283	43424.124	2219.532	977.487	185985525	185985525	CAF	0912-CAF-V2	2	5
1042	r10c20	0	NaN	NaN	NaN	NaN	NaN	CAF	0912-CAF-V2	2	5
1043	r11c20	0	NaN	NaN	NaN	NaN	NaN	CAF	0912-CAF-V2	2	5
1044	r12c20	2511	41554.438	2214.363	1309.211	104343195	104343195	CAF	0912-CAF-V2	2	5
1045	r13c20	3121	41946.887	2213.046	1421.121	130916235	130916235	CAF	0912-CAF-V2	2	5
1046	r14c20	0	NaN	NaN	NaN	NaN	NaN	CAF	0912-CAF-V2	2	5
1047	r15c20	0	NaN	NaN	NaN	NaN	NaN	CAF	0912-CAF-V2	2	5
1048	r16c20	348	27215.388	2205.397	1752.603	9470955	9470955	CAF	0912-CAF-V2	2	5
1049	r17c20	0	NaN	NaN	NaN	NaN	NaN	CAF	0912-CAF-V2	2	5
1050	r18c20	2251	39808.887	2204.797	1971.151	89609805	89609805	CAF	0912-CAF-V2	2	5
1051	r19c20	1830	41438.754	2201.179	2082.852	75832920	75832920	CAF	0912-CAF-V2	2	5
1052	r20c20	1249	39708.951	2200.138	2193.25	49596480	49596480	CAF	0912-CAF-V2	2	5
1053	r21c20	3812	41016.804	2196.57	2303.506	156356055	156356055	CAF	0912-CAF-V2	2	5
1054	r22c20	3971	40014.066	2195.696	2415.443	158895855	158895855	CAF	0912-CAF-V2	2	5
1055	r23c20	0	NaN	NaN	NaN	NaN	NaN	CAF	0912-CAF-V2	2	5
1056	r24c20	505	30930.743	2191.462	2636.294	15620025	15620025	CAF	0912-CAF-V2	2	5
1057	r1c21	572	36456.976	2346.476	85.435	20853390	20853390	CAF	0912-CAF-V2	2	5
1058	r2c21	0	NaN	NaN	NaN	NaN	NaN	CAF	0912-CAF-V2	2	5
1059	r3c21	4104	41602.032	2343.288	309.452	170734740	170734740	CAF	0912-CAF-V2	2	5
1060	r4c21	3094	41062.995	2341.472	423.085	127048905	127048905	CAF	0912-CAF-V2	2	5
1061	r5c21	33	28250.909	2337.47	529.167	932280	932280	CAF	0912-CAF-V2	2	5
1062	r6c21	2396	42495.814	2336.927	646.48	101819970	101819970	CAF	0912-CAF-V2	2	5
1063	r7c21	2591	42306.773	2334.368	757.754	109616850	109616850	CAF	0912-CAF-V2	2	5
1064	r8c21	2925	42097.754	2332.982	869.27	123135930	123135930	CAF	0912-CAF-V2	2	5
1065	r9c21	2240	42069.877	2332.134	979.321	94236525	94236525	CAF	0912-CAF-V2	2	5
1066	r10c21	0	NaN	NaN	NaN	NaN	NaN	CAF	0912-CAF-V2	2	5
1067	r11c21	2910	42760.871	2327.721	1200.382	124434135	124434135	CAF	0912-CAF-V2	2	5
1068	r12c21	1026	39094.035	2325.497	1312.537	40110480	40110480	CAF	0912-CAF-V2	2	5
1069	r13c21	632	37588.695	2323.207	1422.323	23756055	23756055	CAF	0912-CAF-V2	2	5
1070	r14c21	0	NaN	NaN	NaN	NaN	NaN	CAF	0912-CAF-V2	2	5
1071	r15c21	5098	42787.329	2318.444	1643.237	218129805	218129805	CAF	0912-CAF-V2	2	5
1072	r16c21	2529	42277.669	2317.105	1755.011	106920225	106920225	CAF	0912-CAF-V2	2	5
1073	r17c21	0	NaN	NaN	NaN	NaN	NaN	CAF	0912-CAF-V2	2	5
1074	r18c21	3956	41335.784	2314.7	1973.42	163524360	163524360	CAF	0912-CAF-V2	2	5
1075	r19c21	430	33019.535	2313.149	2084.97	14198400	14198400	CAF	0912-CAF-V2	2	5
1076	r20c21	2304	41282.331	2310.295	2194.614	95114490	95114490	CAF	0912-CAF-V2	2	5
1077	r21c21	3903	40988.228	2308.328	2305.958	159977055	159977055	CAF	0912-CAF-V2	2	5
1078	r22c21	0	NaN	NaN	NaN	NaN	NaN	CAF	0912-CAF-V2	2	5
1079	r23c21	1824	38715.123	2303.891	2526.567	70616385	70616385	CAF	0912-CAF-V2	2	5
1080	r24c21	0	NaN	NaN	NaN	NaN	NaN	CAF	0912-CAF-V2	2	5
1081	r1c22	0	NaN	NaN	NaN	NaN	NaN	CAF	0912-CAF-V2	2	5
1082	r2c22	18	28021.667	2460.833	194.778	504390	504390	CAF	0912-CAF-V2	2	5
1083	r3c22	4754	41694.646	2455.339	311.626	198216345	198216345	CAF	0912-CAF-V2	2	5
1084	r4c22	0	NaN	NaN	NaN	NaN	NaN	CAF	0912-CAF-V2	2	5
1085	r5c22	2556	42276.326	2450.355	536.625	108058290	108058290	CAF	0912-CAF-V2	2	5
1086	r6c22	1560	43254.538	2448.813	648.099	67477080	67477080	CAF	0912-CAF-V2	2	5
1087	r7c22	0	NaN	NaN	NaN	NaN	NaN	CAF	0912-CAF-V2	2	5
1088	r8c22	3526	42758.712	2444.854	871.037	150767220	150767220	CAF	0912-CAF-V2	2	5
1089	r9c22	2334	42062.654	2443.701	980.141	98174235	98174235	CAF	0912-CAF-V2	2	5
1090	r10c22	1040	39752.538	2441.188	1091.203	41342640	41342640	CAF	0912-CAF-V2	2	5
1091	r11c22	704	37603.807	2438.126	1202.165	26473080	26473080	CAF	0912-CAF-V2	2	5
1092	r12c22	4549	43222.024	2436.992	1313.638	196616985	196616985	CAF	0912-CAF-V2	2	5
1093	r13c22	540	31517.056	2434.615	1423.119	17019210	17019210	CAF	0912-CAF-V2	2	5
1094	r14c22	3323	42177.752	2433.006	1534.792	140156670	140156670	CAF	0912-CAF-V2	2	5
1095	r15c22	662	35988.127	2430.897	1646.932	23824140	23824140	CAF	0912-CAF-V2	2	5
1096	r16c22	4200	42488.768	2428.151	1756.119	178452825	178452825	CAF	0912-CAF-V2	2	5
1097	r17c22	477	30825.063	2426.819	1865.374	14703555	14703555	CAF	0912-CAF-V2	2	5
1098	r18c22	941	39415.521	2426.082	1974.739	37090005	37090005	CAF	0912-CAF-V2	2	5
1099	r19c22	3256	42120.424	2423.23	2086.116	137144100	137144100	CAF	0912-CAF-V2	2	5
1100	r20c22	2336	40267.295	2420.372	2196.418	94064400	94064400	CAF	0912-CAF-V2	2	5
1101	r21c22	2686	40280.032	2419.363	2307.849	108192165	108192165	CAF	0912-CAF-V2	2	5
1102	r22c22	1402	39963.156	2417.192	2418.227	56028345	56028345	CAF	0912-CAF-V2	2	5
1103	r23c22	0	NaN	NaN	NaN	NaN	NaN	CAF	0912-CAF-V2	2	5
1104	r24c22	2151	39159.038	2411.858	2640.158	84231090	84231090	CAF	0912-CAF-V2	2	5
1105	r1c23	2829	38399.719	2570.576	88.612	108632805	108632805	CAF	0912-CAF-V2	2	5
1106	r2c23	2338	41526.39	2568.136	200.859	97088700	97088700	CAF	0912-CAF-V2	2	5
1107	r3c23	2195	42261.458	2567.231	313.571	92763900	92763900	CAF	0912-CAF-V2	2	5
1108	r4c23	618	34451.408	2564.903	423.743	21290970	21290970	CAF	0912-CAF-V2	2	5
1109	r5c23	1851	41161.216	2561.298	537.275	76189410	76189410	CAF	0912-CAF-V2	2	5
1110	r6c23	3376	41974.616	2560.259	650.121	141706305	141706305	CAF	0912-CAF-V2	2	5
1111	r7c23	0	NaN	NaN	NaN	NaN	NaN	CAF	0912-CAF-V2	2	5
1112	r8c23	0	NaN	NaN	NaN	NaN	NaN	CAF	0912-CAF-V2	2	5
1113	r9c23	3305	42242.582	2554.656	982.042	139611735	139611735	CAF	0912-CAF-V2	2	5
1114	r10c23	3664	42119.054	2552.273	1093.114	154324215	154324215	CAF	0912-CAF-V2	2	5
1115	r11c23	1356	41424.148	2549.991	1204.33	56171145	56171145	CAF	0912-CAF-V2	2	5
1116	r12c23	511	36314.295	2544.498	1321.586	18556605	18556605	CAF	0912-CAF-V2	2	5
1117	r13c23	0	NaN	NaN	NaN	NaN	NaN	CAF	0912-CAF-V2	2	5
1118	r14c23	1051	39810.814	2543.675	1536.784	41841165	41841165	CAF	0912-CAF-V2	2	5
1119	r15c23	3172	40725.638	2541.476	1647.327	129181725	129181725	CAF	0912-CAF-V2	2	5
1120	r16c23	2671	42347.376	2539.545	1758.378	113109840	113109840	CAF	0912-CAF-V2	2	5
1121	r17c23	2679	42207.592	2538.248	1867.054	113074140	113074140	CAF	0912-CAF-V2	2	5
1122	r18c23	1026	39266.52	2535.905	1977.47	40287450	40287450	CAF	0912-CAF-V2	2	5
1123	r19c23	1524	40001.87	2534.614	2087.47	60962850	60962850	CAF	0912-CAF-V2	2	5
1124	r20c23	2617	41127.203	2532.635	2199.2	107629890	107629890	CAF	0912-CAF-V2	2	5
1125	r21c23	0	NaN	NaN	NaN	NaN	NaN	CAF	0912-CAF-V2	2	5
1126	r22c23	3779	41546.511	2527.804	2419.896	157004265	157004265	CAF	0912-CAF-V2	2	5
1127	r23c23	0	NaN	NaN	NaN	NaN	NaN	CAF	0912-CAF-V2	2	5
1128	r24c23	4276	40745.613	2522.352	2641.286	174228240	174228240	CAF	0912-CAF-V2	2	5
1129	r1c24	3260	41638.137	2681.925	90.774	135740325	135740325	CAF	0912-CAF-V2	2	5
1130	r2c24	676	36003.284	2676.317	204.873	24338220	24338220	CAF	0912-CAF-V2	2	5
1131	r3c24	3166	40531.871	2677.421	315.726	128323905	128323905	CAF	0912-CAF-V2	2	5
1132	r4c24	699	38244.163	2674.765	427.025	26732670	26732670	CAF	0912-CAF-V2	2	5
1133	r5c24	0	NaN	NaN	NaN	NaN	NaN	CAF	0912-CAF-V2	2	5
1134	r6c24	2664	42446.492	2670.462	651.788	113077455	113077455	CAF	0912-CAF-V2	2	5
1135	r7c24	3447	41566.849	2669.218	763.192	143280930	143280930	CAF	0912-CAF-V2	2	5
1136	r8c24	3157	42757.369	2666.429	875.278	134985015	134985015	CAF	0912-CAF-V2	2	5
1137	r9c24	1596	39999.211	2665.216	984.345	63838740	63838740	CAF	0912-CAF-V2	2	5
1138	r10c24	789	36268.821	2663.122	1095.561	28616100	28616100	CAF	0912-CAF-V2	2	5
1139	r11c24	3940	41201.269	2660.502	1206.34	162333000	162333000	CAF	0912-CAF-V2	2	5
1140	r12c24	3512	40989.507	2658.144	1317.059	143955150	143955150	CAF	0912-CAF-V2	2	5
1141	r13c24	0	NaN	NaN	NaN	NaN	NaN	CAF	0912-CAF-V2	2	5
1142	r14c24	3405	40149.357	2655.339	1537.863	136708560	136708560	CAF	0912-CAF-V2	2	5
1143	r15c24	3654	39887.82	2653.118	1649.652	145750095	145750095	CAF	0912-CAF-V2	2	5
1144	r16c24	405	28826.963	2649.826	1761.236	11674920	11674920	CAF	0912-CAF-V2	2	5
1145	r17c24	2964	41364.631	2648.055	1869.549	122604765	122604765	CAF	0912-CAF-V2	2	5
1146	r18c24	1164	39269.124	2645.663	1979.337	45709260	45709260	CAF	0912-CAF-V2	2	5
1147	r19c24	3720	40949.298	2644.467	2090.434	152331390	152331390	CAF	0912-CAF-V2	2	5
1148	r20c24	384	29672.969	2641.539	2201.539	11394420	11394420	CAF	0912-CAF-V2	2	5
1149	r21c24	0	NaN	NaN	NaN	NaN	NaN	CAF	0912-CAF-V2	2	5
1150	r22c24	1652	40102.455	2637.639	2422.294	66249255	66249255	CAF	0912-CAF-V2	2	5
1151	r23c24	3514	40306.328	2636.647	2532.693	141636435	141636435	CAF	0912-CAF-V2	2	5
1152	r24c24	2831	37878.354	2634.9	2643.819	107233620	107233620	CAF	0912-CAF-V2	2	5
1153	r1c1	4676	34030.175	81.665	48.93	159125100	159125100	COP	0912-COP-V1	1	5
1154	r2c1	5509	35009.292	78.386	166.605	192866190	192866190	COP	0912-COP-V1	1	5
1155	r3c1	0	NaN	NaN	NaN	NaN	NaN	COP	0912-COP-V1	1	5
1156	r4c1	0	NaN	NaN	NaN	NaN	NaN	COP	0912-COP-V1	1	5
1157	r5c1	4561	35223.378	80.25	503.191	160653825	160653825	COP	0912-COP-V1	1	5
1158	r6c1	7019	36000.194	80.173	617.144	252685365	252685365	COP	0912-COP-V1	1	5
1159	r7c1	1469	34344.629	81.451	728.1	50452260	50452260	COP	0912-COP-V1	1	5
1160	r8c1	1887	34542.838	86.647	843.505	65182335	65182335	COP	0912-COP-V1	1	5
1161	r9c1	5185	34539.689	78.112	952.244	179088285	179088285	COP	0912-COP-V1	1	5
1162	r10c1	2864	37330.967	79.807	1065.073	106915890	106915890	COP	0912-COP-V1	1	5
1163	r11c1	0	NaN	NaN	NaN	NaN	NaN	COP	0912-COP-V1	1	5
1164	r12c1	0	NaN	NaN	NaN	NaN	NaN	COP	0912-COP-V1	1	5
1165	r13c1	5824	36106.362	78.767	1394.318	210283455	210283455	COP	0912-COP-V1	1	5
1166	r14c1	1989	34308.077	81.04	1511.188	68238765	68238765	COP	0912-COP-V1	1	5
1167	r15c1	5880	36996.51	78.292	1622.606	217539480	217539480	COP	0912-COP-V1	1	5
1168	r16c1	2103	35052.254	72.399	1732.099	73714890	73714890	COP	0912-COP-V1	1	5
1169	r17c1	4260	34685.327	75.865	1841.257	147759495	147759495	COP	0912-COP-V1	1	5
1170	r18c1	2964	37535.931	77.258	1953.849	111256500	111256500	COP	0912-COP-V1	1	5
1171	r19c1	0	NaN	NaN	NaN	NaN	NaN	COP	0912-COP-V1	1	5
1172	r20c1	0	NaN	NaN	NaN	NaN	NaN	COP	0912-COP-V1	1	5
1173	r21c1	3636	33973.42	75.04	2285.452	123527355	123527355	COP	0912-COP-V1	1	5
1174	r22c1	2509	34898.412	76.297	2399.416	87560115	87560115	COP	0912-COP-V1	1	5
1175	r23c1	4190	35468.553	74.198	2508.892	148613235	148613235	COP	0912-COP-V1	1	5
1176	r24c1	7867	34560.685	71.343	2621.004	271888905	271888905	COP	0912-COP-V1	1	5
1177	r1c2	3175	35932.03	191.641	54.279	114084195	114084195	COP	0912-COP-V1	1	5
1178	r2c2	2758	34696.735	194.185	166.698	95693595	95693595	COP	0912-COP-V1	1	5
1179	r3c2	6314	36046.879	193.643	279.625	227599995	227599995	COP	0912-COP-V1	1	5
1180	r4c2	6641	35447.918	192.269	392.523	235409625	235409625	COP	0912-COP-V1	1	5
1181	r5c2	3815	37014.837	194.936	505.542	141211605	141211605	COP	0912-COP-V1	1	5
1182	r6c2	3640	35623.22	195.18	618.465	129668520	129668520	COP	0912-COP-V1	1	5
1183	r7c2	4454	37291.489	193.21	731.186	166096290	166096290	COP	0912-COP-V1	1	5
1184	r8c2	6765	37634.155	193.164	842.554	254595060	254595060	COP	0912-COP-V1	1	5
1185	r9c2	4195	36776.471	196.316	953.592	154277295	154277295	COP	0912-COP-V1	1	5
1186	r10c2	2871	37256.735	194.506	1063.921	106964085	106964085	COP	0912-COP-V1	1	5
1187	r11c2	5229	37862.501	194.743	1176.792	197983020	197983020	COP	0912-COP-V1	1	5
1188	r12c2	6777	37890.961	194.095	1287.507	256787040	256787040	COP	0912-COP-V1	1	5
1189	r13c2	2877	38208.785	195.438	1399.307	109926675	109926675	COP	0912-COP-V1	1	5
1190	r14c2	6884	37547.009	191.802	1510.445	258473610	258473610	COP	0912-COP-V1	1	5
1191	r15c2	3385	37745.047	194.104	1622.144	127766985	127766985	COP	0912-COP-V1	1	5
1192	r16c2	3751	37362.973	192.229	1732.849	140148510	140148510	COP	0912-COP-V1	1	5
1193	r17c2	2884	35179.832	193.574	1843.759	101458635	101458635	COP	0912-COP-V1	1	5
1194	r18c2	5432	38461.999	192.239	1953.405	208925580	208925580	COP	0912-COP-V1	1	5
1195	r19c2	4409	36975.289	191.498	2066.337	163024050	163024050	COP	0912-COP-V1	1	5
1196	r20c2	0	NaN	NaN	NaN	NaN	NaN	COP	0912-COP-V1	1	5
1197	r21c2	2876	35284.073	188.898	2288.257	101476995	101476995	COP	0912-COP-V1	1	5
1198	r22c2	6029	35563.681	186.299	2398.919	214413435	214413435	COP	0912-COP-V1	1	5
1199	r23c2	1788	35747.492	186.875	2509.866	63916515	63916515	COP	0912-COP-V1	1	5
1200	r24c2	5322	34823.743	186.781	2623.102	185331960	185331960	COP	0912-COP-V1	1	5
1201	r1c3	4886	36598.554	307.521	52.554	178820535	178820535	COP	0912-COP-V1	1	5
1202	r2c3	4564	35216.707	308.972	168.042	160729050	160729050	COP	0912-COP-V1	1	5
1203	r3c3	0	NaN	NaN	NaN	NaN	NaN	COP	0912-COP-V1	1	5
1204	r4c3	4981	34293.328	308.233	394.934	170815065	170815065	COP	0912-COP-V1	1	5
1205	r5c3	2499	37729.49	309.025	507.823	94285995	94285995	COP	0912-COP-V1	1	5
1206	r6c3	4141	38030.778	308.028	619.498	157485450	157485450	COP	0912-COP-V1	1	5
1207	r7c3	4009	36171.2	308.669	731.261	145010340	145010340	COP	0912-COP-V1	1	5
1208	r8c3	6612	38377.963	308.361	844.768	253755090	253755090	COP	0912-COP-V1	1	5
1209	r9c3	4206	38924.483	309.43	955.467	163716375	163716375	COP	0912-COP-V1	1	5
1210	r10c3	0	NaN	NaN	NaN	NaN	NaN	COP	0912-COP-V1	1	5
1211	r11c3	4544	37056.147	309.471	1178.148	168383130	168383130	COP	0912-COP-V1	1	5
1212	r12c3	3617	38248.237	212.443	1286.578	138343875	138343875	COP	0912-COP-V1	1	5
1213	r13c3	0	NaN	NaN	NaN	NaN	NaN	COP	0912-COP-V1	1	5
1214	r14c3	4882	37315.714	307.391	1511.772	182175315	182175315	COP	0912-COP-V1	1	5
1215	r15c3	4473	38963.863	306.414	1624.228	174285360	174285360	COP	0912-COP-V1	1	5
1216	r16c3	0	NaN	NaN	NaN	NaN	NaN	COP	0912-COP-V1	1	5
1217	r17c3	6974	40060.668	305.875	1842.008	279383100	279383100	COP	0912-COP-V1	1	5
1218	r18c3	4288	35832.912	305.376	1954.618	153651525	153651525	COP	0912-COP-V1	1	5
1219	r19c3	1547	34185.824	304.227	2066.631	52885470	52885470	COP	0912-COP-V1	1	5
1220	r20c3	4079	36185.494	302.239	2177.523	147600630	147600630	COP	0912-COP-V1	1	5
1221	r21c3	3546	35896.967	301.715	2287.792	127290645	127290645	COP	0912-COP-V1	1	5
1222	r22c3	2979	36782.659	301.149	2399.765	109575540	109575540	COP	0912-COP-V1	1	5
1223	r23c3	5256	35350.782	300.562	2510.932	185803710	185803710	COP	0912-COP-V1	1	5
1224	r24c3	5903	35400.506	299.092	2623.535	208969185	208969185	COP	0912-COP-V1	1	5
1225	r1c4	4263	36862.544	421.847	56.084	157145025	157145025	COP	0912-COP-V1	1	5
1226	r2c4	6257	36529.84	421.82	170.159	228567210	228567210	COP	0912-COP-V1	1	5
1227	r3c4	2341	35042.947	421.857	282.941	82035540	82035540	COP	0912-COP-V1	1	5
1228	r4c4	5168	36444.967	423.543	395.63	188347590	188347590	COP	0912-COP-V1	1	5
1229	r5c4	4203	37834.95	422.008	507.764	159020295	159020295	COP	0912-COP-V1	1	5
1230	r6c4	4940	37654.518	422.4	621.378	186013320	186013320	COP	0912-COP-V1	1	5
1231	r7c4	4601	37640.184	422.131	733.259	173182485	173182485	COP	0912-COP-V1	1	5
1232	r8c4	2485	35364.652	422.214	845.519	87881160	87881160	COP	0912-COP-V1	1	5
1233	r9c4	4318	37463.976	422.341	954.904	161769450	161769450	COP	0912-COP-V1	1	5
1234	r10c4	5019	37398.527	420.869	1067.259	187703205	187703205	COP	0912-COP-V1	1	5
1235	r11c4	6083	37692.798	419.825	1178.695	229285290	229285290	COP	0912-COP-V1	1	5
1236	r12c4	2925	38674.913	420.107	1290.73	113124120	113124120	COP	0912-COP-V1	1	5
1237	r13c4	7028	38995.77	420.269	1401.255	274062270	274062270	COP	0912-COP-V1	1	5
1238	r14c4	6021	39231.418	420.699	1513.421	236212365	236212365	COP	0912-COP-V1	1	5
1239	r15c4	2423	36912.802	419.041	1623.921	89439720	89439720	COP	0912-COP-V1	1	5
1240	r16c4	2828	36233.624	418.08	1735.258	102468690	102468690	COP	0912-COP-V1	1	5
1241	r17c4	2202	38102.119	418.49	1844.967	83900865	83900865	COP	0912-COP-V1	1	5
1242	r18c4	6286	38684.628	417.337	1954.806	243171570	243171570	COP	0912-COP-V1	1	5
1243	r19c4	4418	37310.517	415.543	2066.299	164837865	164837865	COP	0912-COP-V1	1	5
1244	r20c4	2167	35936.878	415.689	2177.07	77875215	77875215	COP	0912-COP-V1	1	5
1245	r21c4	5376	36566.459	414.091	2288.481	196581285	196581285	COP	0912-COP-V1	1	5
1246	r22c4	2385	35356.258	413.623	2400.503	84324675	84324675	COP	0912-COP-V1	1	5
1247	r23c4	2425	34680.315	412.94	2511.241	84099765	84099765	COP	0912-COP-V1	1	5
1248	r24c4	4328	36244.173	412.976	2622.526	156864780	156864780	COP	0912-COP-V1	1	5
1249	r1c5	6669	36610.261	535.545	56.844	244153830	244153830	COP	0912-COP-V1	1	5
1250	r2c5	4875	35708.735	536.339	171.761	174080085	174080085	COP	0912-COP-V1	1	5
1251	r3c5	2823	37699.442	535.745	285.103	106425525	106425525	COP	0912-COP-V1	1	5
1252	r4c5	0	NaN	NaN	NaN	NaN	NaN	COP	0912-COP-V1	1	5
1253	r5c5	1304	34497.745	532.91	514.226	44985060	44985060	COP	0912-COP-V1	1	5
1254	r6c5	6733	38334.344	537.407	621.865	258105135	258105135	COP	0912-COP-V1	1	5
1255	r7c5	5040	38459.464	534.584	734.925	193835700	193835700	COP	0912-COP-V1	1	5
1256	r8c5	3929	39063.352	535.113	846.425	153479910	153479910	COP	0912-COP-V1	1	5
1257	r9c5	2373	38003.812	534.436	955.57	90183045	90183045	COP	0912-COP-V1	1	5
1258	r10c5	6479	37448.2	535.408	1067.779	242626890	242626890	COP	0912-COP-V1	1	5
1259	r11c5	2853	38031.199	533.952	1179.863	108503010	108503010	COP	0912-COP-V1	1	5
1260	r12c5	5340	37796.778	533.468	1292.449	201834795	201834795	COP	0912-COP-V1	1	5
1261	r13c5	3811	39487.864	438.688	1401.617	150488250	150488250	COP	0912-COP-V1	1	5
1262	r14c5	3589	39526.634	435.676	1512.93	141861090	141861090	COP	0912-COP-V1	1	5
1263	r15c5	4274	38476.004	531.4	1624.764	164446440	164446440	COP	0912-COP-V1	1	5
1264	r16c5	2536	38126.019	530.996	1735.401	96687585	96687585	COP	0912-COP-V1	1	5
1265	r17c5	2246	37574.012	531.016	1845.065	84391230	84391230	COP	0912-COP-V1	1	5
1266	r18c5	4760	38158.554	531.282	1955.593	181634715	181634715	COP	0912-COP-V1	1	5
1267	r19c5	6157	37651.328	528.214	2067.661	231819225	231819225	COP	0912-COP-V1	1	5
1268	r20c5	2872	36274.194	528.49	2178.258	104179485	104179485	COP	0912-COP-V1	1	5
1269	r21c5	7287	37960.881	525.682	2290.162	276620940	276620940	COP	0912-COP-V1	1	5
1270	r22c5	5704	36493.209	526.303	2401.125	208157265	208157265	COP	0912-COP-V1	1	5
1271	r23c5	2298	34029.184	523.871	2510.362	78199065	78199065	COP	0912-COP-V1	1	5
1272	r24c5	649	28725.416	522.09	2623.36	18642795	18642795	COP	0912-COP-V1	1	5
1273	r1c6	5689	36272.887	649.714	58.531	206356455	206356455	COP	0912-COP-V1	1	5
1274	r2c6	3879	36933.585	648.593	172.553	143265375	143265375	COP	0912-COP-V1	1	5
1275	r3c6	0	NaN	NaN	NaN	NaN	NaN	COP	0912-COP-V1	1	5
1276	r4c6	6803	36986.283	648.195	398.659	251617680	251617680	COP	0912-COP-V1	1	5
1277	r5c6	3099	37303.727	647.778	512.117	115604250	115604250	COP	0912-COP-V1	1	5
1278	r6c6	3598	39038.459	555.211	620.023	140460375	140460375	COP	0912-COP-V1	1	5
1279	r7c6	5087	37349.204	648.271	735.586	189995400	189995400	COP	0912-COP-V1	1	5
1280	r8c6	5272	39702.271	647.591	849.692	209310375	209310375	COP	0912-COP-V1	1	5
1281	r9c6	0	NaN	NaN	NaN	NaN	NaN	COP	0912-COP-V1	1	5
1282	r10c6	1867	38208.615	652.98	1065.362	71335485	71335485	COP	0912-COP-V1	1	5
1283	r11c6	4651	38663.724	646.958	1180.498	179824980	179824980	COP	0912-COP-V1	1	5
1284	r12c6	4761	36285.734	645.376	1292.572	172756380	172756380	COP	0912-COP-V1	1	5
1285	r13c6	5548	39384.033	643.988	1405.826	218502615	218502615	COP	0912-COP-V1	1	5
1286	r14c6	906	36787.268	643.511	1513.439	33329265	33329265	COP	0912-COP-V1	1	5
1287	r15c6	3558	37656.792	644.298	1625.039	133982865	133982865	COP	0912-COP-V1	1	5
1288	r16c6	5230	40365.135	642.129	1736.73	211109655	211109655	COP	0912-COP-V1	1	5
1289	r17c6	2971	37905.737	643.851	1845.227	112617945	112617945	COP	0912-COP-V1	1	5
1290	r18c6	4950	38780.915	641.771	1956.193	191965530	191965530	COP	0912-COP-V1	1	5
1291	r19c6	3877	36914.095	642.011	2067.459	143115945	143115945	COP	0912-COP-V1	1	5
1292	r20c6	2710	35579.557	640.631	2178.451	96420600	96420600	COP	0912-COP-V1	1	5
1293	r21c6	3276	37655.934	638.623	2290.279	123360840	123360840	COP	0912-COP-V1	1	5
1294	r22c6	4588	36631.573	637.945	2401.606	168065655	168065655	COP	0912-COP-V1	1	5
1295	r23c6	3627	32730.554	637.104	2512.167	118713720	118713720	COP	0912-COP-V1	1	5
1296	r24c6	7391	36133.2	635.326	2625.542	267060480	267060480	COP	0912-COP-V1	1	5
1297	r1c7	3641	35358.646	761.988	60.175	128740830	128740830	COP	0912-COP-V1	1	5
1298	r2c7	6989	36971.57	762.317	175.013	258394305	258394305	COP	0912-COP-V1	1	5
1299	r3c7	5014	36426.603	761.409	287.769	182642985	182642985	COP	0912-COP-V1	1	5
1300	r4c7	0	NaN	NaN	NaN	NaN	NaN	COP	0912-COP-V1	1	5
1301	r5c7	6089	38593.867	760.706	513.275	234998055	234998055	COP	0912-COP-V1	1	5
1302	r6c7	2855	37366.03	759.903	625.455	106680015	106680015	COP	0912-COP-V1	1	5
1303	r7c7	5041	37771.16	760.101	737.547	190404420	190404420	COP	0912-COP-V1	1	5
1304	r8c7	3466	38667.447	759.405	850.276	134021370	134021370	COP	0912-COP-V1	1	5
1305	r9c7	0	NaN	NaN	NaN	NaN	NaN	COP	0912-COP-V1	1	5
1306	r10c7	6168	38933.679	758.921	1068.861	240142935	240142935	COP	0912-COP-V1	1	5
1307	r11c7	4059	38579.76	758.665	1182.133	156595245	156595245	COP	0912-COP-V1	1	5
1308	r12c7	5101	37403.816	758.181	1293.999	190796865	190796865	COP	0912-COP-V1	1	5
1309	r13c7	5751	37352.822	757.023	1405.2	214816080	214816080	COP	0912-COP-V1	1	5
1310	r14c7	4087	39261.265	754.247	1516.786	160460790	160460790	COP	0912-COP-V1	1	5
1311	r15c7	2448	38901.25	756.337	1628.172	95230260	95230260	COP	0912-COP-V1	1	5
1312	r16c7	2777	37957.351	757.714	1735.349	105407565	105407565	COP	0912-COP-V1	1	5
1313	r17c7	3449	38906.242	756.158	1846.961	134187630	134187630	COP	0912-COP-V1	1	5
1314	r18c7	3784	38162.394	754.001	1957.824	144406500	144406500	COP	0912-COP-V1	1	5
1315	r19c7	4238	37560.513	753.837	2068.383	159181455	159181455	COP	0912-COP-V1	1	5
1316	r20c7	4280	37886.029	751.735	2180.535	162152205	162152205	COP	0912-COP-V1	1	5
1317	r21c7	2493	35619.398	750.869	2290.514	88799160	88799160	COP	0912-COP-V1	1	5
1318	r22c7	3450	36307.048	749.374	2401.887	125259315	125259315	COP	0912-COP-V1	1	5
1319	r23c7	3821	35570.198	748.4	2514.102	135913725	135913725	COP	0912-COP-V1	1	5
1320	r24c7	1761	34801.925	743.124	2625.428	61286190	61286190	COP	0912-COP-V1	1	5
1321	r1c8	0	NaN	NaN	NaN	NaN	NaN	COP	0912-COP-V1	1	5
1322	r2c8	0	NaN	NaN	NaN	NaN	NaN	COP	0912-COP-V1	1	5
1323	r3c8	2932	37559.1	871.566	291.749	110123280	110123280	COP	0912-COP-V1	1	5
1324	r4c8	3575	37881.659	873.305	402.028	135426930	135426930	COP	0912-COP-V1	1	5
1325	r5c8	4574	38818.983	873.013	514.331	177558030	177558030	COP	0912-COP-V1	1	5
1326	r6c8	0	NaN	NaN	NaN	NaN	NaN	COP	0912-COP-V1	1	5
1327	r7c8	4781	37827.311	872.267	737.873	180852375	180852375	COP	0912-COP-V1	1	5
1328	r8c8	5850	39455.779	871.754	852.364	230816310	230816310	COP	0912-COP-V1	1	5
1329	r9c8	3560	41602.39	869.626	865.908	148104510	148104510	COP	0912-COP-V1	1	5
1330	r10c8	5687	38338.916	872.097	1070.833	218033415	218033415	COP	0912-COP-V1	1	5
1331	r11c8	5422	39592.254	871.083	1183.398	214669200	214669200	COP	0912-COP-V1	1	5
1332	r12c8	1933	36876.324	870.866	1293.647	71281935	71281935	COP	0912-COP-V1	1	5
1333	r13c8	4151	39838.544	868.951	1405.284	165369795	165369795	COP	0912-COP-V1	1	5
1334	r14c8	6195	38472.07	868.338	1518.098	238334475	238334475	COP	0912-COP-V1	1	5
1335	r15c8	0	NaN	NaN	NaN	NaN	NaN	COP	0912-COP-V1	1	5
1336	r16c8	2604	38858.318	867.404	1738.077	101187060	101187060	COP	0912-COP-V1	1	5
1337	r17c8	5103	39112.743	866.64	1847.461	199592325	199592325	COP	0912-COP-V1	1	5
1338	r18c8	3330	35906.833	866.577	1958.996	119569755	119569755	COP	0912-COP-V1	1	5
1339	r19c8	1556	38123.483	864.882	2069.582	59320140	59320140	COP	0912-COP-V1	1	5
1340	r20c8	5850	38563.323	864.092	2180.565	225595440	225595440	COP	0912-COP-V1	1	5
1341	r21c8	4505	36861.453	863.211	2290.885	166060845	166060845	COP	0912-COP-V1	1	5
1342	r22c8	4655	37186.669	861.56	2402.166	173103945	173103945	COP	0912-COP-V1	1	5
1343	r23c8	2122	35983.12	860.941	2513.429	76356180	76356180	COP	0912-COP-V1	1	5
1344	r24c8	4492	33156.415	857.593	2626.501	148938615	148938615	COP	0912-COP-V1	1	5
1345	r1c9	7091	37491.149	986.293	63.812	265849740	265849740	COP	0912-COP-V1	1	5
1346	r2c9	5248	37847.53	986.365	177.934	198623835	198623835	COP	0912-COP-V1	1	5
1347	r3c9	3458	34760.674	986.337	291.542	120202410	120202410	COP	0912-COP-V1	1	5
1348	r4c9	2985	38172.005	986.803	404.616	113943435	113943435	COP	0912-COP-V1	1	5
1349	r5c9	4402	37059.575	984.648	517.004	163136250	163136250	COP	0912-COP-V1	1	5
1350	r6c9	1950	37923.338	984.443	628.009	73950510	73950510	COP	0912-COP-V1	1	5
1351	r7c9	4298	37021.218	983.882	739.801	159117195	159117195	COP	0912-COP-V1	1	5
1352	r8c9	5132	39312.086	983.857	853.308	201749625	201749625	COP	0912-COP-V1	1	5
1353	r9c9	0	NaN	NaN	NaN	NaN	NaN	COP	0912-COP-V1	1	5
1354	r10c9	3259	37079.77	984.452	1072.145	120842970	120842970	COP	0912-COP-V1	1	5
1355	r11c9	6325	39524.395	985.002	1183.935	249991800	249991800	COP	0912-COP-V1	1	5
1356	r12c9	5857	38382.267	982.603	1296.66	224804940	224804940	COP	0912-COP-V1	1	5
1357	r13c9	3008	39467.608	981.621	1406.787	118718565	118718565	COP	0912-COP-V1	1	5
1358	r14c9	5905	37911.353	980.797	1518.643	223866540	223866540	COP	0912-COP-V1	1	5
1359	r15c9	1810	38888.204	979.483	1628.017	70387650	70387650	COP	0912-COP-V1	1	5
1360	r16c9	5505	39106.763	978.228	1740.033	215282730	215282730	COP	0912-COP-V1	1	5
1361	r17c9	1929	36147.605	978.262	1849.12	69728730	69728730	COP	0912-COP-V1	1	5
1362	r18c9	6105	38649.103	977.944	1959.33	235952775	235952775	COP	0912-COP-V1	1	5
1363	r19c9	2783	38752.028	976.072	2070.886	107846895	107846895	COP	0912-COP-V1	1	5
1364	r20c9	5909	37850.691	976.53	2181.521	223659735	223659735	COP	0912-COP-V1	1	5
1365	r21c9	1409	36417.764	975.319	2290.998	51312630	51312630	COP	0912-COP-V1	1	5
1366	r22c9	6243	37468.049	973.975	2403.191	233913030	233913030	COP	0912-COP-V1	1	5
1367	r23c9	3969	36752.445	971.978	2513.508	145870455	145870455	COP	0912-COP-V1	1	5
1368	r24c9	4446	34520.152	969.414	2626.214	153476595	153476595	COP	0912-COP-V1	1	5
1369	r1c10	5702	37179.465	1099.793	66.375	211997310	211997310	COP	0912-COP-V1	1	5
1370	r2c10	4036	36535.763	1100.332	180.333	147458340	147458340	COP	0912-COP-V1	1	5
1371	r3c10	2464	36382.622	1097.521	295.008	89646780	89646780	COP	0912-COP-V1	1	5
1372	r4c10	5227	39531.83	1099.115	404.961	206632875	206632875	COP	0912-COP-V1	1	5
1373	r5c10	3244	38779.023	1097.309	517.546	125799150	125799150	COP	0912-COP-V1	1	5
1374	r6c10	4814	38122.341	1097.461	630.05	183520950	183520950	COP	0912-COP-V1	1	5
1375	r7c10	5668	38329.316	1097.331	742.395	217250565	217250565	COP	0912-COP-V1	1	5
1376	r8c10	2745	38544.016	1096.548	853.652	105803325	105803325	COP	0912-COP-V1	1	5
1377	r9c10	4367	39455.279	1096.172	963.78	172301205	172301205	COP	0912-COP-V1	1	5
1378	r10c10	0	NaN	NaN	NaN	NaN	NaN	COP	0912-COP-V1	1	5
1379	r11c10	3756	40015.99	1000.354	1182.944	150300060	150300060	COP	0912-COP-V1	1	5
1380	r12c10	3968	37649.131	1094.208	1297.063	149391750	149391750	COP	0912-COP-V1	1	5
1381	r13c10	0	NaN	NaN	NaN	NaN	NaN	COP	0912-COP-V1	1	5
1382	r14c10	2303	36793.743	1091.291	1519.514	84735990	84735990	COP	0912-COP-V1	1	5
1383	r15c10	4043	40374.58	1091.42	1629.97	163234425	163234425	COP	0912-COP-V1	1	5
1384	r16c10	2566	38250	1090.174	1741.306	98149500	98149500	COP	0912-COP-V1	1	5
1385	r17c10	4473	38248.176	1090.418	1849.814	171084090	171084090	COP	0912-COP-V1	1	5
1386	r18c10	3825	39624.933	991.663	1959.022	151565370	151565370	COP	0912-COP-V1	1	5
1387	r19c10	4424	37286.142	1088.494	2070.95	164953890	164953890	COP	0912-COP-V1	1	5
1388	r20c10	2533	36966.544	1086.714	2180.823	93636255	93636255	COP	0912-COP-V1	1	5
1389	r21c10	0	NaN	NaN	NaN	NaN	NaN	COP	0912-COP-V1	1	5
1390	r22c10	2817	38393.206	1084.319	2403.248	108153660	108153660	COP	0912-COP-V1	1	5
1391	r23c10	0	NaN	NaN	NaN	NaN	NaN	COP	0912-COP-V1	1	5
1392	r24c10	7250	34313.292	1082.655	2627.581	248771370	248771370	COP	0912-COP-V1	1	5
1393	r1c11	6324	37697.298	1212.902	67.054	238397715	238397715	COP	0912-COP-V1	1	5
1394	r2c11	1950	36855.346	1213.114	183.298	71867925	71867925	COP	0912-COP-V1	1	5
1395	r3c11	5913	37928.846	1211.657	293.757	224273265	224273265	COP	0912-COP-V1	1	5
1396	r4c11	2812	36261.417	1210.687	406.983	101967105	101967105	COP	0912-COP-V1	1	5
1397	r5c11	5813	39161.648	1209.978	519.444	227646660	227646660	COP	0912-COP-V1	1	5
1398	r6c11	2645	39112.951	1209.119	630.785	103453755	103453755	COP	0912-COP-V1	1	5
1399	r7c11	1447	37222.422	1209.016	743.065	53860845	53860845	COP	0912-COP-V1	1	5
1400	r8c11	5814	39287.237	1208.269	854.955	228415995	228415995	COP	0912-COP-V1	1	5
1401	r9c11	3953	39643.953	1207.864	964.491	156712545	156712545	COP	0912-COP-V1	1	5
1402	r10c11	6004	39969.976	1206.709	1076.544	239979735	239979735	COP	0912-COP-V1	1	5
1403	r11c11	0	NaN	NaN	NaN	NaN	NaN	COP	0912-COP-V1	1	5
1404	r12c11	4904	40131.457	1205.07	1298.671	196804665	196804665	COP	0912-COP-V1	1	5
1405	r13c11	0	NaN	NaN	NaN	NaN	NaN	COP	0912-COP-V1	1	5
1406	r14c11	5706	40392.474	1203.172	1519.369	230479455	230479455	COP	0912-COP-V1	1	5
1407	r15c11	4488	36076.875	1201.729	1631.305	161913015	161913015	COP	0912-COP-V1	1	5
1408	r16c11	2188	36425.491	1201.532	1742.824	79698975	79698975	COP	0912-COP-V1	1	5
1409	r17c11	0	NaN	NaN	NaN	NaN	NaN	COP	0912-COP-V1	1	5
1410	r18c11	4942	36459.324	1199.521	1961.205	180181980	180181980	COP	0912-COP-V1	1	5
1411	r19c11	4821	39840.986	1199.052	2072.745	192073395	192073395	COP	0912-COP-V1	1	5
1412	r20c11	0	NaN	NaN	NaN	NaN	NaN	COP	0912-COP-V1	1	5
1413	r21c11	5800	38471.938	1196.444	2293.108	223137240	223137240	COP	0912-COP-V1	1	5
1414	r22c11	3058	36402.209	1195.286	2404.647	111317955	111317955	COP	0912-COP-V1	1	5
1415	r23c11	2676	36625.28	1194.761	2514.801	98009250	98009250	COP	0912-COP-V1	1	5
1416	r24c11	4568	35451.755	1194.049	2626.928	161943615	161943615	COP	0912-COP-V1	1	5
1417	r1c12	7726	36699.372	1325.564	68.651	283539345	283539345	COP	0912-COP-V1	1	5
1418	r2c12	1032	36126.483	1324.392	183.222	37282530	37282530	COP	0912-COP-V1	1	5
1419	r3c12	3571	38599.259	1323.358	295.51	137837955	137837955	COP	0912-COP-V1	1	5
1420	r4c12	6833	39087.324	1324.485	407.891	267083685	267083685	COP	0912-COP-V1	1	5
1421	r5c12	5818	38690.136	1322.534	520.381	225099210	225099210	COP	0912-COP-V1	1	5
1422	r6c12	4216	38768.226	1321.62	633.382	163446840	163446840	COP	0912-COP-V1	1	5
1423	r7c12	4400	38467.445	1320.889	744.65	169256760	169256760	COP	0912-COP-V1	1	5
1424	r8c12	1900	38347.034	1319.949	855.966	72859365	72859365	COP	0912-COP-V1	1	5
1425	r9c12	3315	38877.231	1319.956	966.014	128878020	128878020	COP	0912-COP-V1	1	5
1426	r10c12	3167	36967.029	1318.363	1076.655	117074580	117074580	COP	0912-COP-V1	1	5
1427	r11c12	5058	40088.188	1317.163	1188.569	202766055	202766055	COP	0912-COP-V1	1	5
1428	r12c12	3777	38925.544	1316.798	1299.917	147021780	147021780	COP	0912-COP-V1	1	5
1429	r13c12	6681	38462.595	1316.047	1410.548	256968600	256968600	COP	0912-COP-V1	1	5
1430	r14c12	2158	37446.242	1314.002	1521.91	80808990	80808990	COP	0912-COP-V1	1	5
1431	r15c12	1947	38577.165	1313.834	1632.133	75109740	75109740	COP	0912-COP-V1	1	5
1432	r16c12	6687	39377.003	1312.713	1742.872	263314020	263314020	COP	0912-COP-V1	1	5
1433	r17c12	5187	37726.235	1312.348	1852.428	195685980	195685980	COP	0912-COP-V1	1	5
1434	r18c12	3764	38840.484	1311.502	1963.314	146195580	146195580	COP	0912-COP-V1	1	5
1435	r19c12	5410	39100.503	1311.147	2073.618	211533720	211533720	COP	0912-COP-V1	1	5
1436	r20c12	2998	38013.372	1308.016	2185.756	113964090	113964090	COP	0912-COP-V1	1	5
1437	r21c12	2517	38006.144	1308.351	2294.579	95661465	95661465	COP	0912-COP-V1	1	5
1438	r22c12	6133	37003.523	1306.979	2405.891	226942605	226942605	COP	0912-COP-V1	1	5
1439	r23c12	1283	35733.987	1306.974	2516.673	45846705	45846705	COP	0912-COP-V1	1	5
1440	r24c12	5667	35632.099	1304.069	2629.105	201927105	201927105	COP	0912-COP-V1	1	5
1441	r1c13	3842	36350.841	1433.342	71.861	139659930	139659930	COP	0912-COP-V1	1	5
1442	r2c13	3832	38196.897	1433.568	184.172	146370510	146370510	COP	0912-COP-V1	1	5
1443	r3c13	0	NaN	NaN	NaN	NaN	NaN	COP	0912-COP-V1	1	5
1444	r4c13	3664	40056.575	1342.539	407.386	146767290	146767290	COP	0912-COP-V1	1	5
1445	r5c13	2939	37372.293	1426.815	519.536	109837170	109837170	COP	0912-COP-V1	1	5
1446	r6c13	4627	38716.021	1432.506	634.069	179139030	179139030	COP	0912-COP-V1	1	5
1447	r7c13	1687	35470.092	1429.84	746.676	59838045	59838045	COP	0912-COP-V1	1	5
1448	r8c13	5551	39576.45	1430.172	856.981	219688875	219688875	COP	0912-COP-V1	1	5
1449	r9c13	3683	37680.387	1427.852	966.457	138776865	138776865	COP	0912-COP-V1	1	5
1450	r10c13	3927	40253.701	1428.689	1078.603	158076285	158076285	COP	0912-COP-V1	1	5
1451	r11c13	0	NaN	NaN	NaN	NaN	NaN	COP	0912-COP-V1	1	5
1452	r12c13	0	NaN	NaN	NaN	NaN	NaN	COP	0912-COP-V1	1	5
1453	r13c13	1209	33959.926	1425.836	1412.478	41057550	41057550	COP	0912-COP-V1	1	5
1454	r14c13	4408	40202.243	1426.736	1523.235	177211485	177211485	COP	0912-COP-V1	1	5
1455	r15c13	2477	38257.515	1423.077	1634.665	94763865	94763865	COP	0912-COP-V1	1	5
1456	r16c13	4376	39678.431	1424.138	1743.276	173632815	173632815	COP	0912-COP-V1	1	5
1457	r17c13	3961	37516.674	1420.68	1853.303	148603545	148603545	COP	0912-COP-V1	1	5
1458	r18c13	3586	39386.62	1419.99	1964.706	141240420	141240420	COP	0912-COP-V1	1	5
1459	r19c13	3430	39771.971	1324.213	2073.342	136417860	136417860	COP	0912-COP-V1	1	5
1460	r20c13	0	NaN	NaN	NaN	NaN	NaN	COP	0912-COP-V1	1	5
1461	r21c13	4614	37468.973	1416.568	2294.076	172881840	172881840	COP	0912-COP-V1	1	5
1462	r22c13	2855	37728.925	1416.321	2406.337	107716080	107716080	COP	0912-COP-V1	1	5
1463	r23c13	2526	33836.764	1414.671	2517.525	85471665	85471665	COP	0912-COP-V1	1	5
1464	r24c13	3401	34753.628	1414.113	2627.104	118197090	118197090	COP	0912-COP-V1	1	5
1465	r1c14	4289	37463.775	1543.9	71.706	160682130	160682130	COP	0912-COP-V1	1	5
1466	r2c14	4893	37634.154	1546.361	185.155	184143915	184143915	COP	0912-COP-V1	1	5
1467	r3c14	3565	38560.721	1545.471	298.358	137468970	137468970	COP	0912-COP-V1	1	5
1468	r4c14	5943	38142.259	1542.99	410.519	226679445	226679445	COP	0912-COP-V1	1	5
1469	r5c14	3294	37724.44	1543.579	522.873	124264305	124264305	COP	0912-COP-V1	1	5
1470	r6c14	2160	39490.764	1541.277	632.241	85300050	85300050	COP	0912-COP-V1	1	5
1471	r7c14	5330	39276.985	1541.579	747.591	209346330	209346330	COP	0912-COP-V1	1	5
1472	r8c14	0	NaN	NaN	NaN	NaN	NaN	COP	0912-COP-V1	1	5
1473	r9c14	2698	39347.313	1542.54	966.578	106159050	106159050	COP	0912-COP-V1	1	5
1474	r10c14	5129	39925.721	1540.573	1079.183	204779025	204779025	COP	0912-COP-V1	1	5
1475	r11c14	2657	39084.964	1540.329	1192.342	103848750	103848750	COP	0912-COP-V1	1	5
1476	r12c14	5191	39119.093	1537.046	1302.131	203067210	203067210	COP	0912-COP-V1	1	5
1477	r13c14	4013	41320.294	1537.226	1412.479	165818340	165818340	COP	0912-COP-V1	1	5
1478	r14c14	2650	38431.964	1536.356	1523.84	101844705	101844705	COP	0912-COP-V1	1	5
1479	r15c14	3300	40411.009	1535.15	1634.275	133356330	133356330	COP	0912-COP-V1	1	5
1480	r16c14	4699	38799.778	1533.7	1744.479	182320155	182320155	COP	0912-COP-V1	1	5
1481	r17c14	6103	38073.301	1533.815	1855.52	232361355	232361355	COP	0912-COP-V1	1	5
1482	r18c14	2054	38288.982	1531.863	1964.496	78645570	78645570	COP	0912-COP-V1	1	5
1483	r19c14	2342	38453.935	1530.991	2073.643	90059115	90059115	COP	0912-COP-V1	1	5
1484	r20c14	6209	37616.627	1527.995	2185.825	233561640	233561640	COP	0912-COP-V1	1	5
1485	r21c14	0	NaN	NaN	NaN	NaN	NaN	COP	0912-COP-V1	1	5
1486	r22c14	4215	37446.221	1526.752	2407.01	157835820	157835820	COP	0912-COP-V1	1	5
1487	r23c14	548	28807.089	1528.172	2520.29	15786285	15786285	COP	0912-COP-V1	1	5
1488	r24c14	2877	35501.017	1522.462	2628.523	102136425	102136425	COP	0912-COP-V1	1	5
1489	r1c15	3356	37119.748	1659.869	72.332	124573875	124573875	COP	0912-COP-V1	1	5
1490	r2c15	3028	36800.088	1659.505	187.632	111430665	111430665	COP	0912-COP-V1	1	5
1491	r3c15	5453	38263.281	1657.243	299.333	208649670	208649670	COP	0912-COP-V1	1	5
1492	r4c15	5268	39190.276	1656.619	413.371	206454375	206454375	COP	0912-COP-V1	1	5
1493	r5c15	6502	39608.732	1655.065	525.394	257535975	257535975	COP	0912-COP-V1	1	5
1494	r6c15	2563	39089.421	1654.814	636.433	100186185	100186185	COP	0912-COP-V1	1	5
1495	r7c15	4761	40144.156	1653.125	750.606	191126325	191126325	COP	0912-COP-V1	1	5
1496	r8c15	2778	39016.469	1652.175	860.542	108387750	108387750	COP	0912-COP-V1	1	5
1497	r9c15	4082	39501.824	1658.096	962.198	161246445	161246445	COP	0912-COP-V1	1	5
1498	r10c15	2651	37581.094	1652.595	1079.896	99627480	99627480	COP	0912-COP-V1	1	5
1499	r11c15	4554	40280.257	1650.884	1191.332	183436290	183436290	COP	0912-COP-V1	1	5
1500	r12c15	4866	41205.139	1649.435	1304.74	200504205	200504205	COP	0912-COP-V1	1	5
1501	r13c15	0	NaN	NaN	NaN	NaN	NaN	COP	0912-COP-V1	1	5
1502	r14c15	5537	39841.482	1646.875	1523.634	220602285	220602285	COP	0912-COP-V1	1	5
1503	r15c15	5499	39839.866	1646.234	1635.48	219079425	219079425	COP	0912-COP-V1	1	5
1504	r16c15	2358	38246.756	1645.668	1745.962	90185850	90185850	COP	0912-COP-V1	1	5
1505	r17c15	2605	38962.825	1644.827	1854.331	101498160	101498160	COP	0912-COP-V1	1	5
1506	r18c15	6225	39475.106	1644.188	1964.975	245732535	245732535	COP	0912-COP-V1	1	5
1507	r19c15	4614	38461.947	1643.554	2076.066	177463425	177463425	COP	0912-COP-V1	1	5
1508	r20c15	2936	38113.554	1640.519	2187.389	111901395	111901395	COP	0912-COP-V1	1	5
1509	r21c15	1424	35297.802	1638.923	2298.87	50264070	50264070	COP	0912-COP-V1	1	5
1510	r22c15	3158	38489.012	1637.526	2407.863	121548300	121548300	COP	0912-COP-V1	1	5
1511	r23c15	4306	39084.346	1636.528	2519.369	168297195	168297195	COP	0912-COP-V1	1	5
1512	r24c15	7751	36515.138	1633.766	2631.944	283028835	283028835	COP	0912-COP-V1	1	5
1513	r1c16	3069	35727.752	1772.652	72.69	109648470	109648470	COP	0912-COP-V1	1	5
1514	r2c16	5490	38466.077	1770.808	187.781	211178760	211178760	COP	0912-COP-V1	1	5
1515	r3c16	3801	39021.373	1768.69	300.297	148320240	148320240	COP	0912-COP-V1	1	5
1516	r4c16	2613	36505.89	1768.228	413.944	95389890	95389890	COP	0912-COP-V1	1	5
1517	r5c16	5124	39673.153	1767.855	526.086	203285235	203285235	COP	0912-COP-V1	1	5
1518	r6c16	3292	38797.956	1767.399	637.609	127722870	127722870	COP	0912-COP-V1	1	5
1519	r7c16	2243	40584.108	1765.423	749.437	91030155	91030155	COP	0912-COP-V1	1	5
1520	r8c16	4137	37788.51	1762.895	861.017	156331065	156331065	COP	0912-COP-V1	1	5
1521	r9c16	351	32542.65	1764.811	966.785	11422470	11422470	COP	0912-COP-V1	1	5
1522	r10c16	6240	40186.202	1763.916	1081.352	250761900	250761900	COP	0912-COP-V1	1	5
1523	r11c16	5168	39242.319	1762.319	1192.244	202804305	202804305	COP	0912-COP-V1	1	5
1524	r12c16	2157	38560.918	1760.978	1304.137	83175900	83175900	COP	0912-COP-V1	1	5
1525	r13c16	4786	40329.641	1758.447	1414.352	193017660	193017660	COP	0912-COP-V1	1	5
1526	r14c16	3868	39983.776	1757.502	1526.008	154657245	154657245	COP	0912-COP-V1	1	5
1527	r15c16	5047	40012.415	1757.043	1636.621	201942660	201942660	COP	0912-COP-V1	1	5
1528	r16c16	3246	39989.436	1755.234	1748.182	129805710	129805710	COP	0912-COP-V1	1	5
1529	r17c16	0	NaN	NaN	NaN	NaN	NaN	COP	0912-COP-V1	1	5
1530	r18c16	0	NaN	NaN	NaN	NaN	NaN	COP	0912-COP-V1	1	5
1531	r19c16	4569	39044.524	1752.577	2076.285	178394430	178394430	COP	0912-COP-V1	1	5
1532	r20c16	3900	38940.985	1751.337	2188.096	151869840	151869840	COP	0912-COP-V1	1	5
1533	r21c16	3771	36308.051	1750.048	2298.442	136917660	136917660	COP	0912-COP-V1	1	5
1534	r22c16	3269	39311.655	1748.457	2409.169	128509800	128509800	COP	0912-COP-V1	1	5
1535	r23c16	2370	36039.354	1746.661	2519.836	85413270	85413270	COP	0912-COP-V1	1	5
1536	r24c16	5050	35722.016	1745.615	2630.512	180396180	180396180	COP	0912-COP-V1	1	5
1537	r1c17	5455	38278.655	1884.594	75.072	208810065	208810065	COP	0912-COP-V1	1	5
1538	r2c17	1905	35762.78	1883.395	190.919	68128095	68128095	COP	0912-COP-V1	1	5
1539	r3c17	4069	39569.244	1880.834	302.447	161007255	161007255	COP	0912-COP-V1	1	5
1540	r4c17	5471	36794.062	1880.564	415.851	201300315	201300315	COP	0912-COP-V1	1	5
1541	r5c17	3133	36950.501	1879.796	528.609	115765920	115765920	COP	0912-COP-V1	1	5
1542	r6c17	5033	38146.591	1878.45	638.608	191991795	191991795	COP	0912-COP-V1	1	5
1543	r7c17	3485	38365.098	1876.526	751.12	133702365	133702365	COP	0912-COP-V1	1	5
1544	r8c17	3412	37945.599	1876.115	862.508	129470385	129470385	COP	0912-COP-V1	1	5
1545	r9c17	5116	39361.413	1874.776	971.762	201372990	201372990	COP	0912-COP-V1	1	5
1546	r10c17	2202	35199.612	1875.848	1083.617	77509545	77509545	COP	0912-COP-V1	1	5
1547	r11c17	0	NaN	NaN	NaN	NaN	NaN	COP	0912-COP-V1	1	5
1548	r12c17	6228	41344.27	1871.868	1304.257	257492115	257492115	COP	0912-COP-V1	1	5
1549	r13c17	3172	39976.636	1870.457	1416.121	126805890	126805890	COP	0912-COP-V1	1	5
1550	r14c17	4736	39246.201	1869.188	1527.228	185870010	185870010	COP	0912-COP-V1	1	5
1551	r15c17	4656	39987.188	1867.581	1637.898	186180345	186180345	COP	0912-COP-V1	1	5
1552	r16c17	3187	38967.072	1866.077	1747.954	124188060	124188060	COP	0912-COP-V1	1	5
1553	r17c17	2630	39946.574	1865.579	1856.955	105059490	105059490	COP	0912-COP-V1	1	5
1554	r18c17	4416	38693.536	1864.02	1965.653	170870655	170870655	COP	0912-COP-V1	1	5
1555	r19c17	5170	39804.07	1863.058	2078.619	205787040	205787040	COP	0912-COP-V1	1	5
1556	r20c17	2650	36737.417	1862.312	2188.198	97354155	97354155	COP	0912-COP-V1	1	5
1557	r21c17	5280	36798.142	1861.694	2299.494	194294190	194294190	COP	0912-COP-V1	1	5
1558	r22c17	2063	37900.317	1859.64	2409.302	78188355	78188355	COP	0912-COP-V1	1	5
1559	r23c17	2583	36557.207	1856.623	2521.522	94427265	94427265	COP	0912-COP-V1	1	5
1560	r24c17	5427	37613.04	1856.156	2632.526	204125970	204125970	COP	0912-COP-V1	1	5
1561	r1c18	4614	37394.915	1996.927	76.018	172540140	172540140	COP	0912-COP-V1	1	5
1562	r2c18	5398	37378.427	1996.991	191.728	201768750	201768750	COP	0912-COP-V1	1	5
1563	r3c18	4414	39239.786	1993.3	303.822	173204415	173204415	COP	0912-COP-V1	1	5
1564	r4c18	3294	37168.766	1991.661	416.417	122433915	122433915	COP	0912-COP-V1	1	5
1565	r5c18	0	NaN	NaN	NaN	NaN	NaN	COP	0912-COP-V1	1	5
1566	r6c18	3434	39713.391	1989.363	640.134	136375785	136375785	COP	0912-COP-V1	1	5
1567	r7c18	6201	40208.331	1989.144	751.464	249331860	249331860	COP	0912-COP-V1	1	5
1568	r8c18	2594	38421.245	1986.412	863.471	99664710	99664710	COP	0912-COP-V1	1	5
1569	r9c18	4007	41281.808	1987.42	972.949	165416205	165416205	COP	0912-COP-V1	1	5
1570	r10c18	0	NaN	NaN	NaN	NaN	NaN	COP	0912-COP-V1	1	5
1571	r11c18	6069	38811.134	1984.74	1194.076	235544775	235544775	COP	0912-COP-V1	1	5
1572	r12c18	3485	37090.463	1982.739	1305.282	129260265	129260265	COP	0912-COP-V1	1	5
1573	r13c18	4504	37342.44	1981.656	1417.496	168190350	168190350	COP	0912-COP-V1	1	5
1574	r14c18	5654	40214.005	1980.546	1528.999	227369985	227369985	COP	0912-COP-V1	1	5
1575	r15c18	2706	40606.253	1979.037	1638.542	109880520	109880520	COP	0912-COP-V1	1	5
1576	r16c18	1302	36146.152	1977.376	1748.975	47062290	47062290	COP	0912-COP-V1	1	5
1577	r17c18	4721	39958.462	1977.161	1857.735	188643900	188643900	COP	0912-COP-V1	1	5
1578	r18c18	3616	41313.879	1974.895	1968.736	149390985	149390985	COP	0912-COP-V1	1	5
1579	r19c18	4823	37048.122	1974.213	2079.568	178683090	178683090	COP	0912-COP-V1	1	5
1580	r20c18	0	NaN	NaN	NaN	NaN	NaN	COP	0912-COP-V1	1	5
1581	r21c18	1762	37430.874	1971.048	2300.066	65953200	65953200	COP	0912-COP-V1	1	5
1582	r22c18	2653	36975.673	1969.362	2410.771	98096460	98096460	COP	0912-COP-V1	1	5
1583	r23c18	6566	36284.993	1967.89	2522.004	238247265	238247265	COP	0912-COP-V1	1	5
1584	r24c18	5292	38155.941	1968.284	2634.211	201921240	201921240	COP	0912-COP-V1	1	5
1585	r1c19	0	NaN	NaN	NaN	NaN	NaN	COP	0912-COP-V1	1	5
1586	r2c19	2526	35388.266	2105.374	191.503	89390760	89390760	COP	0912-COP-V1	1	5
1587	r3c19	3045	37191.143	2104.999	304.807	113247030	113247030	COP	0912-COP-V1	1	5
1588	r4c19	4639	37779.303	2104.057	418.406	175258185	175258185	COP	0912-COP-V1	1	5
1589	r5c19	1514	38650.859	2101.675	529.875	58517400	58517400	COP	0912-COP-V1	1	5
1590	r6c19	1904	39604.821	2099.968	642.148	75407580	75407580	COP	0912-COP-V1	1	5
1591	r7c19	2182	38565.77	2102.748	752.262	84150510	84150510	COP	0912-COP-V1	1	5
1592	r8c19	4395	38830.495	2097.483	865.405	170660025	170660025	COP	0912-COP-V1	1	5
1593	r9c19	3772	40114.299	2097.408	974.284	151311135	151311135	COP	0912-COP-V1	1	5
1594	r10c19	4612	38540.994	2099.487	1085.681	177751065	177751065	COP	0912-COP-V1	1	5
1595	r11c19	2366	36777.122	2097.069	1194.929	87014670	87014670	COP	0912-COP-V1	1	5
1596	r12c19	2611	40254.939	2093.573	1307.053	105105645	105105645	COP	0912-COP-V1	1	5
1597	r13c19	5636	38564.452	2093.368	1419.639	217349250	217349250	COP	0912-COP-V1	1	5
1598	r14c19	2741	38492.999	2091.346	1529.854	105509310	105509310	COP	0912-COP-V1	1	5
1599	r15c19	238	28676.786	2092.046	1641.025	6825075	6825075	COP	0912-COP-V1	1	5
1600	r16c19	5993	39394.032	2088.724	1749.912	236088435	236088435	COP	0912-COP-V1	1	5
1601	r17c19	3696	38659.2	2088.291	1859.06	142884405	142884405	COP	0912-COP-V1	1	5
1602	r18c19	4990	39477.066	2086.605	1969.737	196990560	196990560	COP	0912-COP-V1	1	5
1603	r19c19	5615	37929.922	2085.546	2081.027	212976510	212976510	COP	0912-COP-V1	1	5
1604	r20c19	5510	39191.649	2083.22	2191.138	215945985	215945985	COP	0912-COP-V1	1	5
1605	r21c19	1691	36867.632	2081.734	2300.507	62343165	62343165	COP	0912-COP-V1	1	5
1606	r22c19	6171	39339.339	2080.619	2412.404	242763060	242763060	COP	0912-COP-V1	1	5
1607	r23c19	5405	35264.967	2078.467	2524.558	190607145	190607145	COP	0912-COP-V1	1	5
1608	r24c19	3348	35706.626	2078.912	2635.41	119545785	119545785	COP	0912-COP-V1	1	5
1609	r1c20	4888	37587.981	2218.54	79.367	183730050	183730050	COP	0912-COP-V1	1	5
1610	r2c20	4514	38468.224	2217.804	193.342	173645565	173645565	COP	0912-COP-V1	1	5
1611	r3c20	5617	38964.2	2216.833	306.935	218861910	218861910	COP	0912-COP-V1	1	5
1612	r4c20	0	NaN	NaN	NaN	NaN	NaN	COP	0912-COP-V1	1	5
1613	r5c20	4285	38581.768	2213.408	530.904	165322875	165322875	COP	0912-COP-V1	1	5
1614	r6c20	1121	39015.455	2212.156	644.693	43736325	43736325	COP	0912-COP-V1	1	5
1615	r7c20	2177	36938.337	2210.81	753.835	80414760	80414760	COP	0912-COP-V1	1	5
1616	r8c20	5255	39989.192	2209.016	865.962	210143205	210143205	COP	0912-COP-V1	1	5
1617	r9c20	5158	39424.79	2209.129	975.694	203353065	203353065	COP	0912-COP-V1	1	5
1618	r10c20	2377	37590.133	2207.017	1086.354	89351745	89351745	COP	0912-COP-V1	1	5
1619	r11c20	3975	39294.506	2206.701	1197.251	156195660	156195660	COP	0912-COP-V1	1	5
1620	r12c20	4297	41408.451	2204.182	1308.625	177932115	177932115	COP	0912-COP-V1	1	5
1621	r13c20	4819	37641.154	2204.887	1420.64	181392720	181392720	COP	0912-COP-V1	1	5
1622	r14c20	0	NaN	NaN	NaN	NaN	NaN	COP	0912-COP-V1	1	5
1623	r15c20	0	NaN	NaN	NaN	NaN	NaN	COP	0912-COP-V1	1	5
1624	r16c20	3061	39837.565	2199.334	1751.124	121942785	121942785	COP	0912-COP-V1	1	5
1625	r17c20	1797	37658.548	2198.557	1860.827	67672410	67672410	COP	0912-COP-V1	1	5
1626	r18c20	5556	40382.481	2197.645	1971.717	224365065	224365065	COP	0912-COP-V1	1	5
1627	r19c20	0	NaN	NaN	NaN	NaN	NaN	COP	0912-COP-V1	1	5
1628	r20c20	3578	38386.907	2194.203	2192.195	137348355	137348355	COP	0912-COP-V1	1	5
1629	r21c20	2189	36740.386	2190.526	2305.581	80424705	80424705	COP	0912-COP-V1	1	5
1630	r22c20	6895	38818.877	2192.096	2414.819	267656160	267656160	COP	0912-COP-V1	1	5
1631	r23c20	0	NaN	NaN	NaN	NaN	NaN	COP	0912-COP-V1	1	5
1632	r24c20	2279	34076.347	2189.216	2635.475	77659995	77659995	COP	0912-COP-V1	1	5
1633	r1c21	1603	37712.002	2332.311	81.979	60452340	60452340	COP	0912-COP-V1	1	5
1634	r2c21	0	NaN	NaN	NaN	NaN	NaN	COP	0912-COP-V1	1	5
1635	r3c21	7036	39382.061	2329.504	306.514	277092180	277092180	COP	0912-COP-V1	1	5
1636	r4c21	5471	37347.689	2325.001	422.771	204329205	204329205	COP	0912-COP-V1	1	5
1637	r5c21	3533	39499.81	2323.986	434.966	139552830	139552830	COP	0912-COP-V1	1	5
1638	r6c21	4385	39347.46	2324.118	643.75	172538610	172538610	COP	0912-COP-V1	1	5
1639	r7c21	6456	41009.775	2322.502	754.585	264759105	264759105	COP	0912-COP-V1	1	5
1640	r8c21	5529	39401.905	2321.217	867.247	217853130	217853130	COP	0912-COP-V1	1	5
1641	r9c21	3334	37093.092	2321.62	977.69	123668370	123668370	COP	0912-COP-V1	1	5
1642	r10c21	2048	40035.498	2320.146	1088.513	81992700	81992700	COP	0912-COP-V1	1	5
1643	r11c21	6194	41183.817	2317.757	1198.556	255092565	255092565	COP	0912-COP-V1	1	5
1644	r12c21	2811	38842.823	2316.041	1310.186	109187175	109187175	COP	0912-COP-V1	1	5
1645	r13c21	2935	38691.797	2314.146	1421.135	113560425	113560425	COP	0912-COP-V1	1	5
1646	r14c21	0	NaN	NaN	NaN	NaN	NaN	COP	0912-COP-V1	1	5
1647	r15c21	5986	41343.27	2310.544	1640.813	247480815	247480815	COP	0912-COP-V1	1	5
1648	r16c21	3813	38246.054	2310.044	1753.488	145832205	145832205	COP	0912-COP-V1	1	5
1649	r17c21	2671	39218.637	2309.763	1862.707	104752980	104752980	COP	0912-COP-V1	1	5
1650	r18c21	5975	38558.134	2308.629	1972.03	230384850	230384850	COP	0912-COP-V1	1	5
1651	r19c21	2603	38775.87	2305.47	2080.529	100933590	100933590	COP	0912-COP-V1	1	5
1652	r20c21	4031	39326.491	2304.75	2193.259	158525085	158525085	COP	0912-COP-V1	1	5
1653	r21c21	6933	39265.917	2303.093	2304.627	272230605	272230605	COP	0912-COP-V1	1	5
1654	r22c21	2145	37301.685	2302.489	2414.716	80012115	80012115	COP	0912-COP-V1	1	5
1655	r23c21	3569	35950.999	2300.332	2525.933	128309115	128309115	COP	0912-COP-V1	1	5
1656	r24c21	0	NaN	NaN	NaN	NaN	NaN	COP	0912-COP-V1	1	5
1657	r1c22	0	NaN	NaN	NaN	NaN	NaN	COP	0912-COP-V1	1	5
1658	r2c22	3437	38302.306	2441.03	196.449	131645025	131645025	COP	0912-COP-V1	1	5
1659	r3c22	0	NaN	NaN	NaN	NaN	NaN	COP	0912-COP-V1	1	5
1660	r4c22	2706	37663.01	2438.34	420.415	101916105	101916105	COP	0912-COP-V1	1	5
1661	r5c22	5720	38901.142	2437.121	535.022	222514530	222514530	COP	0912-COP-V1	1	5
1662	r6c22	3600	41871.071	2437.657	547.795	150735855	150735855	COP	0912-COP-V1	1	5
1663	r7c22	2482	38931.267	2436.075	755.863	96627405	96627405	COP	0912-COP-V1	1	5
1664	r8c22	5284	39575.238	2433.227	867.834	209115555	209115555	COP	0912-COP-V1	1	5
1665	r9c22	5100	40104	2431.774	978.303	204530400	204530400	COP	0912-COP-V1	1	5
1666	r10c22	2144	37234.639	2431.56	1089.896	79831065	79831065	COP	0912-COP-V1	1	5
1667	r11c22	3407	40451.218	2428.824	1200.161	137817300	137817300	COP	0912-COP-V1	1	5
1668	r12c22	4541	36847.191	2427.262	1310.997	167323095	167323095	COP	0912-COP-V1	1	5
1669	r13c22	2601	38762.157	2426.507	1422.764	100820370	100820370	COP	0912-COP-V1	1	5
1670	r14c22	4433	40408.325	2424.008	1532.842	179130105	179130105	COP	0912-COP-V1	1	5
1671	r15c22	0	NaN	NaN	NaN	NaN	NaN	COP	0912-COP-V1	1	5
1672	r16c22	6766	40670.427	2419.509	1752.242	275176110	275176110	COP	0912-COP-V1	1	5
1673	r17c22	1228	38519.328	2420.243	1864.235	47301735	47301735	COP	0912-COP-V1	1	5
1674	r18c22	3195	39738.897	2418.849	1973.951	126965775	126965775	COP	0912-COP-V1	1	5
1675	r19c22	5272	40362.263	2416.757	2084.378	212789850	212789850	COP	0912-COP-V1	1	5
1676	r20c22	2964	35811.498	2415.942	2193.987	106145280	106145280	COP	0912-COP-V1	1	5
1677	r21c22	4339	37644.441	2414.772	2305.305	163339230	163339230	COP	0912-COP-V1	1	5
1678	r22c22	3043	37711.173	2412.927	2415.974	114755100	114755100	COP	0912-COP-V1	1	5
1679	r23c22	0	NaN	NaN	NaN	NaN	NaN	COP	0912-COP-V1	1	5
1680	r24c22	3817	37225.591	2408.836	2638.008	142090080	142090080	COP	0912-COP-V1	1	5
1681	r1c23	4304	37477.357	2555.585	84.515	161302545	161302545	COP	0912-COP-V1	1	5
1682	r2c23	7348	37866.979	2552.734	196.743	278246565	278246565	COP	0912-COP-V1	1	5
1683	r3c23	4634	38484.089	2551.666	310.862	178335270	178335270	COP	0912-COP-V1	1	5
1684	r4c23	3663	38749.001	2550.647	423.384	141937590	141937590	COP	0912-COP-V1	1	5
1685	r5c23	4825	38762.748	2551.109	535.951	187030260	187030260	COP	0912-COP-V1	1	5
1686	r6c23	0	NaN	NaN	NaN	NaN	NaN	COP	0912-COP-V1	1	5
1687	r7c23	0	NaN	NaN	NaN	NaN	NaN	COP	0912-COP-V1	1	5
1688	r8c23	2722	39047.507	2543.89	869.314	106287315	106287315	COP	0912-COP-V1	1	5
1689	r9c23	5447	40202.597	2543.567	978.999	218983545	218983545	COP	0912-COP-V1	1	5
1690	r10c23	5863	39947.057	2542.845	1090.381	234209595	234209595	COP	0912-COP-V1	1	5
1691	r11c23	2251	39030.973	2540.156	1201.795	87858720	87858720	COP	0912-COP-V1	1	5
1692	r12c23	2826	38661.375	2539.622	1314.425	109257045	109257045	COP	0912-COP-V1	1	5
1693	r13c23	2401	40498.907	2537.704	1423.506	97237875	97237875	COP	0912-COP-V1	1	5
1694	r14c23	3900	39709.058	2534.937	1533.867	154865325	154865325	COP	0912-COP-V1	1	5
1695	r15c23	5775	39045.468	2533.264	1644.413	225487575	225487575	COP	0912-COP-V1	1	5
1696	r16c23	4460	39759.474	2532.2	1755.831	177327255	177327255	COP	0912-COP-V1	1	5
1697	r17c23	5414	40433.561	2531.296	1864.783	218907300	218907300	COP	0912-COP-V1	1	5
1698	r18c23	1872	36723.133	2530.036	1974.487	68745705	68745705	COP	0912-COP-V1	1	5
1699	r19c23	3817	39602.896	2528.353	2084.285	151164255	151164255	COP	0912-COP-V1	1	5
1700	r20c23	6674	39150.447	2527.501	2196.306	261290085	261290085	COP	0912-COP-V1	1	5
1701	r21c23	1488	36996.935	2525.65	2307.194	55051440	55051440	COP	0912-COP-V1	1	5
1702	r22c23	6176	38651.947	2523.799	2416.862	238714425	238714425	COP	0912-COP-V1	1	5
1703	r23c23	2165	34361.751	2521.587	2526.779	74393190	74393190	COP	0912-COP-V1	1	5
1704	r24c23	6793	37536.09	2518.909	2640.212	254982660	254982660	COP	0912-COP-V1	1	5
1705	r1c24	7763	37931.964	2667.123	85.829	294465840	294465840	COP	0912-COP-V1	1	5
1706	r2c24	3147	37627.693	2667.762	201.195	118414350	118414350	COP	0912-COP-V1	1	5
1707	r3c24	4985	37034.185	2664.062	313.069	184615410	184615410	COP	0912-COP-V1	1	5
1708	r4c24	0	NaN	NaN	NaN	NaN	NaN	COP	0912-COP-V1	1	5
1709	r5c24	0	NaN	NaN	NaN	NaN	NaN	COP	0912-COP-V1	1	5
1710	r6c24	0	NaN	NaN	NaN	NaN	NaN	COP	0912-COP-V1	1	5
1711	r7c24	9300	40212.266	2657.194	755.97	373974075	373974075	COP	0912-COP-V1	1	5
1712	r8c24	6083	41180.048	2657.05	871.111	250498230	250498230	COP	0912-COP-V1	1	5
1713	r9c24	4300	39666.673	2654.653	980.124	170566695	170566695	COP	0912-COP-V1	1	5
1714	r10c24	4036	38084.338	2654.918	1091.676	153708390	153708390	COP	0912-COP-V1	1	5
1715	r11c24	4871	39091.065	2651.832	1202.915	190412580	190412580	COP	0912-COP-V1	1	5
1716	r12c24	9326	41510.56	2651.109	1313.947	387127485	387127485	COP	0912-COP-V1	1	5
1717	r13c24	4640	41301.372	2651.63	1342.017	191638365	191638365	COP	0912-COP-V1	1	5
1718	r14c24	4779	36855.957	2648.173	1534.307	176134620	176134620	COP	0912-COP-V1	1	5
1719	r15c24	6768	39929.164	2647.119	1646.612	270240585	270240585	COP	0912-COP-V1	1	5
1720	r16c24	3614	38148.96	2644.865	1758.219	137870340	137870340	COP	0912-COP-V1	1	5
1721	r17c24	4255	39236.26	2642.451	1866.086	166950285	166950285	COP	0912-COP-V1	1	5
1722	r18c24	3749	38418.617	2641.307	1977.515	144031395	144031395	COP	0912-COP-V1	1	5
1723	r19c24	3500	39341.91	2639.321	2084.631	137696685	137696685	COP	0912-COP-V1	1	5
1724	r20c24	4763	38386.2	2638.069	2197.805	182833470	182833470	COP	0912-COP-V1	1	5
1725	r21c24	1247	34763.841	2637.844	2310.081	43350510	43350510	COP	0912-COP-V1	1	5
1726	r22c24	2417	37684.189	2634.483	2417.834	91082685	91082685	COP	0912-COP-V1	1	5
1727	r23c24	5781	38252.117	2634.216	2528.088	221135490	221135490	COP	0912-COP-V1	1	5
1728	r24c24	6350	35179.84	2632.631	2640.82	223391985	223391985	COP	0912-COP-V1	1	5
1729	r1c1	710	22386.845	99.901	50.425	15894660	15894660	COP	0912-COP-V2	2	5
1730	r2c1	5267	31743.409	92.781	151.98	167192535	167192535	COP	0912-COP-V2	2	5
1731	r3c1	0	NaN	NaN	NaN	NaN	NaN	COP	0912-COP-V2	2	5
1732	r4c1	0	NaN	NaN	NaN	NaN	NaN	COP	0912-COP-V2	2	5
1733	r5c1	4787	31756.369	93.289	489.445	152017740	152017740	COP	0912-COP-V2	2	5
1734	r6c1	7441	31767.291	92.062	604.062	236380410	236380410	COP	0912-COP-V2	2	5
1735	r7c1	0	NaN	NaN	NaN	NaN	NaN	COP	0912-COP-V2	2	5
1736	r8c1	0	NaN	NaN	NaN	NaN	NaN	COP	0912-COP-V2	2	5
1737	r9c1	6007	30855.934	90.214	937.152	185351595	185351595	COP	0912-COP-V2	2	5
1738	r10c1	2870	33091.359	89.237	1050.269	94972200	94972200	COP	0912-COP-V2	2	5
1739	r11c1	0	NaN	NaN	NaN	NaN	NaN	COP	0912-COP-V2	2	5
1740	r12c1	0	NaN	NaN	NaN	NaN	NaN	COP	0912-COP-V2	2	5
1741	r13c1	5919	31554.344	87.716	1383.92	186770160	186770160	COP	0912-COP-V2	2	5
1742	r14c1	2217	30221.468	87.426	1496.225	67000995	67000995	COP	0912-COP-V2	2	5
1743	r15c1	6053	32506.834	85.097	1607.973	196763865	196763865	COP	0912-COP-V2	2	5
1744	r16c1	1963	32095.446	85.928	1718.768	63003360	63003360	COP	0912-COP-V2	2	5
1745	r17c1	5452	31060.048	84.297	1828.146	169339380	169339380	COP	0912-COP-V2	2	5
1746	r18c1	2761	32987.173	83.157	1940.379	91077585	91077585	COP	0912-COP-V2	2	5
1747	r19c1	0	NaN	NaN	NaN	NaN	NaN	COP	0912-COP-V2	2	5
1748	r20c1	0	NaN	NaN	NaN	NaN	NaN	COP	0912-COP-V2	2	5
1749	r21c1	3586	29988.526	78.216	2272.276	107538855	107538855	COP	0912-COP-V2	2	5
1750	r22c1	1710	30201.246	78.746	2386.474	51644130	51644130	COP	0912-COP-V2	2	5
1751	r23c1	5416	31384.021	76.211	2495.84	169975860	169975860	COP	0912-COP-V2	2	5
1752	r24c1	7747	30690.651	72.968	2609.202	237760470	237760470	COP	0912-COP-V2	2	5
1753	r1c2	2761	32699.848	209.486	40.881	90284280	90284280	COP	0912-COP-V2	2	5
1754	r2c2	2554	30509.143	208.366	153.489	77920350	77920350	COP	0912-COP-V2	2	5
1755	r3c2	5924	31515.529	206.503	266.626	186697995	186697995	COP	0912-COP-V2	2	5
1756	r4c2	6827	31104.435	205.863	380.474	212349975	212349975	COP	0912-COP-V2	2	5
1757	r5c2	0	NaN	NaN	NaN	NaN	NaN	COP	0912-COP-V2	2	5
1758	r6c2	3962	31440.625	206.408	604.946	124567755	124567755	COP	0912-COP-V2	2	5
1759	r7c2	1909	32181.962	206.656	716.908	61435365	61435365	COP	0912-COP-V2	2	5
1760	r8c2	6973	32556.512	203.565	829.068	227016555	227016555	COP	0912-COP-V2	2	5
1761	r9c2	4202	32248.701	205.28	940.591	135509040	135509040	COP	0912-COP-V2	2	5
1762	r10c2	2780	32091.75	204.283	1050.201	89215065	89215065	COP	0912-COP-V2	2	5
1763	r11c2	5598	33556.551	202.683	1163.44	187849575	187849575	COP	0912-COP-V2	2	5
1764	r12c2	6413	32923.669	202.391	1274.789	211139490	211139490	COP	0912-COP-V2	2	5
1765	r13c2	2579	33412.317	201.624	1386.04	86170365	86170365	COP	0912-COP-V2	2	5
1766	r14c2	6351	32656.06	201.264	1496.94	207398640	207398640	COP	0912-COP-V2	2	5
1767	r15c2	3144	32794.103	200.019	1609.448	103104660	103104660	COP	0912-COP-V2	2	5
1768	r16c2	5927	32905.713	198.299	1720.575	195032160	195032160	COP	0912-COP-V2	2	5
1769	r17c2	1650	31397.455	197.511	1830.173	51805800	51805800	COP	0912-COP-V2	2	5
1770	r18c2	5017	33730.497	197.053	1941.269	169225905	169225905	COP	0912-COP-V2	2	5
1771	r19c2	4437	32681.034	194.26	2052.781	145005750	145005750	COP	0912-COP-V2	2	5
1772	r20c2	0	NaN	NaN	NaN	NaN	NaN	COP	0912-COP-V2	2	5
1773	r21c2	3066	31265.944	191.117	2274.696	95861385	95861385	COP	0912-COP-V2	2	5
1774	r22c2	6475	31451.641	190.132	2385.408	203649375	203649375	COP	0912-COP-V2	2	5
1775	r23c2	1405	31536.875	189.844	2497.547	44309310	44309310	COP	0912-COP-V2	2	5
1776	r24c2	5221	30393.06	186.873	2609.553	158682165	158682165	COP	0912-COP-V2	2	5
1777	r1c3	4506	32648.262	322.662	41.011	147113070	147113070	COP	0912-COP-V2	2	5
1778	r2c3	4184	30966.593	322.387	156.156	129564225	129564225	COP	0912-COP-V2	2	5
1779	r3c3	5591	32120.696	322.711	269.06	179586810	179586810	COP	0912-COP-V2	2	5
1780	r4c3	5372	30741.266	322.32	382.957	165142080	165142080	COP	0912-COP-V2	2	5
1781	r5c3	2612	33410.565	320.951	495.051	87268395	87268395	COP	0912-COP-V2	2	5
1782	r6c3	4325	33529.287	320.362	607.363	145014165	145014165	COP	0912-COP-V2	2	5
1783	r7c3	4075	31675.631	319.597	718.959	129078195	129078195	COP	0912-COP-V2	2	5
1784	r8c3	6306	33157.319	319.634	831.62	209090055	209090055	COP	0912-COP-V2	2	5
1785	r9c3	3955	34111.972	318.43	942.28	134912850	134912850	COP	0912-COP-V2	2	5
1786	r10c3	3364	32919.333	318.006	1053.767	110740635	110740635	COP	0912-COP-V2	2	5
1787	r11c3	4316	32592.143	317.302	1165.408	140667690	140667690	COP	0912-COP-V2	2	5
1788	r12c3	3933	33704.672	217.457	1275.66	132560475	132560475	COP	0912-COP-V2	2	5
1789	r13c3	0	NaN	NaN	NaN	NaN	NaN	COP	0912-COP-V2	2	5
1790	r14c3	4740	32318.829	314.719	1499.612	153191250	153191250	COP	0912-COP-V2	2	5
1791	r15c3	4231	33948.028	313.426	1611.262	143634105	143634105	COP	0912-COP-V2	2	5
1792	r16c3	3776	33730.841	211.929	1720.372	127367655	127367655	COP	0912-COP-V2	2	5
1793	r17c3	6918	34804.735	310.984	1829.607	240779160	240779160	COP	0912-COP-V2	2	5
1794	r18c3	4308	31402.765	309.004	1941.758	135283110	135283110	COP	0912-COP-V2	2	5
1795	r19c3	1597	30513.776	308.35	2053.63	48730500	48730500	COP	0912-COP-V2	2	5
1796	r20c3	3767	31750.106	305.868	2164.856	119602650	119602650	COP	0912-COP-V2	2	5
1797	r21c3	3217	31401.225	305.507	2275.072	101017740	101017740	COP	0912-COP-V2	2	5
1798	r22c3	2471	31518.144	303.413	2386.569	77881335	77881335	COP	0912-COP-V2	2	5
1799	r23c3	5354	30863.954	302.227	2498.008	165245610	165245610	COP	0912-COP-V2	2	5
1800	r24c3	5795	31210.416	301.914	2611.982	180864360	180864360	COP	0912-COP-V2	2	5
1801	r1c4	3998	33617.968	436.741	44.169	134404635	134404635	COP	0912-COP-V2	2	5
1802	r2c4	5895	32382.88	436.533	158.36	190897080	190897080	COP	0912-COP-V2	2	5
1803	r3c4	2359	30898.239	435.668	271.904	72888945	72888945	COP	0912-COP-V2	2	5
1804	r4c4	3508	32146.355	334.638	383.41	112769415	112769415	COP	0912-COP-V2	2	5
1805	r5c4	3582	32790.85	434.674	496.568	117456825	117456825	COP	0912-COP-V2	2	5
1806	r6c4	4976	33072.977	434.631	610.241	164571135	164571135	COP	0912-COP-V2	2	5
1807	r7c4	1423	32308.84	433.125	721.923	45975480	45975480	COP	0912-COP-V2	2	5
1808	r8c4	2650	31002.708	433.51	833.825	82157175	82157175	COP	0912-COP-V2	2	5
1809	r9c4	4131	33071.42	432.666	943.523	136618035	136618035	COP	0912-COP-V2	2	5
1810	r10c4	4358	32259.08	432.165	1055.059	140585070	140585070	COP	0912-COP-V2	2	5
1811	r11c4	5713	32785.51	429.516	1167.101	187303620	187303620	COP	0912-COP-V2	2	5
1812	r12c4	2795	33967.004	428.638	1279.096	94937775	94937775	COP	0912-COP-V2	2	5
1813	r13c4	6634	34018.053	427.125	1389.414	225675765	225675765	COP	0912-COP-V2	2	5
1814	r14c4	5785	34450.566	427.432	1501.191	199296525	199296525	COP	0912-COP-V2	2	5
1815	r15c4	2415	32797.963	425.828	1612.312	79207080	79207080	COP	0912-COP-V2	2	5
1816	r16c4	0	NaN	NaN	NaN	NaN	NaN	COP	0912-COP-V2	2	5
1817	r17c4	2615	33638.449	422.467	1832.068	87964545	87964545	COP	0912-COP-V2	2	5
1818	r18c4	5759	33765.073	423.043	1942.627	194453055	194453055	COP	0912-COP-V2	2	5
1819	r19c4	4379	32873.163	420.111	2054.873	143951580	143951580	COP	0912-COP-V2	2	5
1820	r20c4	2180	32311.307	419.548	2166.306	70438650	70438650	COP	0912-COP-V2	2	5
1821	r21c4	5364	31947.878	417.231	2276.518	171368415	171368415	COP	0912-COP-V2	2	5
1822	r22c4	2367	31398.828	416.239	2388.26	74321025	74321025	COP	0912-COP-V2	2	5
1823	r23c4	2202	30601.39	415.288	2500.181	67384260	67384260	COP	0912-COP-V2	2	5
1824	r24c4	4329	32368.683	414.499	2611.88	140124030	140124030	COP	0912-COP-V2	2	5
1825	r1c5	6091	32908.564	550.338	45.788	200446065	200446065	COP	0912-COP-V2	2	5
1826	r2c5	4609	32185.935	550.318	161.231	148344975	148344975	COP	0912-COP-V2	2	5
1827	r3c5	2570	33708.817	549.14	273.886	86631660	86631660	COP	0912-COP-V2	2	5
1828	r4c5	2106	31933.12	548.082	387.328	67251150	67251150	COP	0912-COP-V2	2	5
1829	r5c5	1960	31152.023	547.721	499.426	61057965	61057965	COP	0912-COP-V2	2	5
1830	r6c5	6362	33969.391	547.698	611.681	216113265	216113265	COP	0912-COP-V2	2	5
1831	r7c5	0	NaN	NaN	NaN	NaN	NaN	COP	0912-COP-V2	2	5
1832	r8c5	4157	33993.334	546.066	835.428	141310290	141310290	COP	0912-COP-V2	2	5
1833	r9c5	2236	33669.466	545.471	944.706	75284925	75284925	COP	0912-COP-V2	2	5
1834	r10c5	6102	32697.294	544.861	1055.898	199518885	199518885	COP	0912-COP-V2	2	5
1835	r11c5	2668	33650.729	543.182	1168.324	89780145	89780145	COP	0912-COP-V2	2	5
1836	r12c5	5070	32969.589	541.743	1280.765	167155815	167155815	COP	0912-COP-V2	2	5
1837	r13c5	4108	35247.232	441.979	1390.034	144795630	144795630	COP	0912-COP-V2	2	5
1838	r14c5	3893	35389.978	439.514	1501.137	137773185	137773185	COP	0912-COP-V2	2	5
1839	r15c5	4131	34062.346	538.254	1614.215	140711550	140711550	COP	0912-COP-V2	2	5
1840	r16c5	2566	33838.977	537.594	1725.281	86830815	86830815	COP	0912-COP-V2	2	5
1841	r17c5	2267	33412.874	536.373	1833.461	75746985	75746985	COP	0912-COP-V2	2	5
1842	r18c5	4518	33953.21	534.932	1943.887	153400605	153400605	COP	0912-COP-V2	2	5
1843	r19c5	6092	33262.473	533.316	2056.528	202634985	202634985	COP	0912-COP-V2	2	5
1844	r20c5	2888	32292.465	532.126	2167.318	93260640	93260640	COP	0912-COP-V2	2	5
1845	r21c5	7141	33834.975	527.84	2279.225	241615560	241615560	COP	0912-COP-V2	2	5
1846	r22c5	5527	32257.339	529.098	2389.369	178286310	178286310	COP	0912-COP-V2	2	5
1847	r23c5	2284	30001.799	526.912	2502.165	68524110	68524110	COP	0912-COP-V2	2	5
1848	r24c5	1103	28407.647	525.023	2611.041	31333635	31333635	COP	0912-COP-V2	2	5
1849	r1c6	5348	33826.408	664.413	47.885	180903630	180903630	COP	0912-COP-V2	2	5
1850	r2c6	3720	33411.992	662.836	162.141	124292610	124292610	COP	0912-COP-V2	2	5
1851	r3c6	2372	33119.039	662.618	275.977	78558360	78558360	COP	0912-COP-V2	2	5
1852	r4c6	5805	32552.145	661.815	388.859	188965200	188965200	COP	0912-COP-V2	2	5
1853	r5c6	2951	33088.994	660.433	501.374	97645620	97645620	COP	0912-COP-V2	2	5
1854	r6c6	1575	31924.057	658.289	612.115	50280390	50280390	COP	0912-COP-V2	2	5
1855	r7c6	4910	32825.044	659.082	725.785	161170965	161170965	COP	0912-COP-V2	2	5
1856	r8c6	5251	35425.915	658.48	838.754	186021480	186021480	COP	0912-COP-V2	2	5
1857	r9c6	0	NaN	NaN	NaN	NaN	NaN	COP	0912-COP-V2	2	5
1858	r10c6	2465	34485.621	655.142	1057.829	85007055	85007055	COP	0912-COP-V2	2	5
1859	r11c6	4307	34050.463	655.908	1169.603	146655345	146655345	COP	0912-COP-V2	2	5
1860	r12c6	4610	31880.808	654.639	1282.149	146970525	146970525	COP	0912-COP-V2	2	5
1861	r13c6	5150	34649.103	652.171	1394.026	178442880	178442880	COP	0912-COP-V2	2	5
1862	r14c6	2317	34201.476	650.727	1505.383	79244820	79244820	COP	0912-COP-V2	2	5
1863	r15c6	2717	32823.296	650.299	1615.455	89180895	89180895	COP	0912-COP-V2	2	5
1864	r16c6	5113	35460.909	648.858	1726.26	181311630	181311630	COP	0912-COP-V2	2	5
1865	r17c6	2785	33012.932	649.181	1835.243	91941015	91941015	COP	0912-COP-V2	2	5
1866	r18c6	4699	33527.806	646.863	1946.304	157547160	157547160	COP	0912-COP-V2	2	5
1867	r19c6	3948	32577.736	645.43	2057.826	128616900	128616900	COP	0912-COP-V2	2	5
1868	r20c6	2627	31762.691	644.674	2168.179	83440590	83440590	COP	0912-COP-V2	2	5
1869	r21c6	3152	33588.079	642.44	2279.068	105869625	105869625	COP	0912-COP-V2	2	5
1870	r22c6	4549	32491.843	640.613	2391.956	147805395	147805395	COP	0912-COP-V2	2	5
1871	r23c6	3488	29193.772	639.848	2500.864	101827875	101827875	COP	0912-COP-V2	2	5
1872	r24c6	7272	31854.241	637.286	2616.003	231644040	231644040	COP	0912-COP-V2	2	5
1873	r1c7	2936	32808.408	777.112	50.166	96325485	96325485	COP	0912-COP-V2	2	5
1874	r2c7	6376	33412.519	776.211	164.38	213038220	213038220	COP	0912-COP-V2	2	5
1875	r3c7	4342	32655.328	775.417	278.395	141789435	141789435	COP	0912-COP-V2	2	5
1876	r4c7	3859	33752.115	674.084	389.297	130249410	130249410	COP	0912-COP-V2	2	5
1877	r5c7	5720	34147.13	773.343	502.856	195321585	195321585	COP	0912-COP-V2	2	5
1878	r6c7	2531	32892.783	772.692	615.131	83251635	83251635	COP	0912-COP-V2	2	5
1879	r7c7	5010	32976.03	770.508	728.531	165209910	165209910	COP	0912-COP-V2	2	5
1880	r8c7	3477	35028.287	770.759	840.739	121793355	121793355	COP	0912-COP-V2	2	5
1881	r9c7	0	NaN	NaN	NaN	NaN	NaN	COP	0912-COP-V2	2	5
1882	r10c7	6017	34391.435	768.557	1058.683	206933265	206933265	COP	0912-COP-V2	2	5
1883	r11c7	3860	34208.184	767.772	1171.911	132043590	132043590	COP	0912-COP-V2	2	5
1884	r12c7	4793	32989.594	766.871	1283.489	158119125	158119125	COP	0912-COP-V2	2	5
1885	r13c7	5251	33282.672	765.269	1395.721	174767310	174767310	COP	0912-COP-V2	2	5
1886	r14c7	3685	34769.267	763.565	1506.578	128124750	128124750	COP	0912-COP-V2	2	5
1887	r15c7	2314	34536.191	762.879	1617.083	79916745	79916745	COP	0912-COP-V2	2	5
1888	r16c7	2848	33468.392	759.469	1729.402	95317980	95317980	COP	0912-COP-V2	2	5
1889	r17c7	3327	34729.436	760.743	1835.437	115544835	115544835	COP	0912-COP-V2	2	5
1890	r18c7	3661	33975.738	759.282	1947.578	124385175	124385175	COP	0912-COP-V2	2	5
1891	r19c7	4124	33373.465	758.248	2058.546	137632170	137632170	COP	0912-COP-V2	2	5
1892	r20c7	3978	33763.462	755.749	2170.129	134311050	134311050	COP	0912-COP-V2	2	5
1893	r21c7	2176	31230.938	754.544	2280.642	67958520	67958520	COP	0912-COP-V2	2	5
1894	r22c7	3155	32122.968	752.638	2392.126	101347965	101347965	COP	0912-COP-V2	2	5
1895	r23c7	3702	31731.382	751.038	2503.958	117469575	117469575	COP	0912-COP-V2	2	5
1896	r24c7	1750	30076.011	736.254	2615.326	52633020	52633020	COP	0912-COP-V2	2	5
1897	r1c8	4074	33234.937	889.709	52.573	135399135	135399135	COP	0912-COP-V2	2	5
1898	r2c8	4936	33248.88	889.194	166.773	164116470	164116470	COP	0912-COP-V2	2	5
1899	r3c8	2937	34299.888	888.405	279.251	100738770	100738770	COP	0912-COP-V2	2	5
1900	r4c8	3371	34031.267	886.889	392.951	114719400	114719400	COP	0912-COP-V2	2	5
1901	r5c8	3901	34844.4	885.949	505.214	135928005	135928005	COP	0912-COP-V2	2	5
1902	r6c8	2170	32089.929	885.688	617.484	69635145	69635145	COP	0912-COP-V2	2	5
1903	r7c8	4460	32772.703	884.219	729.704	146166255	146166255	COP	0912-COP-V2	2	5
1904	r8c8	5479	35056.194	882.868	843.338	192072885	192072885	COP	0912-COP-V2	2	5
1905	r9c8	0	NaN	NaN	NaN	NaN	NaN	COP	0912-COP-V2	2	5
1906	r10c8	5352	34360.631	881.616	1060.992	183898095	183898095	COP	0912-COP-V2	2	5
1907	r11c8	4987	35406.19	880.867	1173.964	176570670	176570670	COP	0912-COP-V2	2	5
1908	r12c8	2367	33319.246	879.563	1285.377	78866655	78866655	COP	0912-COP-V2	2	5
1909	r13c8	4543	34959.08	878.076	1396.02	158819100	158819100	COP	0912-COP-V2	2	5
1910	r14c8	5775	34351.127	875.947	1508.477	198377760	198377760	COP	0912-COP-V2	2	5
1911	r15c8	0	NaN	NaN	NaN	NaN	NaN	COP	0912-COP-V2	2	5
1912	r16c8	2472	34844.636	873.385	1729.86	86135940	86135940	COP	0912-COP-V2	2	5
1913	r17c8	4986	34905.746	872.293	1837.586	174040050	174040050	COP	0912-COP-V2	2	5
1914	r18c8	3235	32065.757	871.429	1949.283	103732725	103732725	COP	0912-COP-V2	2	5
1915	r19c8	1504	32780.555	866.354	2057.146	49301955	49301955	COP	0912-COP-V2	2	5
1916	r20c8	5729	34158.205	868.248	2170.985	195692355	195692355	COP	0912-COP-V2	2	5
1917	r21c8	4404	32724.305	866.588	2281.309	144117840	144117840	COP	0912-COP-V2	2	5
1918	r22c8	4486	33041.77	863.875	2393.298	148225380	148225380	COP	0912-COP-V2	2	5
1919	r23c8	1987	32076.998	863.348	2503.974	63736995	63736995	COP	0912-COP-V2	2	5
1920	r24c8	4990	29685.73	860.987	2616.933	148131795	148131795	COP	0912-COP-V2	2	5
1921	r1c9	6352	34093.163	1003.568	54.351	216559770	216559770	COP	0912-COP-V2	2	5
1922	r2c9	4642	34511.135	1002.257	169.443	160200690	160200690	COP	0912-COP-V2	2	5
1923	r3c9	3056	31084.55	1000.376	282.176	94994385	94994385	COP	0912-COP-V2	2	5
1924	r4c9	2444	34558.03	998.702	394.66	84459825	84459825	COP	0912-COP-V2	2	5
1925	r5c9	3969	32701.1	998.637	507.951	129790665	129790665	COP	0912-COP-V2	2	5
1926	r6c9	1773	33863.08	997.41	619.985	60039240	60039240	COP	0912-COP-V2	2	5
1927	r7c9	3964	33003.266	996.36	731.223	130824945	130824945	COP	0912-COP-V2	2	5
1928	r8c9	5052	35148.863	995.372	844.871	177572055	177572055	COP	0912-COP-V2	2	5
1929	r9c9	0	NaN	NaN	NaN	NaN	NaN	COP	0912-COP-V2	2	5
1930	r10c9	3160	33458.34	993.821	1063.245	105728355	105728355	COP	0912-COP-V2	2	5
1931	r11c9	6107	35483.123	994.172	1174.871	216695430	216695430	COP	0912-COP-V2	2	5
1932	r12c9	5244	34586.393	990.82	1286.976	181371045	181371045	COP	0912-COP-V2	2	5
1933	r13c9	2905	35412.346	989.484	1397.828	102872865	102872865	COP	0912-COP-V2	2	5
1934	r14c9	5726	33871.045	988.236	1509.162	193945605	193945605	COP	0912-COP-V2	2	5
1935	r15c9	2133	35472.736	986.756	1620.616	75663345	75663345	COP	0912-COP-V2	2	5
1936	r16c9	5470	34913.276	984.971	1731.009	190975620	190975620	COP	0912-COP-V2	2	5
1937	r17c9	1897	32616.476	984.525	1839.725	61873455	61873455	COP	0912-COP-V2	2	5
1938	r18c9	5785	34591.003	983.585	1950.017	200108955	200108955	COP	0912-COP-V2	2	5
1939	r19c9	2714	34376.706	981.853	2061.175	93298380	93298380	COP	0912-COP-V2	2	5
1940	r20c9	5593	34012.204	980.005	2172.442	190230255	190230255	COP	0912-COP-V2	2	5
1941	r21c9	1570	32161.997	980.17	2283.918	50494335	50494335	COP	0912-COP-V2	2	5
1942	r22c9	6222	33633.525	976.775	2393.849	209267790	209267790	COP	0912-COP-V2	2	5
1943	r23c9	3855	32847.77	974.087	2504.849	126628155	126628155	COP	0912-COP-V2	2	5
1944	r24c9	4350	31029.279	972.609	2617.577	134977365	134977365	COP	0912-COP-V2	2	5
1945	r1c10	5783	34510.367	1116.485	57.016	199573455	199573455	COP	0912-COP-V2	2	5
1946	r2c10	4196	33981.667	1115.447	170.951	142587075	142587075	COP	0912-COP-V2	2	5
1947	r3c10	2681	33451.13	1112.934	283.708	89682480	89682480	COP	0912-COP-V2	2	5
1948	r4c10	4945	35732.745	1112.029	395.91	176698425	176698425	COP	0912-COP-V2	2	5
1949	r5c10	2818	34906.677	1111.1	509.546	98367015	98367015	COP	0912-COP-V2	2	5
1950	r6c10	4610	34185.986	1109.451	621.922	157597395	157597395	COP	0912-COP-V2	2	5
1951	r7c10	5378	34419.547	1108.661	734.427	185108325	185108325	COP	0912-COP-V2	2	5
1952	r8c10	2634	35239.083	1107.707	845.772	92819745	92819745	COP	0912-COP-V2	2	5
1953	r9c10	4117	35805.543	1106.374	956.026	147411420	147411420	COP	0912-COP-V2	2	5
1954	r10c10	0	NaN	NaN	NaN	NaN	NaN	COP	0912-COP-V2	2	5
1955	r11c10	4109	36623.312	1006.467	1175.158	150485190	150485190	COP	0912-COP-V2	2	5
1956	r12c10	3872	33970.254	1102.445	1287.706	131532825	131532825	COP	0912-COP-V2	2	5
1957	r13c10	0	NaN	NaN	NaN	NaN	NaN	COP	0912-COP-V2	2	5
1958	r14c10	2629	33451.364	1099.384	1510.43	87943635	87943635	COP	0912-COP-V2	2	5
1959	r15c10	3644	36158.286	1097.851	1621.967	131760795	131760795	COP	0912-COP-V2	2	5
1960	r16c10	2742	34663.353	1097.478	1733.497	95046915	95046915	COP	0912-COP-V2	2	5
1961	r17c10	4184	34666.043	1096.783	1841.903	145042725	145042725	COP	0912-COP-V2	2	5
1962	r18c10	3885	36019.521	995.445	1950.872	139935840	139935840	COP	0912-COP-V2	2	5
1963	r19c10	4170	33496.971	1093.432	2062.777	139682370	139682370	COP	0912-COP-V2	2	5
1964	r20c10	2843	32773.106	1091.206	2174.955	93173940	93173940	COP	0912-COP-V2	2	5
1965	r21c10	0	NaN	NaN	NaN	NaN	NaN	COP	0912-COP-V2	2	5
1966	r22c10	2691	34817.308	1089.506	2395.926	93693375	93693375	COP	0912-COP-V2	2	5
1967	r23c10	0	NaN	NaN	NaN	NaN	NaN	COP	0912-COP-V2	2	5
1968	r24c10	6503	30614.901	1081.992	2618.804	199088700	199088700	COP	0912-COP-V2	2	5
1969	r1c11	3878	36001.555	1128.405	58.127	139614030	139614030	COP	0912-COP-V2	2	5
1970	r2c11	2296	33922.33	1227.518	173.344	77885670	77885670	COP	0912-COP-V2	2	5
1971	r3c11	5343	35324.349	1225.97	286.345	188737995	188737995	COP	0912-COP-V2	2	5
1972	r4c11	2718	33012.555	1224.263	398.93	89728125	89728125	COP	0912-COP-V2	2	5
1973	r5c11	5374	35226.632	1223.104	511.72	189307920	189307920	COP	0912-COP-V2	2	5
1974	r6c11	2873	34383.639	1225.429	621.069	98784195	98784195	COP	0912-COP-V2	2	5
1975	r7c11	1481	33958.562	1221.054	735.035	50292630	50292630	COP	0912-COP-V2	2	5
1976	r8c11	5474	35288.991	1219.096	846.987	193171935	193171935	COP	0912-COP-V2	2	5
1977	r9c11	3674	36058.832	1218.56	956.507	132480150	132480150	COP	0912-COP-V2	2	5
1978	r10c11	5761	36180.963	1215.921	1068.879	208438530	208438530	COP	0912-COP-V2	2	5
1979	r11c11	0	NaN	NaN	NaN	NaN	NaN	COP	0912-COP-V2	2	5
1980	r12c11	4635	36010.071	1213.138	1290.294	166906680	166906680	COP	0912-COP-V2	2	5
1981	r13c11	0	NaN	NaN	NaN	NaN	NaN	COP	0912-COP-V2	2	5
1982	r14c11	5436	36212.815	1210.721	1511.366	196852860	196852860	COP	0912-COP-V2	2	5
1983	r15c11	4018	32634.796	1209.502	1623.774	131126610	131126610	COP	0912-COP-V2	2	5
1984	r16c11	2140	33280.717	1208.223	1734.598	71220735	71220735	COP	0912-COP-V2	2	5
1985	r17c11	3222	35814.362	1104.138	1841.965	115393875	115393875	COP	0912-COP-V2	2	5
1986	r18c11	4870	32949.246	1205.39	1953.237	160462830	160462830	COP	0912-COP-V2	2	5
1987	r19c11	4500	35792.707	1204.024	2065.015	161067180	161067180	COP	0912-COP-V2	2	5
1988	r20c11	0	NaN	NaN	NaN	NaN	NaN	COP	0912-COP-V2	2	5
1989	r21c11	5422	34861.867	1200.127	2285.083	189021045	189021045	COP	0912-COP-V2	2	5
1990	r22c11	3071	32892.841	1199.023	2397.086	101013915	101013915	COP	0912-COP-V2	2	5
1991	r23c11	2398	32989.854	1197.095	2507.46	79109670	79109670	COP	0912-COP-V2	2	5
1992	r24c11	4845	32564.105	1197.128	2618.788	157773090	157773090	COP	0912-COP-V2	2	5
1993	r1c12	7953	34312.105	1336.812	61.325	272884170	272884170	COP	0912-COP-V2	2	5
1994	r2c12	1388	34029.456	1338.178	176.265	47232885	47232885	COP	0912-COP-V2	2	5
1995	r3c12	3521	35373.302	1338.237	288.433	124549395	124549395	COP	0912-COP-V2	2	5
1996	r4c12	6557	35724.928	1337.628	400.799	234248355	234248355	COP	0912-COP-V2	2	5
1997	r5c12	5462	35431.694	1335.903	513.843	193527915	193527915	COP	0912-COP-V2	2	5
1998	r6c12	2650	34926.628	1334.706	623.561	92555565	92555565	COP	0912-COP-V2	2	5
1999	r7c12	4189	34874.248	1332.494	737.31	146088225	146088225	COP	0912-COP-V2	2	5
[truncated: 7,217 more rows]
