# Supplementary material for: Natural Variation in SER1 and ENA6 Underlie Condition-Specific Growth Defects in Saccharomyces cerevisiae
Source: G3 (Bethesda). 2017 Nov 14;8(1):239–51. doi: 10.1534/g3.117.300392 (PMC5765352; doi:10.1534/g3.117.300392)
Supplement: Supplementary file 19 [file 239FileS3.zip › Data/Phenotyping/576-format_Day6.csv]

	Label	Area	Mean	X	Y	IntDen	RawIntDen	Condition	Plate	Replicate	Day
1	r1c1	3100	38001.087	124.575	69.25	117803370	117803370	CAF	0912-CAF-V1	1	6
2	r2c1	2319	37393.512	122.441	182.236	86715555	86715555	CAF	0912-CAF-V1	1	6
3	r3c1	0	NaN	NaN	NaN	NaN	NaN	CAF	0912-CAF-V1	1	6
4	r4c1	0	NaN	NaN	NaN	NaN	NaN	CAF	0912-CAF-V1	1	6
5	r5c1	3667	38405.976	124.934	519.318	140834715	140834715	CAF	0912-CAF-V1	1	6
6	r6c1	4800	38696.356	125.936	633.009	185742510	185742510	CAF	0912-CAF-V1	1	6
7	r7c1	396	30907.803	125.422	743.967	12239490	12239490	CAF	0912-CAF-V1	1	6
8	r8c1	0	NaN	NaN	NaN	NaN	NaN	CAF	0912-CAF-V1	1	6
9	r9c1	3947	39718.043	126.066	965.546	156767115	156767115	CAF	0912-CAF-V1	1	6
10	r10c1	2832	39193.554	125.337	1077.234	110996145	110996145	CAF	0912-CAF-V1	1	6
11	r11c1	0	NaN	NaN	NaN	NaN	NaN	CAF	0912-CAF-V1	1	6
12	r12c1	0	NaN	NaN	NaN	NaN	NaN	CAF	0912-CAF-V1	1	6
13	r13c1	3373	39928.252	125.979	1409.843	134677995	134677995	CAF	0912-CAF-V1	1	6
14	r14c1	0	NaN	NaN	NaN	NaN	NaN	CAF	0912-CAF-V1	1	6
15	r15c1	3001	40312.942	124.921	1633.255	120979140	120979140	CAF	0912-CAF-V1	1	6
16	r16c1	1934	39511.815	124.6	1743.135	76415850	76415850	CAF	0912-CAF-V1	1	6
17	r17c1	3563	39386.085	123.073	1852.653	140332620	140332620	CAF	0912-CAF-V1	1	6
18	r18c1	2734	38533.727	122.89	1964.143	105351210	105351210	CAF	0912-CAF-V1	1	6
19	r19c1	0	NaN	NaN	NaN	NaN	NaN	CAF	0912-CAF-V1	1	6
20	r20c1	0	NaN	NaN	NaN	NaN	NaN	CAF	0912-CAF-V1	1	6
21	r21c1	2395	38605.296	122.607	2295.977	92459685	92459685	CAF	0912-CAF-V1	1	6
22	r22c1	74	28118.919	130.392	2404.635	2080800	2080800	CAF	0912-CAF-V1	1	6
23	r23c1	2948	38239.534	118.718	2517.123	112730145	112730145	CAF	0912-CAF-V1	1	6
24	r24c1	5056	37858.17	117.61	2628.687	191410905	191410905	CAF	0912-CAF-V1	1	6
25	r1c2	20	27756.75	235	68.7	555135	555135	CAF	0912-CAF-V1	1	6
26	r2c2	869	36344.983	238.262	183.621	31583790	31583790	CAF	0912-CAF-V1	1	6
27	r3c2	4105	38965.739	239.374	297.42	159954360	159954360	CAF	0912-CAF-V1	1	6
28	r4c2	4346	38704.142	237.79	409.26	168208200	168208200	CAF	0912-CAF-V1	1	6
29	r5c2	1557	37801.58	239.828	521.492	58857060	58857060	CAF	0912-CAF-V1	1	6
30	r6c2	975	35718.569	238.112	634.801	34825605	34825605	CAF	0912-CAF-V1	1	6
31	r7c2	3774	40287.297	239.349	744.658	152044260	152044260	CAF	0912-CAF-V1	1	6
32	r8c2	3249	39531.593	239.274	857.912	128438145	128438145	CAF	0912-CAF-V1	1	6
33	r9c2	628	35872.572	241.134	970.93	22527975	22527975	CAF	0912-CAF-V1	1	6
34	r10c2	0	NaN	NaN	NaN	NaN	NaN	CAF	0912-CAF-V1	1	6
35	r11c2	4017	39739.881	239.356	1188.952	159635100	159635100	CAF	0912-CAF-V1	1	6
36	r12c2	3913	40317.11	239.228	1300.881	157760850	157760850	CAF	0912-CAF-V1	1	6
37	r13c2	1235	39022.02	238.359	1411.994	48192195	48192195	CAF	0912-CAF-V1	1	6
38	r14c2	3278	40754.336	237.278	1523.046	133592715	133592715	CAF	0912-CAF-V1	1	6
39	r15c2	0	NaN	NaN	NaN	NaN	NaN	CAF	0912-CAF-V1	1	6
40	r16c2	3296	39306.285	237.814	1747.079	129553515	129553515	CAF	0912-CAF-V1	1	6
41	r17c2	2156	39057.934	237.547	1853.861	84208905	84208905	CAF	0912-CAF-V1	1	6
42	r18c2	3648	40878.499	237.173	1965.952	149124765	149124765	CAF	0912-CAF-V1	1	6
43	r19c2	599	38313.005	237.842	2067.79	22949490	22949490	CAF	0912-CAF-V1	1	6
44	r20c2	0	NaN	NaN	NaN	NaN	NaN	CAF	0912-CAF-V1	1	6
45	r21c2	1050	35565.7	232.184	2297.362	37343985	37343985	CAF	0912-CAF-V1	1	6
46	r22c2	886	30043.95	217.973	2399.238	26618940	26618940	CAF	0912-CAF-V1	1	6
47	r23c2	409	31216.614	232.622	2516.72	12767595	12767595	CAF	0912-CAF-V1	1	6
48	r24c2	2784	37089.402	230.124	2629.407	103256895	103256895	CAF	0912-CAF-V1	1	6
49	r1c3	1255	38229.072	350.703	72.478	47977485	47977485	CAF	0912-CAF-V1	1	6
50	r2c3	2866	39370.452	352.029	186.278	112835715	112835715	CAF	0912-CAF-V1	1	6
51	r3c3	0	NaN	NaN	NaN	NaN	NaN	CAF	0912-CAF-V1	1	6
52	r4c3	3344	38384.821	352.807	411.329	128358840	128358840	CAF	0912-CAF-V1	1	6
53	r5c3	1511	38946.82	352.765	524.255	58848645	58848645	CAF	0912-CAF-V1	1	6
54	r6c3	3854	39406.234	352.202	635.725	151871625	151871625	CAF	0912-CAF-V1	1	6
55	r7c3	1109	38356.001	353.184	746.762	42536805	42536805	CAF	0912-CAF-V1	1	6
56	r8c3	3653	40076.395	352.907	858.745	146399070	146399070	CAF	0912-CAF-V1	1	6
57	r9c3	2104	39605.233	352.114	968.482	83329410	83329410	CAF	0912-CAF-V1	1	6
58	r10c3	0	NaN	NaN	NaN	NaN	NaN	CAF	0912-CAF-V1	1	6
59	r11c3	2543	38922.045	351.92	1191.901	98978760	98978760	CAF	0912-CAF-V1	1	6
60	r12c3	0	NaN	NaN	NaN	NaN	NaN	CAF	0912-CAF-V1	1	6
61	r13c3	0	NaN	NaN	NaN	NaN	NaN	CAF	0912-CAF-V1	1	6
62	r14c3	4930	39953.483	350.568	1523.477	196970670	196970670	CAF	0912-CAF-V1	1	6
63	r15c3	4189	40989.561	350.103	1635.295	171705270	171705270	CAF	0912-CAF-V1	1	6
64	r16c3	86	30033.663	339.523	1730.116	2582895	2582895	CAF	0912-CAF-V1	1	6
65	r17c3	2862	39851.635	348.126	1852.451	114055380	114055380	CAF	0912-CAF-V1	1	6
66	r18c3	4218	39892.084	347.977	1966.222	168264810	168264810	CAF	0912-CAF-V1	1	6
67	r19c3	1178	37954.737	347.736	2076.441	44710680	44710680	CAF	0912-CAF-V1	1	6
68	r20c3	536	27824.496	347.739	2187.257	14913930	14913930	CAF	0912-CAF-V1	1	6
69	r21c3	1642	38682.972	345.11	2293.442	63517440	63517440	CAF	0912-CAF-V1	1	6
70	r22c3	895	35051.246	344.966	2406.455	31370865	31370865	CAF	0912-CAF-V1	1	6
71	r23c3	2839	38339.461	344.292	2517.831	108845730	108845730	CAF	0912-CAF-V1	1	6
72	r24c3	3876	38914.211	343.264	2630.457	150831480	150831480	CAF	0912-CAF-V1	1	6
73	r1c4	384	34117.539	462.573	76.492	13101135	13101135	CAF	0912-CAF-V1	1	6
74	r2c4	2796	39082.124	465.721	187.589	109273620	109273620	CAF	0912-CAF-V1	1	6
75	r3c4	1491	39353.803	465.365	300.2	58676520	58676520	CAF	0912-CAF-V1	1	6
76	r4c4	4411	39281.678	465.961	413.279	173271480	173271480	CAF	0912-CAF-V1	1	6
77	r5c4	1572	38310.83	465.805	524.655	60224625	60224625	CAF	0912-CAF-V1	1	6
78	r6c4	4045	40431.842	466.556	636.608	163546800	163546800	CAF	0912-CAF-V1	1	6
79	r7c4	3789	40769.109	465.597	750.515	154474155	154474155	CAF	0912-CAF-V1	1	6
80	r8c4	0	NaN	NaN	NaN	NaN	NaN	CAF	0912-CAF-V1	1	6
81	r9c4	2911	40081.427	465.882	969.725	116677035	116677035	CAF	0912-CAF-V1	1	6
82	r10c4	2237	41124.193	465.124	1081.628	91994820	91994820	CAF	0912-CAF-V1	1	6
83	r11c4	4048	40726.675	463.763	1191.936	164861580	164861580	CAF	0912-CAF-V1	1	6
84	r12c4	0	NaN	NaN	NaN	NaN	NaN	CAF	0912-CAF-V1	1	6
85	r13c4	2999	40670.077	463.203	1412.634	121969560	121969560	CAF	0912-CAF-V1	1	6
86	r14c4	4738	41548.854	463.276	1525.187	196858470	196858470	CAF	0912-CAF-V1	1	6
87	r15c4	0	NaN	NaN	NaN	NaN	NaN	CAF	0912-CAF-V1	1	6
88	r16c4	1376	38164.568	461.358	1746.919	52514445	52514445	CAF	0912-CAF-V1	1	6
89	r17c4	1691	40416.369	461.62	1855.345	68344080	68344080	CAF	0912-CAF-V1	1	6
90	r18c4	3462	40221.425	459.902	1964.782	139246575	139246575	CAF	0912-CAF-V1	1	6
91	r19c4	4070	41032.821	458.542	2076.895	167003580	167003580	CAF	0912-CAF-V1	1	6
92	r20c4	563	30402.975	458.85	2191.466	17116875	17116875	CAF	0912-CAF-V1	1	6
93	r21c4	3462	39082.764	456.511	2296.991	135304530	135304530	CAF	0912-CAF-V1	1	6
94	r22c4	2036	38259.268	456.215	2408.84	77895870	77895870	CAF	0912-CAF-V1	1	6
95	r23c4	38	27090.395	451.105	2529.105	1029435	1029435	CAF	0912-CAF-V1	1	6
96	r24c4	2983	39020.471	455.628	2629.75	116398065	116398065	CAF	0912-CAF-V1	1	6
97	r1c5	4531	40482.08	578.178	76.382	183424305	183424305	CAF	0912-CAF-V1	1	6
98	r2c5	4581	39107.904	578.971	189.516	179153310	179153310	CAF	0912-CAF-V1	1	6
99	r3c5	1409	38500.476	579.305	303.161	54247170	54247170	CAF	0912-CAF-V1	1	6
100	r4c5	0	NaN	NaN	NaN	NaN	NaN	CAF	0912-CAF-V1	1	6
101	r5c5	257	30255.7	573.788	528.196	7775715	7775715	CAF	0912-CAF-V1	1	6
102	r6c5	3200	40830.361	578.749	637.954	130657155	130657155	CAF	0912-CAF-V1	1	6
103	r7c5	5097	40342.981	578.193	751.393	205628175	205628175	CAF	0912-CAF-V1	1	6
104	r8c5	822	38319.489	578.139	861.325	31498620	31498620	CAF	0912-CAF-V1	1	6
105	r9c5	0	NaN	NaN	NaN	NaN	NaN	CAF	0912-CAF-V1	1	6
106	r10c5	5613	40740.305	577.455	1081.51	228675330	228675330	CAF	0912-CAF-V1	1	6
107	r11c5	0	NaN	NaN	NaN	NaN	NaN	CAF	0912-CAF-V1	1	6
108	r12c5	4227	41622.672	575.749	1304.741	175939035	175939035	CAF	0912-CAF-V1	1	6
109	r13c5	0	NaN	NaN	NaN	NaN	NaN	CAF	0912-CAF-V1	1	6
110	r14c5	3327	42629.531	473.149	1524.98	141828450	141828450	CAF	0912-CAF-V1	1	6
111	r15c5	3006	41154.676	573.786	1636.709	123710955	123710955	CAF	0912-CAF-V1	1	6
112	r16c5	757	37761.896	574.097	1747.668	28585755	28585755	CAF	0912-CAF-V1	1	6
113	r17c5	0	NaN	NaN	NaN	NaN	NaN	CAF	0912-CAF-V1	1	6
114	r18c5	3380	40531.873	572.138	1964.981	136997730	136997730	CAF	0912-CAF-V1	1	6
115	r19c5	3441	38784.603	571.147	2077.722	133457820	133457820	CAF	0912-CAF-V1	1	6
116	r20c5	1899	40085.221	570.152	2187.829	76121835	76121835	CAF	0912-CAF-V1	1	6
117	r21c5	4963	38592.706	570.467	2298.567	191535600	191535600	CAF	0912-CAF-V1	1	6
118	r22c5	3044	39667.16	567.839	2409.273	120746835	120746835	CAF	0912-CAF-V1	1	6
119	r23c5	761	34813.364	564.819	2518.383	26492970	26492970	CAF	0912-CAF-V1	1	6
120	r24c5	0	NaN	NaN	NaN	NaN	NaN	CAF	0912-CAF-V1	1	6
121	r1c6	3288	39637.687	691.897	78.32	130328715	130328715	CAF	0912-CAF-V1	1	6
122	r2c6	444	33622.669	688.932	188.011	14928465	14928465	CAF	0912-CAF-V1	1	6
123	r3c6	0	NaN	NaN	NaN	NaN	NaN	CAF	0912-CAF-V1	1	6
124	r4c6	4927	39962.232	691.012	416.352	196893915	196893915	CAF	0912-CAF-V1	1	6
125	r5c6	21	27612.857	680.214	529.214	579870	579870	CAF	0912-CAF-V1	1	6
126	r6c6	0	NaN	NaN	NaN	NaN	NaN	CAF	0912-CAF-V1	1	6
127	r7c6	3161	40802.823	690.334	751.41	128977725	128977725	CAF	0912-CAF-V1	1	6
128	r8c6	4520	41323.371	689.73	864.266	186781635	186781635	CAF	0912-CAF-V1	1	6
129	r9c6	0	NaN	NaN	NaN	NaN	NaN	CAF	0912-CAF-V1	1	6
130	r10c6	632	33736.661	669.286	1085.309	21321570	21321570	CAF	0912-CAF-V1	1	6
131	r11c6	3268	40829.027	688.366	1194.181	133429260	133429260	CAF	0912-CAF-V1	1	6
132	r12c6	4113	39703.184	688.239	1305.412	163299195	163299195	CAF	0912-CAF-V1	1	6
133	r13c6	5117	41037.658	686.3	1417.712	209989695	209989695	CAF	0912-CAF-V1	1	6
134	r14c6	74	28091.351	678.311	1529.635	2078760	2078760	CAF	0912-CAF-V1	1	6
135	r15c6	1310	38505.779	685.439	1637.482	50442570	50442570	CAF	0912-CAF-V1	1	6
136	r16c6	4776	42180.503	686.335	1748.009	201454080	201454080	CAF	0912-CAF-V1	1	6
137	r17c6	586	30874.147	684.899	1856.744	18092250	18092250	CAF	0912-CAF-V1	1	6
138	r18c6	4784	40000.62	683.777	1965.863	191362965	191362965	CAF	0912-CAF-V1	1	6
139	r19c6	3515	40167.324	683.19	2078.181	141188145	141188145	CAF	0912-CAF-V1	1	6
140	r20c6	1417	38615.134	681.734	2188.296	54717645	54717645	CAF	0912-CAF-V1	1	6
141	r21c6	777	35897.896	680.198	2299.349	27892665	27892665	CAF	0912-CAF-V1	1	6
142	r22c6	2334	39184.781	679.728	2409.754	91457280	91457280	CAF	0912-CAF-V1	1	6
143	r23c6	3348	39042.343	678.505	2520.248	130713765	130713765	CAF	0912-CAF-V1	1	6
144	r24c6	4255	38985.275	676.793	2630.977	165882345	165882345	CAF	0912-CAF-V1	1	6
145	r1c7	637	30879.019	804.737	80.31	19669935	19669935	CAF	0912-CAF-V1	1	6
146	r2c7	4168	40283.087	803.425	192.554	167899905	167899905	CAF	0912-CAF-V1	1	6
147	r3c7	5329	40702.287	803.723	306.368	216902490	216902490	CAF	0912-CAF-V1	1	6
148	r4c7	3329	41048.795	701.995	416.073	136651440	136651440	CAF	0912-CAF-V1	1	6
149	r5c7	4420	40392.058	802.729	529.494	178532895	178532895	CAF	0912-CAF-V1	1	6
150	r6c7	1622	40484.945	802.086	641.314	65666580	65666580	CAF	0912-CAF-V1	1	6
151	r7c7	3751	41626.116	801.642	753.819	156139560	156139560	CAF	0912-CAF-V1	1	6
152	r8c7	3243	42403.048	698.892	863.313	137513085	137513085	CAF	0912-CAF-V1	1	6
153	r9c7	0	NaN	NaN	NaN	NaN	NaN	CAF	0912-CAF-V1	1	6
154	r10c7	5032	42058.074	800.273	1083.855	211636230	211636230	CAF	0912-CAF-V1	1	6
155	r11c7	1533	39645.93	799.965	1195.652	60777210	60777210	CAF	0912-CAF-V1	1	6
156	r12c7	3177	40919.353	800.135	1306.674	130000785	130000785	CAF	0912-CAF-V1	1	6
157	r13c7	4486	40246.856	798.225	1417.525	180547395	180547395	CAF	0912-CAF-V1	1	6
158	r14c7	2821	41759.617	797.214	1528.483	117803880	117803880	CAF	0912-CAF-V1	1	6
159	r15c7	158	29000.601	793.297	1641.684	4582095	4582095	CAF	0912-CAF-V1	1	6
160	r16c7	3254	43007.78	697.45	1746.892	139947315	139947315	CAF	0912-CAF-V1	1	6
161	r17c7	1741	41099.673	795.662	1857.682	71554530	71554530	CAF	0912-CAF-V1	1	6
162	r18c7	356	31407.261	765.506	1964.382	11180985	11180985	CAF	0912-CAF-V1	1	6
163	r19c7	2627	40166.722	794.979	2077.921	105517980	105517980	CAF	0912-CAF-V1	1	6
164	r20c7	4551	40371.638	792.681	2189.768	183731325	183731325	CAF	0912-CAF-V1	1	6
165	r21c7	0	NaN	NaN	NaN	NaN	NaN	CAF	0912-CAF-V1	1	6
166	r22c7	1041	36389.308	790.386	2409.757	37881270	37881270	CAF	0912-CAF-V1	1	6
167	r23c7	1601	37544.728	788.959	2520.937	60109110	60109110	CAF	0912-CAF-V1	1	6
168	r24c7	191	28895.105	788.579	2626.469	5518965	5518965	CAF	0912-CAF-V1	1	6
169	r1c8	0	NaN	NaN	NaN	NaN	NaN	CAF	0912-CAF-V1	1	6
170	r2c8	0	NaN	NaN	NaN	NaN	NaN	CAF	0912-CAF-V1	1	6
171	r3c8	3499	41893.388	815.655	305.9	146584965	146584965	CAF	0912-CAF-V1	1	6
172	r4c8	3066	40701.111	915.969	419.848	124789605	124789605	CAF	0912-CAF-V1	1	6
173	r5c8	1865	39898.681	915.075	530.155	74411040	74411040	CAF	0912-CAF-V1	1	6
174	r6c8	0	NaN	NaN	NaN	NaN	NaN	CAF	0912-CAF-V1	1	6
175	r7c8	3128	40584.293	914.218	754.279	126947670	126947670	CAF	0912-CAF-V1	1	6
176	r8c8	4087	41448.762	912.942	866.625	169401090	169401090	CAF	0912-CAF-V1	1	6
177	r9c8	0	NaN	NaN	NaN	NaN	NaN	CAF	0912-CAF-V1	1	6
178	r10c8	2883	40068.434	912.293	1085.174	115517295	115517295	CAF	0912-CAF-V1	1	6
179	r11c8	3973	42264.212	910.859	1197.072	167915715	167915715	CAF	0912-CAF-V1	1	6
180	r12c8	545	31412.725	909.649	1308.236	17119935	17119935	CAF	0912-CAF-V1	1	6
181	r13c8	1888	41816.083	909.364	1418.472	78948765	78948765	CAF	0912-CAF-V1	1	6
182	r14c8	3916	41332.791	909.041	1530.062	161859210	161859210	CAF	0912-CAF-V1	1	6
183	r15c8	0	NaN	NaN	NaN	NaN	NaN	CAF	0912-CAF-V1	1	6
184	r16c8	650	37329.254	907.771	1750.477	24264015	24264015	CAF	0912-CAF-V1	1	6
185	r17c8	3242	41500.503	906.801	1859.321	134544630	134544630	CAF	0912-CAF-V1	1	6
186	r18c8	1372	39108.859	906.089	1969.685	53657355	53657355	CAF	0912-CAF-V1	1	6
187	r19c8	3	27455	899.167	2082.167	82365	82365	CAF	0912-CAF-V1	1	6
188	r20c8	4851	40660.226	904.189	2190.614	197242755	197242755	CAF	0912-CAF-V1	1	6
189	r21c8	869	37142.848	902.801	2300.441	32277135	32277135	CAF	0912-CAF-V1	1	6
190	r22c8	4537	39450.641	901.224	2411.334	178987560	178987560	CAF	0912-CAF-V1	1	6
191	r23c8	0	NaN	NaN	NaN	NaN	NaN	CAF	0912-CAF-V1	1	6
192	r24c8	5230	40163.768	898.449	2632.764	210056505	210056505	CAF	0912-CAF-V1	1	6
193	r1c9	4113	40482.567	1027.285	83.375	166504800	166504800	CAF	0912-CAF-V1	1	6
194	r2c9	4987	40369.921	1026.64	196.402	201324795	201324795	CAF	0912-CAF-V1	1	6
195	r3c9	1991	40547.818	1027.641	308.742	80730705	80730705	CAF	0912-CAF-V1	1	6
196	r4c9	921	36666.84	1029.74	424.052	33770160	33770160	CAF	0912-CAF-V1	1	6
197	r5c9	3402	41010.551	1026.521	532.565	139517895	139517895	CAF	0912-CAF-V1	1	6
198	r6c9	877	36939.236	1025.336	644.451	32395710	32395710	CAF	0912-CAF-V1	1	6
199	r7c9	3951	40856.925	1024.556	756.278	161425710	161425710	CAF	0912-CAF-V1	1	6
200	r8c9	220	33447.886	946.168	863.9	7358535	7358535	CAF	0912-CAF-V1	1	6
201	r9c9	0	NaN	NaN	NaN	NaN	NaN	CAF	0912-CAF-V1	1	6
202	r10c9	1994	39994.717	1024.277	1086.327	79749465	79749465	CAF	0912-CAF-V1	1	6
203	r11c9	4214	42324.009	1023.383	1198.042	178353375	178353375	CAF	0912-CAF-V1	1	6
204	r12c9	2416	40789.234	1022.033	1309.074	98546790	98546790	CAF	0912-CAF-V1	1	6
205	r13c9	1331	40011.243	1021.329	1419.567	53254965	53254965	CAF	0912-CAF-V1	1	6
206	r14c9	4709	41947.852	1020.415	1530.892	197532435	197532435	CAF	0912-CAF-V1	1	6
207	r15c9	1251	39697.854	1019.462	1640.589	49662015	49662015	CAF	0912-CAF-V1	1	6
208	r16c9	3801	41302.62	1018.104	1751.457	156991260	156991260	CAF	0912-CAF-V1	1	6
209	r17c9	925	39494.4	1018.059	1860.991	36532320	36532320	CAF	0912-CAF-V1	1	6
210	r18c9	2723	42051.682	1017.222	1969.941	114506730	114506730	CAF	0912-CAF-V1	1	6
211	r19c9	470	31214.17	1015.479	2081.509	14670660	14670660	CAF	0912-CAF-V1	1	6
212	r20c9	4089	40491.555	1015.472	2191.103	165569970	165569970	CAF	0912-CAF-V1	1	6
213	r21c9	0	NaN	NaN	NaN	NaN	NaN	CAF	0912-CAF-V1	1	6
214	r22c9	5602	39644.716	1012.811	2411.688	222089700	222089700	CAF	0912-CAF-V1	1	6
215	r23c9	2938	39926.247	1011.439	2522.415	117303315	117303315	CAF	0912-CAF-V1	1	6
216	r24c9	1245	38557.229	1010.053	2633.192	48003750	48003750	CAF	0912-CAF-V1	1	6
217	r1c10	4072	39980.268	1140.726	85.055	162799650	162799650	CAF	0912-CAF-V1	1	6
218	r2c10	4452	40207.234	1140.576	198.805	179002605	179002605	CAF	0912-CAF-V1	1	6
219	r3c10	11	26914.091	1134.864	318.045	296055	296055	CAF	0912-CAF-V1	1	6
220	r4c10	562	30174.395	1138.206	421.851	16958010	16958010	CAF	0912-CAF-V1	1	6
221	r5c10	463	28474.082	1138.254	533.481	13183500	13183500	CAF	0912-CAF-V1	1	6
222	r6c10	4045	41096.733	1137.098	645.445	166236285	166236285	CAF	0912-CAF-V1	1	6
223	r7c10	4752	40820.284	1137.348	757.881	193977990	193977990	CAF	0912-CAF-V1	1	6
224	r8c10	8	27380.625	1146.5	868	219045	219045	CAF	0912-CAF-V1	1	6
225	r9c10	4451	42076.604	1136.128	977.731	187282965	187282965	CAF	0912-CAF-V1	1	6
226	r10c10	0	NaN	NaN	NaN	NaN	NaN	CAF	0912-CAF-V1	1	6
227	r11c10	3188	43484.459	1031.037	1197.206	138628455	138628455	CAF	0912-CAF-V1	1	6
228	r12c10	3752	40648.441	1133.34	1309.65	152512950	152512950	CAF	0912-CAF-V1	1	6
229	r13c10	0	NaN	NaN	NaN	NaN	NaN	CAF	0912-CAF-V1	1	6
230	r14c10	3291	43373.168	1030.352	1529.33	142741095	142741095	CAF	0912-CAF-V1	1	6
231	r15c10	4088	41388.097	1130.623	1642.112	169194540	169194540	CAF	0912-CAF-V1	1	6
232	r16c10	1765	40275.841	1129.994	1752.065	71086860	71086860	CAF	0912-CAF-V1	1	6
233	r17c10	2016	40762.812	1129.907	1861.213	82177830	82177830	CAF	0912-CAF-V1	1	6
234	r18c10	0	NaN	NaN	NaN	NaN	NaN	CAF	0912-CAF-V1	1	6
235	r19c10	3648	40083.302	1127.505	2081.833	146223885	146223885	CAF	0912-CAF-V1	1	6
236	r20c10	483	30457.981	1125.401	2191.829	14711205	14711205	CAF	0912-CAF-V1	1	6
237	r21c10	0	NaN	NaN	NaN	NaN	NaN	CAF	0912-CAF-V1	1	6
238	r22c10	3694	40457.538	1123.501	2412.624	149450145	149450145	CAF	0912-CAF-V1	1	6
239	r23c10	0	NaN	NaN	NaN	NaN	NaN	CAF	0912-CAF-V1	1	6
240	r24c10	3401	39124.018	1120.443	2634.187	133060785	133060785	CAF	0912-CAF-V1	1	6
241	r1c11	3640	41021.304	1252.196	87.036	149317545	149317545	CAF	0912-CAF-V1	1	6
242	r2c11	3284	41221.713	1149.13	198.389	135372105	135372105	CAF	0912-CAF-V1	1	6
243	r3c11	5907	40396.369	1250.391	311.738	238621350	238621350	CAF	0912-CAF-V1	1	6
244	r4c11	413	29833.765	1249.117	424.415	12321345	12321345	CAF	0912-CAF-V1	1	6
245	r5c11	5434	41381.704	1249.135	535.105	224868180	224868180	CAF	0912-CAF-V1	1	6
246	r6c11	1333	40945.578	1248.454	647.195	54580455	54580455	CAF	0912-CAF-V1	1	6
247	r7c11	3337	41935.999	1147.272	757.231	139940430	139940430	CAF	0912-CAF-V1	1	6
248	r8c11	4004	41443.359	1246.812	869.871	165939210	165939210	CAF	0912-CAF-V1	1	6
249	r9c11	1379	41795.036	1247.209	979.081	57635355	57635355	CAF	0912-CAF-V1	1	6
250	r10c11	3801	42027.368	1246.131	1090.575	159746025	159746025	CAF	0912-CAF-V1	1	6
251	r11c11	0	NaN	NaN	NaN	NaN	NaN	CAF	0912-CAF-V1	1	6
252	r12c11	3455	42377.9	1244.432	1311.128	146415645	146415645	CAF	0912-CAF-V1	1	6
253	r13c11	0	NaN	NaN	NaN	NaN	NaN	CAF	0912-CAF-V1	1	6
254	r14c11	5890	42210.986	1242.182	1531.956	248622705	248622705	CAF	0912-CAF-V1	1	6
255	r15c11	2626	41564.806	1241.262	1643.773	109149180	109149180	CAF	0912-CAF-V1	1	6
256	r16c11	226	29458.142	1242.841	1755.482	6657540	6657540	CAF	0912-CAF-V1	1	6
257	r17c11	0	NaN	NaN	NaN	NaN	NaN	CAF	0912-CAF-V1	1	6
258	r18c11	4647	41367.124	1238.801	1972.159	192233025	192233025	CAF	0912-CAF-V1	1	6
259	r19c11	3379	41676.992	1237.558	2083.269	140826555	140826555	CAF	0912-CAF-V1	1	6
260	r20c11	0	NaN	NaN	NaN	NaN	NaN	CAF	0912-CAF-V1	1	6
261	r21c11	4596	41186.328	1235.222	2303.309	189292365	189292365	CAF	0912-CAF-V1	1	6
262	r22c11	0	NaN	NaN	NaN	NaN	NaN	CAF	0912-CAF-V1	1	6
263	r23c11	1168	36963.211	1233.123	2522.996	43173030	43173030	CAF	0912-CAF-V1	1	6
264	r24c11	3389	39522.442	1231.261	2634.476	133941555	133941555	CAF	0912-CAF-V1	1	6
265	r1c12	3839	41070.145	1363.569	89.014	157668285	157668285	CAF	0912-CAF-V1	1	6
266	r2c12	0	NaN	NaN	NaN	NaN	NaN	CAF	0912-CAF-V1	1	6
267	r3c12	2141	40794.998	1361.777	313.076	87342090	87342090	CAF	0912-CAF-V1	1	6
268	r4c12	2833	41183.625	1361.86	425.363	116673210	116673210	CAF	0912-CAF-V1	1	6
269	r5c12	5252	40769.994	1361.666	536.872	214124010	214124010	CAF	0912-CAF-V1	1	6
270	r6c12	2311	41728.747	1359.179	648.893	96435135	96435135	CAF	0912-CAF-V1	1	6
271	r7c12	3603	41767.273	1359.103	759.867	150487485	150487485	CAF	0912-CAF-V1	1	6
272	r8c12	0	NaN	NaN	NaN	NaN	NaN	CAF	0912-CAF-V1	1	6
273	r9c12	1402	40832.011	1357.753	979.947	57246480	57246480	CAF	0912-CAF-V1	1	6
274	r10c12	1874	41793.874	1358.21	1092.115	78321720	78321720	CAF	0912-CAF-V1	1	6
275	r11c12	3124	41352.69	1356.665	1202.671	129185805	129185805	CAF	0912-CAF-V1	1	6
276	r12c12	1006	38846.69	1356.771	1311.182	39079770	39079770	CAF	0912-CAF-V1	1	6
277	r13c12	6027	41774.348	1354.437	1423.507	251773995	251773995	CAF	0912-CAF-V1	1	6
278	r14c12	3633	43494.591	1256.152	1530.692	158015850	158015850	CAF	0912-CAF-V1	1	6
279	r15c12	1209	41221.625	1352.347	1644.986	49836945	49836945	CAF	0912-CAF-V1	1	6
280	r16c12	4001	41524.083	1350.695	1754.67	166137855	166137855	CAF	0912-CAF-V1	1	6
281	r17c12	3672	40739.375	1349.849	1863.395	149594985	149594985	CAF	0912-CAF-V1	1	6
282	r18c12	657	35373.973	1349.4	1973.929	23240700	23240700	CAF	0912-CAF-V1	1	6
283	r19c12	2923	41328.407	1347.933	2084.181	120802935	120802935	CAF	0912-CAF-V1	1	6
284	r20c12	1658	40406.119	1349.325	2196.651	66993345	66993345	CAF	0912-CAF-V1	1	6
285	r21c12	1355	40766.314	1346.068	2304.362	55238355	55238355	CAF	0912-CAF-V1	1	6
286	r22c12	5992	40161.053	1344.19	2414.993	240645030	240645030	CAF	0912-CAF-V1	1	6
287	r23c12	0	NaN	NaN	NaN	NaN	NaN	CAF	0912-CAF-V1	1	6
288	r24c12	3239	39075.935	1342.458	2635.13	126566955	126566955	CAF	0912-CAF-V1	1	6
289	r1c13	3408	41694.221	1475.08	89.707	142093905	142093905	CAF	0912-CAF-V1	1	6
290	r2c13	2588	40791.231	1472.904	202.796	105567705	105567705	CAF	0912-CAF-V1	1	6
291	r3c13	0	NaN	NaN	NaN	NaN	NaN	CAF	0912-CAF-V1	1	6
292	r4c13	0	NaN	NaN	NaN	NaN	NaN	CAF	0912-CAF-V1	1	6
293	r5c13	546	30772.335	1463.077	539.575	16801695	16801695	CAF	0912-CAF-V1	1	6
294	r6c13	3815	41239.282	1471.154	650.714	157327860	157327860	CAF	0912-CAF-V1	1	6
295	r7c13	697	35835.732	1470.556	761.402	24977505	24977505	CAF	0912-CAF-V1	1	6
296	r8c13	3889	40361.864	1468.788	871.748	156967290	156967290	CAF	0912-CAF-V1	1	6
297	r9c13	3267	42437.323	1468.466	981.888	138642735	138642735	CAF	0912-CAF-V1	1	6
298	r10c13	2692	42579.601	1467.684	1092.79	114624285	114624285	CAF	0912-CAF-V1	1	6
299	r11c13	0	NaN	NaN	NaN	NaN	NaN	CAF	0912-CAF-V1	1	6
300	r12c13	0	NaN	NaN	NaN	NaN	NaN	CAF	0912-CAF-V1	1	6
301	r13c13	1687	41977.958	1463.569	1424.157	70816815	70816815	CAF	0912-CAF-V1	1	6
302	r14c13	3389	43173.479	1463.291	1535.231	146314920	146314920	CAF	0912-CAF-V1	1	6
303	r15c13	8	28528.125	1458.25	1647.875	228225	228225	CAF	0912-CAF-V1	1	6
304	r16c13	3593	41409.999	1460.365	1754.364	148786125	148786125	CAF	0912-CAF-V1	1	6
305	r17c13	3040	41591.59	1460.531	1864.312	126438435	126438435	CAF	0912-CAF-V1	1	6
306	r18c13	2463	41925.603	1458.853	1974.233	103262760	103262760	CAF	0912-CAF-V1	1	6
307	r19c13	0	NaN	NaN	NaN	NaN	NaN	CAF	0912-CAF-V1	1	6
308	r20c13	0	NaN	NaN	NaN	NaN	NaN	CAF	0912-CAF-V1	1	6
309	r21c13	1740	39878.043	1454.883	2305.452	69387795	69387795	CAF	0912-CAF-V1	1	6
310	r22c13	2651	40039.425	1454.829	2415.989	106144515	106144515	CAF	0912-CAF-V1	1	6
311	r23c13	3	26010	1453.833	2532.167	78030	78030	CAF	0912-CAF-V1	1	6
312	r24c13	3715	39602.015	1451.391	2634.829	147121485	147121485	CAF	0912-CAF-V1	1	6
313	r1c14	1580	40527.892	1589.777	91.888	64034070	64034070	CAF	0912-CAF-V1	1	6
314	r2c14	2539	40799.096	1584.489	204.189	103588905	103588905	CAF	0912-CAF-V1	1	6
315	r3c14	0	NaN	NaN	NaN	NaN	NaN	CAF	0912-CAF-V1	1	6
316	r4c14	5268	40781.461	1582.14	427.504	214836735	214836735	CAF	0912-CAF-V1	1	6
317	r5c14	2794	41498.284	1582.236	540.05	115946205	115946205	CAF	0912-CAF-V1	1	6
318	r6c14	0	NaN	NaN	NaN	NaN	NaN	CAF	0912-CAF-V1	1	6
319	r7c14	2883	41705.193	1580.549	762.853	120236070	120236070	CAF	0912-CAF-V1	1	6
320	r8c14	0	NaN	NaN	NaN	NaN	NaN	CAF	0912-CAF-V1	1	6
321	r9c14	2992	43197.955	1579.988	981.898	129248280	129248280	CAF	0912-CAF-V1	1	6
322	r10c14	546	33997.665	1578.958	1094.799	18562725	18562725	CAF	0912-CAF-V1	1	6
323	r11c14	166	30022.41	1573.988	1202.994	4983720	4983720	CAF	0912-CAF-V1	1	6
324	r12c14	4092	42193.152	1575.523	1313.934	172654380	172654380	CAF	0912-CAF-V1	1	6
325	r13c14	5178	43072.987	1575.053	1425.409	223031925	223031925	CAF	0912-CAF-V1	1	6
326	r14c14	1006	40828.643	1573.025	1536.21	41073615	41073615	CAF	0912-CAF-V1	1	6
327	r15c14	1153	41101.223	1572.379	1646.507	47389710	47389710	CAF	0912-CAF-V1	1	6
328	r16c14	3587	41651.09	1571.558	1756.098	149402460	149402460	CAF	0912-CAF-V1	1	6
329	r17c14	3150	41344.89	1572.08	1866.099	130236405	130236405	CAF	0912-CAF-V1	1	6
330	r18c14	0	NaN	NaN	NaN	NaN	NaN	CAF	0912-CAF-V1	1	6
331	r19c14	1800	42023.15	1567.833	2085.26	75641670	75641670	CAF	0912-CAF-V1	1	6
332	r20c14	2366	40954.121	1566.858	2196.559	96897450	96897450	CAF	0912-CAF-V1	1	6
333	r21c14	0	NaN	NaN	NaN	NaN	NaN	CAF	0912-CAF-V1	1	6
334	r22c14	3339	40956.864	1564.35	2415.719	136754970	136754970	CAF	0912-CAF-V1	1	6
335	r23c14	0	NaN	NaN	NaN	NaN	NaN	CAF	0912-CAF-V1	1	6
336	r24c14	930	35190.823	1561.986	2636.818	32727465	32727465	CAF	0912-CAF-V1	1	6
337	r1c15	1406	40000.903	1698.001	92.898	56241270	56241270	CAF	0912-CAF-V1	1	6
338	r2c15	2330	41576.273	1696.673	205.324	96872715	96872715	CAF	0912-CAF-V1	1	6
339	r3c15	4437	41220.23	1695.072	317.438	182894160	182894160	CAF	0912-CAF-V1	1	6
340	r4c15	3458	40981.848	1694.85	430.185	141715230	141715230	CAF	0912-CAF-V1	1	6
341	r5c15	3809	41798.175	1693.537	541.802	159209250	159209250	CAF	0912-CAF-V1	1	6
342	r6c15	495	31596.303	1692.318	653.148	15640170	15640170	CAF	0912-CAF-V1	1	6
343	r7c15	4508	42573.913	1691.472	763.943	191923200	191923200	CAF	0912-CAF-V1	1	6
344	r8c15	0	NaN	NaN	NaN	NaN	NaN	CAF	0912-CAF-V1	1	6
345	r9c15	1090	39769.472	1689.519	982.841	43348725	43348725	CAF	0912-CAF-V1	1	6
346	r10c15	1114	40218.124	1689.302	1094.441	44802990	44802990	CAF	0912-CAF-V1	1	6
347	r11c15	3367	42647.709	1687.734	1205.083	143594835	143594835	CAF	0912-CAF-V1	1	6
348	r12c15	2519	43200.179	1686.937	1316.161	108821250	108821250	CAF	0912-CAF-V1	1	6
349	r13c15	1101	42258.896	1605.49	1428.098	46527045	46527045	CAF	0912-CAF-V1	1	6
350	r14c15	3446	41940.544	1683.651	1537.21	144527115	144527115	CAF	0912-CAF-V1	1	6
351	r15c15	3402	42794.202	1682.966	1647.649	145585875	145585875	CAF	0912-CAF-V1	1	6
352	r16c15	0	NaN	NaN	NaN	NaN	NaN	CAF	0912-CAF-V1	1	6
353	r17c15	491	33929.542	1680.863	1865.015	16659405	16659405	CAF	0912-CAF-V1	1	6
354	r18c15	5946	42584.057	1681.031	1976.047	253204800	253204800	CAF	0912-CAF-V1	1	6
355	r19c15	2837	41011.586	1678.899	2086.9	116349870	116349870	CAF	0912-CAF-V1	1	6
356	r20c15	1204	40202.317	1677.259	2196.717	48403590	48403590	CAF	0912-CAF-V1	1	6
357	r21c15	669	33414.529	1676.914	2306.942	22354320	22354320	CAF	0912-CAF-V1	1	6
358	r22c15	116	29916.336	1666.009	2418.517	3470295	3470295	CAF	0912-CAF-V1	1	6
359	r23c15	3953	41461.465	1673.816	2526.707	163897170	163897170	CAF	0912-CAF-V1	1	6
360	r24c15	4565	39153.7	1671.335	2638.394	178736640	178736640	CAF	0912-CAF-V1	1	6
361	r1c16	1380	40992.174	1808.201	94.969	56569200	56569200	CAF	0912-CAF-V1	1	6
362	r2c16	3358	39794.352	1807.624	207.387	133629435	133629435	CAF	0912-CAF-V1	1	6
363	r3c16	3394	40767.317	1806.624	319.146	138364275	138364275	CAF	0912-CAF-V1	1	6
364	r4c16	0	NaN	NaN	NaN	NaN	NaN	CAF	0912-CAF-V1	1	6
365	r5c16	2379	41100.769	1806.211	542.886	97778730	97778730	CAF	0912-CAF-V1	1	6
366	r6c16	697	37353.293	1803.041	654.575	26035245	26035245	CAF	0912-CAF-V1	1	6
367	r7c16	0	NaN	NaN	NaN	NaN	NaN	CAF	0912-CAF-V1	1	6
368	r8c16	3495	43816.004	1801.078	876.449	153136935	153136935	CAF	0912-CAF-V1	1	6
369	r9c16	0	NaN	NaN	NaN	NaN	NaN	CAF	0912-CAF-V1	1	6
370	r10c16	4582	42848.682	1799.59	1095.065	196332660	196332660	CAF	0912-CAF-V1	1	6
371	r11c16	3803	42940.377	1798.619	1205.874	163302255	163302255	CAF	0912-CAF-V1	1	6
372	r12c16	1073	39897.4	1797.654	1317.489	42809910	42809910	CAF	0912-CAF-V1	1	6
373	r13c16	2823	43410.611	1796.13	1427.878	122548155	122548155	CAF	0912-CAF-V1	1	6
374	r14c16	1587	42278.582	1795.341	1538.313	67096110	67096110	CAF	0912-CAF-V1	1	6
375	r15c16	4253	40796.103	1794.578	1648.905	173505825	173505825	CAF	0912-CAF-V1	1	6
376	r16c16	2434	43069.647	1792.392	1759.561	104831520	104831520	CAF	0912-CAF-V1	1	6
377	r17c16	0	NaN	NaN	NaN	NaN	NaN	CAF	0912-CAF-V1	1	6
378	r18c16	3585	44166.64	1695.727	1974.93	158337405	158337405	CAF	0912-CAF-V1	1	6
379	r19c16	3197	41566.196	1789.132	2086.449	132887130	132887130	CAF	0912-CAF-V1	1	6
380	r20c16	1411	40357.048	1788.258	2198.458	56943795	56943795	CAF	0912-CAF-V1	1	6
381	r21c16	4220	40123.827	1786.269	2307.792	169322550	169322550	CAF	0912-CAF-V1	1	6
382	r22c16	1474	41675.2	1785.078	2418.267	61429245	61429245	CAF	0912-CAF-V1	1	6
383	r23c16	0	NaN	NaN	NaN	NaN	NaN	CAF	0912-CAF-V1	1	6
384	r24c16	3003	39538.756	1782.69	2638.469	118734885	118734885	CAF	0912-CAF-V1	1	6
385	r1c17	2238	40494.182	1920.697	95.825	90625980	90625980	CAF	0912-CAF-V1	1	6
386	r2c17	0	NaN	NaN	NaN	NaN	NaN	CAF	0912-CAF-V1	1	6
387	r3c17	4386	41404.535	1918.514	320.559	181600290	181600290	CAF	0912-CAF-V1	1	6
388	r4c17	3390	41219.133	1916.915	432.769	139732860	139732860	CAF	0912-CAF-V1	1	6
389	r5c17	2727	41531.524	1915.776	544.348	113256465	113256465	CAF	0912-CAF-V1	1	6
390	r6c17	3487	42463.314	1914.255	655.792	148069575	148069575	CAF	0912-CAF-V1	1	6
391	r7c17	1164	40810.954	1913.009	766.694	47503950	47503950	CAF	0912-CAF-V1	1	6
392	r8c17	1678	41090.408	1912.971	877.483	68949705	68949705	CAF	0912-CAF-V1	1	6
393	r9c17	3246	42819.811	1911.723	986.247	138993105	138993105	CAF	0912-CAF-V1	1	6
394	r10c17	952	41070.536	1910.226	1096.93	39099150	39099150	CAF	0912-CAF-V1	1	6
395	r11c17	0	NaN	NaN	NaN	NaN	NaN	CAF	0912-CAF-V1	1	6
396	r12c17	3562	41981.218	1907.427	1318.001	149537100	149537100	CAF	0912-CAF-V1	1	6
397	r13c17	24	29006.25	1885.5	1418.625	696150	696150	CAF	0912-CAF-V1	1	6
398	r14c17	2523	41806.457	1905.795	1538.913	105477690	105477690	CAF	0912-CAF-V1	1	6
399	r15c17	2263	41897.638	1904.07	1650.054	94814355	94814355	CAF	0912-CAF-V1	1	6
400	r16c17	2742	42878.408	1903.19	1760.117	117572595	117572595	CAF	0912-CAF-V1	1	6
401	r17c17	524	30238.912	1902.431	1868.042	15845190	15845190	CAF	0912-CAF-V1	1	6
402	r18c17	2921	40285.111	1901.955	1978.333	117672810	117672810	CAF	0912-CAF-V1	1	6
403	r19c17	3503	42169.269	1900.084	2088.596	147718950	147718950	CAF	0912-CAF-V1	1	6
404	r20c17	1456	39740.769	1898.956	2198.81	57862560	57862560	CAF	0912-CAF-V1	1	6
405	r21c17	3345	40701.43	1897.814	2309.026	136146285	136146285	CAF	0912-CAF-V1	1	6
406	r22c17	1150	39363.574	1896.535	2418.217	45268110	45268110	CAF	0912-CAF-V1	1	6
407	r23c17	0	NaN	NaN	NaN	NaN	NaN	CAF	0912-CAF-V1	1	6
408	r24c17	4913	39921.384	1893.512	2639.661	196133760	196133760	CAF	0912-CAF-V1	1	6
409	r1c18	1798	40997.561	2032.643	97.414	73713615	73713615	CAF	0912-CAF-V1	1	6
410	r2c18	3992	40240.048	2030.424	209.231	160638270	160638270	CAF	0912-CAF-V1	1	6
411	r3c18	1851	40991.216	2030.411	322.066	75874740	75874740	CAF	0912-CAF-V1	1	6
412	r4c18	1201	39654.942	2028.43	433.647	47625585	47625585	CAF	0912-CAF-V1	1	6
413	r5c18	0	NaN	NaN	NaN	NaN	NaN	CAF	0912-CAF-V1	1	6
414	r6c18	2972	42100.998	2025.713	656.492	125124165	125124165	CAF	0912-CAF-V1	1	6
415	r7c18	4809	42591.469	2024.438	768.104	204822375	204822375	CAF	0912-CAF-V1	1	6
416	r8c18	0	NaN	NaN	NaN	NaN	NaN	CAF	0912-CAF-V1	1	6
417	r9c18	3626	40115.382	2011.983	1005.294	145458375	145458375	CAF	0912-CAF-V1	1	6
418	r10c18	2470	38491.889	2001.653	1021.755	95074965	95074965	CAF	0912-CAF-V1	1	6
419	r11c18	2740	41986.867	2020.697	1209.404	115044015	115044015	CAF	0912-CAF-V1	1	6
420	r12c18	4584	42797.778	2019.098	1319.426	196185015	196185015	CAF	0912-CAF-V1	1	6
421	r13c18	2283	42495.42	2016.753	1429.954	97017045	97017045	CAF	0912-CAF-V1	1	6
422	r14c18	4372	42820.811	2016.662	1541.097	187212585	187212585	CAF	0912-CAF-V1	1	6
423	r15c18	1100	41169.055	2016.049	1651.705	45285960	45285960	CAF	0912-CAF-V1	1	6
424	r16c18	0	NaN	NaN	NaN	NaN	NaN	CAF	0912-CAF-V1	1	6
425	r17c18	4898	42948.289	2012.388	1869.499	210360720	210360720	CAF	0912-CAF-V1	1	6
426	r18c18	566	33956.449	2013.35	1979.88	19219350	19219350	CAF	0912-CAF-V1	1	6
427	r19c18	3759	41767.019	2010.278	2090.113	157002225	157002225	CAF	0912-CAF-V1	1	6
428	r20c18	0	NaN	NaN	NaN	NaN	NaN	CAF	0912-CAF-V1	1	6
429	r21c18	0	NaN	NaN	NaN	NaN	NaN	CAF	0912-CAF-V1	1	6
430	r22c18	1212	39673.96	2005.545	2420.54	48084840	48084840	CAF	0912-CAF-V1	1	6
431	r23c18	4357	39465.244	2004.379	2530.025	171950070	171950070	CAF	0912-CAF-V1	1	6
432	r24c18	2205	38738.837	2003.374	2640.93	85419135	85419135	CAF	0912-CAF-V1	1	6
433	r1c19	0	NaN	NaN	NaN	NaN	NaN	CAF	0912-CAF-V1	1	6
434	r2c19	1101	39182.221	2141.265	211.624	43139625	43139625	CAF	0912-CAF-V1	1	6
435	r3c19	0	NaN	NaN	NaN	NaN	NaN	CAF	0912-CAF-V1	1	6
436	r4c19	2702	40405.609	2138.14	435.62	109175955	109175955	CAF	0912-CAF-V1	1	6
437	r5c19	1265	39061.364	2137.963	546.268	49412625	49412625	CAF	0912-CAF-V1	1	6
438	r6c19	16	28257.188	2130.875	653.375	452115	452115	CAF	0912-CAF-V1	1	6
439	r7c19	91	30221.703	2132.599	775.225	2750175	2750175	CAF	0912-CAF-V1	1	6
440	r8c19	5146	42977.658	2133.588	880.004	221163030	221163030	CAF	0912-CAF-V1	1	6
441	r9c19	2517	41919.994	2133.476	989.376	105512625	105512625	CAF	0912-CAF-V1	1	6
442	r10c19	2479	41658.709	2135.964	1098.419	103271940	103271940	CAF	0912-CAF-V1	1	6
443	r11c19	1881	42158.78	2130.8	1210.414	79300665	79300665	CAF	0912-CAF-V1	1	6
444	r12c19	940	41363.17	2129.55	1321.355	38881380	38881380	CAF	0912-CAF-V1	1	6
445	r13c19	5004	43352.395	2128.056	1431.792	216935385	216935385	CAF	0912-CAF-V1	1	6
446	r14c19	471	32008.726	2126.638	1542.823	15076110	15076110	CAF	0912-CAF-V1	1	6
447	r15c19	0	NaN	NaN	NaN	NaN	NaN	CAF	0912-CAF-V1	1	6
448	r16c19	5408	41692.264	2124.42	1761.889	225471765	225471765	CAF	0912-CAF-V1	1	6
449	r17c19	3382	41834.778	2124.178	1871.185	141485220	141485220	CAF	0912-CAF-V1	1	6
450	r18c19	3681	41950.929	2121.407	1980.918	154421370	154421370	CAF	0912-CAF-V1	1	6
451	r19c19	3353	41908.6	2120.9	2091.436	140519535	140519535	CAF	0912-CAF-V1	1	6
452	r20c19	3814	41047.779	2118.963	2201.495	156556230	156556230	CAF	0912-CAF-V1	1	6
453	r21c19	765	36590	2117.462	2311.939	27991350	27991350	CAF	0912-CAF-V1	1	6
454	r22c19	3628	40451.097	2116	2420.942	146756580	146756580	CAF	0912-CAF-V1	1	6
455	r23c19	3891	40445.517	2115.398	2532.868	157373505	157373505	CAF	0912-CAF-V1	1	6
456	r24c19	915	36836.77	2113.395	2642.262	33705645	33705645	CAF	0912-CAF-V1	1	6
457	r1c20	427	27249.169	2253.886	101.474	11635395	11635395	CAF	0912-CAF-V1	1	6
458	r2c20	4037	41778.247	2253.562	211.331	168658785	168658785	CAF	0912-CAF-V1	1	6
459	r3c20	4353	40941.999	2251.056	324.633	178220520	178220520	CAF	0912-CAF-V1	1	6
460	r4c20	0	NaN	NaN	NaN	NaN	NaN	CAF	0912-CAF-V1	1	6
461	r5c20	3867	41832.133	2248.907	548.059	161764860	161764860	CAF	0912-CAF-V1	1	6
462	r6c20	0	NaN	NaN	NaN	NaN	NaN	CAF	0912-CAF-V1	1	6
463	r7c20	720	38305.958	2246.247	770.039	27580290	27580290	CAF	0912-CAF-V1	1	6
464	r8c20	2894	42581.123	2244.683	881.117	123229770	123229770	CAF	0912-CAF-V1	1	6
465	r9c20	5121	44114.701	2243.814	991.452	225911385	225911385	CAF	0912-CAF-V1	1	6
466	r10c20	0	NaN	NaN	NaN	NaN	NaN	CAF	0912-CAF-V1	1	6
467	r11c20	0	NaN	NaN	NaN	NaN	NaN	CAF	0912-CAF-V1	1	6
468	r12c20	2840	42173.857	2240.483	1322.514	119773755	119773755	CAF	0912-CAF-V1	1	6
469	r13c20	3444	43031.028	2239.536	1433.036	148198860	148198860	CAF	0912-CAF-V1	1	6
470	r14c20	0	NaN	NaN	NaN	NaN	NaN	CAF	0912-CAF-V1	1	6
471	r15c20	0	NaN	NaN	NaN	NaN	NaN	CAF	0912-CAF-V1	1	6
472	r16c20	208	29389.976	2231.865	1760.755	6113115	6113115	CAF	0912-CAF-V1	1	6
473	r17c20	0	NaN	NaN	NaN	NaN	NaN	CAF	0912-CAF-V1	1	6
474	r18c20	2331	40196.905	2233.724	1981.097	93698985	93698985	CAF	0912-CAF-V1	1	6
475	r19c20	0	NaN	NaN	NaN	NaN	NaN	CAF	0912-CAF-V1	1	6
476	r20c20	1214	40309.955	2229.504	2202.238	48936285	48936285	CAF	0912-CAF-V1	1	6
477	r21c20	4367	41104.867	2227.502	2312.77	179504955	179504955	CAF	0912-CAF-V1	1	6
478	r22c20	4894	40137.177	2227.424	2424.238	196431345	196431345	CAF	0912-CAF-V1	1	6
479	r23c20	0	NaN	NaN	NaN	NaN	NaN	CAF	0912-CAF-V1	1	6
480	r24c20	429	28580.21	2222.952	2643.134	12260910	12260910	CAF	0912-CAF-V1	1	6
481	r1c21	1151	41145.391	2366.84	102.967	47358345	47358345	CAF	0912-CAF-V1	1	6
482	r2c21	3048	43419.439	2261.172	210.8	132342450	132342450	CAF	0912-CAF-V1	1	6
483	r3c21	5571	42002.633	2364.368	325.316	233996670	233996670	CAF	0912-CAF-V1	1	6
484	r4c21	3967	41458.359	2361.818	439.064	164465310	164465310	CAF	0912-CAF-V1	1	6
485	r5c21	0	NaN	NaN	NaN	NaN	NaN	CAF	0912-CAF-V1	1	6
486	r6c21	2828	43269.749	2358.777	661.32	122366850	122366850	CAF	0912-CAF-V1	1	6
487	r7c21	3821	42889.051	2358.244	770.501	163879065	163879065	CAF	0912-CAF-V1	1	6
488	r8c21	3351	42473.366	2355.847	882.464	142328250	142328250	CAF	0912-CAF-V1	1	6
489	r9c21	2464	42579.722	2355.694	992.922	104916435	104916435	CAF	0912-CAF-V1	1	6
490	r10c21	0	NaN	NaN	NaN	NaN	NaN	CAF	0912-CAF-V1	1	6
491	r11c21	3410	43134.11	2352.011	1213.183	147087315	147087315	CAF	0912-CAF-V1	1	6
492	r12c21	1075	40038.084	2350.061	1323.214	43040940	43040940	CAF	0912-CAF-V1	1	6
493	r13c21	509	33724.126	2348.14	1435.068	17165580	17165580	CAF	0912-CAF-V1	1	6
494	r14c21	0	NaN	NaN	NaN	NaN	NaN	CAF	0912-CAF-V1	1	6
495	r15c21	6371	43249.457	2345.112	1653.427	275542290	275542290	CAF	0912-CAF-V1	1	6
496	r16c21	2794	43039.418	2344.625	1765.543	120252135	120252135	CAF	0912-CAF-V1	1	6
497	r17c21	0	NaN	NaN	NaN	NaN	NaN	CAF	0912-CAF-V1	1	6
498	r18c21	4699	41379.57	2343.048	1982.608	194442600	194442600	CAF	0912-CAF-V1	1	6
499	r19c21	199	30783.241	2344.907	2091.44	6125865	6125865	CAF	0912-CAF-V1	1	6
500	r20c21	2623	41646.662	2339.211	2203.843	109239195	109239195	CAF	0912-CAF-V1	1	6
501	r21c21	4867	41466.028	2338.34	2314.447	201815160	201815160	CAF	0912-CAF-V1	1	6
502	r22c21	0	NaN	NaN	NaN	NaN	NaN	CAF	0912-CAF-V1	1	6
503	r23c21	1933	39122.91	2335.508	2534.468	75624585	75624585	CAF	0912-CAF-V1	1	6
504	r24c21	0	NaN	NaN	NaN	NaN	NaN	CAF	0912-CAF-V1	1	6
505	r1c22	0	NaN	NaN	NaN	NaN	NaN	CAF	0912-CAF-V1	1	6
506	r2c22	9	26491.667	2474.833	209.5	238425	238425	CAF	0912-CAF-V1	1	6
507	r3c22	3655	43916.581	2376.455	324.4	160515105	160515105	CAF	0912-CAF-V1	1	6
508	r4c22	0	NaN	NaN	NaN	NaN	NaN	CAF	0912-CAF-V1	1	6
509	r5c22	3363	42522.293	2471.089	551.19	143002470	143002470	CAF	0912-CAF-V1	1	6
510	r6c22	0	NaN	NaN	NaN	NaN	NaN	CAF	0912-CAF-V1	1	6
511	r7c22	0	NaN	NaN	NaN	NaN	NaN	CAF	0912-CAF-V1	1	6
512	r8c22	4426	43100.589	2467.392	883.37	190763205	190763205	CAF	0912-CAF-V1	1	6
513	r9c22	2598	42336.969	2466.318	993.532	109991445	109991445	CAF	0912-CAF-V1	1	6
514	r10c22	1060	41161.571	2464.896	1102.738	43631265	43631265	CAF	0912-CAF-V1	1	6
515	r11c22	692	39319.747	2463.286	1215.045	27209265	27209265	CAF	0912-CAF-V1	1	6
516	r12c22	5488	43839.044	2461.568	1325.359	240588675	240588675	CAF	0912-CAF-V1	1	6
517	r13c22	466	31258.294	2460.009	1435.648	14566365	14566365	CAF	0912-CAF-V1	1	6
518	r14c22	3857	42616.206	2458.704	1545.407	164370705	164370705	CAF	0912-CAF-V1	1	6
519	r15c22	3328	45427.009	2363.203	1652.134	151181085	151181085	CAF	0912-CAF-V1	1	6
520	r16c22	4792	42834.679	2454.468	1766.379	205263780	205263780	CAF	0912-CAF-V1	1	6
521	r17c22	506	31129.654	2454.524	1872.119	15751605	15751605	CAF	0912-CAF-V1	1	6
522	r18c22	1026	40800.994	2454.404	1985.019	41861820	41861820	CAF	0912-CAF-V1	1	6
523	r19c22	3765	42526.685	2451.5	2094.418	160112970	160112970	CAF	0912-CAF-V1	1	6
524	r20c22	3389	40636.045	2449.565	2205.245	137715555	137715555	CAF	0912-CAF-V1	1	6
525	r21c22	3308	40367.163	2449.335	2315.599	133534575	133534575	CAF	0912-CAF-V1	1	6
526	r22c22	1479	40101.724	2447.301	2425.27	59310450	59310450	CAF	0912-CAF-V1	1	6
527	r23c22	0	NaN	NaN	NaN	NaN	NaN	CAF	0912-CAF-V1	1	6
528	r24c22	798	35177.857	2443.936	2645.449	28071930	28071930	CAF	0912-CAF-V1	1	6
529	r1c23	45	27319	2585.056	104.544	1229355	1229355	CAF	0912-CAF-V1	1	6
530	r2c23	2816	41626.486	2587.331	216.536	117220185	117220185	CAF	0912-CAF-V1	1	6
531	r3c23	2992	42300.17	2584.949	329.204	126562110	126562110	CAF	0912-CAF-V1	1	6
532	r4c23	783	35226.801	2583.961	439.647	27582585	27582585	CAF	0912-CAF-V1	1	6
533	r5c23	2702	41830.098	2581.897	551.641	113024925	113024925	CAF	0912-CAF-V1	1	6
534	r6c23	0	NaN	NaN	NaN	NaN	NaN	CAF	0912-CAF-V1	1	6
535	r7c23	0	NaN	NaN	NaN	NaN	NaN	CAF	0912-CAF-V1	1	6
536	r8c23	0	NaN	NaN	NaN	NaN	NaN	CAF	0912-CAF-V1	1	6
537	r9c23	3900	42705.112	2577.278	993.602	166549935	166549935	CAF	0912-CAF-V1	1	6
538	r10c23	4256	43007.164	2575.123	1105.59	183038490	183038490	CAF	0912-CAF-V1	1	6
539	r11c23	1467	42784.376	2573.578	1215.491	62764680	62764680	CAF	0912-CAF-V1	1	6
540	r12c23	279	31347.634	2569.737	1327.744	8745990	8745990	CAF	0912-CAF-V1	1	6
541	r13c23	0	NaN	NaN	NaN	NaN	NaN	CAF	0912-CAF-V1	1	6
542	r14c23	1251	41216.235	2569.558	1546.757	51561510	51561510	CAF	0912-CAF-V1	1	6
543	r15c23	3755	41251.055	2567.916	1657.091	154897710	154897710	CAF	0912-CAF-V1	1	6
544	r16c23	2856	42300	2566.572	1768.072	120808800	120808800	CAF	0912-CAF-V1	1	6
545	r17c23	2974	42473.62	2564.809	1876.039	126316545	126316545	CAF	0912-CAF-V1	1	6
546	r18c23	996	39197.801	2563.606	1986.506	39041010	39041010	CAF	0912-CAF-V1	1	6
547	r19c23	1544	39730.949	2561.545	2096.495	61344585	61344585	CAF	0912-CAF-V1	1	6
548	r20c23	3131	41106.635	2560.764	2206.636	128704875	128704875	CAF	0912-CAF-V1	1	6
549	r21c23	0	NaN	NaN	NaN	NaN	NaN	CAF	0912-CAF-V1	1	6
550	r22c23	4375	41645.201	2557.551	2425.839	182197755	182197755	CAF	0912-CAF-V1	1	6
551	r23c23	0	NaN	NaN	NaN	NaN	NaN	CAF	0912-CAF-V1	1	6
552	r24c23	5064	40103.987	2552.687	2646.437	203086590	203086590	CAF	0912-CAF-V1	1	6
553	r1c24	4126	41279.407	2700.018	105.881	170318835	170318835	CAF	0912-CAF-V1	1	6
554	r2c24	739	35083.031	2701.271	218.976	25926360	25926360	CAF	0912-CAF-V1	1	6
555	r3c24	3933	40049.588	2696.26	329.953	157515030	157515030	CAF	0912-CAF-V1	1	6
556	r4c24	0	NaN	NaN	NaN	NaN	NaN	CAF	0912-CAF-V1	1	6
557	r5c24	0	NaN	NaN	NaN	NaN	NaN	CAF	0912-CAF-V1	1	6
558	r6c24	0	NaN	NaN	NaN	NaN	NaN	CAF	0912-CAF-V1	1	6
559	r7c24	4944	41627.667	2690.217	775.375	205807185	205807185	CAF	0912-CAF-V1	1	6
560	r8c24	4016	42715.675	2687.9	885.592	171546150	171546150	CAF	0912-CAF-V1	1	6
561	r9c24	1750	41100.463	2687.289	995.813	71925810	71925810	CAF	0912-CAF-V1	1	6
562	r10c24	760	36179.467	2685.407	1106.162	27496395	27496395	CAF	0912-CAF-V1	1	6
563	r11c24	4709	41758.159	2684.164	1217.09	196639170	196639170	CAF	0912-CAF-V1	1	6
564	r12c24	4332	41812.76	2683.383	1328.659	181132875	181132875	CAF	0912-CAF-V1	1	6
565	r13c24	0	NaN	NaN	NaN	NaN	NaN	CAF	0912-CAF-V1	1	6
566	r14c24	4046	40626.176	2679.491	1547.2	164373510	164373510	CAF	0912-CAF-V1	1	6
567	r15c24	4308	40734.06	2678.867	1659.571	175482330	175482330	CAF	0912-CAF-V1	1	6
568	r16c24	914	36435.427	2675.495	1765.84	33301980	33301980	CAF	0912-CAF-V1	1	6
569	r17c24	3211	41292.688	2675.214	1877.624	132590820	132590820	CAF	0912-CAF-V1	1	6
570	r18c24	1172	39674.475	2674.035	1986.703	46498485	46498485	CAF	0912-CAF-V1	1	6
571	r19c24	4406	40812.328	2671.861	2097.742	179819115	179819115	CAF	0912-CAF-V1	1	6
572	r20c24	539	32847.69	2670.368	2207.446	17704905	17704905	CAF	0912-CAF-V1	1	6
573	r21c24	0	NaN	NaN	NaN	NaN	NaN	CAF	0912-CAF-V1	1	6
574	r22c24	1721	40267.182	2666.677	2427.84	69299820	69299820	CAF	0912-CAF-V1	1	6
575	r23c24	4097	40654.73	2665.592	2537.594	166562430	166562430	CAF	0912-CAF-V1	1	6
576	r24c24	2984	38040.975	2664.323	2647.348	113514270	113514270	CAF	0912-CAF-V1	1	6
577	r1c1	0	NaN	NaN	NaN	NaN	NaN	CAF	0912-CAF-V2	2	6
578	r2c1	3092	38167.941	127.186	178.239	118015275	118015275	CAF	0912-CAF-V2	2	6
579	r3c1	0	NaN	NaN	NaN	NaN	NaN	CAF	0912-CAF-V2	2	6
580	r4c1	0	NaN	NaN	NaN	NaN	NaN	CAF	0912-CAF-V2	2	6
581	r5c1	3498	38487.431	126.839	515.725	134629035	134629035	CAF	0912-CAF-V2	2	6
582	r6c1	4371	38550.913	126.899	629.654	168506040	168506040	CAF	0912-CAF-V2	2	6
583	r7c1	0	NaN	NaN	NaN	NaN	NaN	CAF	0912-CAF-V2	2	6
584	r8c1	0	NaN	NaN	NaN	NaN	NaN	CAF	0912-CAF-V2	2	6
585	r9c1	3908	39704.179	123.59	961.316	155163930	155163930	CAF	0912-CAF-V2	2	6
586	r10c1	2732	38939.023	122.288	1072.645	106381410	106381410	CAF	0912-CAF-V2	2	6
587	r11c1	0	NaN	NaN	NaN	NaN	NaN	CAF	0912-CAF-V2	2	6
588	r12c1	0	NaN	NaN	NaN	NaN	NaN	CAF	0912-CAF-V2	2	6
589	r13c1	3241	40246.569	121.178	1407.195	130439130	130439130	CAF	0912-CAF-V2	2	6
590	r14c1	0	NaN	NaN	NaN	NaN	NaN	CAF	0912-CAF-V2	2	6
591	r15c1	3058	40413.08	118.082	1629.182	123583200	123583200	CAF	0912-CAF-V2	2	6
592	r16c1	1752	39826.139	118.217	1739.372	69775395	69775395	CAF	0912-CAF-V2	2	6
593	r17c1	3545	39878.835	116.08	1848.356	141370470	141370470	CAF	0912-CAF-V2	2	6
594	r18c1	2768	38761.474	115.551	1959.867	107291760	107291760	CAF	0912-CAF-V2	2	6
595	r19c1	0	NaN	NaN	NaN	NaN	NaN	CAF	0912-CAF-V2	2	6
596	r20c1	0	NaN	NaN	NaN	NaN	NaN	CAF	0912-CAF-V2	2	6
597	r21c1	2396	38430.075	110.569	2291.843	92078460	92078460	CAF	0912-CAF-V2	2	6
598	r22c1	0	NaN	NaN	NaN	NaN	NaN	CAF	0912-CAF-V2	2	6
599	r23c1	3218	38768.796	108.319	2513.832	124757985	124757985	CAF	0912-CAF-V2	2	6
600	r24c1	5302	38005.148	105.902	2625.078	201503295	201503295	CAF	0912-CAF-V2	2	6
601	r1c2	0	NaN	NaN	NaN	NaN	NaN	CAF	0912-CAF-V2	2	6
602	r2c2	791	35505.929	241.261	181.371	28085190	28085190	CAF	0912-CAF-V2	2	6
603	r3c2	3664	38304.563	240.245	292.799	140347920	140347920	CAF	0912-CAF-V2	2	6
604	r4c2	3957	38349.113	238.238	405.032	151747440	151747440	CAF	0912-CAF-V2	2	6
605	r5c2	0	NaN	NaN	NaN	NaN	NaN	CAF	0912-CAF-V2	2	6
606	r6c2	774	34417.422	240.522	630.716	26639085	26639085	CAF	0912-CAF-V2	2	6
607	r7c2	1038	36269.451	239.689	744.374	37647690	37647690	CAF	0912-CAF-V2	2	6
608	r8c2	3153	39583.635	236.619	853.638	124807200	124807200	CAF	0912-CAF-V2	2	6
609	r9c2	0	NaN	NaN	NaN	NaN	NaN	CAF	0912-CAF-V2	2	6
610	r10c2	0	NaN	NaN	NaN	NaN	NaN	CAF	0912-CAF-V2	2	6
611	r11c2	3738	39936.697	234.829	1185.69	149283375	149283375	CAF	0912-CAF-V2	2	6
612	r12c2	3677	40605.959	234.21	1296.81	149308110	149308110	CAF	0912-CAF-V2	2	6
613	r13c2	1014	37931.124	233.424	1408.003	38462160	38462160	CAF	0912-CAF-V2	2	6
614	r14c2	3170	41148.554	231.515	1518.754	130440915	130440915	CAF	0912-CAF-V2	2	6
615	r15c2	0	NaN	NaN	NaN	NaN	NaN	CAF	0912-CAF-V2	2	6
616	r16c2	3808	40169.196	230.613	1740.674	152964300	152964300	CAF	0912-CAF-V2	2	6
617	r17c2	772	35913.711	229.855	1850.004	27725385	27725385	CAF	0912-CAF-V2	2	6
618	r18c2	3489	41195.985	227.963	1960.909	143732790	143732790	CAF	0912-CAF-V2	2	6
619	r19c2	18	27398.333	232	2077.5	493170	493170	CAF	0912-CAF-V2	2	6
620	r20c2	0	NaN	NaN	NaN	NaN	NaN	CAF	0912-CAF-V2	2	6
621	r21c2	1158	37374.016	223.996	2293.154	43279110	43279110	CAF	0912-CAF-V2	2	6
622	r22c2	4494	39488.401	221.463	2403.638	177460875	177460875	CAF	0912-CAF-V2	2	6
623	r23c2	313	31000.016	216.149	2515.391	9703005	9703005	CAF	0912-CAF-V2	2	6
624	r24c2	3121	37455.586	218.825	2626.072	116898885	116898885	CAF	0912-CAF-V2	2	6
625	r1c3	0	NaN	NaN	NaN	NaN	NaN	CAF	0912-CAF-V2	2	6
626	r2c3	2429	38500.486	354.453	182.071	93517680	93517680	CAF	0912-CAF-V2	2	6
627	r3c3	4185	38551.065	354.689	295.573	161336205	161336205	CAF	0912-CAF-V2	2	6
628	r4c3	3129	38338.341	352.1	410.164	119960670	119960670	CAF	0912-CAF-V2	2	6
629	r5c3	1334	38484.738	350.423	518.987	51338640	51338640	CAF	0912-CAF-V2	2	6
630	r6c3	3698	39380.123	352.639	633.642	145627695	145627695	CAF	0912-CAF-V2	2	6
631	r7c3	1027	37880.784	352.048	743.963	38903565	38903565	CAF	0912-CAF-V2	2	6
632	r8c3	3623	40122.839	350.18	855.694	145365045	145365045	CAF	0912-CAF-V2	2	6
633	r9c3	1955	39502.174	348.929	965.339	77226750	77226750	CAF	0912-CAF-V2	2	6
634	r10c3	3482	40790.113	349.178	1076.044	142031175	142031175	CAF	0912-CAF-V2	2	6
635	r11c3	2654	39139.618	348.844	1187.486	103876545	103876545	CAF	0912-CAF-V2	2	6
636	r12c3	0	NaN	NaN	NaN	NaN	NaN	CAF	0912-CAF-V2	2	6
637	r13c3	0	NaN	NaN	NaN	NaN	NaN	CAF	0912-CAF-V2	2	6
638	r14c3	4606	40353.944	344.339	1520.144	185870265	185870265	CAF	0912-CAF-V2	2	6
639	r15c3	4015	41326.513	343.775	1631.867	165925950	165925950	CAF	0912-CAF-V2	2	6
640	r16c3	0	NaN	NaN	NaN	NaN	NaN	CAF	0912-CAF-V2	2	6
641	r17c3	3466	40390.352	343.451	1849.329	139992960	139992960	CAF	0912-CAF-V2	2	6
642	r18c3	4049	40121.344	340.34	1961.982	162451320	162451320	CAF	0912-CAF-V2	2	6
643	r19c3	1090	38057.697	339.795	2073.022	41482890	41482890	CAF	0912-CAF-V2	2	6
644	r20c3	535	29732.047	337.982	2183.973	15906645	15906645	CAF	0912-CAF-V2	2	6
645	r21c3	1204	39355.141	335.8	2294.791	47383590	47383590	CAF	0912-CAF-V2	2	6
646	r22c3	919	36337.639	335.354	2404.117	33394290	33394290	CAF	0912-CAF-V2	2	6
647	r23c3	2847	38748.177	332.605	2515.802	110316060	110316060	CAF	0912-CAF-V2	2	6
648	r24c3	3898	39034.756	331.108	2627.387	152157480	152157480	CAF	0912-CAF-V2	2	6
649	r1c4	661	31868.828	467.73	72.568	21065295	21065295	CAF	0912-CAF-V2	2	6
650	r2c4	2355	38477.389	467.734	185.456	90614250	90614250	CAF	0912-CAF-V2	2	6
651	r3c4	1264	38498.746	466.718	298.07	48662415	48662415	CAF	0912-CAF-V2	2	6
652	r4c4	0	NaN	NaN	NaN	NaN	NaN	CAF	0912-CAF-V2	2	6
653	r5c4	2205	36030.748	458.668	514.237	79447800	79447800	CAF	0912-CAF-V2	2	6
654	r6c4	4202	40295.098	465.02	634.797	169320000	169320000	CAF	0912-CAF-V2	2	6
655	r7c4	1696	39002.22	463.623	746.258	66147765	66147765	CAF	0912-CAF-V2	2	6
656	r8c4	263	33825.798	460.846	852.23	8896185	8896185	CAF	0912-CAF-V2	2	6
657	r9c4	2920	40471.993	462.308	966.022	118178220	118178220	CAF	0912-CAF-V2	2	6
658	r10c4	2008	40954.93	461.649	1077.172	82237500	82237500	CAF	0912-CAF-V2	2	6
659	r11c4	3886	40842.587	460.586	1189.147	158714295	158714295	CAF	0912-CAF-V2	2	6
660	r12c4	0	NaN	NaN	NaN	NaN	NaN	CAF	0912-CAF-V2	2	6
661	r13c4	2765	40927.177	458.916	1410.902	113163645	113163645	CAF	0912-CAF-V2	2	6
662	r14c4	4508	41867.798	458.199	1522.588	188740035	188740035	CAF	0912-CAF-V2	2	6
663	r15c4	0	NaN	NaN	NaN	NaN	NaN	CAF	0912-CAF-V2	2	6
664	r16c4	0	NaN	NaN	NaN	NaN	NaN	CAF	0912-CAF-V2	2	6
665	r17c4	1740	40732.733	453.664	1852.513	70874955	70874955	CAF	0912-CAF-V2	2	6
666	r18c4	3896	40261.398	453.754	1962.976	156858405	156858405	CAF	0912-CAF-V2	2	6
667	r19c4	3822	41304.396	450.284	2074.423	157865400	157865400	CAF	0912-CAF-V2	2	6
668	r20c4	60	27735.5	445.467	2175.6	1664130	1664130	CAF	0912-CAF-V2	2	6
669	r21c4	3622	39369.62	447.269	2294.542	142596765	142596765	CAF	0912-CAF-V2	2	6
670	r22c4	2171	38624.572	445.807	2406.939	83853945	83853945	CAF	0912-CAF-V2	2	6
671	r23c4	0	NaN	NaN	NaN	NaN	NaN	CAF	0912-CAF-V2	2	6
672	r24c4	2555	39255.329	442.857	2629.24	100297365	100297365	CAF	0912-CAF-V2	2	6
673	r1c5	3920	39659.07	580.239	74.531	155463555	155463555	CAF	0912-CAF-V2	2	6
674	r2c5	3661	38513.985	579.687	188.289	140999700	140999700	CAF	0912-CAF-V2	2	6
675	r3c5	1373	38423.281	579.166	301.225	52755165	52755165	CAF	0912-CAF-V2	2	6
676	r4c5	0	NaN	NaN	NaN	NaN	NaN	CAF	0912-CAF-V2	2	6
677	r5c5	549	29008.689	578.613	525.332	15925770	15925770	CAF	0912-CAF-V2	2	6
678	r6c5	3279	40983.92	577.505	635.944	134386275	134386275	CAF	0912-CAF-V2	2	6
679	r7c5	0	NaN	NaN	NaN	NaN	NaN	CAF	0912-CAF-V2	2	6
680	r8c5	949	38692.824	574.315	858.162	36719490	36719490	CAF	0912-CAF-V2	2	6
681	r9c5	0	NaN	NaN	NaN	NaN	NaN	CAF	0912-CAF-V2	2	6
682	r10c5	5251	41009.546	573.645	1079.205	215341125	215341125	CAF	0912-CAF-V2	2	6
683	r11c5	0	NaN	NaN	NaN	NaN	NaN	CAF	0912-CAF-V2	2	6
684	r12c5	4112	41883.44	571.034	1302.162	172224705	172224705	CAF	0912-CAF-V2	2	6
685	r13c5	0	NaN	NaN	NaN	NaN	NaN	CAF	0912-CAF-V2	2	6
686	r14c5	3207	42853.279	467.561	1522.042	137430465	137430465	CAF	0912-CAF-V2	2	6
687	r15c5	2913	41194.449	567.194	1634.223	119999430	119999430	CAF	0912-CAF-V2	2	6
688	r16c5	649	36310.193	564.725	1744.452	23565315	23565315	CAF	0912-CAF-V2	2	6
689	r17c5	0	NaN	NaN	NaN	NaN	NaN	CAF	0912-CAF-V2	2	6
690	r18c5	3470	40817.196	564.89	1963.445	141635670	141635670	CAF	0912-CAF-V2	2	6
691	r19c5	3442	39064.859	562.878	2075.129	134461245	134461245	CAF	0912-CAF-V2	2	6
692	r20c5	1741	40279.601	561.401	2185.462	70126785	70126785	CAF	0912-CAF-V2	2	6
693	r21c5	4478	38801.399	558.503	2296.593	173752665	173752665	CAF	0912-CAF-V2	2	6
694	r22c5	3084	39902.704	558.492	2407.547	123059940	123059940	CAF	0912-CAF-V2	2	6
695	r23c5	759	34373.933	556.706	2517.881	26089815	26089815	CAF	0912-CAF-V2	2	6
696	r24c5	30	27208.5	551.6	2626	816255	816255	CAF	0912-CAF-V2	2	6
697	r1c6	2728	39073.048	694.159	77.507	106591275	106591275	CAF	0912-CAF-V2	2	6
698	r2c6	957	36169.765	689.458	190.954	34614465	34614465	CAF	0912-CAF-V2	2	6
699	r3c6	0	NaN	NaN	NaN	NaN	NaN	CAF	0912-CAF-V2	2	6
700	r4c6	4605	39831.498	690.625	414.553	183424050	183424050	CAF	0912-CAF-V2	2	6
701	r5c6	0	NaN	NaN	NaN	NaN	NaN	CAF	0912-CAF-V2	2	6
702	r6c6	0	NaN	NaN	NaN	NaN	NaN	CAF	0912-CAF-V2	2	6
703	r7c6	3194	41096.755	687.282	749.31	131263035	131263035	CAF	0912-CAF-V2	2	6
704	r8c6	4274	41957.225	686.987	861.394	179325180	179325180	CAF	0912-CAF-V2	2	6
705	r9c6	0	NaN	NaN	NaN	NaN	NaN	CAF	0912-CAF-V2	2	6
706	r10c6	3386	41938.463	585.947	1078.617	142003635	142003635	CAF	0912-CAF-V2	2	6
707	r11c6	3142	40861.68	684.426	1192.283	128387400	128387400	CAF	0912-CAF-V2	2	6
708	r12c6	3846	39661.782	683.528	1303.365	152539215	152539215	CAF	0912-CAF-V2	2	6
709	r13c6	4575	41168.482	681.182	1414.747	188345805	188345805	CAF	0912-CAF-V2	2	6
710	r14c6	209	33372.057	689.371	1528.577	6974760	6974760	CAF	0912-CAF-V2	2	6
711	r15c6	1384	39004.498	680.09	1636.061	53982225	53982225	CAF	0912-CAF-V2	2	6
712	r16c6	4397	42551.827	677.832	1747.211	187100385	187100385	CAF	0912-CAF-V2	2	6
713	r17c6	579	31243.446	677.718	1855.687	18089955	18089955	CAF	0912-CAF-V2	2	6
714	r18c6	4594	40255.919	677.039	1964.667	184935690	184935690	CAF	0912-CAF-V2	2	6
715	r19c6	3383	40030.93	675.033	2076.858	135424635	135424635	CAF	0912-CAF-V2	2	6
716	r20c6	1493	38664.866	673.326	2186.903	57726645	57726645	CAF	0912-CAF-V2	2	6
717	r21c6	1674	35050.314	690.016	2306.809	58674225	58674225	CAF	0912-CAF-V2	2	6
718	r22c6	2447	39597.113	669.16	2408.727	96894135	96894135	CAF	0912-CAF-V2	2	6
719	r23c6	3360	39369.875	667.953	2519.366	132282780	132282780	CAF	0912-CAF-V2	2	6
720	r24c6	4159	38813.281	665.523	2630.135	161424435	161424435	CAF	0912-CAF-V2	2	6
721	r1c7	568	27588.486	806.845	79.776	15670260	15670260	CAF	0912-CAF-V2	2	6
722	r2c7	3329	39497.348	804.862	192.166	131486670	131486670	CAF	0912-CAF-V2	2	6
723	r3c7	4627	40333.924	804.252	304.75	186625065	186625065	CAF	0912-CAF-V2	2	6
724	r4c7	0	NaN	NaN	NaN	NaN	NaN	CAF	0912-CAF-V2	2	6
725	r5c7	3927	40627.532	801.19	528.888	159544320	159544320	CAF	0912-CAF-V2	2	6
726	r6c7	1442	40148.176	800.78	640.422	57893670	57893670	CAF	0912-CAF-V2	2	6
727	r7c7	3572	41079.558	799.927	752.302	146736180	146736180	CAF	0912-CAF-V2	2	6
728	r8c7	0	NaN	NaN	NaN	NaN	NaN	CAF	0912-CAF-V2	2	6
729	r9c7	0	NaN	NaN	NaN	NaN	NaN	CAF	0912-CAF-V2	2	6
730	r10c7	4494	42277.854	796.408	1081.561	189996675	189996675	CAF	0912-CAF-V2	2	6
731	r11c7	1484	39485.135	795.825	1194.433	58595940	58595940	CAF	0912-CAF-V2	2	6
732	r12c7	3045	40913.305	795.122	1305.122	124581015	124581015	CAF	0912-CAF-V2	2	6
733	r13c7	3948	40559.856	794.106	1416.167	160130310	160130310	CAF	0912-CAF-V2	2	6
734	r14c7	2721	41869.294	792.107	1528.147	113926350	113926350	CAF	0912-CAF-V2	2	6
735	r15c7	53	27246.509	786.462	1632.896	1444065	1444065	CAF	0912-CAF-V2	2	6
736	r16c7	3132	43494.028	687.173	1747.372	136223295	136223295	CAF	0912-CAF-V2	2	6
737	r17c7	1611	40783.063	788.402	1856.024	65701515	65701515	CAF	0912-CAF-V2	2	6
738	r18c7	1342	38823.655	703.236	1965.192	52101345	52101345	CAF	0912-CAF-V2	2	6
739	r19c7	2473	40158.53	786.566	2077.414	99312045	99312045	CAF	0912-CAF-V2	2	6
740	r20c7	4369	40727.802	784.771	2188.728	177939765	177939765	CAF	0912-CAF-V2	2	6
741	r21c7	1433	34999.239	694.952	2308.749	50153910	50153910	CAF	0912-CAF-V2	2	6
742	r22c7	1027	36255.19	781.074	2409.44	37234080	37234080	CAF	0912-CAF-V2	2	6
743	r23c7	1711	38079.503	779.591	2520.898	65154030	65154030	CAF	0912-CAF-V2	2	6
744	r24c7	765	34983.667	775.969	2629.321	26762505	26762505	CAF	0912-CAF-V2	2	6
745	r1c8	3057	39941.075	917.733	80.569	122099865	122099865	CAF	0912-CAF-V2	2	6
746	r2c8	1965	40010.863	917.306	194.008	78621345	78621345	CAF	0912-CAF-V2	2	6
747	r3c8	20	26851.5	907.65	310.2	537030	537030	CAF	0912-CAF-V2	2	6
748	r4c8	2706	40850.416	915.112	418.207	110541225	110541225	CAF	0912-CAF-V2	2	6
749	r5c8	1684	39631.906	913.953	530.647	66740130	66740130	CAF	0912-CAF-V2	2	6
750	r6c8	1524	40610.925	912.377	641.847	61891050	61891050	CAF	0912-CAF-V2	2	6
751	r7c8	2731	40065.253	911.929	753.092	109418205	109418205	CAF	0912-CAF-V2	2	6
752	r8c8	3844	41393.187	911.099	865.491	159115410	159115410	CAF	0912-CAF-V2	2	6
753	r9c8	0	NaN	NaN	NaN	NaN	NaN	CAF	0912-CAF-V2	2	6
754	r10c8	3008	39976.336	908.557	1083.563	120248820	120248820	CAF	0912-CAF-V2	2	6
755	r11c8	3577	42272.541	907.86	1195.62	151208880	151208880	CAF	0912-CAF-V2	2	6
756	r12c8	613	33984.054	907.13	1307.963	20832225	20832225	CAF	0912-CAF-V2	2	6
757	r13c8	2451	41885.233	905.036	1417.447	102660705	102660705	CAF	0912-CAF-V2	2	6
758	r14c8	3535	41390.143	904.039	1528.742	146314155	146314155	CAF	0912-CAF-V2	2	6
759	r15c8	0	NaN	NaN	NaN	NaN	NaN	CAF	0912-CAF-V2	2	6
760	r16c8	768	36888.008	899.273	1748.559	28329990	28329990	CAF	0912-CAF-V2	2	6
761	r17c8	3378	41806.94	899.958	1857.993	141223845	141223845	CAF	0912-CAF-V2	2	6
762	r18c8	1346	39078.466	899.681	1968.932	52599615	52599615	CAF	0912-CAF-V2	2	6
763	r19c8	0	NaN	NaN	NaN	NaN	NaN	CAF	0912-CAF-V2	2	6
764	r20c8	4582	40792.376	896.191	2189.629	186910665	186910665	CAF	0912-CAF-V2	2	6
765	r21c8	832	36797.849	894.139	2299.106	30615810	30615810	CAF	0912-CAF-V2	2	6
766	r22c8	4184	39615.566	892.478	2410.595	165751530	165751530	CAF	0912-CAF-V2	2	6
767	r23c8	0	NaN	NaN	NaN	NaN	NaN	CAF	0912-CAF-V2	2	6
768	r24c8	5331	40047.676	887.1	2632.901	213494160	213494160	CAF	0912-CAF-V2	2	6
769	r1c9	3674	39681.72	1029.985	83.085	145790640	145790640	CAF	0912-CAF-V2	2	6
770	r2c9	4141	40275.036	1028.642	196.978	166778925	166778925	CAF	0912-CAF-V2	2	6
771	r3c9	1772	40679.983	1027.908	307.667	72084930	72084930	CAF	0912-CAF-V2	2	6
772	r4c9	1084	36844.442	1028.224	419.109	39939375	39939375	CAF	0912-CAF-V2	2	6
773	r5c9	3228	40936.585	1026.187	532.121	132143295	132143295	CAF	0912-CAF-V2	2	6
774	r6c9	889	37230	1024.776	644.116	33097470	33097470	CAF	0912-CAF-V2	2	6
775	r7c9	3792	40890.985	1023.324	755.943	155058615	155058615	CAF	0912-CAF-V2	2	6
776	r8c9	391	26554.565	1022.991	866.549	10382835	10382835	CAF	0912-CAF-V2	2	6
777	r9c9	0	NaN	NaN	NaN	NaN	NaN	CAF	0912-CAF-V2	2	6
778	r10c9	1945	40296.949	1020.828	1086.007	78377565	78377565	CAF	0912-CAF-V2	2	6
779	r11c9	3675	42504.788	1019.997	1197.778	156205095	156205095	CAF	0912-CAF-V2	2	6
780	r12c9	2177	40827.292	1017.975	1308.952	88881015	88881015	CAF	0912-CAF-V2	2	6
781	r13c9	1366	40216.636	1016.704	1419.389	54935925	54935925	CAF	0912-CAF-V2	2	6
782	r14c9	4287	42128.772	1016.184	1530.463	180606045	180606045	CAF	0912-CAF-V2	2	6
783	r15c9	1193	39831.085	1014.288	1640.686	47518485	47518485	CAF	0912-CAF-V2	2	6
784	r16c9	3660	41224.303	1012.34	1751.044	150880950	150880950	CAF	0912-CAF-V2	2	6
785	r17c9	1017	39593.451	1011.644	1860.145	40266540	40266540	CAF	0912-CAF-V2	2	6
786	r18c9	2629	42040.082	1010.521	1969.934	110523375	110523375	CAF	0912-CAF-V2	2	6
787	r19c9	645	34332.884	1008.312	2080.013	22144710	22144710	CAF	0912-CAF-V2	2	6
788	r20c9	3856	40817.855	1007.73	2191.079	157393650	157393650	CAF	0912-CAF-V2	2	6
789	r21c9	0	NaN	NaN	NaN	NaN	NaN	CAF	0912-CAF-V2	2	6
790	r22c9	5365	39851.913	1004.225	2411.855	213805515	213805515	CAF	0912-CAF-V2	2	6
791	r23c9	2943	39689.195	1000.661	2522.503	116805300	116805300	CAF	0912-CAF-V2	2	6
792	r24c9	1285	38667.724	999.123	2631.977	49688025	49688025	CAF	0912-CAF-V2	2	6
793	r1c10	3842	39988.938	1143.093	85.491	153637500	153637500	CAF	0912-CAF-V2	2	6
794	r2c10	4305	40473.268	1142.364	198.552	174237420	174237420	CAF	0912-CAF-V2	2	6
795	r3c10	430	31246.395	1139.247	309.977	13435950	13435950	CAF	0912-CAF-V2	2	6
796	r4c10	692	34469.588	1137.785	421.318	23852955	23852955	CAF	0912-CAF-V2	2	6
797	r5c10	471	28113.344	1137.538	534.638	13241385	13241385	CAF	0912-CAF-V2	2	6
798	r6c10	3727	41306.442	1136.545	645.834	153949110	153949110	CAF	0912-CAF-V2	2	6
799	r7c10	4414	41040.673	1135.485	758.596	181153530	181153530	CAF	0912-CAF-V2	2	6
800	r8c10	91	27755.769	1140.962	864.797	2525775	2525775	CAF	0912-CAF-V2	2	6
801	r9c10	3948	42004.145	1133.035	977.819	165832365	165832365	CAF	0912-CAF-V2	2	6
802	r10c10	0	NaN	NaN	NaN	NaN	NaN	CAF	0912-CAF-V2	2	6
803	r11c10	0	NaN	NaN	NaN	NaN	NaN	CAF	0912-CAF-V2	2	6
804	r12c10	3677	40708.874	1129.346	1310.039	149686530	149686530	CAF	0912-CAF-V2	2	6
805	r13c10	0	NaN	NaN	NaN	NaN	NaN	CAF	0912-CAF-V2	2	6
806	r14c10	254	33415.039	1055.232	1528.74	8487420	8487420	CAF	0912-CAF-V2	2	6
807	r15c10	3700	41514.207	1125.123	1642.382	153602565	153602565	CAF	0912-CAF-V2	2	6
808	r16c10	1781	40631.336	1123.425	1752.96	72364410	72364410	CAF	0912-CAF-V2	2	6
809	r17c10	1939	40763.44	1123.517	1861.215	79040310	79040310	CAF	0912-CAF-V2	2	6
810	r18c10	0	NaN	NaN	NaN	NaN	NaN	CAF	0912-CAF-V2	2	6
811	r19c10	3022	40678.997	1118.264	2082.324	122931930	122931930	CAF	0912-CAF-V2	2	6
812	r20c10	481	32391.362	1117.959	2191.302	15580245	15580245	CAF	0912-CAF-V2	2	6
813	r21c10	0	NaN	NaN	NaN	NaN	NaN	CAF	0912-CAF-V2	2	6
814	r22c10	3716	40465.673	1114.946	2414.202	150370440	150370440	CAF	0912-CAF-V2	2	6
815	r23c10	0	NaN	NaN	NaN	NaN	NaN	CAF	0912-CAF-V2	2	6
816	r24c10	3864	39510.481	1110.757	2634.183	152668500	152668500	CAF	0912-CAF-V2	2	6
817	r1c11	204	31656.25	1245.603	95.941	6457875	6457875	CAF	0912-CAF-V2	2	6
818	r2c11	0	NaN	NaN	NaN	NaN	NaN	CAF	0912-CAF-V2	2	6
819	r3c11	5219	41073.664	1251.677	311.748	214363455	214363455	CAF	0912-CAF-V2	2	6
820	r4c11	438	30214.007	1251.107	424.162	13233735	13233735	CAF	0912-CAF-V2	2	6
821	r5c11	4958	41352.637	1248.712	535.847	205026375	205026375	CAF	0912-CAF-V2	2	6
822	r6c11	1949	40287.252	1251.161	651.038	78519855	78519855	CAF	0912-CAF-V2	2	6
823	r7c11	0	NaN	NaN	NaN	NaN	NaN	CAF	0912-CAF-V2	2	6
824	r8c11	3679	41551.276	1245.071	870.07	152867145	152867145	CAF	0912-CAF-V2	2	6
825	r9c11	1567	41781.595	1245.765	978.724	65471760	65471760	CAF	0912-CAF-V2	2	6
826	r10c11	3407	42039.748	1242.019	1090.687	143229420	143229420	CAF	0912-CAF-V2	2	6
827	r11c11	0	NaN	NaN	NaN	NaN	NaN	CAF	0912-CAF-V2	2	6
828	r12c11	3269	42143.255	1240.322	1312.268	137766300	137766300	CAF	0912-CAF-V2	2	6
829	r13c11	0	NaN	NaN	NaN	NaN	NaN	CAF	0912-CAF-V2	2	6
830	r14c11	5158	42359.91	1237.242	1532.969	218492415	218492415	CAF	0912-CAF-V2	2	6
831	r15c11	2536	41819.296	1236.357	1643.818	106053735	106053735	CAF	0912-CAF-V2	2	6
832	r16c11	432	28598.958	1232.336	1753.438	12354750	12354750	CAF	0912-CAF-V2	2	6
833	r17c11	0	NaN	NaN	NaN	NaN	NaN	CAF	0912-CAF-V2	2	6
834	r18c11	4237	41578.602	1231.261	1973.087	176168535	176168535	CAF	0912-CAF-V2	2	6
835	r19c11	3166	41693.789	1230.528	2083.909	132002535	132002535	CAF	0912-CAF-V2	2	6
836	r20c11	0	NaN	NaN	NaN	NaN	NaN	CAF	0912-CAF-V2	2	6
837	r21c11	4465	41404.062	1226.466	2303.455	184869135	184869135	CAF	0912-CAF-V2	2	6
838	r22c11	0	NaN	NaN	NaN	NaN	NaN	CAF	0912-CAF-V2	2	6
839	r23c11	1206	36821.281	1223.447	2524.543	44406465	44406465	CAF	0912-CAF-V2	2	6
840	r24c11	3375	39278.613	1220.837	2635.39	132565320	132565320	CAF	0912-CAF-V2	2	6
841	r1c12	3566	41280.538	1364.74	90.255	147206400	147206400	CAF	0912-CAF-V2	2	6
842	r2c12	0	NaN	NaN	NaN	NaN	NaN	CAF	0912-CAF-V2	2	6
843	r3c12	2019	40965.201	1362.818	313.983	82708740	82708740	CAF	0912-CAF-V2	2	6
844	r4c12	2612	41275.831	1361.393	426.605	107812470	107812470	CAF	0912-CAF-V2	2	6
845	r5c12	4968	40681.534	1361.516	538.05	202105860	202105860	CAF	0912-CAF-V2	2	6
846	r6c12	1931	40873.159	1360.683	650.041	78926070	78926070	CAF	0912-CAF-V2	2	6
847	r7c12	3558	39150.885	1357.831	760.009	139298850	139298850	CAF	0912-CAF-V2	2	6
848	r8c12	87	28990.862	1354.305	864.121	2522205	2522205	CAF	0912-CAF-V2	2	6
849	r9c12	1535	40709.463	1355.508	981.153	62489025	62489025	CAF	0912-CAF-V2	2	6
850	r10c12	1990	42046.425	1354.831	1091.877	83672385	83672385	CAF	0912-CAF-V2	2	6
851	r11c12	2803	41283.072	1352.949	1203.718	115716450	115716450	CAF	0912-CAF-V2	2	6
852	r12c12	1049	37448.294	1351.586	1314.103	39283260	39283260	CAF	0912-CAF-V2	2	6
853	r13c12	5417	41998.693	1349.765	1424.306	227506920	227506920	CAF	0912-CAF-V2	2	6
854	r14c12	1081	41424.88	1268.508	1532.6	44780295	44780295	CAF	0912-CAF-V2	2	6
855	r15c12	1241	41402.671	1346.402	1645.334	51380715	51380715	CAF	0912-CAF-V2	2	6
856	r16c12	3566	41293.768	1344.774	1755.643	147253575	147253575	CAF	0912-CAF-V2	2	6
857	r17c12	3609	40911.355	1342.776	1864.316	147649080	147649080	CAF	0912-CAF-V2	2	6
858	r18c12	689	34855.428	1342.115	1975.024	24015390	24015390	CAF	0912-CAF-V2	2	6
859	r19c12	3132	41427.16	1340.133	2084.661	129749865	129749865	CAF	0912-CAF-V2	2	6
860	r20c12	1425	40572.2	1338.106	2195.668	57815385	57815385	CAF	0912-CAF-V2	2	6
861	r21c12	1246	40664.109	1337.693	2305.599	50667480	50667480	CAF	0912-CAF-V2	2	6
862	r22c12	5643	40244.405	1335.27	2417.323	227099175	227099175	CAF	0912-CAF-V2	2	6
863	r23c12	0	NaN	NaN	NaN	NaN	NaN	CAF	0912-CAF-V2	2	6
864	r24c12	3324	39263.863	1332.021	2637.009	130513080	130513080	CAF	0912-CAF-V2	2	6
865	r1c13	3294	41326.644	1475.938	91.413	136129965	136129965	CAF	0912-CAF-V2	2	6
866	r2c13	2418	40935.937	1474.231	203.937	98983095	98983095	CAF	0912-CAF-V2	2	6
867	r3c13	0	NaN	NaN	NaN	NaN	NaN	CAF	0912-CAF-V2	2	6
868	r4c13	0	NaN	NaN	NaN	NaN	NaN	CAF	0912-CAF-V2	2	6
869	r5c13	875	36079.44	1465.647	536.278	31569510	31569510	CAF	0912-CAF-V2	2	6
870	r6c13	3576	41292.03	1469.668	651.496	147660300	147660300	CAF	0912-CAF-V2	2	6
871	r7c13	856	36514.153	1467.829	762.893	31256115	31256115	CAF	0912-CAF-V2	2	6
872	r8c13	3946	40526.776	1469.766	874.043	159918660	159918660	CAF	0912-CAF-V2	2	6
873	r9c13	3169	42244.705	1466.475	981.962	133873470	133873470	CAF	0912-CAF-V2	2	6
874	r10c13	2598	42603.06	1464.879	1093.783	110682750	110682750	CAF	0912-CAF-V2	2	6
875	r11c13	0	NaN	NaN	NaN	NaN	NaN	CAF	0912-CAF-V2	2	6
876	r12c13	0	NaN	NaN	NaN	NaN	NaN	CAF	0912-CAF-V2	2	6
877	r13c13	1704	41889.886	1459.065	1425.171	71380365	71380365	CAF	0912-CAF-V2	2	6
878	r14c13	3535	43083.458	1457.835	1536.677	152300025	152300025	CAF	0912-CAF-V2	2	6
879	r15c13	133	31819.398	1447.432	1646.741	4231980	4231980	CAF	0912-CAF-V2	2	6
880	r16c13	3308	41301.212	1455.093	1755.986	136624410	136624410	CAF	0912-CAF-V2	2	6
881	r17c13	3139	41510.328	1452.859	1865.374	130300920	130300920	CAF	0912-CAF-V2	2	6
882	r18c13	2330	41977.268	1452.384	1975.822	97807035	97807035	CAF	0912-CAF-V2	2	6
883	r19c13	0	NaN	NaN	NaN	NaN	NaN	CAF	0912-CAF-V2	2	6
884	r20c13	0	NaN	NaN	NaN	NaN	NaN	CAF	0912-CAF-V2	2	6
885	r21c13	1777	39646.975	1446.044	2306.358	70452675	70452675	CAF	0912-CAF-V2	2	6
886	r22c13	2710	40220.745	1445.915	2417.953	108998220	108998220	CAF	0912-CAF-V2	2	6
887	r23c13	0	NaN	NaN	NaN	NaN	NaN	CAF	0912-CAF-V2	2	6
888	r24c13	3928	39061.741	1438.639	2639.156	153434520	153434520	CAF	0912-CAF-V2	2	6
889	r1c14	2257	40390.667	1588.29	92.9	91161735	91161735	CAF	0912-CAF-V2	2	6
890	r2c14	2372	40805.16	1585.947	205.363	96789840	96789840	CAF	0912-CAF-V2	2	6
891	r3c14	0	NaN	NaN	NaN	NaN	NaN	CAF	0912-CAF-V2	2	6
892	r4c14	4844	40828.374	1582.371	428.875	197772645	197772645	CAF	0912-CAF-V2	2	6
893	r5c14	2513	41576.365	1581.659	541.561	104481405	104481405	CAF	0912-CAF-V2	2	6
894	r6c14	0	NaN	NaN	NaN	NaN	NaN	CAF	0912-CAF-V2	2	6
895	r7c14	2776	41507.313	1578.265	766.117	115224300	115224300	CAF	0912-CAF-V2	2	6
896	r8c14	2574	41609.779	1480.609	876.429	107103570	107103570	CAF	0912-CAF-V2	2	6
897	r9c14	2613	42757.245	1576.63	985.159	111724680	111724680	CAF	0912-CAF-V2	2	6
898	r10c14	696	36134.892	1575.185	1095.022	25149885	25149885	CAF	0912-CAF-V2	2	6
899	r11c14	631	32339.739	1578.277	1204.124	20406375	20406375	CAF	0912-CAF-V2	2	6
900	r12c14	3751	42307.294	1572.284	1316.116	158694660	158694660	CAF	0912-CAF-V2	2	6
901	r13c14	5176	42708.017	1570.547	1427.132	221056695	221056695	CAF	0912-CAF-V2	2	6
902	r14c14	997	40436.555	1568.323	1538.012	40315245	40315245	CAF	0912-CAF-V2	2	6
903	r15c14	1213	40359.584	1567.099	1648.732	48956175	48956175	CAF	0912-CAF-V2	2	6
904	r16c14	3439	41573.008	1565.176	1759.276	142969575	142969575	CAF	0912-CAF-V2	2	6
905	r17c14	3248	41528.493	1565.603	1867.187	134884545	134884545	CAF	0912-CAF-V2	2	6
906	r18c14	5	27030	1559.5	1986.5	135150	135150	CAF	0912-CAF-V2	2	6
907	r19c14	1839	42123.532	1561.442	2087.255	77465175	77465175	CAF	0912-CAF-V2	2	6
908	r20c14	2301	40946.949	1558.998	2198.13	94218930	94218930	CAF	0912-CAF-V2	2	6
909	r21c14	0	NaN	NaN	NaN	NaN	NaN	CAF	0912-CAF-V2	2	6
910	r22c14	3089	40980.539	1555.185	2419.05	126588885	126588885	CAF	0912-CAF-V2	2	6
911	r23c14	0	NaN	NaN	NaN	NaN	NaN	CAF	0912-CAF-V2	2	6
912	r24c14	817	34363.201	1551.788	2639.111	28074735	28074735	CAF	0912-CAF-V2	2	6
913	r1c15	1511	39812.74	1699.382	95.569	60157050	60157050	CAF	0912-CAF-V2	2	6
914	r2c15	2094	41523.718	1697.858	207.622	86950665	86950665	CAF	0912-CAF-V2	2	6
915	r3c15	4185	41239.746	1696.453	320.387	172588335	172588335	CAF	0912-CAF-V2	2	6
916	r4c15	3255	40809.166	1695.133	432.096	132833835	132833835	CAF	0912-CAF-V2	2	6
917	r5c15	3378	41709.711	1693.222	544.097	140895405	140895405	CAF	0912-CAF-V2	2	6
918	r6c15	619	35658.393	1695.185	651.994	22072545	22072545	CAF	0912-CAF-V2	2	6
919	r7c15	4350	41964.969	1690.616	765.836	182547615	182547615	CAF	0912-CAF-V2	2	6
920	r8c15	0	NaN	NaN	NaN	NaN	NaN	CAF	0912-CAF-V2	2	6
921	r9c15	1134	40344.643	1687.958	985.497	45750825	45750825	CAF	0912-CAF-V2	2	6
922	r10c15	1025	39549.878	1685.947	1097.134	40538625	40538625	CAF	0912-CAF-V2	2	6
923	r11c15	2997	42426.061	1684.633	1207.314	127150905	127150905	CAF	0912-CAF-V2	2	6
924	r12c15	2261	42916.128	1682.802	1319.335	97033365	97033365	CAF	0912-CAF-V2	2	6
925	r13c15	0	NaN	NaN	NaN	NaN	NaN	CAF	0912-CAF-V2	2	6
926	r14c15	3397	41677.674	1678.904	1538.238	141579060	141579060	CAF	0912-CAF-V2	2	6
927	r15c15	3549	41719.121	1674.649	1654.391	148061160	148061160	CAF	0912-CAF-V2	2	6
928	r16c15	0	NaN	NaN	NaN	NaN	NaN	CAF	0912-CAF-V2	2	6
929	r17c15	441	29116.259	1675.613	1868.865	12840270	12840270	CAF	0912-CAF-V2	2	6
930	r18c15	5461	42733.209	1673.403	1978.355	233366055	233366055	CAF	0912-CAF-V2	2	6
931	r19c15	2842	41210.405	1672.051	2089.245	117119970	117119970	CAF	0912-CAF-V2	2	6
932	r20c15	913	38657.497	1669.628	2200.383	35294295	35294295	CAF	0912-CAF-V2	2	6
933	r21c15	928	36397.953	1667.013	2310.461	33777300	33777300	CAF	0912-CAF-V2	2	6
934	r22c15	57	26251.579	1674.289	2415.816	1496340	1496340	CAF	0912-CAF-V2	2	6
935	r23c15	4102	41817.016	1663.43	2528.534	171533400	171533400	CAF	0912-CAF-V2	2	6
936	r24c15	4320	39520.514	1662.093	2641.311	170728620	170728620	CAF	0912-CAF-V2	2	6
937	r1c16	1169	40405.175	1810.987	97.052	47233650	47233650	CAF	0912-CAF-V2	2	6
938	r2c16	3171	39559.901	1809.728	209.091	125444445	125444445	CAF	0912-CAF-V2	2	6
939	r3c16	3322	40752.485	1807.403	322.163	135379755	135379755	CAF	0912-CAF-V2	2	6
940	r4c16	17	28530	1804.029	423.382	485010	485010	CAF	0912-CAF-V2	2	6
941	r5c16	2501	41339.568	1803.74	545.169	103390260	103390260	CAF	0912-CAF-V2	2	6
942	r6c16	691	36142.098	1802.762	657.086	24974190	24974190	CAF	0912-CAF-V2	2	6
943	r7c16	169	33643.402	1804.098	772.186	5685735	5685735	CAF	0912-CAF-V2	2	6
944	r8c16	3405	43881.493	1798.632	880.516	149416485	149416485	CAF	0912-CAF-V2	2	6
945	r9c16	0	NaN	NaN	NaN	NaN	NaN	CAF	0912-CAF-V2	2	6
946	r10c16	4066	42908.109	1796.745	1098.396	174464370	174464370	CAF	0912-CAF-V2	2	6
947	r11c16	3456	42752.049	1794.9	1209.163	147751080	147751080	CAF	0912-CAF-V2	2	6
948	r12c16	3110	42330.492	1793.238	1320.667	131647830	131647830	CAF	0912-CAF-V2	2	6
949	r13c16	2587	43171.392	1791.494	1430.607	111684390	111684390	CAF	0912-CAF-V2	2	6
950	r14c16	1463	42028.462	1790.698	1541.536	61487640	61487640	CAF	0912-CAF-V2	2	6
951	r15c16	3860	40658.165	1788.406	1651.783	156940515	156940515	CAF	0912-CAF-V2	2	6
952	r16c16	2351	42978.835	1786.716	1762.685	101043240	101043240	CAF	0912-CAF-V2	2	6
953	r17c16	0	NaN	NaN	NaN	NaN	NaN	CAF	0912-CAF-V2	2	6
954	r18c16	87	28000.172	1780.466	1980.374	2436015	2436015	CAF	0912-CAF-V2	2	6
955	r19c16	3536	42016.226	1781.922	2090.449	148569375	148569375	CAF	0912-CAF-V2	2	6
956	r20c16	1360	40496.25	1780.135	2201.351	55074900	55074900	CAF	0912-CAF-V2	2	6
957	r21c16	4016	40418.643	1777.861	2311.656	162321270	162321270	CAF	0912-CAF-V2	2	6
958	r22c16	1598	41768.138	1775.655	2422.578	66745485	66745485	CAF	0912-CAF-V2	2	6
959	r23c16	0	NaN	NaN	NaN	NaN	NaN	CAF	0912-CAF-V2	2	6
960	r24c16	3158	39728.806	1772.204	2642.862	125463570	125463570	CAF	0912-CAF-V2	2	6
961	r1c17	2091	40422.317	1922.639	99.335	84523065	84523065	CAF	0912-CAF-V2	2	6
962	r2c17	0	NaN	NaN	NaN	NaN	NaN	CAF	0912-CAF-V2	2	6
963	r3c17	4111	41234.325	1919.151	323.056	169514310	169514310	CAF	0912-CAF-V2	2	6
964	r4c17	3155	41042.068	1917.654	436.114	129487725	129487725	CAF	0912-CAF-V2	2	6
965	r5c17	2677	41623.963	1914.948	547.99	111427350	111427350	CAF	0912-CAF-V2	2	6
966	r6c17	3269	42515.809	1913.755	658.65	138984180	138984180	CAF	0912-CAF-V2	2	6
967	r7c17	1076	40320.098	1911.599	770.098	43384425	43384425	CAF	0912-CAF-V2	2	6
968	r8c17	1477	40985.251	1910.158	880.957	60535215	60535215	CAF	0912-CAF-V2	2	6
969	r9c17	3192	42613.36	1909.696	989.657	136021845	136021845	CAF	0912-CAF-V2	2	6
970	r10c17	1264	41439.114	1908.203	1098.919	52379040	52379040	CAF	0912-CAF-V2	2	6
971	r11c17	0	NaN	NaN	NaN	NaN	NaN	CAF	0912-CAF-V2	2	6
972	r12c17	3377	41783	1903.87	1322.174	141101190	141101190	CAF	0912-CAF-V2	2	6
973	r13c17	0	NaN	NaN	NaN	NaN	NaN	CAF	0912-CAF-V2	2	6
974	r14c17	2400	41791.95	1901.36	1542.834	100300680	100300680	CAF	0912-CAF-V2	2	6
975	r15c17	2246	41679.103	1898.868	1654.233	93611265	93611265	CAF	0912-CAF-V2	2	6
976	r16c17	2680	42983.295	1897.488	1763.408	115195230	115195230	CAF	0912-CAF-V2	2	6
977	r17c17	579	30558.601	1896.75	1871.932	17693430	17693430	CAF	0912-CAF-V2	2	6
978	r18c17	2509	40000.038	1893.618	1981.677	100360095	100360095	CAF	0912-CAF-V2	2	6
979	r19c17	3421	42198.661	1892.446	2092.557	144361620	144361620	CAF	0912-CAF-V2	2	6
980	r20c17	1472	39891.562	1891.135	2202.787	58720380	58720380	CAF	0912-CAF-V2	2	6
981	r21c17	3201	40831.626	1889.254	2313.685	130702035	130702035	CAF	0912-CAF-V2	2	6
982	r22c17	1378	39134.913	1886.843	2423.272	53927910	53927910	CAF	0912-CAF-V2	2	6
983	r23c17	0	NaN	NaN	NaN	NaN	NaN	CAF	0912-CAF-V2	2	6
984	r24c17	4937	40439.891	1883.148	2644.563	199651740	199651740	CAF	0912-CAF-V2	2	6
985	r1c18	1519	40141.6	2033.614	100.857	60975090	60975090	CAF	0912-CAF-V2	2	6
986	r2c18	3386	40087.792	2032.138	212.172	135737265	135737265	CAF	0912-CAF-V2	2	6
987	r3c18	1865	41162.879	2030.125	325.353	76768770	76768770	CAF	0912-CAF-V2	2	6
988	r4c18	1071	38984.048	2028.268	437.416	41751915	41751915	CAF	0912-CAF-V2	2	6
989	r5c18	0	NaN	NaN	NaN	NaN	NaN	CAF	0912-CAF-V2	2	6
990	r6c18	2676	42104.35	2024.712	660.513	112671240	112671240	CAF	0912-CAF-V2	2	6
991	r7c18	4289	42410.204	2023.677	771.629	181897365	181897365	CAF	0912-CAF-V2	2	6
992	r8c18	0	NaN	NaN	NaN	NaN	NaN	CAF	0912-CAF-V2	2	6
993	r9c18	2113	41702.818	2020.61	991.873	88118055	88118055	CAF	0912-CAF-V2	2	6
994	r10c18	0	NaN	NaN	NaN	NaN	NaN	CAF	0912-CAF-V2	2	6
995	r11c18	2405	41719.909	2016.505	1213.251	100336380	100336380	CAF	0912-CAF-V2	2	6
996	r12c18	4127	42836.107	2015.407	1323.6	176784615	176784615	CAF	0912-CAF-V2	2	6
997	r13c18	1982	42077.059	2012.808	1435.065	83396730	83396730	CAF	0912-CAF-V2	2	6
998	r14c18	4055	42705.803	2011.731	1545.073	173172030	173172030	CAF	0912-CAF-V2	2	6
999	r15c18	1080	40661.875	2010.299	1655.287	43914825	43914825	CAF	0912-CAF-V2	2	6
1000	r16c18	0	NaN	NaN	NaN	NaN	NaN	CAF	0912-CAF-V2	2	6
1001	r17c18	4621	43145.051	2006.315	1873.447	199373280	199373280	CAF	0912-CAF-V2	2	6
1002	r18c18	681	35937.775	2004.864	1983.935	24473625	24473625	CAF	0912-CAF-V2	2	6
1003	r19c18	3475	41935.209	2002.982	2094.406	145724850	145724850	CAF	0912-CAF-V2	2	6
1004	r20c18	0	NaN	NaN	NaN	NaN	NaN	CAF	0912-CAF-V2	2	6
1005	r21c18	32	28050	2004.75	2313.25	897600	897600	CAF	0912-CAF-V2	2	6
1006	r22c18	1087	39462.364	1997.257	2425.889	42895590	42895590	CAF	0912-CAF-V2	2	6
1007	r23c18	4336	39817.932	1995.226	2535.694	172650555	172650555	CAF	0912-CAF-V2	2	6
1008	r24c18	2343	39209.597	1993.267	2646.729	91868085	91868085	CAF	0912-CAF-V2	2	6
1009	r1c19	5597	42850.798	2145.773	101.251	239835915	239835915	CAF	0912-CAF-V2	2	6
1010	r2c19	959	38298.128	2142.699	215.158	36727905	36727905	CAF	0912-CAF-V2	2	6
1011	r3c19	0	NaN	NaN	NaN	NaN	NaN	CAF	0912-CAF-V2	2	6
1012	r4c19	2917	40025.646	2138.74	439.548	116754810	116754810	CAF	0912-CAF-V2	2	6
1013	r5c19	3405	42055.379	2137.502	551.161	143198565	143198565	CAF	0912-CAF-V2	2	6
1014	r6c19	141	33157.234	2130.216	659.422	4675170	4675170	CAF	0912-CAF-V2	2	6
1015	r7c19	15	27931	2127.7	770.3	418965	418965	CAF	0912-CAF-V2	2	6
1016	r8c19	4585	42971.755	2130.935	884.207	197025495	197025495	CAF	0912-CAF-V2	2	6
1017	r9c19	2564	41779.124	2131.351	993.76	107121675	107121675	CAF	0912-CAF-V2	2	6
1018	r10c19	3100	42021.615	2128.099	1105.802	130267005	130267005	CAF	0912-CAF-V2	2	6
1019	r11c19	1544	42494.495	2127.749	1215.005	65611500	65611500	CAF	0912-CAF-V2	2	6
1020	r12c19	972	41338.596	2125.396	1325.529	40181115	40181115	CAF	0912-CAF-V2	2	6
1021	r13c19	4560	43544.046	2123.926	1436.973	198560850	198560850	CAF	0912-CAF-V2	2	6
1022	r14c19	667	34224.67	2121.863	1547.603	22827855	22827855	CAF	0912-CAF-V2	2	6
1023	r15c19	0	NaN	NaN	NaN	NaN	NaN	CAF	0912-CAF-V2	2	6
1024	r16c19	5068	41722.84	2117.977	1766.088	211451355	211451355	CAF	0912-CAF-V2	2	6
1025	r17c19	3212	41846.119	2118.131	1874.948	134409735	134409735	CAF	0912-CAF-V2	2	6
1026	r18c19	3453	42128.319	2115.181	1985.309	145469085	145469085	CAF	0912-CAF-V2	2	6
1027	r19c19	3042	41655.952	2113.597	2096.059	126717405	126717405	CAF	0912-CAF-V2	2	6
1028	r20c19	3659	41274.039	2110.744	2205.35	151021710	151021710	CAF	0912-CAF-V2	2	6
1029	r21c19	693	35518.961	2108.942	2317.308	24614640	24614640	CAF	0912-CAF-V2	2	6
1030	r22c19	3830	40818.176	2107.056	2427.029	156333615	156333615	CAF	0912-CAF-V2	2	6
1031	r23c19	3846	40550.172	2106.848	2538.886	155955960	155955960	CAF	0912-CAF-V2	2	6
1032	r24c19	866	37084.538	2103.188	2647.931	32115210	32115210	CAF	0912-CAF-V2	2	6
1033	r1c20	3387	44926.227	2159.576	101.027	152165130	152165130	CAF	0912-CAF-V2	2	6
1034	r2c20	3440	41626.897	2255.154	216.251	143196525	143196525	CAF	0912-CAF-V2	2	6
1035	r3c20	3983	41076.319	2251.961	328.379	163606980	163606980	CAF	0912-CAF-V2	2	6
1036	r4c20	1321	41378.142	2250.919	440.763	54660525	54660525	CAF	0912-CAF-V2	2	6
1037	r5c20	3410	41769	2248.727	552.665	142432290	142432290	CAF	0912-CAF-V2	2	6
1038	r6c20	12	27773.75	2249	660	333285	333285	CAF	0912-CAF-V2	2	6
1039	r7c20	631	36420.143	2244.677	774.877	22981110	22981110	CAF	0912-CAF-V2	2	6
1040	r8c20	2957	42341.124	2242.827	885.662	125202705	125202705	CAF	0912-CAF-V2	2	6
1041	r9c20	4833	44007.471	2241.23	996.133	212688105	212688105	CAF	0912-CAF-V2	2	6
1042	r10c20	0	NaN	NaN	NaN	NaN	NaN	CAF	0912-CAF-V2	2	6
1043	r11c20	8	28273.125	2233.5	1223	226185	226185	CAF	0912-CAF-V2	2	6
1044	r12c20	2858	41862.649	2236.227	1326.521	119643450	119643450	CAF	0912-CAF-V2	2	6
1045	r13c20	3493	42355.916	2235.039	1438.38	147949215	147949215	CAF	0912-CAF-V2	2	6
1046	r14c20	0	NaN	NaN	NaN	NaN	NaN	CAF	0912-CAF-V2	2	6
1047	r15c20	0	NaN	NaN	NaN	NaN	NaN	CAF	0912-CAF-V2	2	6
1048	r16c20	441	30069.184	2227.616	1769.198	13260510	13260510	CAF	0912-CAF-V2	2	6
1049	r17c20	0	NaN	NaN	NaN	NaN	NaN	CAF	0912-CAF-V2	2	6
1050	r18c20	2561	40406.597	2227.217	1986.525	103481295	103481295	CAF	0912-CAF-V2	2	6
1051	r19c20	1964	42178.87	2223.436	2098.063	82839300	82839300	CAF	0912-CAF-V2	2	6
1052	r20c20	1369	40447.955	2222.621	2208.59	55373250	55373250	CAF	0912-CAF-V2	2	6
1053	r21c20	4317	41580.358	2218.969	2318.173	179502405	179502405	CAF	0912-CAF-V2	2	6
1054	r22c20	4592	40531.45	2218.333	2430.154	186120420	186120420	CAF	0912-CAF-V2	2	6
1055	r23c20	0	NaN	NaN	NaN	NaN	NaN	CAF	0912-CAF-V2	2	6
1056	r24c20	578	32859.265	2213.997	2649.952	18992655	18992655	CAF	0912-CAF-V2	2	6
1057	r1c21	736	39092.609	2367.512	107.114	28772160	28772160	CAF	0912-CAF-V2	2	6
1058	r2c21	0	NaN	NaN	NaN	NaN	NaN	CAF	0912-CAF-V2	2	6
1059	r3c21	4679	41694.271	2364.362	329.889	195087495	195087495	CAF	0912-CAF-V2	2	6
1060	r4c21	3420	41174	2362.806	443.438	140815080	140815080	CAF	0912-CAF-V2	2	6
1061	r5c21	103	29399.272	2358.956	551.325	3028125	3028125	CAF	0912-CAF-V2	2	6
1062	r6c21	2510	43084.434	2358.111	666.021	108141930	108141930	CAF	0912-CAF-V2	2	6
1063	r7c21	2889	42686.859	2355.557	776.811	123322335	123322335	CAF	0912-CAF-V2	2	6
1064	r8c21	3291	42487.835	2354.296	888.047	139827465	139827465	CAF	0912-CAF-V2	2	6
1065	r9c21	2376	42673.005	2353.649	997.77	101391060	101391060	CAF	0912-CAF-V2	2	6
1066	r10c21	0	NaN	NaN	NaN	NaN	NaN	CAF	0912-CAF-V2	2	6
1067	r11c21	3280	43130.762	2349.223	1218.102	141468900	141468900	CAF	0912-CAF-V2	2	6
1068	r12c21	1107	40027.168	2346.972	1329.788	44310075	44310075	CAF	0912-CAF-V2	2	6
1069	r13c21	693	39124.286	2344.79	1439.428	27113130	27113130	CAF	0912-CAF-V2	2	6
1070	r14c21	0	NaN	NaN	NaN	NaN	NaN	CAF	0912-CAF-V2	2	6
1071	r15c21	5918	43179.756	2340.009	1659.477	255537795	255537795	CAF	0912-CAF-V2	2	6
1072	r16c21	2758	43015.116	2338.858	1771.153	118635690	118635690	CAF	0912-CAF-V2	2	6
1073	r17c21	0	NaN	NaN	NaN	NaN	NaN	CAF	0912-CAF-V2	2	6
1074	r18c21	4449	41400.56	2336.594	1988.852	184191090	184191090	CAF	0912-CAF-V2	2	6
1075	r19c21	465	34647.097	2335.066	2100.283	16110900	16110900	CAF	0912-CAF-V2	2	6
1076	r20c21	2583	41894.437	2332.41	2209.531	108213330	108213330	CAF	0912-CAF-V2	2	6
1077	r21c21	4496	41589.332	2330.517	2320.651	186985635	186985635	CAF	0912-CAF-V2	2	6
1078	r22c21	0	NaN	NaN	NaN	NaN	NaN	CAF	0912-CAF-V2	2	6
1079	r23c21	2008	39371.975	2326.103	2540.747	79058925	79058925	CAF	0912-CAF-V2	2	6
1080	r24c21	0	NaN	NaN	NaN	NaN	NaN	CAF	0912-CAF-V2	2	6
1081	r1c22	0	NaN	NaN	NaN	NaN	NaN	CAF	0912-CAF-V2	2	6
1082	r2c22	213	27536.408	2477.401	220.354	5865255	5865255	CAF	0912-CAF-V2	2	6
1083	r3c22	5416	41642.828	2476.128	332.075	225537555	225537555	CAF	0912-CAF-V2	2	6
1084	r4c22	0	NaN	NaN	NaN	NaN	NaN	CAF	0912-CAF-V2	2	6
1085	r5c22	2831	42344.052	2471.157	556.552	119876010	119876010	CAF	0912-CAF-V2	2	6
1086	r6c22	1676	43524.666	2469.739	667.647	72947340	72947340	CAF	0912-CAF-V2	2	6
1087	r7c22	0	NaN	NaN	NaN	NaN	NaN	CAF	0912-CAF-V2	2	6
1088	r8c22	3969	42954.94	2465.965	889.817	170488155	170488155	CAF	0912-CAF-V2	2	6
1089	r9c22	2615	42485.633	2464.729	998.683	111099930	111099930	CAF	0912-CAF-V2	2	6
1090	r10c22	1107	40900.664	2462.346	1109.36	45277035	45277035	CAF	0912-CAF-V2	2	6
1091	r11c22	759	38810.395	2459.256	1219.908	29457090	29457090	CAF	0912-CAF-V2	2	6
1092	r12c22	5164	43624.752	2458.33	1331.169	225278220	225278220	CAF	0912-CAF-V2	2	6
1093	r13c22	601	33839.476	2455.808	1439.776	20337525	20337525	CAF	0912-CAF-V2	2	6
1094	r14c22	3824	42536.121	2454.359	1551.465	162658125	162658125	CAF	0912-CAF-V2	2	6
1095	r15c22	686	37426.64	2452.401	1663.308	25674675	25674675	CAF	0912-CAF-V2	2	6
1096	r16c22	4797	42725.922	2449.637	1772.237	204956250	204956250	CAF	0912-CAF-V2	2	6
1097	r17c22	489	31128.773	2448.396	1881.167	15221970	15221970	CAF	0912-CAF-V2	2	6
1098	r18c22	1045	40760.957	2447.803	1990.442	42595200	42595200	CAF	0912-CAF-V2	2	6
1099	r19c22	3648	42654.412	2445.011	2101.232	155603295	155603295	CAF	0912-CAF-V2	2	6
1100	r20c22	2579	40890.768	2442.041	2211.534	105457290	105457290	CAF	0912-CAF-V2	2	6
1101	r21c22	3088	40718.331	2441.295	2322.603	125738205	125738205	CAF	0912-CAF-V2	2	6
1102	r22c22	1530	40693.167	2439.142	2432.55	62260545	62260545	CAF	0912-CAF-V2	2	6
1103	r23c22	0	NaN	NaN	NaN	NaN	NaN	CAF	0912-CAF-V2	2	6
1104	r24c22	2498	39993.147	2433.887	2653.907	99902880	99902880	CAF	0912-CAF-V2	2	6
1105	r1c23	3163	38723.399	2590.767	110.255	122482110	122482110	CAF	0912-CAF-V2	2	6
1106	r2c23	2693	41641.32	2588.312	221.673	112140075	112140075	CAF	0912-CAF-V2	2	6
1107	r3c23	2476	42172.324	2587.634	334.174	104418675	104418675	CAF	0912-CAF-V2	2	6
1108	r4c23	699	35145.858	2585.396	444.024	24566955	24566955	CAF	0912-CAF-V2	2	6
1109	r5c23	1966	41352.284	2581.895	557	81298590	81298590	CAF	0912-CAF-V2	2	6
1110	r6c23	3911	42093.256	2581.081	669.532	164626725	164626725	CAF	0912-CAF-V2	2	6
1111	r7c23	0	NaN	NaN	NaN	NaN	NaN	CAF	0912-CAF-V2	2	6
1112	r8c23	0	NaN	NaN	NaN	NaN	NaN	CAF	0912-CAF-V2	2	6
1113	r9c23	3790	42443.505	2575.531	1000.446	160860885	160860885	CAF	0912-CAF-V2	2	6
1114	r10c23	4169	42645.004	2573.229	1111.053	177787020	177787020	CAF	0912-CAF-V2	2	6
1115	r11c23	1395	42370.763	2570.92	1222.146	59107215	59107215	CAF	0912-CAF-V2	2	6
1116	r12c23	662	36746.579	2566.477	1337.778	24326235	24326235	CAF	0912-CAF-V2	2	6
1117	r13c23	0	NaN	NaN	NaN	NaN	NaN	CAF	0912-CAF-V2	2	6
1118	r14c23	1155	41006.429	2564.831	1553.218	47362425	47362425	CAF	0912-CAF-V2	2	6
1119	r15c23	3534	41293.115	2562.77	1663.537	145929870	145929870	CAF	0912-CAF-V2	2	6
1120	r16c23	2827	43149.392	2560.805	1774.519	121983330	121983330	CAF	0912-CAF-V2	2	6
1121	r17c23	2934	42832.004	2559.606	1882.747	125669100	125669100	CAF	0912-CAF-V2	2	6
1122	r18c23	1031	39715.941	2557.364	1992.907	40947135	40947135	CAF	0912-CAF-V2	2	6
1123	r19c23	1766	40373.893	2556.18	2102.461	71300295	71300295	CAF	0912-CAF-V2	2	6
1124	r20c23	3086	41530.295	2554.315	2214.131	128162490	128162490	CAF	0912-CAF-V2	2	6
1125	r21c23	0	NaN	NaN	NaN	NaN	NaN	CAF	0912-CAF-V2	2	6
1126	r22c23	4283	42109.71	2549.55	2434.016	180355890	180355890	CAF	0912-CAF-V2	2	6
1127	r23c23	0	NaN	NaN	NaN	NaN	NaN	CAF	0912-CAF-V2	2	6
1128	r24c23	4902	41125.07	2544.058	2655.112	201595095	201595095	CAF	0912-CAF-V2	2	6
1129	r1c24	3693	41990	2701.784	112.212	155069070	155069070	CAF	0912-CAF-V2	2	6
1130	r2c24	806	37608.387	2696.025	225.847	30312360	30312360	CAF	0912-CAF-V2	2	6
1131	r3c24	3630	40637.306	2697.633	336.501	147513420	147513420	CAF	0912-CAF-V2	2	6
1132	r4c24	850	39192	2695.101	447.311	33313200	33313200	CAF	0912-CAF-V2	2	6
1133	r5c24	0	NaN	NaN	NaN	NaN	NaN	CAF	0912-CAF-V2	2	6
1134	r6c24	3002	42381.221	2690.737	671.099	127228425	127228425	CAF	0912-CAF-V2	2	6
1135	r7c24	4054	41739.11	2689.688	782.045	169210350	169210350	CAF	0912-CAF-V2	2	6
1136	r8c24	3641	43048.776	2686.947	894.046	156740595	156740595	CAF	0912-CAF-V2	2	6
1137	r9c24	1710	40540.079	2685.661	1002.718	69323535	69323535	CAF	0912-CAF-V2	2	6
1138	r10c24	822	37150.894	2683.648	1113.595	30538035	30538035	CAF	0912-CAF-V2	2	6
1139	r11c24	4496	41740.596	2681.182	1223.929	187665720	187665720	CAF	0912-CAF-V2	2	6
1140	r12c24	4147	41759.924	2678.956	1334.473	173178405	173178405	CAF	0912-CAF-V2	2	6
1141	r13c24	0	NaN	NaN	NaN	NaN	NaN	CAF	0912-CAF-V2	2	6
1142	r14c24	3790	40721.953	2676.387	1554.056	154336200	154336200	CAF	0912-CAF-V2	2	6
1143	r15c24	4182	40585.305	2674.32	1665.818	169727745	169727745	CAF	0912-CAF-V2	2	6
1144	r16c24	472	31212.108	2670.814	1777.085	14732115	14732115	CAF	0912-CAF-V2	2	6
1145	r17c24	3324	41943.588	2669.261	1885.267	139420485	139420485	CAF	0912-CAF-V2	2	6
1146	r18c24	1265	39981.783	2666.973	1994.845	50576955	50576955	CAF	0912-CAF-V2	2	6
1147	r19c24	4368	41127.332	2665.901	2105.668	179644185	179644185	CAF	0912-CAF-V2	2	6
1148	r20c24	457	31905.131	2663.054	2216.518	14580645	14580645	CAF	0912-CAF-V2	2	6
1149	r21c24	0	NaN	NaN	NaN	NaN	NaN	CAF	0912-CAF-V2	2	6
1150	r22c24	1888	40830.794	2659.191	2436.43	77088540	77088540	CAF	0912-CAF-V2	2	6
1151	r23c24	4071	40976.514	2658.248	2546.511	166815390	166815390	CAF	0912-CAF-V2	2	6
1152	r24c24	3269	38579.417	2656.488	2657.645	126116115	126116115	CAF	0912-CAF-V2	2	6
1153	r1c1	5304	31785.529	108.008	72.193	168590445	168590445	COP	0912-COP-V1	1	6
1154	r2c1	5918	32412.663	105.22	189.391	191818140	191818140	COP	0912-COP-V1	1	6
1155	r3c1	0	NaN	NaN	NaN	NaN	NaN	COP	0912-COP-V1	1	6
1156	r4c1	0	NaN	NaN	NaN	NaN	NaN	COP	0912-COP-V1	1	6
1157	r5c1	5157	32634.511	107.876	524.408	168296175	168296175	COP	0912-COP-V1	1	6
1158	r6c1	7860	33147.534	107.824	637.969	260539620	260539620	COP	0912-COP-V1	1	6
1159	r7c1	1637	31971.579	109.757	747.915	52337475	52337475	COP	0912-COP-V1	1	6
1160	r8c1	2074	32380.328	115.127	863.224	67156800	67156800	COP	0912-COP-V1	1	6
1161	r9c1	5924	32294.648	106.545	972.02	191313495	191313495	COP	0912-COP-V1	1	6
1162	r10c1	2915	34561.117	108.317	1084.215	100745655	100745655	COP	0912-COP-V1	1	6
1163	r11c1	0	NaN	NaN	NaN	NaN	NaN	COP	0912-COP-V1	1	6
1164	r12c1	0	NaN	NaN	NaN	NaN	NaN	COP	0912-COP-V1	1	6
1165	r13c1	6729	33387.606	108.278	1411.601	224665200	224665200	COP	0912-COP-V1	1	6
1166	r14c1	2125	32385.12	111.377	1528.176	68818380	68818380	COP	0912-COP-V1	1	6
1167	r15c1	6578	34554.4	108.592	1639.349	227298840	227298840	COP	0912-COP-V1	1	6
1168	r16c1	2283	32677.53	103.244	1748.546	74602800	74602800	COP	0912-COP-V1	1	6
1169	r17c1	5073	32476.585	106.839	1857.377	164753715	164753715	COP	0912-COP-V1	1	6
1170	r18c1	3053	34981.273	108.047	1969.613	106797825	106797825	COP	0912-COP-V1	1	6
1171	r19c1	0	NaN	NaN	NaN	NaN	NaN	COP	0912-COP-V1	1	6
1172	r20c1	0	NaN	NaN	NaN	NaN	NaN	COP	0912-COP-V1	1	6
1173	r21c1	3800	31707.505	107.229	2299.543	120488520	120488520	COP	0912-COP-V1	1	6
1174	r22c1	2777	33178.007	108.802	2413.38	92135325	92135325	COP	0912-COP-V1	1	6
1175	r23c1	4914	33192.137	106.973	2522.275	163106160	163106160	COP	0912-COP-V1	1	6
1176	r24c1	8849	32886.874	103.343	2634.288	291015945	291015945	COP	0912-COP-V1	1	6
1177	r1c2	3328	33814.088	217.53	77.07	112533285	112533285	COP	0912-COP-V1	1	6
1178	r2c2	2944	32312.069	220.568	189.108	95126730	95126730	COP	0912-COP-V1	1	6
1179	r3c2	7210	33232.123	219.682	301.456	239603610	239603610	COP	0912-COP-V1	1	6
1180	r4c2	7378	32475.207	218.423	413.789	239602080	239602080	COP	0912-COP-V1	1	6
1181	r5c2	4051	34709.963	222.127	526.544	140610060	140610060	COP	0912-COP-V1	1	6
1182	r6c2	3988	32717.434	222.599	638.804	130477125	130477125	COP	0912-COP-V1	1	6
1183	r7c2	4938	35047.111	220.716	751.15	173062635	173062635	COP	0912-COP-V1	1	6
1184	r8c2	7674	34885.921	220.667	862	267714555	267714555	COP	0912-COP-V1	1	6
1185	r9c2	4670	33963.816	224.402	972.666	158611020	158611020	COP	0912-COP-V1	1	6
1186	r10c2	3081	34882.692	223.033	1082.266	107473575	107473575	COP	0912-COP-V1	1	6
1187	r11c2	6051	35237.452	223.086	1194.762	213221820	213221820	COP	0912-COP-V1	1	6
1188	r12c2	7883	35374.611	222.699	1304.958	278858055	278858055	COP	0912-COP-V1	1	6
1189	r13c2	2988	35876.827	224.806	1416.464	107199960	107199960	COP	0912-COP-V1	1	6
1190	r14c2	7612	35263.934	221.344	1527.114	268429065	268429065	COP	0912-COP-V1	1	6
1191	r15c2	3719	35114.165	224.162	1638.485	130589580	130589580	COP	0912-COP-V1	1	6
1192	r16c2	4553	35118.423	222.334	1748.83	159894180	159894180	COP	0912-COP-V1	1	6
1193	r17c2	3269	32483.365	224.035	1859.213	106188120	106188120	COP	0912-COP-V1	1	6
1194	r18c2	6324	35959.96	222.816	1968.691	227410785	227410785	COP	0912-COP-V1	1	6
1195	r19c2	4927	35005.957	222.361	2081.158	172474350	172474350	COP	0912-COP-V1	1	6
1196	r20c2	0	NaN	NaN	NaN	NaN	NaN	COP	0912-COP-V1	1	6
1197	r21c2	3153	33500.19	220.811	2302	105626100	105626100	COP	0912-COP-V1	1	6
1198	r22c2	7053	33478.358	218.122	2412.263	236122860	236122860	COP	0912-COP-V1	1	6
1199	r23c2	1917	34064.781	219.213	2523.129	65302185	65302185	COP	0912-COP-V1	1	6
1200	r24c2	5992	32224.816	219.596	2636.199	193091100	193091100	COP	0912-COP-V1	1	6
1201	r1c3	5183	34066.534	332.874	75.009	176566845	176566845	COP	0912-COP-V1	1	6
1202	r2c3	5067	32995.047	334.641	190.094	167185905	167185905	COP	0912-COP-V1	1	6
1203	r3c3	0	NaN	NaN	NaN	NaN	NaN	COP	0912-COP-V1	1	6
1204	r4c3	5367	32655.394	334.166	415.878	175261500	175261500	COP	0912-COP-V1	1	6
1205	r5c3	2684	35192.28	335.579	528.285	94456080	94456080	COP	0912-COP-V1	1	6
1206	r6c3	4498	35601.129	334.795	639.409	160133880	160133880	COP	0912-COP-V1	1	6
1207	r7c3	4344	33569.599	335.783	750.826	145826340	145826340	COP	0912-COP-V1	1	6
1208	r8c3	7398	35602.557	335.673	863.84	263387715	263387715	COP	0912-COP-V1	1	6
1209	r9c3	4589	35948.721	337.177	974.138	164968680	164968680	COP	0912-COP-V1	1	6
1210	r10c3	0	NaN	NaN	NaN	NaN	NaN	COP	0912-COP-V1	1	6
1211	r11c3	5042	34756.571	337.551	1195.85	175242630	175242630	COP	0912-COP-V1	1	6
1212	r12c3	3833	35761.738	244.381	1303.444	137074740	137074740	COP	0912-COP-V1	1	6
1213	r13c3	0	NaN	NaN	NaN	NaN	NaN	COP	0912-COP-V1	1	6
1214	r14c3	5564	34610.613	336.489	1528.072	192573450	192573450	COP	0912-COP-V1	1	6
1215	r15c3	4982	36615.277	335.724	1640.142	182417310	182417310	COP	0912-COP-V1	1	6
1216	r16c3	0	NaN	NaN	NaN	NaN	NaN	COP	0912-COP-V1	1	6
1217	r17c3	7636	37547.08	335.809	1857.026	286709505	286709505	COP	0912-COP-V1	1	6
1218	r18c3	4523	33966.248	335.845	1969.129	153629340	153629340	COP	0912-COP-V1	1	6
1219	r19c3	1577	31842.822	335.09	2080.839	50216130	50216130	COP	0912-COP-V1	1	6
1220	r20c3	4450	33952.706	333.027	2191.531	151089540	151089540	COP	0912-COP-V1	1	6
1221	r21c3	3893	33409.127	332.755	2301.305	130061730	130061730	COP	0912-COP-V1	1	6
1222	r22c3	3259	34699.718	332.724	2413.084	113086380	113086380	COP	0912-COP-V1	1	6
1223	r23c3	5838	33028.309	332.391	2523.768	192819270	192819270	COP	0912-COP-V1	1	6
1224	r24c3	6656	33069.853	331.359	2636.425	220112940	220112940	COP	0912-COP-V1	1	6
1225	r1c4	4635	34577.01	446.795	78.482	160264440	160264440	COP	0912-COP-V1	1	6
1226	r2c4	6971	33819.416	446.927	191.729	235755150	235755150	COP	0912-COP-V1	1	6
1227	r3c4	2380	32459.786	447.338	304.078	77254290	77254290	COP	0912-COP-V1	1	6
1228	r4c4	5670	34451.175	449.173	416.153	195338160	195338160	COP	0912-COP-V1	1	6
1229	r5c4	4485	34697.967	447.69	527.761	155620380	155620380	COP	0912-COP-V1	1	6
1230	r6c4	5507	34863.367	448.66	640.969	191992560	191992560	COP	0912-COP-V1	1	6
1231	r7c4	4971	35139.575	448.6	752.439	174678825	174678825	COP	0912-COP-V1	1	6
1232	r8c4	2704	33605.492	448.989	864.048	90869250	90869250	COP	0912-COP-V1	1	6
1233	r9c4	4856	34583.22	449.352	973.127	167936115	167936115	COP	0912-COP-V1	1	6
1234	r10c4	5510	35281.495	448.197	1085.027	194401035	194401035	COP	0912-COP-V1	1	6
1235	r11c4	6591	35576.156	447.401	1196.09	234482445	234482445	COP	0912-COP-V1	1	6
1236	r12c4	3118	36367.433	448.125	1307.555	113393655	113393655	COP	0912-COP-V1	1	6
1237	r13c4	7643	36742.821	447.902	1417.448	280825380	280825380	COP	0912-COP-V1	1	6
1238	r14c4	6790	36625.323	449.366	1529.455	248685945	248685945	COP	0912-COP-V1	1	6
1239	r15c4	2631	34741.933	447.955	1639.471	91406025	91406025	COP	0912-COP-V1	1	6
1240	r16c4	3076	34352.297	447.409	1750.453	105667665	105667665	COP	0912-COP-V1	1	6
1241	r17c4	2422	35725.479	448.075	1859.775	86527110	86527110	COP	0912-COP-V1	1	6
1242	r18c4	6982	36247.545	447.106	1969.097	253080360	253080360	COP	0912-COP-V1	1	6
1243	r19c4	4750	34613.271	445.637	2080.217	164413035	164413035	COP	0912-COP-V1	1	6
1244	r20c4	2371	33531.156	445.96	2190.59	79502370	79502370	COP	0912-COP-V1	1	6
1245	r21c4	6124	34015.018	444.81	2301.702	208307970	208307970	COP	0912-COP-V1	1	6
1246	r22c4	2597	33259.678	444.701	2413.468	86375385	86375385	COP	0912-COP-V1	1	6
1247	r23c4	2606	32327.659	444.268	2523.759	84245880	84245880	COP	0912-COP-V1	1	6
1248	r24c4	4852	34122.542	444.704	2634.82	165562575	165562575	COP	0912-COP-V1	1	6
1249	r1c5	7577	34027.372	559.684	78.215	257825400	257825400	COP	0912-COP-V1	1	6
1250	r2c5	5404	33268.723	560.987	192.873	179784180	179784180	COP	0912-COP-V1	1	6
1251	r3c5	3116	34956.441	560.439	305.604	108924270	108924270	COP	0912-COP-V1	1	6
1252	r4c5	0	NaN	NaN	NaN	NaN	NaN	COP	0912-COP-V1	1	6
1253	r5c5	1395	32416.989	558.047	534.175	45221700	45221700	COP	0912-COP-V1	1	6
1254	r6c5	7461	35799.115	563.216	640.881	267097200	267097200	COP	0912-COP-V1	1	6
1255	r7c5	5669	35815.288	560.587	753.658	203036865	203036865	COP	0912-COP-V1	1	6
1256	r8c5	4321	36482.055	561.494	864.676	157638960	157638960	COP	0912-COP-V1	1	6
1257	r9c5	2657	34978.284	560.902	973.221	92937300	92937300	COP	0912-COP-V1	1	6
1258	r10c5	7157	34728.1	562.404	1085.051	248549010	248549010	COP	0912-COP-V1	1	6
1259	r11c5	3129	35733.413	561.116	1196.8	111809850	111809850	COP	0912-COP-V1	1	6
1260	r12c5	5745	35256.402	560.984	1309.065	202548030	202548030	COP	0912-COP-V1	1	6
1261	r13c5	3846	36967.707	469.719	1417.754	142177800	142177800	COP	0912-COP-V1	1	6
1262	r14c5	3713	36596.724	467.097	1528.58	135883635	135883635	COP	0912-COP-V1	1	6
1263	r15c5	4743	35844.839	559.868	1639.974	170012070	170012070	COP	0912-COP-V1	1	6
1264	r16c5	2761	35751.72	559.68	1750.282	98710500	98710500	COP	0912-COP-V1	1	6
1265	r17c5	2436	35284.212	560.003	1859.468	85952340	85952340	COP	0912-COP-V1	1	6
1266	r18c5	5239	35409.128	560.508	1969.488	185508420	185508420	COP	0912-COP-V1	1	6
1267	r19c5	6795	35838.74	557.76	2081.299	243524235	243524235	COP	0912-COP-V1	1	6
1268	r20c5	3142	33429.429	558.395	2191.523	105035265	105035265	COP	0912-COP-V1	1	6
1269	r21c5	8088	35751.233	555.643	2302.97	289155975	289155975	COP	0912-COP-V1	1	6
1270	r22c5	6501	34294.46	556.972	2413.896	222948285	222948285	COP	0912-COP-V1	1	6
1271	r23c5	2462	32119.85	554.81	2522.225	79079070	79079070	COP	0912-COP-V1	1	6
1272	r24c5	650	27185.746	553.426	2635.186	17670735	17670735	COP	0912-COP-V1	1	6
1273	r1c6	6234	33562.197	673.553	79.556	209226735	209226735	COP	0912-COP-V1	1	6
1274	r2c6	4319	34823.412	672.491	193.123	150402315	150402315	COP	0912-COP-V1	1	6
1275	r3c6	0	NaN	NaN	NaN	NaN	NaN	COP	0912-COP-V1	1	6
1276	r4c6	7490	34663.624	672.824	418.336	259630545	259630545	COP	0912-COP-V1	1	6
1277	r5c6	3366	34909.167	672.749	531.363	117504255	117504255	COP	0912-COP-V1	1	6
1278	r6c6	3972	36488.69	581.985	639.069	144933075	144933075	COP	0912-COP-V1	1	6
1279	r7c6	5624	34573.493	673.654	753.814	194441325	194441325	COP	0912-COP-V1	1	6
1280	r8c6	5892	37056.884	673.332	867.623	218339160	218339160	COP	0912-COP-V1	1	6
1281	r9c6	3530	39111.365	671.376	881.619	138063120	138063120	COP	0912-COP-V1	1	6
1282	r10c6	2025	35501.919	679.407	1082.319	71891385	71891385	COP	0912-COP-V1	1	6
1283	r11c6	5104	36095.44	673.585	1196.958	184231125	184231125	COP	0912-COP-V1	1	6
1284	r12c6	5307	34517.111	672.413	1308.675	183182310	183182310	COP	0912-COP-V1	1	6
1285	r13c6	6175	36894.267	671.209	1421.551	227822100	227822100	COP	0912-COP-V1	1	6
1286	r14c6	1088	35157.188	671.292	1528.593	38251020	38251020	COP	0912-COP-V1	1	6
1287	r15c6	3848	35644.07	672.157	1639.989	137158380	137158380	COP	0912-COP-V1	1	6
1288	r16c6	5866	38014.388	670.337	1751.169	222992400	222992400	COP	0912-COP-V1	1	6
1289	r17c6	3300	35483.173	672.401	1859.22	117094470	117094470	COP	0912-COP-V1	1	6
1290	r18c6	5597	36305.13	670.608	1969.832	203199810	203199810	COP	0912-COP-V1	1	6
1291	r19c6	4182	35194.451	671.121	2080.606	147183195	147183195	COP	0912-COP-V1	1	6
1292	r20c6	2932	33162.35	670.036	2191.495	97232010	97232010	COP	0912-COP-V1	1	6
1293	r21c6	3550	35491.546	667.771	2302.986	125994990	125994990	COP	0912-COP-V1	1	6
1294	r22c6	5070	34314.299	668.075	2413.876	173973495	173973495	COP	0912-COP-V1	1	6
1295	r23c6	3853	30832.895	667.618	2524.135	118799145	118799145	COP	0912-COP-V1	1	6
1296	r24c6	8296	33867.018	665.72	2637.462	280960785	280960785	COP	0912-COP-V1	1	6
1297	r1c7	3764	33499.236	785.045	81.114	126091125	126091125	COP	0912-COP-V1	1	6
1298	r2c7	7833	34122.145	786.133	195.157	267278760	267278760	COP	0912-COP-V1	1	6
1299	r3c7	5442	34184.01	785.167	307.401	186029385	186029385	COP	0912-COP-V1	1	6
1300	r4c7	3779	35076.097	692.982	418.41	132552570	132552570	COP	0912-COP-V1	1	6
1301	r5c7	6686	36052.332	785.11	532.042	241045890	241045890	COP	0912-COP-V1	1	6
1302	r6c7	3191	35248.416	784.577	643.881	112477695	112477695	COP	0912-COP-V1	1	6
1303	r7c7	5616	36054.757	785.195	755.444	202483515	202483515	COP	0912-COP-V1	1	6
1304	r8c7	3744	35864.006	784.738	867.811	134274840	134274840	COP	0912-COP-V1	1	6
1305	r9c7	0	NaN	NaN	NaN	NaN	NaN	COP	0912-COP-V1	1	6
1306	r10c7	6735	36682.668	784.745	1085.237	247057770	247057770	COP	0912-COP-V1	1	6
1307	r11c7	4328	35287.157	784.903	1198.293	152722815	152722815	COP	0912-COP-V1	1	6
1308	r12c7	5582	35683.006	784.666	1309.579	199182540	199182540	COP	0912-COP-V1	1	6
1309	r13c7	6433	34503.169	783.897	1420.634	221958885	221958885	COP	0912-COP-V1	1	6
1310	r14c7	4556	37068.302	781.321	1531.776	168883185	168883185	COP	0912-COP-V1	1	6
1311	r15c7	2592	36649.659	783.691	1642.689	94995915	94995915	COP	0912-COP-V1	1	6
1312	r16c7	3010	35317.585	785.344	1749.456	106305930	106305930	COP	0912-COP-V1	1	6
1313	r17c7	3740	36403.909	784.268	1860.659	136150620	136150620	COP	0912-COP-V1	1	6
1314	r18c7	4178	35640.675	782.37	1971.15	148906740	148906740	COP	0912-COP-V1	1	6
1315	r19c7	4703	35183.494	782.526	2081.41	165467970	165467970	COP	0912-COP-V1	1	6
1316	r20c7	4793	35513.791	780.927	2193.131	170217600	170217600	COP	0912-COP-V1	1	6
1317	r21c7	2623	33365.53	780.302	2302.831	87517785	87517785	COP	0912-COP-V1	1	6
1318	r22c7	3797	34465.899	779.035	2413.901	130867020	130867020	COP	0912-COP-V1	1	6
1319	r23c7	4080	34173.562	778.38	2525.588	139428135	139428135	COP	0912-COP-V1	1	6
1320	r24c7	1832	33077.063	774.11	2636.496	60597180	60597180	COP	0912-COP-V1	1	6
1321	r1c8	0	NaN	NaN	NaN	NaN	NaN	COP	0912-COP-V1	1	6
1322	r2c8	3853	34315.998	807.463	193.957	132219540	132219540	COP	0912-COP-V1	1	6
1323	r3c8	3200	35694.741	894.838	311.078	114223170	114223170	COP	0912-COP-V1	1	6
1324	r4c8	3884	35509.997	896.882	420.981	137920830	137920830	COP	0912-COP-V1	1	6
1325	r5c8	5036	36083.968	896.834	532.85	181718865	181718865	COP	0912-COP-V1	1	6
1326	r6c8	0	NaN	NaN	NaN	NaN	NaN	COP	0912-COP-V1	1	6
1327	r7c8	5321	35097.173	896.81	755.335	186752055	186752055	COP	0912-COP-V1	1	6
1328	r8c8	6522	36936.527	896.45	869.58	240900030	240900030	COP	0912-COP-V1	1	6
1329	r9c8	3676	38955.759	893.436	885.367	143201370	143201370	COP	0912-COP-V1	1	6
1330	r10c8	6371	35730.739	897.488	1086.85	227640540	227640540	COP	0912-COP-V1	1	6
1331	r11c8	6102	36904.459	896.809	1199.198	225191010	225191010	COP	0912-COP-V1	1	6
1332	r12c8	2173	34181.618	896.927	1309.201	74276655	74276655	COP	0912-COP-V1	1	6
1333	r13c8	4544	37461.038	895.191	1420.306	170222955	170222955	COP	0912-COP-V1	1	6
1334	r14c8	7036	36253.962	894.996	1532.755	255082875	255082875	COP	0912-COP-V1	1	6
1335	r15c8	3625	37236.964	891.307	1550.952	134983995	134983995	COP	0912-COP-V1	1	6
1336	r16c8	2802	36497.762	894.695	1751.905	102266730	102266730	COP	0912-COP-V1	1	6
1337	r17c8	5688	36659.926	894.314	1860.931	208521660	208521660	COP	0912-COP-V1	1	6
1338	r18c8	3664	33792.024	894.567	1972.062	123813975	123813975	COP	0912-COP-V1	1	6
1339	r19c8	1773	35221.785	893.167	2082.183	62448225	62448225	COP	0912-COP-V1	1	6
1340	r20c8	6419	36180.96	892.767	2192.855	232245585	232245585	COP	0912-COP-V1	1	6
1341	r21c8	4996	34664.739	892.108	2302.783	173185035	173185035	COP	0912-COP-V1	1	6
1342	r22c8	5209	35069.868	890.853	2413.838	182678940	182678940	COP	0912-COP-V1	1	6
1343	r23c8	2214	33798.442	890.608	2524.611	74829750	74829750	COP	0912-COP-V1	1	6
1344	r24c8	4965	31396.843	887.378	2637.695	155885325	155885325	COP	0912-COP-V1	1	6
1345	r1c9	8162	34720.146	1008.316	83.691	283385835	283385835	COP	0912-COP-V1	1	6
1346	r2c9	5825	35733.095	1008.691	197.411	208145280	208145280	COP	0912-COP-V1	1	6
1347	r3c9	3804	32633.833	1009.07	310.593	124139100	124139100	COP	0912-COP-V1	1	6
1348	r4c9	3214	35590.114	1009.925	423.375	114386625	114386625	COP	0912-COP-V1	1	6
1349	r5c9	4988	35749.027	1007.946	535.132	178316145	178316145	COP	0912-COP-V1	1	6
1350	r6c9	2081	35700.123	1008.164	645.65	74291955	74291955	COP	0912-COP-V1	1	6
1351	r7c9	4656	35011.401	1007.739	757.003	163013085	163013085	COP	0912-COP-V1	1	6
1352	r8c9	5548	36916.214	1008.086	869.954	204811155	204811155	COP	0912-COP-V1	1	6
1353	r9c9	0	NaN	NaN	NaN	NaN	NaN	COP	0912-COP-V1	1	6
1354	r10c9	3541	34285.294	1009.308	1088.124	121404225	121404225	COP	0912-COP-V1	1	6
1355	r11c9	7010	36959.795	1010.276	1199.258	259088160	259088160	COP	0912-COP-V1	1	6
1356	r12c9	6280	36497.606	1008.273	1311.721	229204965	229204965	COP	0912-COP-V1	1	6
1357	r13c9	3297	36934.318	1007.367	1421.374	121772445	121772445	COP	0912-COP-V1	1	6
1358	r14c9	6554	35963.209	1007.056	1532.921	235702875	235702875	COP	0912-COP-V1	1	6
1359	r15c9	1891	36634.775	1006.125	1641.853	69276360	69276360	COP	0912-COP-V1	1	6
1360	r16c9	6208	36585.517	1005.154	1753.537	227122890	227122890	COP	0912-COP-V1	1	6
1361	r17c9	2135	33800.937	1005.354	1862.208	72165000	72165000	COP	0912-COP-V1	1	6
1362	r18c9	6818	36673.772	1005.473	1971.994	250041780	250041780	COP	0912-COP-V1	1	6
1363	r19c9	3043	36550.978	1003.867	2083.235	111224625	111224625	COP	0912-COP-V1	1	6
1364	r20c9	6621	35455.707	1004.68	2193.324	234752235	234752235	COP	0912-COP-V1	1	6
1365	r21c9	1531	34559.079	1003.795	2302.557	52909950	52909950	COP	0912-COP-V1	1	6
1366	r22c9	7033	35166.07	1002.921	2414.433	247322970	247322970	COP	0912-COP-V1	1	6
1367	r23c9	4373	34977.393	1001.219	2524.4	152956140	152956140	COP	0912-COP-V1	1	6
1368	r24c9	4806	32669.182	998.974	2636.772	157008090	157008090	COP	0912-COP-V1	1	6
1369	r1c10	6558	34506.734	1121.403	85.825	226295160	226295160	COP	0912-COP-V1	1	6
1370	r2c10	4319	34388.099	1122.301	199.494	148522200	148522200	COP	0912-COP-V1	1	6
1371	r3c10	2689	34468.053	1119.767	313.623	92684595	92684595	COP	0912-COP-V1	1	6
1372	r4c10	5686	37187.261	1121.754	423.204	211446765	211446765	COP	0912-COP-V1	1	6
1373	r5c10	3493	36701.603	1120.172	535.315	128198700	128198700	COP	0912-COP-V1	1	6
1374	r6c10	5320	35805.259	1120.57	647.381	190483980	190483980	COP	0912-COP-V1	1	6
1375	r7c10	6345	35560.142	1120.8	759.211	225629100	225629100	COP	0912-COP-V1	1	6
1376	r8c10	3007	36100.52	1120.42	870.09	108554265	108554265	COP	0912-COP-V1	1	6
1377	r9c10	4708	36966.442	1120.326	979.63	174038010	174038010	COP	0912-COP-V1	1	6
1378	r10c10	0	NaN	NaN	NaN	NaN	NaN	COP	0912-COP-V1	1	6
1379	r11c10	3985	37445.902	1027.348	1198.228	149221920	149221920	COP	0912-COP-V1	1	6
1380	r12c10	4438	35314.455	1119.313	1311.807	156725550	156725550	COP	0912-COP-V1	1	6
1381	r13c10	0	NaN	NaN	NaN	NaN	NaN	COP	0912-COP-V1	1	6
1382	r14c10	2522	34970.793	1116.94	1533.339	88196340	88196340	COP	0912-COP-V1	1	6
1383	r15c10	4225	37888.775	1117.479	1643.492	160080075	160080075	COP	0912-COP-V1	1	6
1384	r16c10	2889	35861.262	1116.573	1754.34	103603185	103603185	COP	0912-COP-V1	1	6
1385	r17c10	4960	35906.982	1117.088	1862.565	178098630	178098630	COP	0912-COP-V1	1	6
1386	r18c10	3919	37578.437	1021.858	1971.566	147269895	147269895	COP	0912-COP-V1	1	6
1387	r19c10	4982	34747.973	1115.799	2082.934	173114400	173114400	COP	0912-COP-V1	1	6
1388	r20c10	2638	35077	1114.381	2192.463	92533125	92533125	COP	0912-COP-V1	1	6
1389	r21c10	0	NaN	NaN	NaN	NaN	NaN	COP	0912-COP-V1	1	6
1390	r22c10	2901	35891.536	1112.757	2414.186	104121345	104121345	COP	0912-COP-V1	1	6
1391	r23c10	0	NaN	NaN	NaN	NaN	NaN	COP	0912-COP-V1	1	6
1392	r24c10	8243	33156.775	1111.638	2638.162	273311295	273311295	COP	0912-COP-V1	1	6
1393	r1c11	7156	35544.883	1233.946	85.955	254359185	254359185	COP	0912-COP-V1	1	6
1394	r2c11	2143	34783.285	1234.679	202.075	74540580	74540580	COP	0912-COP-V1	1	6
1395	r3c11	6634	35041.897	1233.432	312.045	232467945	232467945	COP	0912-COP-V1	1	6
1396	r4c11	3001	33415.027	1232.71	424.906	100278495	100278495	COP	0912-COP-V1	1	6
1397	r5c11	6322	36563.66	1232.328	536.719	231155460	231155460	COP	0912-COP-V1	1	6
1398	r6c11	2876	36671.944	1231.866	647.722	105468510	105468510	COP	0912-COP-V1	1	6
1399	r7c11	1492	35149.494	1232.13	759.617	52443045	52443045	COP	0912-COP-V1	1	6
1400	r8c11	6409	36851.34	1231.559	870.935	236180235	236180235	COP	0912-COP-V1	1	6
1401	r9c11	4337	37166.5	1231.487	979.989	161191110	161191110	COP	0912-COP-V1	1	6
1402	r10c11	6546	38027.021	1230.616	1091.87	248924880	248924880	COP	0912-COP-V1	1	6
1403	r11c11	0	NaN	NaN	NaN	NaN	NaN	COP	0912-COP-V1	1	6
1404	r12c11	5492	37756.669	1229.654	1313.016	207359625	207359625	COP	0912-COP-V1	1	6
1405	r13c11	0	NaN	NaN	NaN	NaN	NaN	COP	0912-COP-V1	1	6
1406	r14c11	6226	38062.006	1228.421	1532.908	236974050	236974050	COP	0912-COP-V1	1	6
1407	r15c11	4862	34622.937	1226.996	1644.35	168336720	168336720	COP	0912-COP-V1	1	6
1408	r16c11	2293	34261.969	1227.407	1755.577	78562695	78562695	COP	0912-COP-V1	1	6
1409	r17c11	3172	36522.56	1129.376	1860.848	115849560	115849560	COP	0912-COP-V1	1	6
1410	r18c11	5252	35102.702	1226.024	1973.244	184359390	184359390	COP	0912-COP-V1	1	6
1411	r19c11	5376	37407.874	1225.983	2084.361	201104730	201104730	COP	0912-COP-V1	1	6
1412	r20c11	0	NaN	NaN	NaN	NaN	NaN	COP	0912-COP-V1	1	6
1413	r21c11	6401	36548.898	1224.07	2304.052	233949495	233949495	COP	0912-COP-V1	1	6
1414	r22c11	3332	34221.964	1223.294	2415.219	114027585	114027585	COP	0912-COP-V1	1	6
1415	r23c11	2898	34587.521	1223.2	2525.025	100234635	100234635	COP	0912-COP-V1	1	6
1416	r24c11	4961	33512.068	1222.73	2637.044	166253370	166253370	COP	0912-COP-V1	1	6
1417	r1c12	8444	34733.603	1345.203	87.056	293290545	293290545	COP	0912-COP-V1	1	6
1418	r2c12	1074	34133.198	1345.469	201.667	36659055	36659055	COP	0912-COP-V1	1	6
1419	r3c12	3817	35995.284	1344.674	313.494	137394000	137394000	COP	0912-COP-V1	1	6
1420	r4c12	7472	36477.934	1346.135	425.268	272563125	272563125	COP	0912-COP-V1	1	6
1421	r5c12	6500	36200.82	1344.436	537.397	235305330	235305330	COP	0912-COP-V1	1	6
1422	r6c12	4771	36399.9	1343.802	650.037	173663925	173663925	COP	0912-COP-V1	1	6
1423	r7c12	4729	36079.561	1343.398	760.787	170620245	170620245	COP	0912-COP-V1	1	6
1424	r8c12	2014	35975.891	1342.786	871.507	72455445	72455445	COP	0912-COP-V1	1	6
1425	r9c12	3644	36160.595	1343.204	981.229	131769210	131769210	COP	0912-COP-V1	1	6
1426	r10c12	3407	35805.383	1341.804	1091.509	121988940	121988940	COP	0912-COP-V1	1	6
1427	r11c12	5590	37788.491	1341.053	1202.971	211237665	211237665	COP	0912-COP-V1	1	6
1428	r12c12	4096	36632.157	1341.062	1314.112	150045315	150045315	COP	0912-COP-V1	1	6
1429	r13c12	7482	36366.401	1340.515	1424.096	272093415	272093415	COP	0912-COP-V1	1	6
1430	r14c12	2309	35248.642	1338.958	1535.205	81389115	81389115	COP	0912-COP-V1	1	6
1431	r15c12	2104	36205.879	1339.02	1644.726	76177170	76177170	COP	0912-COP-V1	1	6
1432	r16c12	7418	37258.807	1338.148	1755.286	276385830	276385830	COP	0912-COP-V1	1	6
1433	r17c12	5799	35213.789	1338.064	1864.566	204204765	204204765	COP	0912-COP-V1	1	6
1434	r18c12	4070	36520.699	1337.609	1975.044	148639245	148639245	COP	0912-COP-V1	1	6
1435	r19c12	6116	36854.963	1337.773	2085.055	225404955	225404955	COP	0912-COP-V1	1	6
1436	r20c12	3326	36528.022	1334.959	2196.68	121492200	121492200	COP	0912-COP-V1	1	6
1437	r21c12	2749	36037.557	1335.517	2305.252	99067245	99067245	COP	0912-COP-V1	1	6
1438	r22c12	6847	34981.628	1334.529	2416.231	239519205	239519205	COP	0912-COP-V1	1	6
1439	r23c12	1430	34049.633	1334.762	2526.548	48690975	48690975	COP	0912-COP-V1	1	6
1440	r24c12	6151	33742.043	1332.464	2638.839	207547305	207547305	COP	0912-COP-V1	1	6
1441	r1c13	4459	34504.891	1451.98	90.391	153857310	153857310	COP	0912-COP-V1	1	6
1442	r2c13	4146	35724.479	1454.06	202.203	148113690	148113690	COP	0912-COP-V1	1	6
1443	r3c13	0	NaN	NaN	NaN	NaN	NaN	COP	0912-COP-V1	1	6
1444	r4c13	3981	37421.33	1365.094	424.677	148974315	148974315	COP	0912-COP-V1	1	6
1445	r5c13	3137	35063.272	1448.32	536.087	109993485	109993485	COP	0912-COP-V1	1	6
1446	r6c13	5134	36620.712	1454.317	650.237	188010735	188010735	COP	0912-COP-V1	1	6
1447	r7c13	1864	32832.481	1451.976	762.389	61199745	61199745	COP	0912-COP-V1	1	6
1448	r8c13	6306	36955.266	1452.644	872.261	233039910	233039910	COP	0912-COP-V1	1	6
1449	r9c13	4071	36336.654	1450.675	981.449	147926520	147926520	COP	0912-COP-V1	1	6
1450	r10c13	4277	37910.099	1451.858	1092.943	162141495	162141495	COP	0912-COP-V1	1	6
1451	r11c13	3229	38337.738	1356.107	1201.853	123792555	123792555	COP	0912-COP-V1	1	6
1452	r12c13	0	NaN	NaN	NaN	NaN	NaN	COP	0912-COP-V1	1	6
1453	r13c13	1311	31339.325	1445.961	1425.603	41085855	41085855	COP	0912-COP-V1	1	6
1454	r14c13	4961	38207.234	1451.17	1536.035	189546090	189546090	COP	0912-COP-V1	1	6
1455	r15c13	2821	36480.186	1447.818	1647.183	102910605	102910605	COP	0912-COP-V1	1	6
1456	r16c13	4888	37277.369	1449.21	1755.301	182211780	182211780	COP	0912-COP-V1	1	6
1457	r17c13	4446	36067.186	1446.19	1865.277	160354710	160354710	COP	0912-COP-V1	1	6
1458	r18c13	3904	37213.932	1445.859	1976.053	145283190	145283190	COP	0912-COP-V1	1	6
1459	r19c13	3551	37545.824	1353.563	2084.423	133325220	133325220	COP	0912-COP-V1	1	6
1460	r20c13	0	NaN	NaN	NaN	NaN	NaN	COP	0912-COP-V1	1	6
1461	r21c13	4996	35703.93	1443.372	2304.438	178376835	178376835	COP	0912-COP-V1	1	6
1462	r22c13	3206	35905.686	1443.556	2416.351	115113630	115113630	COP	0912-COP-V1	1	6
1463	r23c13	2723	31910.586	1442.268	2527.062	86892525	86892525	COP	0912-COP-V1	1	6
1464	r24c13	3800	32703.414	1441.76	2636.623	124272975	124272975	COP	0912-COP-V1	1	6
1465	r1c14	4940	35447.478	1563.332	89.72	175110540	175110540	COP	0912-COP-V1	1	6
1466	r2c14	5339	35269.189	1566.503	202.777	188302200	188302200	COP	0912-COP-V1	1	6
1467	r3c14	3919	36284.177	1565.942	315.571	142197690	142197690	COP	0912-COP-V1	1	6
1468	r4c14	6657	35782.778	1563.675	427.181	238205955	238205955	COP	0912-COP-V1	1	6
1469	r5c14	3580	35408.032	1564.592	539.05	126760755	126760755	COP	0912-COP-V1	1	6
1470	r6c14	2341	37001.034	1562.916	648.136	86619420	86619420	COP	0912-COP-V1	1	6
1471	r7c14	5961	36780.232	1563.304	762.965	219246960	219246960	COP	0912-COP-V1	1	6
1472	r8c14	3442	37917.804	1469.916	870.565	130513080	130513080	COP	0912-COP-V1	1	6
1473	r9c14	3120	37155.788	1564.873	981.004	115926060	115926060	COP	0912-COP-V1	1	6
1474	r10c14	5568	37438.378	1563.235	1093.258	208456890	208456890	COP	0912-COP-V1	1	6
1475	r11c14	2887	36483.284	1563.488	1205.916	105327240	105327240	COP	0912-COP-V1	1	6
1476	r12c14	5817	37155.433	1560.29	1315.379	216133155	216133155	COP	0912-COP-V1	1	6
1477	r13c14	4492	39103.898	1560.983	1425.323	175654710	175654710	COP	0912-COP-V1	1	6
1478	r14c14	2950	36035.476	1560.392	1536.328	106304655	106304655	COP	0912-COP-V1	1	6
1479	r15c14	3575	38021.534	1559.548	1646.352	135926985	135926985	COP	0912-COP-V1	1	6
1480	r16c14	5216	37079.376	1558.426	1756.248	193406025	193406025	COP	0912-COP-V1	1	6
1481	r17c14	6543	36335.961	1558.881	1866.923	237746190	237746190	COP	0912-COP-V1	1	6
1482	r18c14	2285	36167.37	1557.236	1975.598	82642440	82642440	COP	0912-COP-V1	1	6
1483	r19c14	2455	35667.177	1556.737	2084.267	87562920	87562920	COP	0912-COP-V1	1	6
1484	r20c14	6832	36411.253	1553.869	2196.169	248761680	248761680	COP	0912-COP-V1	1	6
1485	r21c14	0	NaN	NaN	NaN	NaN	NaN	COP	0912-COP-V1	1	6
1486	r22c14	4618	35462.283	1553.49	2416.688	163764825	163764825	COP	0912-COP-V1	1	6
1487	r23c14	650	29534.1	1554.937	2529.694	19197165	19197165	COP	0912-COP-V1	1	6
1488	r24c14	3023	33536.675	1549.815	2637.49	101381370	101381370	COP	0912-COP-V1	1	6
1489	r1c15	3633	35062.044	1679.338	90.209	127380405	127380405	COP	0912-COP-V1	1	6
1490	r2c15	3243	34652.322	1679.125	204.952	112377480	112377480	COP	0912-COP-V1	1	6
1491	r3c15	6054	36004.408	1677.145	316.093	217970685	217970685	COP	0912-COP-V1	1	6
1492	r4c15	5763	36704.071	1677.029	429.681	211525560	211525560	COP	0912-COP-V1	1	6
1493	r5c15	7178	37344.391	1675.618	541.262	268058040	268058040	COP	0912-COP-V1	1	6
1494	r6c15	2784	36621.719	1675.716	651.873	101954865	101954865	COP	0912-COP-V1	1	6
1495	r7c15	5361	37982.443	1674.42	765.565	203623875	203623875	COP	0912-COP-V1	1	6
1496	r8c15	2944	36705.362	1673.844	875.05	108060585	108060585	COP	0912-COP-V1	1	6
1497	r9c15	4457	37261.753	1679.997	976.363	166075635	166075635	COP	0912-COP-V1	1	6
1498	r10c15	2815	35021.51	1674.877	1093.739	98585550	98585550	COP	0912-COP-V1	1	6
1499	r11c15	5032	37873.48	1673.521	1204.576	190579350	190579350	COP	0912-COP-V1	1	6
1500	r12c15	5447	38718.335	1672.39	1317.669	210898770	210898770	COP	0912-COP-V1	1	6
1501	r13c15	0	NaN	NaN	NaN	NaN	NaN	COP	0912-COP-V1	1	6
1502	r14c15	6301	37618.348	1670.447	1535.763	237033210	237033210	COP	0912-COP-V1	1	6
1503	r15c15	6026	37736.699	1670.188	1647.247	227401350	227401350	COP	0912-COP-V1	1	6
1504	r16c15	2562	35638.091	1669.905	1757.362	91304790	91304790	COP	0912-COP-V1	1	6
1505	r17c15	2839	37327.725	1669.437	1865.345	105973410	105973410	COP	0912-COP-V1	1	6
1506	r18c15	7017	37666.229	1669.321	1975.59	264303930	264303930	COP	0912-COP-V1	1	6
1507	r19c15	5025	36541.525	1668.785	2086.388	183621165	183621165	COP	0912-COP-V1	1	6
1508	r20c15	3168	35914.19	1666.308	2197.36	113776155	113776155	COP	0912-COP-V1	1	6
1509	r21c15	1506	33735.687	1665.07	2308.633	50805945	50805945	COP	0912-COP-V1	1	6
1510	r22c15	3413	36444.379	1664.02	2417.194	124384665	124384665	COP	0912-COP-V1	1	6
1511	r23c15	4834	37239.812	1663.339	2528.427	180017250	180017250	COP	0912-COP-V1	1	6
1512	r24c15	8736	34758.491	1660.912	2641.139	303650175	303650175	COP	0912-COP-V1	1	6
1513	r1c16	3259	33714.928	1791.471	90.145	109876950	109876950	COP	0912-COP-V1	1	6
1514	r2c16	6153	36146.468	1789.918	204.564	222409215	222409215	COP	0912-COP-V1	1	6
1515	r3c16	4312	36921.126	1788.134	316.714	159203895	159203895	COP	0912-COP-V1	1	6
1516	r4c16	2795	34284.225	1788.106	429.901	95824410	95824410	COP	0912-COP-V1	1	6
1517	r5c16	5688	37041.664	1787.943	541.476	210692985	210692985	COP	0912-COP-V1	1	6
1518	r6c16	3615	36602.905	1787.83	652.602	132319500	132319500	COP	0912-COP-V1	1	6
1519	r7c16	2470	38296.87	1786.298	763.973	94593270	94593270	COP	0912-COP-V1	1	6
1520	r8c16	4446	36151.154	1783.677	875.195	160728030	160728030	COP	0912-COP-V1	1	6
1521	r9c16	453	32551.06	1786.341	980.571	14745630	14745630	COP	0912-COP-V1	1	6
1522	r10c16	6931	37585.55	1785.711	1094.657	260505450	260505450	COP	0912-COP-V1	1	6
1523	r11c16	5760	36952.333	1784.454	1205.213	212845440	212845440	COP	0912-COP-V1	1	6
1524	r12c16	2409	36264.514	1783.511	1316.786	87361215	87361215	COP	0912-COP-V1	1	6
1525	r13c16	5267	38504.419	1781.325	1426.539	202802775	202802775	COP	0912-COP-V1	1	6
1526	r14c16	4225	37729.378	1780.731	1537.769	159406620	159406620	COP	0912-COP-V1	1	6
1527	r15c16	5656	37844.011	1780.584	1648.133	214045725	214045725	COP	0912-COP-V1	1	6
1528	r16c16	3599	37810.357	1779.16	1759.217	136079475	136079475	COP	0912-COP-V1	1	6
1529	r17c16	0	NaN	NaN	NaN	NaN	NaN	COP	0912-COP-V1	1	6
1530	r18c16	3725	38933.879	1687.763	1974.538	145028700	145028700	COP	0912-COP-V1	1	6
1531	r19c16	5192	37175.336	1777.634	2086.247	193014345	193014345	COP	0912-COP-V1	1	6
1532	r20c16	4214	37014.394	1776.807	2197.903	155978655	155978655	COP	0912-COP-V1	1	6
1533	r21c16	4143	35020.431	1775.916	2307.857	145089645	145089645	COP	0912-COP-V1	1	6
1534	r22c16	3463	37412.763	1774.555	2418.142	129560400	129560400	COP	0912-COP-V1	1	6
1535	r23c16	2603	34104.07	1773.118	2528.57	88772895	88772895	COP	0912-COP-V1	1	6
1536	r24c16	5638	33553.441	1772.457	2639.194	189174300	189174300	COP	0912-COP-V1	1	6
1537	r1c17	5878	36239.153	1903.046	92.102	213013740	213013740	COP	0912-COP-V1	1	6
1538	r2c17	1922	33840.835	1902.168	207.428	65042085	65042085	COP	0912-COP-V1	1	6
1539	r3c17	4464	37330.138	1899.774	318.429	166641735	166641735	COP	0912-COP-V1	1	6
1540	r4c17	6069	34400.588	1900.011	431.388	208777170	208777170	COP	0912-COP-V1	1	6
1541	r5c17	3404	35006.466	1899.479	543.791	119162010	119162010	COP	0912-COP-V1	1	6
1542	r6c17	5414	36800.4	1898.627	653.245	199237365	199237365	COP	0912-COP-V1	1	6
1543	r7c17	3868	35929.619	1896.943	765.382	138975765	138975765	COP	0912-COP-V1	1	6
1544	r8c17	3748	35624.208	1896.872	876.275	133519530	133519530	COP	0912-COP-V1	1	6
1545	r9c17	5675	37340.897	1895.847	985.095	211909590	211909590	COP	0912-COP-V1	1	6
1546	r10c17	2303	32843.07	1897.32	1096.605	75637590	75637590	COP	0912-COP-V1	1	6
1547	r11c17	0	NaN	NaN	NaN	NaN	NaN	COP	0912-COP-V1	1	6
1548	r12c17	6843	39329.996	1894.004	1316.425	269135160	269135160	COP	0912-COP-V1	1	6
1549	r13c17	3457	37504.842	1892.845	1428.008	129654240	129654240	COP	0912-COP-V1	1	6
1550	r14c17	5351	37021.273	1892.06	1538.676	198100830	198100830	COP	0912-COP-V1	1	6
1551	r15c17	5137	37923.767	1890.761	1649.041	194814390	194814390	COP	0912-COP-V1	1	6
1552	r16c17	3474	37293.126	1889.676	1758.663	129556320	129556320	COP	0912-COP-V1	1	6
1553	r17c17	2810	37747.804	1889.48	1867.285	106071330	106071330	COP	0912-COP-V1	1	6
1554	r18c17	4996	36597.349	1888.238	1975.697	182840355	182840355	COP	0912-COP-V1	1	6
1555	r19c17	5720	37805.489	1887.636	2088.281	216247395	216247395	COP	0912-COP-V1	1	6
1556	r20c17	2844	34439.705	1887.398	2197.417	97946520	97946520	COP	0912-COP-V1	1	6
1557	r21c17	5661	34891.036	1887.068	2308.494	197518155	197518155	COP	0912-COP-V1	1	6
1558	r22c17	2295	36105.222	1885.368	2417.981	82861485	82861485	COP	0912-COP-V1	1	6
1559	r23c17	2868	34696.271	1882.745	2529.952	99508905	99508905	COP	0912-COP-V1	1	6
1560	r24c17	6140	35594.719	1882.824	2640.937	218551575	218551575	COP	0912-COP-V1	1	6
1561	r1c18	4839	35235.635	2014.911	92.449	170505240	170505240	COP	0912-COP-V1	1	6
1562	r2c18	6008	35179.05	2015.352	207.78	211355730	211355730	COP	0912-COP-V1	1	6
1563	r3c18	5016	37120.598	2011.932	319.365	186196920	186196920	COP	0912-COP-V1	1	6
1564	r4c18	3623	34643.049	2010.57	431.572	125511765	125511765	COP	0912-COP-V1	1	6
1565	r5c18	0	NaN	NaN	NaN	NaN	NaN	COP	0912-COP-V1	1	6
1566	r6c18	3735	37177.225	2009.001	654.486	138856935	138856935	COP	0912-COP-V1	1	6
1567	r7c18	6854	37981.197	2009.172	765.335	260323125	260323125	COP	0912-COP-V1	1	6
1568	r8c18	2843	35861.001	2006.799	876.974	101952825	101952825	COP	0912-COP-V1	1	6
1569	r9c18	4344	38840.95	2008.068	986.026	168725085	168725085	COP	0912-COP-V1	1	6
1570	r10c18	0	NaN	NaN	NaN	NaN	NaN	COP	0912-COP-V1	1	6
1571	r11c18	6672	36445.623	2006.161	1206.321	243165195	243165195	COP	0912-COP-V1	1	6
1572	r12c18	3798	35914.111	2004.169	1317.134	136401795	136401795	COP	0912-COP-V1	1	6
1573	r13c18	5009	36514.076	2003.639	1428.914	182899005	182899005	COP	0912-COP-V1	1	6
1574	r14c18	6417	37933.247	2003.155	1540.187	243417645	243417645	COP	0912-COP-V1	1	6
1575	r15c18	2946	38435.234	2001.72	1649.246	113230200	113230200	COP	0912-COP-V1	1	6
1576	r16c18	1376	34248.576	2000.732	1759.461	47126040	47126040	COP	0912-COP-V1	1	6
1577	r17c18	5278	38000.508	2000.676	1867.689	200566680	200566680	COP	0912-COP-V1	1	6
1578	r18c18	3860	39147.521	1998.734	1978.331	151109430	151109430	COP	0912-COP-V1	1	6
1579	r19c18	5223	35169.055	1998.378	2088.99	183687975	183687975	COP	0912-COP-V1	1	6
1580	r20c18	0	NaN	NaN	NaN	NaN	NaN	COP	0912-COP-V1	1	6
1581	r21c18	1943	35410.878	1996.011	2308.784	68803335	68803335	COP	0912-COP-V1	1	6
1582	r22c18	2881	35090.514	1994.706	2419.158	101095770	101095770	COP	0912-COP-V1	1	6
1583	r23c18	7342	34359.218	1993.535	2530.146	252265380	252265380	COP	0912-COP-V1	1	6
1584	r24c18	5968	35973.501	1994.479	2642.28	214689855	214689855	COP	0912-COP-V1	1	6
1585	r1c19	0	NaN	NaN	NaN	NaN	NaN	COP	0912-COP-V1	1	6
1586	r2c19	2807	33255.289	2123.375	206.998	93347595	93347595	COP	0912-COP-V1	1	6
1587	r3c19	3170	34675.495	2123.192	320.129	109921320	109921320	COP	0912-COP-V1	1	6
1588	r4c19	5194	36196.253	2122.729	433.246	188003340	188003340	COP	0912-COP-V1	1	6
1589	r5c19	1483	36313.857	2120.545	544.143	53853450	53853450	COP	0912-COP-V1	1	6
1590	r6c19	1966	37518.464	2119.154	656.095	73761300	73761300	COP	0912-COP-V1	1	6
1591	r7c19	2430	36817.278	2122.417	765.789	89465985	89465985	COP	0912-COP-V1	1	6
1592	r8c19	4774	37241.751	2117.378	878.649	177792120	177792120	COP	0912-COP-V1	1	6
1593	r9c19	4151	37923.31	2117.669	986.947	157419660	157419660	COP	0912-COP-V1	1	6
1594	r10c19	5283	36900.667	2119.98	1097.9	194946225	194946225	COP	0912-COP-V1	1	6
1595	r11c19	2474	35103.11	2118.042	1206.871	86845095	86845095	COP	0912-COP-V1	1	6
1596	r12c19	2901	38195.853	2114.961	1318.538	110806170	110806170	COP	0912-COP-V1	1	6
1597	r13c19	6149	37121.721	2115.073	1430.908	228261465	228261465	COP	0912-COP-V1	1	6
1598	r14c19	2818	36468.258	2113.334	1540.583	102767550	102767550	COP	0912-COP-V1	1	6
1599	r15c19	456	26491.48	2113.434	1650.384	12080115	12080115	COP	0912-COP-V1	1	6
1600	r16c19	6813	37187.257	2111.578	1759.76	253356780	253356780	COP	0912-COP-V1	1	6
1601	r17c19	4018	36576.38	2111.375	1868.759	146963895	146963895	COP	0912-COP-V1	1	6
1602	r18c19	5509	37480.556	2110.174	1979.135	206480385	206480385	COP	0912-COP-V1	1	6
1603	r19c19	6166	36755.897	2109.388	2090.177	226636860	226636860	COP	0912-COP-V1	1	6
1604	r20c19	6295	36944.619	2107.488	2199.785	232566375	232566375	COP	0912-COP-V1	1	6
1605	r21c19	1779	34689.46	2106.274	2308.747	61712550	61712550	COP	0912-COP-V1	1	6
1606	r22c19	6796	37529.914	2105.676	2420.597	255053295	255053295	COP	0912-COP-V1	1	6
1607	r23c19	5836	33487.364	2104.169	2532.336	195432255	195432255	COP	0912-COP-V1	1	6
1608	r24c19	3587	33471.256	2104.72	2642.802	120061395	120061395	COP	0912-COP-V1	1	6
1609	r1c20	5114	35431.038	2235.717	95.126	181194330	181194330	COP	0912-COP-V1	1	6
1610	r2c20	5014	36566.817	2235.182	208.556	183346020	183346020	COP	0912-COP-V1	1	6
1611	r3c20	6365	36837.224	2234.582	321.622	234468930	234468930	COP	0912-COP-V1	1	6
1612	r4c20	0	NaN	NaN	NaN	NaN	NaN	COP	0912-COP-V1	1	6
1613	r5c20	4611	36392.443	2231.971	544.915	167805555	167805555	COP	0912-COP-V1	1	6
1614	r6c20	1258	37426.216	2230.95	658.39	47082180	47082180	COP	0912-COP-V1	1	6
1615	r7c20	2349	35042.363	2229.996	767.005	82314510	82314510	COP	0912-COP-V1	1	6
1616	r8c20	5818	37572.177	2228.504	878.647	218594925	218594925	COP	0912-COP-V1	1	6
1617	r9c20	5730	37599.683	2228.952	988.071	215446185	215446185	COP	0912-COP-V1	1	6
1618	r10c20	2570	35097.029	2226.985	1098.393	90199365	90199365	COP	0912-COP-V1	1	6
1619	r11c20	4264	36941.152	2227.347	1208.713	157517070	157517070	COP	0912-COP-V1	1	6
1620	r12c20	4848	39214.718	2225.186	1319.782	190112955	190112955	COP	0912-COP-V1	1	6
1621	r13c20	5136	36297.334	2226.364	1431.232	186423105	186423105	COP	0912-COP-V1	1	6
1622	r14c20	0	NaN	NaN	NaN	NaN	NaN	COP	0912-COP-V1	1	6
1623	r15c20	0	NaN	NaN	NaN	NaN	NaN	COP	0912-COP-V1	1	6
1624	r16c20	3283	37843.616	2221.861	1760.882	124240590	124240590	COP	0912-COP-V1	1	6
1625	r17c20	1909	35617.85	2221.342	1870.243	67994475	67994475	COP	0912-COP-V1	1	6
1626	r18c20	6187	38159.45	2221.105	1980.718	236092515	236092515	COP	0912-COP-V1	1	6
1627	r19c20	0	NaN	NaN	NaN	NaN	NaN	COP	0912-COP-V1	1	6
1628	r20c20	3947	35739.151	2218.067	2200.511	141062430	141062430	COP	0912-COP-V1	1	6
1629	r21c20	2371	34869.18	2214.655	2313.354	82674825	82674825	COP	0912-COP-V1	1	6
1630	r22c20	7692	36892.221	2216.931	2423.037	283774965	283774965	COP	0912-COP-V1	1	6
1631	r23c20	0	NaN	NaN	NaN	NaN	NaN	COP	0912-COP-V1	1	6
1632	r24c20	2347	32163.79	2214.611	2642.581	75488415	75488415	COP	0912-COP-V1	1	6
1633	r1c21	1732	35919.812	2349.147	97.413	62213115	62213115	COP	0912-COP-V1	1	6
1634	r2c21	0	NaN	NaN	NaN	NaN	NaN	COP	0912-COP-V1	1	6
1635	r3c21	7783	37251.559	2347.109	320.748	289928880	289928880	COP	0912-COP-V1	1	6
1636	r4c21	5785	35573.492	2342.919	436.805	205792650	205792650	COP	0912-COP-V1	1	6
1637	r5c21	3351	37561.401	2341.809	451.705	125868255	125868255	COP	0912-COP-V1	1	6
1638	r6c21	4616	37301.263	2342.599	656.925	172182630	172182630	COP	0912-COP-V1	1	6
1639	r7c21	7165	39065.751	2341.62	767.144	279906105	279906105	COP	0912-COP-V1	1	6
1640	r8c21	6234	36995.78	2340.453	879.562	230631690	230631690	COP	0912-COP-V1	1	6
1641	r9c21	3643	35381.582	2341.236	989.59	128895105	128895105	COP	0912-COP-V1	1	6
1642	r10c21	2238	37858.043	2340.05	1100.105	84726300	84726300	COP	0912-COP-V1	1	6
1643	r11c21	6760	39447.557	2338.093	1209.748	266665485	266665485	COP	0912-COP-V1	1	6
1644	r12c21	2901	36714.55	2336.754	1321.026	106508910	106508910	COP	0912-COP-V1	1	6
1645	r13c21	3111	36633.525	2335.395	1431.633	113966895	113966895	COP	0912-COP-V1	1	6
1646	r14c21	0	NaN	NaN	NaN	NaN	NaN	COP	0912-COP-V1	1	6
1647	r15c21	6721	39078.513	2332.118	1650.45	262646685	262646685	COP	0912-COP-V1	1	6
1648	r16c21	4152	36351.196	2332.087	1762.741	150930165	150930165	COP	0912-COP-V1	1	6
1649	r17c21	2907	37289.123	2332.351	1871.713	108399480	108399480	COP	0912-COP-V1	1	6
1650	r18c21	6530	37028.851	2331.61	1980.782	241798395	241798395	COP	0912-COP-V1	1	6
1651	r19c21	2908	36751.831	2328.666	2088.901	106874325	106874325	COP	0912-COP-V1	1	6
1652	r20c21	4445	37413.405	2328.299	2201.269	166302585	166302585	COP	0912-COP-V1	1	6
1653	r21c21	7650	37553.567	2327.069	2312.444	287284785	287284785	COP	0912-COP-V1	1	6
1654	r22c21	2283	35756.965	2326.762	2422	81633150	81633150	COP	0912-COP-V1	1	6
1655	r23c21	3892	33821.504	2325.027	2533.202	131633295	131633295	COP	0912-COP-V1	1	6
1656	r24c21	0	NaN	NaN	NaN	NaN	NaN	COP	0912-COP-V1	1	6
1657	r1c22	0	NaN	NaN	NaN	NaN	NaN	COP	0912-COP-V1	1	6
1658	r2c22	3714	36387.553	2457.819	211.182	135143370	135143370	COP	0912-COP-V1	1	6
1659	r3c22	3909	39710.656	2367.516	319.977	155228955	155228955	COP	0912-COP-V1	1	6
1660	r4c22	2912	35606.214	2455.709	434.173	103685295	103685295	COP	0912-COP-V1	1	6
1661	r5c22	6312	37024.57	2454.958	548.424	233699085	233699085	COP	0912-COP-V1	1	6
1662	r6c22	0	NaN	NaN	NaN	NaN	NaN	COP	0912-COP-V1	1	6
1663	r7c22	2625	36766.726	2454.551	768.281	96512655	96512655	COP	0912-COP-V1	1	6
1664	r8c22	5931	37238.47	2452.311	879.539	220861365	220861365	COP	0912-COP-V1	1	6
1665	r9c22	5705	37851.118	2451.034	989.89	215940630	215940630	COP	0912-COP-V1	1	6
1666	r10c22	2305	34828.022	2451.397	1101.323	80278590	80278590	COP	0912-COP-V1	1	6
1667	r11c22	3751	38264.14	2448.75	1211.086	143528790	143528790	COP	0912-COP-V1	1	6
1668	r12c22	4850	35436.535	2447.515	1321.412	171867195	171867195	COP	0912-COP-V1	1	6
1669	r13c22	2780	36893.455	2447.182	1432.839	102563805	102563805	COP	0912-COP-V1	1	6
1670	r14c22	4948	38344.929	2444.989	1542.418	189730710	189730710	COP	0912-COP-V1	1	6
1671	r15c22	0	NaN	NaN	NaN	NaN	NaN	COP	0912-COP-V1	1	6
1672	r16c22	7422	38595.875	2441.236	1761.131	286458585	286458585	COP	0912-COP-V1	1	6
1673	r17c22	1302	36989.493	2442.454	1872.94	48160320	48160320	COP	0912-COP-V1	1	6
1674	r18c22	3554	37346.307	2441.401	1982.256	132728775	132728775	COP	0912-COP-V1	1	6
1675	r19c22	5867	38186.5	2439.625	2092.419	224040195	224040195	COP	0912-COP-V1	1	6
1676	r20c22	3273	34707.97	2439.05	2201.931	113599185	113599185	COP	0912-COP-V1	1	6
1677	r21c22	4844	35648.2	2438.396	2312.695	172679880	172679880	COP	0912-COP-V1	1	6
1678	r22c22	3231	35841.193	2436.912	2422.853	115802895	115802895	COP	0912-COP-V1	1	6
1679	r23c22	0	NaN	NaN	NaN	NaN	NaN	COP	0912-COP-V1	1	6
1680	r24c22	4036	35147.605	2433.7	2644.514	141855735	141855735	COP	0912-COP-V1	1	6
1681	r1c23	4671	35810.44	2571.543	99.203	167270565	167270565	COP	0912-COP-V1	1	6
1682	r2c23	8206	36090.3	2568.915	210.772	296157000	296157000	COP	0912-COP-V1	1	6
1683	r3c23	5129	36643.137	2568.617	324.789	187942650	187942650	COP	0912-COP-V1	1	6
1684	r4c23	3941	36840.544	2567.742	436.61	145188585	145188585	COP	0912-COP-V1	1	6
1685	r5c23	5172	36689.777	2568.794	548.921	189759525	189759525	COP	0912-COP-V1	1	6
1686	r6c23	0	NaN	NaN	NaN	NaN	NaN	COP	0912-COP-V1	1	6
1687	r7c23	0	NaN	NaN	NaN	NaN	NaN	COP	0912-COP-V1	1	6
1688	r8c23	2992	36931.875	2562.376	881.012	110500170	110500170	COP	0912-COP-V1	1	6
1689	r9c23	6080	37506.977	2562.434	990.212	228042420	228042420	COP	0912-COP-V1	1	6
1690	r10c23	6505	37847.684	2562.115	1101.249	246199185	246199185	COP	0912-COP-V1	1	6
1691	r11c23	2284	37021.222	2559.705	1212.277	84556470	84556470	COP	0912-COP-V1	1	6
1692	r12c23	3163	36485.719	2560.414	1324.439	115404330	115404330	COP	0912-COP-V1	1	6
1693	r13c23	2578	38619.048	2557.966	1433.215	99559905	99559905	COP	0912-COP-V1	1	6
1694	r14c23	4278	37528.156	2555.549	1543.235	160545450	160545450	COP	0912-COP-V1	1	6
1695	r15c23	6471	37150.753	2554.286	1653.351	240402525	240402525	COP	0912-COP-V1	1	6
1696	r16c23	4974	37910.154	2553.628	1764.548	188565105	188565105	COP	0912-COP-V1	1	6
1697	r17c23	6042	38166.519	2553.096	1873.23	230602110	230602110	COP	0912-COP-V1	1	6
1698	r18c23	2001	34942.136	2551.988	1982.434	69919215	69919215	COP	0912-COP-V1	1	6
1699	r19c23	4177	37522.911	2550.85	2092.047	156733200	156733200	COP	0912-COP-V1	1	6
1700	r20c23	7515	37208.962	2550.556	2203.735	279625350	279625350	COP	0912-COP-V1	1	6
1701	r21c23	1579	35062.581	2548.846	2314.354	55363815	55363815	COP	0912-COP-V1	1	6
1702	r22c23	6967	36585.967	2547.599	2423.635	254894430	254894430	COP	0912-COP-V1	1	6
1703	r23c23	2368	32810.144	2545.62	2533.26	77694420	77694420	COP	0912-COP-V1	1	6
1704	r24c23	7585	35563.641	2543.169	2646.689	269750220	269750220	COP	0912-COP-V1	1	6
1705	r1c24	8654	36208.762	2681.418	99.468	313350630	313350630	COP	0912-COP-V1	1	6
1706	r2c24	3274	35577.485	2683.763	214.964	116480685	116480685	COP	0912-COP-V1	1	6
1707	r3c24	5686	34632.328	2680.566	326.615	196919415	196919415	COP	0912-COP-V1	1	6
1708	r4c24	0	NaN	NaN	NaN	NaN	NaN	COP	0912-COP-V1	1	6
1709	r5c24	0	NaN	NaN	NaN	NaN	NaN	COP	0912-COP-V1	1	6
1710	r6c24	0	NaN	NaN	NaN	NaN	NaN	COP	0912-COP-V1	1	6
1711	r7c24	9492	39017.552	2670.837	765.71	370354605	370354605	COP	0912-COP-V1	1	6
1712	r8c24	6912	38722.37	2675.428	882.055	267649020	267649020	COP	0912-COP-V1	1	6
1713	r9c24	4630	37358.326	2673.016	991	172969050	172969050	COP	0912-COP-V1	1	6
1714	r10c24	4248	35801.388	2673.707	1102.167	152084295	152084295	COP	0912-COP-V1	1	6
1715	r11c24	5491	37152.399	2671.222	1213.5	204003825	204003825	COP	0912-COP-V1	1	6
1716	r12c24	9511	39448.642	2667.35	1323.009	375196035	375196035	COP	0912-COP-V1	1	6
1717	r13c24	4754	38871.033	2670.214	1354.421	184792890	184792890	COP	0912-COP-V1	1	6
1718	r14c24	5173	33739.364	2668.866	1543.206	174533730	174533730	COP	0912-COP-V1	1	6
1719	r15c24	7713	37852.573	2668.09	1655.311	291956895	291956895	COP	0912-COP-V1	1	6
1720	r16c24	3876	36175.066	2665.974	1766.735	140214555	140214555	COP	0912-COP-V1	1	6
1721	r17c24	4801	37694.428	2664.049	1874.194	180970950	180970950	COP	0912-COP-V1	1	6
1722	r18c24	4000	36651.022	2663.064	1985.159	146604090	146604090	COP	0912-COP-V1	1	6
1723	r19c24	3776	37071.233	2661.749	2090.886	139980975	139980975	COP	0912-COP-V1	1	6
1724	r20c24	5231	36718.391	2660.731	2204.83	192073905	192073905	COP	0912-COP-V1	1	6
1725	r21c24	1345	33205.171	2660.819	2316.782	44660955	44660955	COP	0912-COP-V1	1	6
1726	r22c24	2530	35214.492	2657.815	2424.273	89092665	89092665	COP	0912-COP-V1	1	6
1727	r23c24	6417	36102.707	2658.206	2534.176	231671070	231671070	COP	0912-COP-V1	1	6
1728	r24c24	7154	33019.363	2656.946	2646.883	236220525	236220525	COP	0912-COP-V1	1	6
1729	r1c1	6189	31640.107	124.638	60.38	195820620	195820620	COP	0912-COP-V2	2	6
1730	r2c1	5812	33385.344	122.823	175.003	194035620	194035620	COP	0912-COP-V2	2	6
1731	r3c1	0	NaN	NaN	NaN	NaN	NaN	COP	0912-COP-V2	2	6
1732	r4c1	0	NaN	NaN	NaN	NaN	NaN	COP	0912-COP-V2	2	6
1733	r5c1	5462	33611.026	123.261	510.699	183583425	183583425	COP	0912-COP-V2	2	6
1734	r6c1	8529	34088.857	121.092	625.22	290743860	290743860	COP	0912-COP-V2	2	6
1735	r7c1	3997	36115.069	119.827	647.366	144351930	144351930	COP	0912-COP-V2	2	6
1736	r8c1	0	NaN	NaN	NaN	NaN	NaN	COP	0912-COP-V2	2	6
1737	r9c1	7001	32908.112	119.446	957.046	230389695	230389695	COP	0912-COP-V2	2	6
1738	r10c1	3028	35057.784	118.316	1069.694	106154970	106154970	COP	0912-COP-V2	2	6
1739	r11c1	0	NaN	NaN	NaN	NaN	NaN	COP	0912-COP-V2	2	6
1740	r12c1	0	NaN	NaN	NaN	NaN	NaN	COP	0912-COP-V2	2	6
1741	r13c1	6710	33560.508	117.055	1401.604	225191010	225191010	COP	0912-COP-V2	2	6
1742	r14c1	2414	32923.415	116.844	1513.681	79477125	79477125	COP	0912-COP-V2	2	6
1743	r15c1	6838	35185.973	114.013	1625.041	240601680	240601680	COP	0912-COP-V2	2	6
1744	r16c1	2190	34411.493	115.359	1735.618	75361170	75361170	COP	0912-COP-V2	2	6
1745	r17c1	6241	33611.378	113.02	1844.713	209768610	209768610	COP	0912-COP-V2	2	6
1746	r18c1	2929	35334.869	111.736	1956.624	103495830	103495830	COP	0912-COP-V2	2	6
1747	r19c1	0	NaN	NaN	NaN	NaN	NaN	COP	0912-COP-V2	2	6
1748	r20c1	0	NaN	NaN	NaN	NaN	NaN	COP	0912-COP-V2	2	6
1749	r21c1	3814	32401.18	107.137	2286.901	123578100	123578100	COP	0912-COP-V2	2	6
1750	r22c1	1888	32791.136	108.057	2400.666	61909665	61909665	COP	0912-COP-V2	2	6
1751	r23c1	6308	33630.935	105.065	2509.83	212143935	212143935	COP	0912-COP-V2	2	6
1752	r24c1	9041	33070.096	101.48	2623.555	298986735	298986735	COP	0912-COP-V2	2	6
1753	r1c2	2977	34610.447	239.638	64.276	103035300	103035300	COP	0912-COP-V2	2	6
1754	r2c2	2732	32254.793	238.38	176.409	88120095	88120095	COP	0912-COP-V2	2	6
1755	r3c2	6830	33318.083	235.504	289.024	227562510	227562510	COP	0912-COP-V2	2	6
1756	r4c2	7747	33101.021	234.724	402.351	256433610	256433610	COP	0912-COP-V2	2	6
1757	r5c2	3730	35346.008	233.607	422.932	131840610	131840610	COP	0912-COP-V2	2	6
1758	r6c2	4371	33443.329	235.868	625.788	146180790	146180790	COP	0912-COP-V2	2	6
1759	r7c2	1960	34139.426	235.567	737.523	66913275	66913275	COP	0912-COP-V2	2	6
1760	r8c2	8153	35257.621	232.3	849.002	287455380	287455380	COP	0912-COP-V2	2	6
1761	r9c2	4737	34394.693	234.302	960.178	162927660	162927660	COP	0912-COP-V2	2	6
1762	r10c2	3078	34957.368	233.264	1069.337	107598780	107598780	COP	0912-COP-V2	2	6
1763	r11c2	6528	35715.117	231.208	1182.174	233148285	233148285	COP	0912-COP-V2	2	6
1764	r12c2	7576	35448.332	230.815	1292.98	268556565	268556565	COP	0912-COP-V2	2	6
1765	r13c2	2739	36006.577	230.474	1403.965	98622015	98622015	COP	0912-COP-V2	2	6
1766	r14c2	7123	35599.582	229.865	1514.367	253575825	253575825	COP	0912-COP-V2	2	6
1767	r15c2	3534	35265.259	228.835	1626.52	124627425	124627425	COP	0912-COP-V2	2	6
1768	r16c2	6976	35735.494	226.98	1737.324	249290805	249290805	COP	0912-COP-V2	2	6
1769	r17c2	1762	33560.142	226.577	1846.412	59132970	59132970	COP	0912-COP-V2	2	6
1770	r18c2	5930	36454.594	225.374	1957.334	216175740	216175740	COP	0912-COP-V2	2	6
1771	r19c2	5038	35470.46	222.566	2068.513	178700175	178700175	COP	0912-COP-V2	2	6
1772	r20c2	0	NaN	NaN	NaN	NaN	NaN	COP	0912-COP-V2	2	6
1773	r21c2	3450	34036.809	219.613	2289.425	117426990	117426990	COP	0912-COP-V2	2	6
1774	r22c2	7663	34091.533	218.296	2399.709	261243420	261243420	COP	0912-COP-V2	2	6
1775	r23c2	1552	34145.847	218.341	2511.714	52994355	52994355	COP	0912-COP-V2	2	6
1776	r24c2	5977	32530.611	215.429	2623.417	194435460	194435460	COP	0912-COP-V2	2	6
1777	r1c3	4880	34393.386	352.055	64.049	167839725	167839725	COP	0912-COP-V2	2	6
1778	r2c3	4704	33075.679	351.631	178.92	155587995	155587995	COP	0912-COP-V2	2	6
1779	r3c3	6393	33884.566	351.727	291.274	216624030	216624030	COP	0912-COP-V2	2	6
1780	r4c3	5831	33280.146	351.164	404.875	194056530	194056530	COP	0912-COP-V2	2	6
1781	r5c3	2839	35406.287	349.918	516.376	100518450	100518450	COP	0912-COP-V2	2	6
1782	r6c3	4773	35869.679	349.155	628.244	171205980	171205980	COP	0912-COP-V2	2	6
1783	r7c3	4482	34005.803	348.376	739.395	152414010	152414010	COP	0912-COP-V2	2	6
1784	r8c3	7257	35392.292	348.139	851.54	256841865	256841865	COP	0912-COP-V2	2	6
1785	r9c3	4419	36343.761	347.002	962.061	160603080	160603080	COP	0912-COP-V2	2	6
1786	r10c3	3704	35484.173	346.45	1072.923	131433375	131433375	COP	0912-COP-V2	2	6
1787	r11c3	4828	34974.296	345.632	1184.234	168855900	168855900	COP	0912-COP-V2	2	6
1788	r12c3	3747	35503.867	251.995	1293.304	133032990	133032990	COP	0912-COP-V2	2	6
1789	r13c3	0	NaN	NaN	NaN	NaN	NaN	COP	0912-COP-V2	2	6
1790	r14c3	5520	34625.304	343.102	1517.074	191131680	191131680	COP	0912-COP-V2	2	6
1791	r15c3	4798	36643.628	341.687	1628.397	175816125	175816125	COP	0912-COP-V2	2	6
1792	r16c3	3588	35742.429	246.464	1736.532	128243835	128243835	COP	0912-COP-V2	2	6
1793	r17c3	7715	37697.197	339.208	1845.955	290833875	290833875	COP	0912-COP-V2	2	6
1794	r18c3	4600	34187.795	336.884	1957.48	157263855	157263855	COP	0912-COP-V2	2	6
1795	r19c3	1662	32598.881	336.511	2069.293	54179340	54179340	COP	0912-COP-V2	2	6
1796	r20c3	4188	34384.205	333.875	2180.142	144001050	144001050	COP	0912-COP-V2	2	6
1797	r21c3	3579	33738.16	333.682	2289.977	120748875	120748875	COP	0912-COP-V2	2	6
1798	r22c3	2767	34321.046	331.553	2401.108	94966335	94966335	COP	0912-COP-V2	2	6
1799	r23c3	6008	33518.833	330.28	2512.317	201381150	201381150	COP	0912-COP-V2	2	6
1800	r24c3	6696	33369.888	329.971	2626.306	223444770	223444770	COP	0912-COP-V2	2	6
1801	r1c4	4403	35240.328	465.462	67.317	155163165	155163165	COP	0912-COP-V2	2	6
1802	r2c4	6641	34187.97	465.229	180.982	227042310	227042310	COP	0912-COP-V2	2	6
1803	r3c4	2480	32313.23	463.969	294.175	80136810	80136810	COP	0912-COP-V2	2	6
1804	r4c4	0	NaN	NaN	NaN	NaN	NaN	COP	0912-COP-V2	2	6
1805	r5c4	3900	34258.073	463.116	517.974	133606485	133606485	COP	0912-COP-V2	2	6
1806	r6c4	5613	35183.185	462.921	631.084	197483220	197483220	COP	0912-COP-V2	2	6
1807	r7c4	1428	34317.5	461.261	742.337	49005390	49005390	COP	0912-COP-V2	2	6
1808	r8c4	2909	33313.922	461.671	853.897	96910200	96910200	COP	0912-COP-V2	2	6
1809	r9c4	4722	35117.151	460.667	963.044	165823185	165823185	COP	0912-COP-V2	2	6
1810	r10c4	4857	35225.439	460.226	1074.113	171089955	171089955	COP	0912-COP-V2	2	6
1811	r11c4	6288	35574.082	457.378	1185.962	223689825	223689825	COP	0912-COP-V2	2	6
1812	r12c4	3033	36557.819	456.596	1297.333	110879865	110879865	COP	0912-COP-V2	2	6
1813	r13c4	7383	36950.132	455.011	1407.314	272802825	272802825	COP	0912-COP-V2	2	6
1814	r14c4	6636	36955.249	455.327	1518.698	245235030	245235030	COP	0912-COP-V2	2	6
1815	r15c4	2663	35334.497	453.65	1629.52	94095765	94095765	COP	0912-COP-V2	2	6
1816	r16c4	0	NaN	NaN	NaN	NaN	NaN	COP	0912-COP-V2	2	6
1817	r17c4	2831	36380.24	451.641	1848.512	102992460	102992460	COP	0912-COP-V2	2	6
1818	r18c4	6482	36559.966	450.632	1958.524	236981700	236981700	COP	0912-COP-V2	2	6
1819	r19c4	4747	35149.98	447.737	2070.625	166856955	166856955	COP	0912-COP-V2	2	6
1820	r20c4	2414	34472.43	447.209	2181.434	83216445	83216445	COP	0912-COP-V2	2	6
1821	r21c4	6199	34412.248	444.697	2291.47	213321525	213321525	COP	0912-COP-V2	2	6
1822	r22c4	2608	33635.947	443.901	2402.816	87722550	87722550	COP	0912-COP-V2	2	6
1823	r23c4	2377	32853.269	442.871	2514.579	78092220	78092220	COP	0912-COP-V2	2	6
1824	r24c4	4794	34853.245	442.23	2625.978	167086455	167086455	COP	0912-COP-V2	2	6
1825	r1c5	7008	34462.697	578.541	68.557	241514580	241514580	COP	0912-COP-V2	2	6
1826	r2c5	5180	33685.205	578.535	183.777	174489360	174489360	COP	0912-COP-V2	2	6
1827	r3c5	2895	35105.793	577.189	296.015	101631270	101631270	COP	0912-COP-V2	2	6
1828	r4c5	2305	33453.898	576.034	409.012	77111235	77111235	COP	0912-COP-V2	2	6
1829	r5c5	2164	32811.218	575.616	520.74	71003475	71003475	COP	0912-COP-V2	2	6
1830	r6c5	7191	36095.638	575.531	632.539	259563735	259563735	COP	0912-COP-V2	2	6
1831	r7c5	3686	38079.816	572.5	651.407	140362200	140362200	COP	0912-COP-V2	2	6
1832	r8c5	4496	36499.257	573.771	855.368	164100660	164100660	COP	0912-COP-V2	2	6
1833	r9c5	2547	35379.723	573.095	964.147	90112155	90112155	COP	0912-COP-V2	2	6
1834	r10c5	6836	35024.451	572.464	1074.944	239427150	239427150	COP	0912-COP-V2	2	6
1835	r11c5	2984	36033.961	570.696	1187.035	107525340	107525340	COP	0912-COP-V2	2	6
1836	r12c5	5526	35459.167	569.163	1299.149	195947355	195947355	COP	0912-COP-V2	2	6
1837	r13c5	3874	37465.45	474.423	1407.302	145141155	145141155	COP	0912-COP-V2	2	6
1838	r14c5	3654	36947.923	472.816	1517.9	135007710	135007710	COP	0912-COP-V2	2	6
1839	r15c5	4649	36297.596	565.542	1631.335	168747525	168747525	COP	0912-COP-V2	2	6
1840	r16c5	2831	36223.511	564.738	1742.134	102548760	102548760	COP	0912-COP-V2	2	6
1841	r17c5	2503	35868.811	563.63	1849.936	89779635	89779635	COP	0912-COP-V2	2	6
1842	r18c5	5082	36629.982	562.132	1959.95	186153570	186153570	COP	0912-COP-V2	2	6
1843	r19c5	6812	36003.327	560.413	2072.32	245254665	245254665	COP	0912-COP-V2	2	6
1844	r20c5	3228	34003.002	559.218	2182.668	109761690	109761690	COP	0912-COP-V2	2	6
1845	r21c5	8069	36426.982	555.383	2294.384	293929320	293929320	COP	0912-COP-V2	2	6
1846	r22c5	6374	34519.055	556.273	2404.188	220024455	220024455	COP	0912-COP-V2	2	6
1847	r23c5	2493	32215.614	554.048	2516.521	80313525	80313525	COP	0912-COP-V2	2	6
1848	r24c5	1155	29958.416	552.232	2624.752	34601970	34601970	COP	0912-COP-V2	2	6
1849	r1c6	5906	35162.453	692.267	70.668	207669450	207669450	COP	0912-COP-V2	2	6
1850	r2c6	4198	35169.53	690.523	184.642	147641685	147641685	COP	0912-COP-V2	2	6
1851	r3c6	2518	34525.562	690.425	298.061	86935365	86935365	COP	0912-COP-V2	2	6
1852	r4c6	6488	34621.595	689.384	410.488	224624910	224624910	COP	0912-COP-V2	2	6
1853	r5c6	3275	34921.997	687.872	522.637	114369540	114369540	COP	0912-COP-V2	2	6
1854	r6c6	1725	33872.426	685.93	632.922	58429935	58429935	COP	0912-COP-V2	2	6
1855	r7c6	5514	34488.172	686.207	746.165	190167780	190167780	COP	0912-COP-V2	2	6
1856	r8c6	5961	37476.145	685.721	858.834	223395300	223395300	COP	0912-COP-V2	2	6
1857	r9c6	0	NaN	NaN	NaN	NaN	NaN	COP	0912-COP-V2	2	6
1858	r10c6	2665	37030.497	682.449	1077.017	98686275	98686275	COP	0912-COP-V2	2	6
1859	r11c6	4746	36379.893	682.971	1188.235	172658970	172658970	COP	0912-COP-V2	2	6
1860	r12c6	5154	34667.928	681.658	1300.412	178678500	178678500	COP	0912-COP-V2	2	6
1861	r13c6	5811	37082.907	679.212	1412.051	215488770	215488770	COP	0912-COP-V2	2	6
1862	r14c6	2649	36503.698	677.507	1522.957	96698295	96698295	COP	0912-COP-V2	2	6
1863	r15c6	3003	34985.44	677.118	1632.61	105061275	105061275	COP	0912-COP-V2	2	6
1864	r16c6	5825	38093.761	675.571	1743.033	221896155	221896155	COP	0912-COP-V2	2	6
1865	r17c6	3100	35234.666	676.023	1851.717	109227465	109227465	COP	0912-COP-V2	2	6
1866	r18c6	5403	36017.11	673.566	1962.326	194600445	194600445	COP	0912-COP-V2	2	6
1867	r19c6	4298	35363.184	671.928	2073.53	151990965	151990965	COP	0912-COP-V2	2	6
1868	r20c6	2886	33610.608	671.35	2183.598	97000215	97000215	COP	0912-COP-V2	2	6
1869	r21c6	3439	35924.08	669.077	2294.232	123542910	123542910	COP	0912-COP-V2	2	6
1870	r22c6	5101	34749.486	667.24	2406.711	177257130	177257130	COP	0912-COP-V2	2	6
1871	r23c6	3800	31165.697	666.977	2515.209	118429650	118429650	COP	0912-COP-V2	2	6
1872	r24c6	8362	33838.091	664.11	2630.382	282954120	282954120	COP	0912-COP-V2	2	6
1873	r1c7	3149	34343.698	804.429	73.189	108148305	108148305	COP	0912-COP-V2	2	6
1874	r2c7	7166	34881.338	803.39	186.686	249959670	249959670	COP	0912-COP-V2	2	6
1875	r3c7	4703	34348.223	802.664	300.338	161539695	161539695	COP	0912-COP-V2	2	6
1876	r4c7	3675	34963.657	705.856	409.102	128491440	128491440	COP	0912-COP-V2	2	6
1877	r5c7	6346	36004.907	800.297	523.973	228487140	228487140	COP	0912-COP-V2	2	6
1878	r6c7	2889	34922.466	799.528	635.903	100891005	100891005	COP	0912-COP-V2	2	6
1879	r7c7	5603	35549.039	797.168	748.88	199181265	199181265	COP	0912-COP-V2	2	6
1880	r8c7	3779	36754.616	797.507	860.501	138895695	138895695	COP	0912-COP-V2	2	6
1881	r9c7	0	NaN	NaN	NaN	NaN	NaN	COP	0912-COP-V2	2	6
1882	r10c7	6647	36700.588	795.112	1077.648	243948810	243948810	COP	0912-COP-V2	2	6
1883	r11c7	4230	35644.298	794.292	1190.755	150775380	150775380	COP	0912-COP-V2	2	6
1884	r12c7	5272	35730.763	793.423	1301.825	188372580	188372580	COP	0912-COP-V2	2	6
1885	r13c7	5968	35079.848	791.824	1413.725	209356530	209356530	COP	0912-COP-V2	2	6
1886	r14c7	4181	37141.198	789.944	1524.159	155287350	155287350	COP	0912-COP-V2	2	6
1887	r15c7	2511	36729.343	789.27	1634.429	92227380	92227380	COP	0912-COP-V2	2	6
1888	r16c7	3127	35530.951	785.861	1746.224	111105285	111105285	COP	0912-COP-V2	2	6
1889	r17c7	3682	36782.122	787.016	1851.916	135431775	135431775	COP	0912-COP-V2	2	6
1890	r18c7	4138	35854.306	785.632	1963.792	148365120	148365120	COP	0912-COP-V2	2	6
1891	r19c7	4625	35596.787	784.438	2074.332	164635140	164635140	COP	0912-COP-V2	2	6
1892	r20c7	4479	35967.81	782.133	2185.593	161099820	161099820	COP	0912-COP-V2	2	6
1893	r21c7	2354	32809.422	780.84	2295.81	77233380	77233380	COP	0912-COP-V2	2	6
1894	r22c7	3549	34388.787	778.837	2407.015	122045805	122045805	COP	0912-COP-V2	2	6
1895	r23c7	3999	34333.815	777.323	2518.544	137300925	137300925	COP	0912-COP-V2	2	6
1896	r24c7	1554	32409.122	774.145	2629.409	50363775	50363775	COP	0912-COP-V2	2	6
1897	r1c8	4670	34439.415	916.462	75.466	160832070	160832070	COP	0912-COP-V2	2	6
1898	r2c8	5478	34855.679	915.894	189.204	190939410	190939410	COP	0912-COP-V2	2	6
1899	r3c8	3258	36122.261	915.075	301.227	117686325	117686325	COP	0912-COP-V2	2	6
1900	r4c8	3721	35594.944	913.429	414.571	132448785	132448785	COP	0912-COP-V2	2	6
1901	r5c8	4403	36349.112	912.447	526.408	160045140	160045140	COP	0912-COP-V2	2	6
1902	r6c8	2410	34116.99	912.213	638.349	82221945	82221945	COP	0912-COP-V2	2	6
1903	r7c8	5072	34170.855	910.539	749.978	173314575	173314575	COP	0912-COP-V2	2	6
1904	r8c8	6207	37138.098	909.02	863.39	230516175	230516175	COP	0912-COP-V2	2	6
1905	r9c8	3617	39161.218	906.242	878.181	141646125	141646125	COP	0912-COP-V2	2	6
1906	r10c8	6117	36044.044	907.736	1079.886	220481415	220481415	COP	0912-COP-V2	2	6
1907	r11c8	5726	37298.226	906.965	1192.665	213569640	213569640	COP	0912-COP-V2	2	6
1908	r12c8	2684	34691.306	905.621	1303.475	93111465	93111465	COP	0912-COP-V2	2	6
1909	r13c8	5149	37404.226	904.061	1414.046	192594360	192594360	COP	0912-COP-V2	2	6
1910	r14c8	6647	36385.358	901.96	1526.077	241853475	241853475	COP	0912-COP-V2	2	6
1911	r15c8	0	NaN	NaN	NaN	NaN	NaN	COP	0912-COP-V2	2	6
1912	r16c8	2692	36918.165	899.374	1746.653	99383700	99383700	COP	0912-COP-V2	2	6
1913	r17c8	5621	37071.13	898.191	1854.031	208376820	208376820	COP	0912-COP-V2	2	6
1914	r18c8	3621	34088.662	897.226	1965.53	123435045	123435045	COP	0912-COP-V2	2	6
1915	r19c8	1844	34194.477	890.833	2071.619	63054615	63054615	COP	0912-COP-V2	2	6
1916	r20c8	6352	36477.204	894.13	2186.451	231703200	231703200	COP	0912-COP-V2	2	6
1917	r21c8	4975	34913.216	892.538	2296.48	173693250	173693250	COP	0912-COP-V2	2	6
1918	r22c8	5094	35130.28	889.673	2408.101	178953645	178953645	COP	0912-COP-V2	2	6
1919	r23c8	2130	33797.437	889.143	2518.369	71988540	71988540	COP	0912-COP-V2	2	6
1920	r24c8	5575	31531.63	886.85	2631.431	175788840	175788840	COP	0912-COP-V2	2	6
1921	r1c9	7348	35178.131	1029.847	76.871	258488910	258488910	COP	0912-COP-V2	2	6
1922	r2c9	5220	36071.167	1028.588	191.828	188291490	188291490	COP	0912-COP-V2	2	6
1923	r3c9	3387	32515.399	1026.686	304.243	110129655	110129655	COP	0912-COP-V2	2	6
1924	r4c9	2668	35798.349	1024.931	416.284	95509995	95509995	COP	0912-COP-V2	2	6
1925	r5c9	4467	35221.226	1024.781	528.961	157333215	157333215	COP	0912-COP-V2	2	6
1926	r6c9	1964	35546.013	1023.131	640.471	69812370	69812370	COP	0912-COP-V2	2	6
1927	r7c9	4371	34968.545	1022.21	751.439	152847510	152847510	COP	0912-COP-V2	2	6
1928	r8c9	5519	37125.856	1021.236	864.643	204897600	204897600	COP	0912-COP-V2	2	6
1929	r9c9	0	NaN	NaN	NaN	NaN	NaN	COP	0912-COP-V2	2	6
1930	r10c9	3485	34746.732	1019.468	1082.469	121092360	121092360	COP	0912-COP-V2	2	6
1931	r11c9	6841	37273.165	1019.992	1193.524	254985720	254985720	COP	0912-COP-V2	2	6
1932	r12c9	5760	36904.255	1016.666	1305.353	212568510	212568510	COP	0912-COP-V2	2	6
1933	r13c9	3187	37441.313	1015.035	1415.878	119325465	119325465	COP	0912-COP-V2	2	6
1934	r14c9	6375	36103.68	1013.801	1526.761	230160960	230160960	COP	0912-COP-V2	2	6
1935	r15c9	2272	37262.773	1012.293	1637.93	84661020	84661020	COP	0912-COP-V2	2	6
1936	r16c9	6219	36884.178	1010.406	1747.77	229382700	229382700	COP	0912-COP-V2	2	6
1937	r17c9	2142	34212.857	1009.896	1856.099	73283940	73283940	COP	0912-COP-V2	2	6
1938	r18c9	6569	36908.814	1009.179	1966.205	242454000	242454000	COP	0912-COP-V2	2	6
1939	r19c9	3014	36248.411	1007.23	2077.046	109252710	109252710	COP	0912-COP-V2	2	6
1940	r20c9	6306	36000.371	1005.496	2187.983	227018340	227018340	COP	0912-COP-V2	2	6
1941	r21c9	1730	33973.517	1005.473	2299.065	58774185	58774185	COP	0912-COP-V2	2	6
1942	r22c9	7081	35584.51	1002.3	2408.629	251973915	251973915	COP	0912-COP-V2	2	6
1943	r23c9	4297	34960.102	999.512	2519.379	150223560	150223560	COP	0912-COP-V2	2	6
1944	r24c9	4730	32660.54	997.977	2631.612	154484355	154484355	COP	0912-COP-V2	2	6
1945	r1c10	6767	35287.146	1142.426	79.605	238788120	238788120	COP	0912-COP-V2	2	6
1946	r2c10	4540	35383.047	1141.27	193.207	160639035	160639035	COP	0912-COP-V2	2	6
1947	r3c10	2942	34749.947	1138.711	305.7	102234345	102234345	COP	0912-COP-V2	2	6
1948	r4c10	5472	37443.013	1137.712	417.42	204888165	204888165	COP	0912-COP-V2	2	6
1949	r5c10	3100	36400.098	1136.637	530.594	112840305	112840305	COP	0912-COP-V2	2	6
1950	r6c10	5179	35747.071	1134.803	642.644	185134080	185134080	COP	0912-COP-V2	2	6
1951	r7c10	6092	35840.225	1134.116	754.724	218338650	218338650	COP	0912-COP-V2	2	6
1952	r8c10	2949	36876.943	1133.229	865.694	108750105	108750105	COP	0912-COP-V2	2	6
1953	r9c10	4485	37417	1131.734	975.383	167815245	167815245	COP	0912-COP-V2	2	6
1954	r10c10	0	NaN	NaN	NaN	NaN	NaN	COP	0912-COP-V2	2	6
1955	r11c10	3975	37711.966	1036.424	1192.413	149905065	149905065	COP	0912-COP-V2	2	6
1956	r12c10	4351	35864.569	1127.603	1305.977	156046740	156046740	COP	0912-COP-V2	2	6
1957	r13c10	0	NaN	NaN	NaN	NaN	NaN	COP	0912-COP-V2	2	6
1958	r14c10	2906	35440.788	1124.523	1527.974	102990930	102990930	COP	0912-COP-V2	2	6
1959	r15c10	3927	37741.688	1122.975	1639.329	148211610	148211610	COP	0912-COP-V2	2	6
1960	r16c10	3127	36227.696	1122.537	1750.328	113284005	113284005	COP	0912-COP-V2	2	6
1961	r17c10	4703	36340.889	1121.801	1858.515	170911200	170911200	COP	0912-COP-V2	2	6
1962	r18c10	3695	37671.678	1025.891	1966.35	139196850	139196850	COP	0912-COP-V2	2	6
1963	r19c10	4766	34821.304	1118.443	2078.637	165958335	165958335	COP	0912-COP-V2	2	6
1964	r20c10	3007	34494.962	1116.303	2190.402	103726350	103726350	COP	0912-COP-V2	2	6
1965	r21c10	0	NaN	NaN	NaN	NaN	NaN	COP	0912-COP-V2	2	6
1966	r22c10	2828	36147.693	1114.656	2410.669	102225675	102225675	COP	0912-COP-V2	2	6
1967	r23c10	3230	34593.789	1103.633	2612.086	111737940	111737940	COP	0912-COP-V2	2	6
1968	r24c10	7303	33008.062	1106.56	2633.342	241057875	241057875	COP	0912-COP-V2	2	6
1969	r1c11	3989	36219.717	1158.523	79.147	144480450	144480450	COP	0912-COP-V2	2	6
1970	r2c11	2524	35016.026	1252.913	195.757	88380450	88380450	COP	0912-COP-V2	2	6
1971	r3c11	5994	36118.959	1251.417	308.258	216497040	216497040	COP	0912-COP-V2	2	6
1972	r4c11	2960	33900.613	1249.507	420.521	100345815	100345815	COP	0912-COP-V2	2	6
1973	r5c11	5948	36416.084	1248.304	532.647	216602865	216602865	COP	0912-COP-V2	2	6
1974	r6c11	3260	35656.509	1250.974	641.373	116240220	116240220	COP	0912-COP-V2	2	6
1975	r7c11	1549	35375.859	1246.018	755.126	54797205	54797205	COP	0912-COP-V2	2	6
1976	r8c11	6102	36720.251	1244.118	866.79	224066970	224066970	COP	0912-COP-V2	2	6
1977	r9c11	4103	37479.655	1243.546	975.925	153779025	153779025	COP	0912-COP-V2	2	6
1978	r10c11	6335	38424.857	1240.719	1088.06	243421470	243421470	COP	0912-COP-V2	2	6
1979	r11c11	3514	40294.064	1239.034	1104.478	141593340	141593340	COP	0912-COP-V2	2	6
1980	r12c11	5270	37738.161	1237.928	1308.576	198880110	198880110	COP	0912-COP-V2	2	6
1981	r13c11	0	NaN	NaN	NaN	NaN	NaN	COP	0912-COP-V2	2	6
1982	r14c11	5973	38171.148	1235.514	1528.901	227996265	227996265	COP	0912-COP-V2	2	6
1983	r15c11	4245	35042.046	1234.215	1641.15	148753485	148753485	COP	0912-COP-V2	2	6
1984	r16c11	2286	34786.194	1233.114	1751.378	79521240	79521240	COP	0912-COP-V2	2	6
1985	r17c11	0	NaN	NaN	NaN	NaN	NaN	COP	0912-COP-V2	2	6
1986	r18c11	5255	35335.284	1230.044	1969.411	185686920	185686920	COP	0912-COP-V2	2	6
1987	r19c11	5037	37639.863	1228.69	2080.813	189591990	189591990	COP	0912-COP-V2	2	6
1988	r20c11	0	NaN	NaN	NaN	NaN	NaN	COP	0912-COP-V2	2	6
1989	r21c11	6028	36877.112	1224.692	2300.278	222295230	222295230	COP	0912-COP-V2	2	6
1990	r22c11	3395	34418.841	1223.709	2411.926	116851965	116851965	COP	0912-COP-V2	2	6
1991	r23c11	2648	34726.705	1221.74	2521.95	91956315	91956315	COP	0912-COP-V2	2	6
1992	r24c11	5306	34141.453	1221.852	2633.274	181154550	181154550	COP	0912-COP-V2	2	6
1993	r1c12	8615	35520.124	1359.892	82.41	306005865	306005865	COP	0912-COP-V2	2	6
1994	r2c12	1557	34242.553	1363.065	193.895	53315655	53315655	COP	0912-COP-V2	2	6
1995	r3c12	3849	36207.217	1363.034	310.285	139361580	139361580	COP	0912-COP-V2	2	6
1996	r4c12	7291	36946.775	1362.562	422.181	269378940	269378940	COP	0912-COP-V2	2	6
1997	r5c12	6223	36551.953	1360.767	534.846	227462805	227462805	COP	0912-COP-V2	2	6
1998	r6c12	2998	35772.043	1359.575	643.712	107244585	107244585	COP	0912-COP-V2	2	6
1999	r7c12	4542	36203.487	1357.112	757.532	164436240	164436240	COP	0912-COP-V2	2	6
[truncated: 7,217 more rows]
