# Supplementary material for: Natural Variation in SER1 and ENA6 Underlie Condition-Specific Growth Defects in Saccharomyces cerevisiae
Source: G3 (Bethesda). 2017 Nov 14;8(1):239–51. doi: 10.1534/g3.117.300392 (PMC5765352; doi:10.1534/g3.117.300392)
Supplement: Supplementary file 19 [file 239FileS3.zip › Data/Phenotyping/576-format_Day7.csv]

	Label	Area	Mean	X	Y	IntDen	RawIntDen	Condition	Plate	Replicate	Day
1	r1c1	3552	37221.313	119.513	93.914	132210105	132210105	CAF	0912-CAF-V1	1	7
2	r2c1	2450	36530.78	116.978	207.063	89500410	89500410	CAF	0912-CAF-V1	1	7
3	r3c1	0	NaN	NaN	NaN	NaN	NaN	CAF	0912-CAF-V1	1	7
4	r4c1	0	NaN	NaN	NaN	NaN	NaN	CAF	0912-CAF-V1	1	7
5	r5c1	4170	37276.108	119.082	543.904	155441370	155441370	CAF	0912-CAF-V1	1	7
6	r6c1	5526	37357.638	119.827	657.985	206438310	206438310	CAF	0912-CAF-V1	1	7
7	r7c1	453	31027.815	119.07	769.211	14055600	14055600	CAF	0912-CAF-V1	1	7
8	r8c1	0	NaN	NaN	NaN	NaN	NaN	CAF	0912-CAF-V1	1	7
9	r9c1	4486	38578.84	119.754	990.485	173064675	173064675	CAF	0912-CAF-V1	1	7
10	r10c1	3060	37687.167	118.75	1102.525	115322730	115322730	CAF	0912-CAF-V1	1	7
11	r11c1	0	NaN	NaN	NaN	NaN	NaN	CAF	0912-CAF-V1	1	7
12	r12c1	0	NaN	NaN	NaN	NaN	NaN	CAF	0912-CAF-V1	1	7
13	r13c1	3711	38360.493	118.944	1434.748	142355790	142355790	CAF	0912-CAF-V1	1	7
14	r14c1	0	NaN	NaN	NaN	NaN	NaN	CAF	0912-CAF-V1	1	7
15	r15c1	3333	38721.211	118.061	1658.851	129057795	129057795	CAF	0912-CAF-V1	1	7
16	r16c1	2101	38459.729	117.664	1768.743	80803890	80803890	CAF	0912-CAF-V1	1	7
17	r17c1	3984	38120.388	115.876	1878.43	151871625	151871625	CAF	0912-CAF-V1	1	7
18	r18c1	2947	36814.23	115.465	1990.408	108491535	108491535	CAF	0912-CAF-V1	1	7
19	r19c1	0	NaN	NaN	NaN	NaN	NaN	CAF	0912-CAF-V1	1	7
20	r20c1	0	NaN	NaN	NaN	NaN	NaN	CAF	0912-CAF-V1	1	7
21	r21c1	2550	37291.7	115.087	2322.376	95093835	95093835	CAF	0912-CAF-V1	1	7
22	r22c1	92	27678.587	123	2431.326	2546430	2546430	CAF	0912-CAF-V1	1	7
23	r23c1	3358	36866.029	111.225	2543.702	123796125	123796125	CAF	0912-CAF-V1	1	7
24	r24c1	5739	36482.329	110.139	2655.67	209372085	209372085	CAF	0912-CAF-V1	1	7
25	r1c2	63	28175.476	230.119	93.802	1775055	1775055	CAF	0912-CAF-V1	1	7
26	r2c2	952	36108.482	232.937	208.614	34375275	34375275	CAF	0912-CAF-V1	1	7
27	r3c2	4588	37730.551	233.777	322.209	173107770	173107770	CAF	0912-CAF-V1	1	7
28	r4c2	4765	37344.63	231.933	433.958	177947160	177947160	CAF	0912-CAF-V1	1	7
29	r5c2	1572	36921.794	234.059	546.189	58041060	58041060	CAF	0912-CAF-V1	1	7
30	r6c2	1091	34821.173	232.301	659.648	37989900	37989900	CAF	0912-CAF-V1	1	7
31	r7c2	4265	38903.553	233.182	769.6	165923655	165923655	CAF	0912-CAF-V1	1	7
32	r8c2	3610	38069.734	233.075	882.834	137431740	137431740	CAF	0912-CAF-V1	1	7
33	r9c2	731	35321.86	234.994	995.834	25820280	25820280	CAF	0912-CAF-V1	1	7
34	r10c2	0	NaN	NaN	NaN	NaN	NaN	CAF	0912-CAF-V1	1	7
35	r11c2	4464	38175.054	232.815	1214.058	170413440	170413440	CAF	0912-CAF-V1	1	7
36	r12c2	4502	38604.746	232.646	1326.103	173798565	173798565	CAF	0912-CAF-V1	1	7
37	r13c2	1308	37967.901	231.816	1437.443	49662015	49662015	CAF	0912-CAF-V1	1	7
38	r14c2	3612	39206.391	230.71	1548.443	141613485	141613485	CAF	0912-CAF-V1	1	7
39	r15c2	0	NaN	NaN	NaN	NaN	NaN	CAF	0912-CAF-V1	1	7
40	r16c2	3817	37634.78	231.024	1772.757	143651955	143651955	CAF	0912-CAF-V1	1	7
41	r17c2	2279	37629.116	230.707	1879.65	85756755	85756755	CAF	0912-CAF-V1	1	7
42	r18c2	4099	39117.709	230.206	1992.185	160343490	160343490	CAF	0912-CAF-V1	1	7
43	r19c2	713	37307.609	230.903	2094.186	26600325	26600325	CAF	0912-CAF-V1	1	7
44	r20c2	0	NaN	NaN	NaN	NaN	NaN	CAF	0912-CAF-V1	1	7
45	r21c2	1221	34769.177	224.36	2324.162	42453165	42453165	CAF	0912-CAF-V1	1	7
46	r22c2	680	30639.375	224.679	2429.24	20834775	20834775	CAF	0912-CAF-V1	1	7
47	r23c2	484	31944.545	225.49	2543.43	15461160	15461160	CAF	0912-CAF-V1	1	7
48	r24c2	3075	35479.332	223.02	2656.319	109098945	109098945	CAF	0912-CAF-V1	1	7
49	r1c3	1398	37817.521	345.254	97.07	52868895	52868895	CAF	0912-CAF-V1	1	7
50	r2c3	3139	38362.106	346.705	211.091	120418650	120418650	CAF	0912-CAF-V1	1	7
51	r3c3	0	NaN	NaN	NaN	NaN	NaN	CAF	0912-CAF-V1	1	7
52	r4c3	3748	36970.442	347.205	436.026	138565215	138565215	CAF	0912-CAF-V1	1	7
53	r5c3	1656	37833.161	347.112	549.069	62651715	62651715	CAF	0912-CAF-V1	1	7
54	r6c3	4237	37982.422	346.289	660.548	160931520	160931520	CAF	0912-CAF-V1	1	7
55	r7c3	1236	37287.561	347.163	771.548	46087425	46087425	CAF	0912-CAF-V1	1	7
56	r8c3	4035	38378.29	346.949	883.618	154856400	154856400	CAF	0912-CAF-V1	1	7
57	r9c3	2194	38583.918	346.106	993.455	84653115	84653115	CAF	0912-CAF-V1	1	7
58	r10c3	0	NaN	NaN	NaN	NaN	NaN	CAF	0912-CAF-V1	1	7
59	r11c3	2740	37451.124	345.509	1217.201	102616080	102616080	CAF	0912-CAF-V1	1	7
60	r12c3	0	NaN	NaN	NaN	NaN	NaN	CAF	0912-CAF-V1	1	7
61	r13c3	0	NaN	NaN	NaN	NaN	NaN	CAF	0912-CAF-V1	1	7
62	r14c3	5505	38015.104	343.976	1548.851	209273145	209273145	CAF	0912-CAF-V1	1	7
63	r15c3	4655	39398.952	343.537	1660.979	183402120	183402120	CAF	0912-CAF-V1	1	7
64	r16c3	217	30712.811	332.707	1755.882	6664680	6664680	CAF	0912-CAF-V1	1	7
65	r17c3	3187	38260.082	341.433	1878.112	121934880	121934880	CAF	0912-CAF-V1	1	7
66	r18c3	4670	38167.985	341.106	1992.388	178244490	178244490	CAF	0912-CAF-V1	1	7
67	r19c3	1189	37001.379	340.855	2102.671	43994640	43994640	CAF	0912-CAF-V1	1	7
68	r20c3	629	29065.135	340.842	2214.083	18281970	18281970	CAF	0912-CAF-V1	1	7
69	r21c3	2014	37364.97	339.08	2316.869	75253050	75253050	CAF	0912-CAF-V1	1	7
70	r22c3	937	34285.934	337.838	2433.343	32125920	32125920	CAF	0912-CAF-V1	1	7
71	r23c3	3195	36766.291	337.272	2544.645	117468300	117468300	CAF	0912-CAF-V1	1	7
72	r24c3	4327	37276.439	336.202	2657.564	161295150	161295150	CAF	0912-CAF-V1	1	7
73	r1c4	484	33963.471	457.097	101.746	16438320	16438320	CAF	0912-CAF-V1	1	7
74	r2c4	3099	37910.658	460.453	212.374	117485130	117485130	CAF	0912-CAF-V1	1	7
75	r3c4	1614	38280.019	460.115	324.899	61783950	61783950	CAF	0912-CAF-V1	1	7
76	r4c4	4928	37638.321	460.394	437.887	185481645	185481645	CAF	0912-CAF-V1	1	7
77	r5c4	1582	37579.134	460.121	549.393	59450190	59450190	CAF	0912-CAF-V1	1	7
78	r6c4	4478	38956.745	460.887	661.298	174448305	174448305	CAF	0912-CAF-V1	1	7
79	r7c4	4103	39322.33	459.833	775.514	161339520	161339520	CAF	0912-CAF-V1	1	7
80	r8c4	0	NaN	NaN	NaN	NaN	NaN	CAF	0912-CAF-V1	1	7
81	r9c4	3206	38429.279	459.882	994.807	123204270	123204270	CAF	0912-CAF-V1	1	7
82	r10c4	2501	39696.903	459.302	1106.889	99281955	99281955	CAF	0912-CAF-V1	1	7
83	r11c4	4414	39284.443	457.583	1217.13	173401530	173401530	CAF	0912-CAF-V1	1	7
84	r12c4	0	NaN	NaN	NaN	NaN	NaN	CAF	0912-CAF-V1	1	7
85	r13c4	3332	39168.061	456.916	1438.039	130507980	130507980	CAF	0912-CAF-V1	1	7
86	r14c4	5329	39889.388	457.025	1550.694	212570550	212570550	CAF	0912-CAF-V1	1	7
87	r15c4	3234	40501.002	353.688	1660.884	130980240	130980240	CAF	0912-CAF-V1	1	7
88	r16c4	1380	37316.663	454.837	1772.707	51496995	51496995	CAF	0912-CAF-V1	1	7
89	r17c4	1848	38861.972	455.07	1881.245	71816925	71816925	CAF	0912-CAF-V1	1	7
90	r18c4	3765	38686.717	453.22	1990.685	145655490	145655490	CAF	0912-CAF-V1	1	7
91	r19c4	4443	39553.984	451.69	2103.136	175738350	175738350	CAF	0912-CAF-V1	1	7
92	r20c4	652	30447.469	452.198	2217.816	19851750	19851750	CAF	0912-CAF-V1	1	7
93	r21c4	3881	37467.785	449.545	2323.417	145412475	145412475	CAF	0912-CAF-V1	1	7
94	r22c4	2057	36959.132	449.298	2435.535	76024935	76024935	CAF	0912-CAF-V1	1	7
95	r23c4	98	26233.776	446.816	2555.316	2570910	2570910	CAF	0912-CAF-V1	1	7
96	r24c4	3308	37311.711	448.756	2656.885	123427140	123427140	CAF	0912-CAF-V1	1	7
97	r1c5	5183	39458.778	573.001	100.918	204514845	204514845	CAF	0912-CAF-V1	1	7
98	r2c5	5047	37935.178	573.741	214.271	191458845	191458845	CAF	0912-CAF-V1	1	7
99	r3c5	1430	37884.797	573.907	327.928	54175260	54175260	CAF	0912-CAF-V1	1	7
100	r4c5	0	NaN	NaN	NaN	NaN	NaN	CAF	0912-CAF-V1	1	7
101	r5c5	252	29639.702	568.27	552.667	7469205	7469205	CAF	0912-CAF-V1	1	7
102	r6c5	3580	39582.054	573.139	662.743	141703755	141703755	CAF	0912-CAF-V1	1	7
103	r7c5	5702	38841.035	572.523	776.332	221471580	221471580	CAF	0912-CAF-V1	1	7
104	r8c5	881	37587.753	572.338	886.256	33114810	33114810	CAF	0912-CAF-V1	1	7
105	r9c5	0	NaN	NaN	NaN	NaN	NaN	CAF	0912-CAF-V1	1	7
106	r10c5	6258	39005.709	571.555	1106.47	244097730	244097730	CAF	0912-CAF-V1	1	7
107	r11c5	0	NaN	NaN	NaN	NaN	NaN	CAF	0912-CAF-V1	1	7
108	r12c5	4691	39906.331	569.617	1330.09	187200600	187200600	CAF	0912-CAF-V1	1	7
109	r13c5	0	NaN	NaN	NaN	NaN	NaN	CAF	0912-CAF-V1	1	7
110	r14c5	3606	41215.453	468.301	1550.542	148622925	148622925	CAF	0912-CAF-V1	1	7
111	r15c5	3268	39590.701	567.575	1662.115	129382410	129382410	CAF	0912-CAF-V1	1	7
112	r16c5	818	37467.231	567.524	1773.2	30648195	30648195	CAF	0912-CAF-V1	1	7
113	r17c5	0	NaN	NaN	NaN	NaN	NaN	CAF	0912-CAF-V1	1	7
114	r18c5	3696	39025.073	565.626	1990.918	144236670	144236670	CAF	0912-CAF-V1	1	7
115	r19c5	3855	37068.996	564.5	2103.892	142900980	142900980	CAF	0912-CAF-V1	1	7
116	r20c5	2101	38546.387	563.584	2214.149	80985960	80985960	CAF	0912-CAF-V1	1	7
117	r21c5	5509	36996.802	563.781	2325.107	203815380	203815380	CAF	0912-CAF-V1	1	7
118	r22c5	3378	38029.725	560.975	2436.136	128464410	128464410	CAF	0912-CAF-V1	1	7
119	r23c5	842	34436.508	557.834	2545.036	28995540	28995540	CAF	0912-CAF-V1	1	7
120	r24c5	86	23818.779	556.291	2661.047	2048415	2048415	CAF	0912-CAF-V1	1	7
121	r1c6	3680	38617.117	686.887	102.761	142110990	142110990	CAF	0912-CAF-V1	1	7
122	r2c6	516	33640.727	683.607	212.824	17358615	17358615	CAF	0912-CAF-V1	1	7
123	r3c6	0	NaN	NaN	NaN	NaN	NaN	CAF	0912-CAF-V1	1	7
124	r4c6	5470	38504.814	685.651	441.126	210621330	210621330	CAF	0912-CAF-V1	1	7
125	r5c6	24	27189.375	675	554	652545	652545	CAF	0912-CAF-V1	1	7
126	r6c6	0	NaN	NaN	NaN	NaN	NaN	CAF	0912-CAF-V1	1	7
127	r7c6	3440	39541.234	684.683	776.19	136021845	136021845	CAF	0912-CAF-V1	1	7
128	r8c6	5114	40018.495	684.114	889.275	204654585	204654585	CAF	0912-CAF-V1	1	7
129	r9c6	0	NaN	NaN	NaN	NaN	NaN	CAF	0912-CAF-V1	1	7
130	r10c6	859	33751.135	654.197	1109.966	28992225	28992225	CAF	0912-CAF-V1	1	7
131	r11c6	3557	39508.87	682.469	1219.319	140533050	140533050	CAF	0912-CAF-V1	1	7
132	r12c6	4609	37929.715	682.197	1330.585	174818055	174818055	CAF	0912-CAF-V1	1	7
133	r13c6	5669	39558.376	680.035	1443.255	224256435	224256435	CAF	0912-CAF-V1	1	7
134	r14c6	102	28737.5	672.363	1554.824	2931225	2931225	CAF	0912-CAF-V1	1	7
135	r15c6	1327	37911.601	679.284	1663.15	50308695	50308695	CAF	0912-CAF-V1	1	7
136	r16c6	5349	40570.505	680.118	1773.765	217011630	217011630	CAF	0912-CAF-V1	1	7
137	r17c6	586	29584.787	678.509	1882.625	17336685	17336685	CAF	0912-CAF-V1	1	7
138	r18c6	5348	38414.548	677.579	1991.66	205441005	205441005	CAF	0912-CAF-V1	1	7
139	r19c6	3931	38505	676.921	2104.466	151363155	151363155	CAF	0912-CAF-V1	1	7
140	r20c6	1543	37458.227	675.214	2214.654	57798045	57798045	CAF	0912-CAF-V1	1	7
141	r21c6	885	34601.051	666.578	2325.914	30621930	30621930	CAF	0912-CAF-V1	1	7
142	r22c6	2806	37712.283	673.14	2436.382	105820665	105820665	CAF	0912-CAF-V1	1	7
143	r23c6	3678	37611.529	671.88	2547.314	138335205	138335205	CAF	0912-CAF-V1	1	7
144	r24c6	4785	37323.047	670.09	2658.09	178590780	178590780	CAF	0912-CAF-V1	1	7
145	r1c7	718	30989.603	799.519	104.992	22250535	22250535	CAF	0912-CAF-V1	1	7
146	r2c7	4652	39218.912	798.266	217.085	182446380	182446380	CAF	0912-CAF-V1	1	7
147	r3c7	5926	39623.11	798.517	330.999	234806550	234806550	CAF	0912-CAF-V1	1	7
148	r4c7	3405	39917.648	699.028	441.146	135919590	135919590	CAF	0912-CAF-V1	1	7
149	r5c7	4975	39093.73	797.153	554.215	194491305	194491305	CAF	0912-CAF-V1	1	7
150	r6c7	1775	39550.285	796.507	666.081	70201755	70201755	CAF	0912-CAF-V1	1	7
151	r7c7	4058	40406.378	796.165	778.65	163969080	163969080	CAF	0912-CAF-V1	1	7
152	r8c7	3427	41386.641	695.419	888.434	141832020	141832020	CAF	0912-CAF-V1	1	7
153	r9c7	0	NaN	NaN	NaN	NaN	NaN	CAF	0912-CAF-V1	1	7
154	r10c7	5556	40813.631	794.458	1108.897	226760535	226760535	CAF	0912-CAF-V1	1	7
155	r11c7	1590	38837.943	794.147	1220.942	61752330	61752330	CAF	0912-CAF-V1	1	7
156	r12c7	3501	39636.658	794.274	1332.01	138767940	138767940	CAF	0912-CAF-V1	1	7
157	r13c7	5093	38524.026	792.302	1442.969	196202865	196202865	CAF	0912-CAF-V1	1	7
158	r14c7	2988	40385.326	791.135	1554.133	120671355	120671355	CAF	0912-CAF-V1	1	7
159	r15c7	215	29218.256	788.016	1666.705	6281925	6281925	CAF	0912-CAF-V1	1	7
160	r16c7	3529	41734.157	692.573	1772.5	147279840	147279840	CAF	0912-CAF-V1	1	7
161	r17c7	1799	40315.372	789.486	1883.667	72527355	72527355	CAF	0912-CAF-V1	1	7
162	r18c7	1017	34296.622	731.828	1990.927	34879665	34879665	CAF	0912-CAF-V1	1	7
163	r19c7	2859	38919.297	788.904	2103.963	111270270	111270270	CAF	0912-CAF-V1	1	7
164	r20c7	5114	38828.462	786.423	2216.33	198568755	198568755	CAF	0912-CAF-V1	1	7
165	r21c7	0	NaN	NaN	NaN	NaN	NaN	CAF	0912-CAF-V1	1	7
166	r22c7	1056	35106.207	783.905	2436.491	37072155	37072155	CAF	0912-CAF-V1	1	7
167	r23c7	1631	36877.909	782.483	2547.899	60147870	60147870	CAF	0912-CAF-V1	1	7
168	r24c7	206	28135.413	782.092	2653.733	5795895	5795895	CAF	0912-CAF-V1	1	7
169	r1c8	0	NaN	NaN	NaN	NaN	NaN	CAF	0912-CAF-V1	1	7
170	r2c8	0	NaN	NaN	NaN	NaN	NaN	CAF	0912-CAF-V1	1	7
171	r3c8	3600	41208.992	812.851	330.855	148352370	148352370	CAF	0912-CAF-V1	1	7
172	r4c8	3337	39634.81	910.695	444.619	132261360	132261360	CAF	0912-CAF-V1	1	7
173	r5c8	2122	38755.313	909.925	554.763	82238775	82238775	CAF	0912-CAF-V1	1	7
174	r6c8	0	NaN	NaN	NaN	NaN	NaN	CAF	0912-CAF-V1	1	7
175	r7c8	3479	39564.141	908.786	779.162	137643645	137643645	CAF	0912-CAF-V1	1	7
176	r8c8	4624	40230.551	907.458	891.532	186026070	186026070	CAF	0912-CAF-V1	1	7
177	r9c8	0	NaN	NaN	NaN	NaN	NaN	CAF	0912-CAF-V1	1	7
178	r10c8	3124	38882.276	906.42	1110.173	121468230	121468230	CAF	0912-CAF-V1	1	7
179	r11c8	4374	41145.13	905.102	1222.2	179968800	179968800	CAF	0912-CAF-V1	1	7
180	r12c8	654	33096.583	903.8	1333.557	21645165	21645165	CAF	0912-CAF-V1	1	7
181	r13c8	2072	40776.248	903.636	1443.824	84488385	84488385	CAF	0912-CAF-V1	1	7
182	r14c8	4396	39890.736	903.141	1555.806	175359675	175359675	CAF	0912-CAF-V1	1	7
183	r15c8	0	NaN	NaN	NaN	NaN	NaN	CAF	0912-CAF-V1	1	7
184	r16c8	695	36804.755	902.028	1776.109	25579305	25579305	CAF	0912-CAF-V1	1	7
185	r17c8	3547	40312.718	900.732	1885.336	142989210	142989210	CAF	0912-CAF-V1	1	7
186	r18c8	1408	38016.733	899.944	1995.814	53527560	53527560	CAF	0912-CAF-V1	1	7
187	r19c8	8	26488.125	893	2108.5	211905	211905	CAF	0912-CAF-V1	1	7
188	r20c8	5396	39261.257	898.138	2216.955	211853745	211853745	CAF	0912-CAF-V1	1	7
189	r21c8	961	36351.431	896.608	2327.169	34933725	34933725	CAF	0912-CAF-V1	1	7
190	r22c8	4994	38224.469	894.922	2438.06	190893000	190893000	CAF	0912-CAF-V1	1	7
191	r23c8	0	NaN	NaN	NaN	NaN	NaN	CAF	0912-CAF-V1	1	7
192	r24c8	5930	38604.248	892.038	2660.178	228923190	228923190	CAF	0912-CAF-V1	1	7
193	r1c9	4711	39312.653	1022.105	107.831	185201910	185201910	CAF	0912-CAF-V1	1	7
194	r2c9	5557	39288.676	1021.217	221.076	218327175	218327175	CAF	0912-CAF-V1	1	7
195	r3c9	2145	39725.909	1022.528	333.56	85212075	85212075	CAF	0912-CAF-V1	1	7
196	r4c9	935	36229.364	1024.601	448.81	33874455	33874455	CAF	0912-CAF-V1	1	7
197	r5c9	3695	39837.487	1021.249	557.273	147199515	147199515	CAF	0912-CAF-V1	1	7
198	r6c9	910	36996.016	1019.988	669.419	33666375	33666375	CAF	0912-CAF-V1	1	7
199	r7c9	4264	39926.338	1019.134	781.159	170245905	170245905	CAF	0912-CAF-V1	1	7
200	r8c9	810	38753.074	939.01	888.951	31389990	31389990	CAF	0912-CAF-V1	1	7
201	r9c9	0	NaN	NaN	NaN	NaN	NaN	CAF	0912-CAF-V1	1	7
202	r10c9	1996	39118.737	1018.819	1111.479	78081000	78081000	CAF	0912-CAF-V1	1	7
203	r11c9	4643	41316.096	1017.991	1223.205	191830635	191830635	CAF	0912-CAF-V1	1	7
204	r12c9	2647	39567.677	1016.399	1334.344	104735640	104735640	CAF	0912-CAF-V1	1	7
205	r13c9	1405	39193.228	1015.501	1445.008	55066485	55066485	CAF	0912-CAF-V1	1	7
206	r14c9	5282	40676.555	1014.577	1556.431	214853565	214853565	CAF	0912-CAF-V1	1	7
207	r15c9	1281	38908.302	1013.832	1666.101	49841535	49841535	CAF	0912-CAF-V1	1	7
208	r16c9	4199	40041.194	1012.201	1777.26	168132975	168132975	CAF	0912-CAF-V1	1	7
209	r17c9	1005	38837.896	1012.158	1886.894	39032085	39032085	CAF	0912-CAF-V1	1	7
210	r18c9	2850	41259.626	1010.898	1995.995	117589935	117589935	CAF	0912-CAF-V1	1	7
211	r19c9	512	32498.057	1009.346	2108.01	16639005	16639005	CAF	0912-CAF-V1	1	7
212	r20c9	4475	39185.038	1009.564	2217.594	175353045	175353045	CAF	0912-CAF-V1	1	7
213	r21c9	0	NaN	NaN	NaN	NaN	NaN	CAF	0912-CAF-V1	1	7
214	r22c9	6276	38223.021	1006.728	2438.36	239887680	239887680	CAF	0912-CAF-V1	1	7
215	r23c9	3237	38566.209	1005.315	2549.3	124838820	124838820	CAF	0912-CAF-V1	1	7
216	r24c9	1378	37582.892	1003.897	2660.321	51789225	51789225	CAF	0912-CAF-V1	1	7
217	r1c10	4577	38861.788	1135.811	109.617	177870405	177870405	CAF	0912-CAF-V1	1	7
218	r2c10	4783	39319.902	1135.644	223.603	188067090	188067090	CAF	0912-CAF-V1	1	7
219	r3c10	16	26440.312	1129.625	342.812	423045	423045	CAF	0912-CAF-V1	1	7
220	r4c10	589	31279.278	1132.933	446.705	18423495	18423495	CAF	0912-CAF-V1	1	7
221	r5c10	523	30086.587	1132.957	558.29	15735285	15735285	CAF	0912-CAF-V1	1	7
222	r6c10	4457	39909.817	1131.874	670.282	177878055	177878055	CAF	0912-CAF-V1	1	7
223	r7c10	5216	39892.736	1132.119	782.872	208080510	208080510	CAF	0912-CAF-V1	1	7
224	r8c10	12	27242.5	1141	893	326910	326910	CAF	0912-CAF-V1	1	7
225	r9c10	4957	40970.326	1130.658	1002.88	203089905	203089905	CAF	0912-CAF-V1	1	7
226	r10c10	0	NaN	NaN	NaN	NaN	NaN	CAF	0912-CAF-V1	1	7
227	r11c10	3323	42669.642	1027.282	1222.451	141791220	141791220	CAF	0912-CAF-V1	1	7
228	r12c10	4200	39369.814	1127.787	1334.958	165353220	165353220	CAF	0912-CAF-V1	1	7
229	r13c10	0	NaN	NaN	NaN	NaN	NaN	CAF	0912-CAF-V1	1	7
230	r14c10	3530	42450.926	1026.163	1555.025	149851770	149851770	CAF	0912-CAF-V1	1	7
231	r15c10	4471	40153.631	1124.883	1667.728	179526885	179526885	CAF	0912-CAF-V1	1	7
232	r16c10	1934	39455.514	1124.314	1777.847	76306965	76306965	CAF	0912-CAF-V1	1	7
233	r17c10	2211	39729.254	1124.247	1887.16	87841380	87841380	CAF	0912-CAF-V1	1	7
234	r18c10	0	NaN	NaN	NaN	NaN	NaN	CAF	0912-CAF-V1	1	7
235	r19c10	3990	38823.015	1121.64	2108.151	154903830	154903830	CAF	0912-CAF-V1	1	7
236	r20c10	513	30947.456	1119.484	2218.096	15876045	15876045	CAF	0912-CAF-V1	1	7
237	r21c10	0	NaN	NaN	NaN	NaN	NaN	CAF	0912-CAF-V1	1	7
238	r22c10	4170	39252.083	1117.607	2439.485	163681185	163681185	CAF	0912-CAF-V1	1	7
239	r23c10	0	NaN	NaN	NaN	NaN	NaN	CAF	0912-CAF-V1	1	7
240	r24c10	3958	37929.672	1114.37	2661.415	150125640	150125640	CAF	0912-CAF-V1	1	7
241	r1c11	4128	40241.261	1247.374	111.711	166115925	166115925	CAF	0912-CAF-V1	1	7
242	r2c11	3316	40617.824	1145.913	223.4	134688705	134688705	CAF	0912-CAF-V1	1	7
243	r3c11	6635	39434.491	1245.373	336.417	261647850	261647850	CAF	0912-CAF-V1	1	7
244	r4c11	461	30763.731	1243.706	448.789	14182080	14182080	CAF	0912-CAF-V1	1	7
245	r5c11	5914	40332.169	1244.093	559.881	238524450	238524450	CAF	0912-CAF-V1	1	7
246	r6c11	1438	40427.962	1243.326	672.017	58135410	58135410	CAF	0912-CAF-V1	1	7
247	r7c11	3559	41300.542	1143.145	782.409	146988630	146988630	CAF	0912-CAF-V1	1	7
248	r8c11	4335	40522.824	1241.505	894.797	175666440	175666440	CAF	0912-CAF-V1	1	7
249	r9c11	1492	40977.919	1241.948	1004.159	61139055	61139055	CAF	0912-CAF-V1	1	7
250	r10c11	4221	40923.664	1240.805	1115.788	172738785	172738785	CAF	0912-CAF-V1	1	7
251	r11c11	0	NaN	NaN	NaN	NaN	NaN	CAF	0912-CAF-V1	1	7
252	r12c11	3812	41457.1	1238.915	1336.362	158034465	158034465	CAF	0912-CAF-V1	1	7
253	r13c11	0	NaN	NaN	NaN	NaN	NaN	CAF	0912-CAF-V1	1	7
254	r14c11	6615	41078.515	1236.641	1557.491	271734375	271734375	CAF	0912-CAF-V1	1	7
255	r15c11	2840	40731.671	1235.635	1669.455	115677945	115677945	CAF	0912-CAF-V1	1	7
256	r16c11	280	29304.964	1236.089	1781.254	8205390	8205390	CAF	0912-CAF-V1	1	7
257	r17c11	0	NaN	NaN	NaN	NaN	NaN	CAF	0912-CAF-V1	1	7
258	r18c11	5106	40198.707	1233.126	1998.268	205254600	205254600	CAF	0912-CAF-V1	1	7
259	r19c11	3698	40603.406	1231.822	2109.613	150151395	150151395	CAF	0912-CAF-V1	1	7
260	r20c11	0	NaN	NaN	NaN	NaN	NaN	CAF	0912-CAF-V1	1	7
261	r21c11	5088	40055.198	1229.373	2329.878	203800845	203800845	CAF	0912-CAF-V1	1	7
262	r22c11	3130	40718.612	1125.42	2440.643	127449255	127449255	CAF	0912-CAF-V1	1	7
263	r23c11	1210	36879.112	1227.317	2550.163	44623725	44623725	CAF	0912-CAF-V1	1	7
264	r24c11	3757	37964.186	1225.442	2661.638	142631445	142631445	CAF	0912-CAF-V1	1	7
265	r1c12	4355	40309.44	1358.77	113.711	175547610	175547610	CAF	0912-CAF-V1	1	7
266	r2c12	0	NaN	NaN	NaN	NaN	NaN	CAF	0912-CAF-V1	1	7
267	r3c12	2266	40059.757	1356.807	337.934	90775410	90775410	CAF	0912-CAF-V1	1	7
268	r4c12	3123	40454.121	1356.841	450.146	126338220	126338220	CAF	0912-CAF-V1	1	7
269	r5c12	5807	39592.011	1356.792	561.657	229910805	229910805	CAF	0912-CAF-V1	1	7
270	r6c12	2544	41113.738	1354.136	673.845	104593350	104593350	CAF	0912-CAF-V1	1	7
271	r7c12	3916	41001.864	1353.972	784.809	160563300	160563300	CAF	0912-CAF-V1	1	7
272	r8c12	3134	41819.919	1250.356	894.229	131063625	131063625	CAF	0912-CAF-V1	1	7
273	r9c12	1532	40112.399	1352.672	1004.963	61452195	61452195	CAF	0912-CAF-V1	1	7
274	r10c12	2051	41279.912	1352.923	1117.249	84665100	84665100	CAF	0912-CAF-V1	1	7
275	r11c12	3387	40566.005	1351.58	1227.987	137397060	137397060	CAF	0912-CAF-V1	1	7
276	r12c12	1046	38751.955	1351.802	1336.19	40534545	40534545	CAF	0912-CAF-V1	1	7
277	r13c12	6795	40477.826	1349.123	1448.903	275046825	275046825	CAF	0912-CAF-V1	1	7
278	r14c12	3923	42781.954	1252.317	1556.674	167833605	167833605	CAF	0912-CAF-V1	1	7
279	r15c12	1280	40793.426	1346.935	1670.91	52215585	52215585	CAF	0912-CAF-V1	1	7
280	r16c12	4421	40617.618	1345.168	1780.588	179570490	179570490	CAF	0912-CAF-V1	1	7
281	r17c12	3934	39882.674	1344.222	1889.533	156898440	156898440	CAF	0912-CAF-V1	1	7
282	r18c12	690	35491.935	1343.864	2000.199	24489435	24489435	CAF	0912-CAF-V1	1	7
283	r19c12	3216	40289.921	1342.331	2110.727	129572385	129572385	CAF	0912-CAF-V1	1	7
284	r20c12	1911	39314.702	1343.789	2223.793	75130395	75130395	CAF	0912-CAF-V1	1	7
285	r21c12	1411	40152.831	1340.397	2331.119	56655645	56655645	CAF	0912-CAF-V1	1	7
286	r22c12	6864	38692.163	1338.459	2441.821	265583010	265583010	CAF	0912-CAF-V1	1	7
287	r23c12	0	NaN	NaN	NaN	NaN	NaN	CAF	0912-CAF-V1	1	7
288	r24c12	3521	37846.606	1336.803	2662.372	133257900	133257900	CAF	0912-CAF-V1	1	7
289	r1c13	3790	41113.401	1470.286	114.36	155819790	155819790	CAF	0912-CAF-V1	1	7
290	r2c13	2636	40420.499	1468.079	227.598	106548435	106548435	CAF	0912-CAF-V1	1	7
291	r3c13	0	NaN	NaN	NaN	NaN	NaN	CAF	0912-CAF-V1	1	7
292	r4c13	0	NaN	NaN	NaN	NaN	NaN	CAF	0912-CAF-V1	1	7
293	r5c13	782	32966.087	1448.551	563.904	25779480	25779480	CAF	0912-CAF-V1	1	7
294	r6c13	4248	40496.977	1466.257	675.623	172031160	172031160	CAF	0912-CAF-V1	1	7
295	r7c13	764	36300.785	1465.732	786.203	27733800	27733800	CAF	0912-CAF-V1	1	7
296	r8c13	4421	39433.924	1463.846	896.838	174337380	174337380	CAF	0912-CAF-V1	1	7
297	r9c13	3629	41647.705	1463.494	1007.032	151139520	151139520	CAF	0912-CAF-V1	1	7
298	r10c13	2730	42161.308	1462.604	1117.923	115100370	115100370	CAF	0912-CAF-V1	1	7
299	r11c13	0	NaN	NaN	NaN	NaN	NaN	CAF	0912-CAF-V1	1	7
300	r12c13	0	NaN	NaN	NaN	NaN	NaN	CAF	0912-CAF-V1	1	7
301	r13c13	1896	40643.449	1455.776	1449.648	77059980	77059980	CAF	0912-CAF-V1	1	7
302	r14c13	3731	42351.871	1457.917	1560.84	158014830	158014830	CAF	0912-CAF-V1	1	7
303	r15c13	42	28736.071	1452.19	1673.905	1206915	1206915	CAF	0912-CAF-V1	1	7
304	r16c13	3969	40689.044	1455.02	1780.231	161494815	161494815	CAF	0912-CAF-V1	1	7
305	r17c13	3359	40696.527	1455.184	1890.388	136699635	136699635	CAF	0912-CAF-V1	1	7
306	r18c13	2508	41378.427	1453.4	2000.332	103777095	103777095	CAF	0912-CAF-V1	1	7
307	r19c13	0	NaN	NaN	NaN	NaN	NaN	CAF	0912-CAF-V1	1	7
308	r20c13	0	NaN	NaN	NaN	NaN	NaN	CAF	0912-CAF-V1	1	7
309	r21c13	1887	39199.459	1449.494	2332.227	73969380	73969380	CAF	0912-CAF-V1	1	7
310	r22c13	2978	39022.878	1449.302	2442.94	116210130	116210130	CAF	0912-CAF-V1	1	7
311	r23c13	18	25825.833	1448.611	2551.889	464865	464865	CAF	0912-CAF-V1	1	7
312	r24c13	4196	38385.4	1445.833	2662.015	161065140	161065140	CAF	0912-CAF-V1	1	7
313	r1c14	1711	40256.914	1585.245	116.686	68879580	68879580	CAF	0912-CAF-V1	1	7
314	r2c14	2694	40409.36	1579.682	228.994	108862815	108862815	CAF	0912-CAF-V1	1	7
315	r3c14	0	NaN	NaN	NaN	NaN	NaN	CAF	0912-CAF-V1	1	7
316	r4c14	5848	39958.474	1577.154	452.238	233677155	233677155	CAF	0912-CAF-V1	1	7
317	r5c14	2984	40987.234	1577.281	565	122305905	122305905	CAF	0912-CAF-V1	1	7
318	r6c14	0	NaN	NaN	NaN	NaN	NaN	CAF	0912-CAF-V1	1	7
319	r7c14	3186	40907.731	1575.458	788.19	130332030	130332030	CAF	0912-CAF-V1	1	7
320	r8c14	0	NaN	NaN	NaN	NaN	NaN	CAF	0912-CAF-V1	1	7
321	r9c14	3347	42511.174	1575.025	1007.099	142284900	142284900	CAF	0912-CAF-V1	1	7
322	r10c14	635	34896.85	1574.119	1120.119	22159500	22159500	CAF	0912-CAF-V1	1	7
323	r11c14	354	29755.042	1571.514	1228.76	10533285	10533285	CAF	0912-CAF-V1	1	7
324	r12c14	4568	41448.832	1570.376	1339.296	189338265	189338265	CAF	0912-CAF-V1	1	7
325	r13c14	5805	42348.669	1569.863	1450.886	245834025	245834025	CAF	0912-CAF-V1	1	7
326	r14c14	1119	40278.378	1567.9	1562.035	45071505	45071505	CAF	0912-CAF-V1	1	7
327	r15c14	1238	40523.578	1567.328	1672.492	50168190	50168190	CAF	0912-CAF-V1	1	7
328	r16c14	3965	40712.02	1566.403	1782.052	161423160	161423160	CAF	0912-CAF-V1	1	7
329	r17c14	3204	40796.259	1566.719	1891.874	130711215	130711215	CAF	0912-CAF-V1	1	7
330	r18c14	0	NaN	NaN	NaN	NaN	NaN	CAF	0912-CAF-V1	1	7
331	r19c14	1929	41240.334	1562.628	2111.53	79552605	79552605	CAF	0912-CAF-V1	1	7
332	r20c14	2595	40153.902	1561.514	2223.083	104199375	104199375	CAF	0912-CAF-V1	1	7
333	r21c14	0	NaN	NaN	NaN	NaN	NaN	CAF	0912-CAF-V1	1	7
334	r22c14	3715	39959.633	1558.868	2442.663	148450035	148450035	CAF	0912-CAF-V1	1	7
335	r23c14	0	NaN	NaN	NaN	NaN	NaN	CAF	0912-CAF-V1	1	7
336	r24c14	948	34442.484	1556.613	2663.964	32651475	32651475	CAF	0912-CAF-V1	1	7
337	r1c15	1452	39849.545	1693.323	117.749	57861540	57861540	CAF	0912-CAF-V1	1	7
338	r2c15	2469	41350.073	1692.014	230.303	102093330	102093330	CAF	0912-CAF-V1	1	7
339	r3c15	5009	40577.072	1690.198	342.239	203250555	203250555	CAF	0912-CAF-V1	1	7
340	r4c15	3805	40516.518	1690.084	455.071	154165350	154165350	CAF	0912-CAF-V1	1	7
341	r5c15	4219	41263.34	1688.68	566.71	174090030	174090030	CAF	0912-CAF-V1	1	7
342	r6c15	520	32366.856	1687.658	677.896	16830765	16830765	CAF	0912-CAF-V1	1	7
343	r7c15	5103	41925.588	1686.651	789.127	213946275	213946275	CAF	0912-CAF-V1	1	7
344	r8c15	0	NaN	NaN	NaN	NaN	NaN	CAF	0912-CAF-V1	1	7
345	r9c15	1234	39324.141	1684.848	1007.203	48525990	48525990	CAF	0912-CAF-V1	1	7
346	r10c15	1153	40328.703	1684.506	1119.651	46498995	46498995	CAF	0912-CAF-V1	1	7
347	r11c15	3769	42142.319	1682.762	1230.395	158834400	158834400	CAF	0912-CAF-V1	1	7
348	r12c15	2810	42435.448	1681.893	1341.557	119243610	119243610	CAF	0912-CAF-V1	1	7
349	r13c15	795	37604.642	1621.3	1458.021	29895690	29895690	CAF	0912-CAF-V1	1	7
350	r14c15	3883	41154.36	1678.503	1562.9	159802380	159802380	CAF	0912-CAF-V1	1	7
351	r15c15	3740	42057.273	1677.927	1673.516	157294200	157294200	CAF	0912-CAF-V1	1	7
352	r16c15	0	NaN	NaN	NaN	NaN	NaN	CAF	0912-CAF-V1	1	7
353	r17c15	512	34517.139	1675.471	1890.736	17672775	17672775	CAF	0912-CAF-V1	1	7
354	r18c15	6618	41491.945	1675.891	2002.101	274593690	274593690	CAF	0912-CAF-V1	1	7
355	r19c15	3045	40205.167	1673.764	2113.26	122424735	122424735	CAF	0912-CAF-V1	1	7
356	r20c15	1237	39744.749	1672.061	2223.231	49164255	49164255	CAF	0912-CAF-V1	1	7
357	r21c15	663	32819.231	1671.604	2333.562	21759150	21759150	CAF	0912-CAF-V1	1	7
358	r22c15	130	29073.923	1660.846	2445.554	3779610	3779610	CAF	0912-CAF-V1	1	7
359	r23c15	4432	40640.337	1668.529	2553.666	180117975	180117975	CAF	0912-CAF-V1	1	7
360	r24c15	5121	38073.178	1665.782	2665.541	194972745	194972745	CAF	0912-CAF-V1	1	7
361	r1c16	1473	40983.676	1803.513	119.894	60368955	60368955	CAF	0912-CAF-V1	1	7
362	r2c16	3756	38962.384	1802.885	232.267	146342715	146342715	CAF	0912-CAF-V1	1	7
363	r3c16	3808	40210.179	1801.926	343.986	153120360	153120360	CAF	0912-CAF-V1	1	7
364	r4c16	0	NaN	NaN	NaN	NaN	NaN	CAF	0912-CAF-V1	1	7
365	r5c16	2641	40447.77	1801.768	567.848	106822560	106822560	CAF	0912-CAF-V1	1	7
366	r6c16	727	37584.615	1798.455	679.566	27324015	27324015	CAF	0912-CAF-V1	1	7
367	r7c16	2105	43532.195	1706.794	787.367	91635270	91635270	CAF	0912-CAF-V1	1	7
368	r8c16	3626	43818.156	1796.402	901.61	158884635	158884635	CAF	0912-CAF-V1	1	7
369	r9c16	0	NaN	NaN	NaN	NaN	NaN	CAF	0912-CAF-V1	1	7
370	r10c16	5116	42184.108	1794.795	1120.197	215813895	215813895	CAF	0912-CAF-V1	1	7
371	r11c16	4177	42281.466	1793.766	1231.215	176609685	176609685	CAF	0912-CAF-V1	1	7
372	r12c16	1143	39554.672	1792.853	1342.892	45210990	45210990	CAF	0912-CAF-V1	1	7
373	r13c16	3060	42781.5	1791.216	1453.475	130911390	130911390	CAF	0912-CAF-V1	1	7
374	r14c16	1715	41946.236	1790.512	1564.06	71937795	71937795	CAF	0912-CAF-V1	1	7
375	r15c16	5106	40108.713	1790.005	1674.736	204795090	204795090	CAF	0912-CAF-V1	1	7
376	r16c16	2571	42549.889	1787.525	1785.495	109395765	109395765	CAF	0912-CAF-V1	1	7
377	r17c16	0	NaN	NaN	NaN	NaN	NaN	CAF	0912-CAF-V1	1	7
378	r18c16	3877	43508.775	1691.977	2001.156	168683520	168683520	CAF	0912-CAF-V1	1	7
379	r19c16	3549	40854.248	1784.064	2113.129	144991725	144991725	CAF	0912-CAF-V1	1	7
380	r20c16	1502	40143.485	1783.121	2224.938	60295515	60295515	CAF	0912-CAF-V1	1	7
381	r21c16	4690	39533.591	1781.098	2334.498	185412540	185412540	CAF	0912-CAF-V1	1	7
382	r22c16	1575	41135.79	1780.016	2445.139	64788870	64788870	CAF	0912-CAF-V1	1	7
383	r23c16	0	NaN	NaN	NaN	NaN	NaN	CAF	0912-CAF-V1	1	7
384	r24c16	3280	38893.953	1777.609	2665.605	127572165	127572165	CAF	0912-CAF-V1	1	7
385	r1c17	2397	39803.298	1916.077	120.608	95408505	95408505	CAF	0912-CAF-V1	1	7
386	r2c17	0	NaN	NaN	NaN	NaN	NaN	CAF	0912-CAF-V1	1	7
387	r3c17	4860	41000.799	1913.978	345.285	199263885	199263885	CAF	0912-CAF-V1	1	7
388	r4c17	3705	40775.636	1912.135	457.647	151073730	151073730	CAF	0912-CAF-V1	1	7
389	r5c17	3011	40885.028	1911.113	569.29	123104820	123104820	CAF	0912-CAF-V1	1	7
390	r6c17	3865	41895.213	1909.716	680.895	161925000	161925000	CAF	0912-CAF-V1	1	7
391	r7c17	1275	40853.2	1908.433	791.645	52087830	52087830	CAF	0912-CAF-V1	1	7
392	r8c17	1825	40466.474	1908.344	902.676	73851315	73851315	CAF	0912-CAF-V1	1	7
393	r9c17	3506	42097.911	1907.096	1011.586	147595275	147595275	CAF	0912-CAF-V1	1	7
394	r10c17	1069	41204.088	1905.498	1122.133	44047170	44047170	CAF	0912-CAF-V1	1	7
395	r11c17	0	NaN	NaN	NaN	NaN	NaN	CAF	0912-CAF-V1	1	7
396	r12c17	3993	41488.43	1902.69	1343.422	165663300	165663300	CAF	0912-CAF-V1	1	7
397	r13c17	195	34061.462	1880.721	1444.274	6641985	6641985	CAF	0912-CAF-V1	1	7
398	r14c17	2841	41436.468	1901.027	1564.617	117721005	117721005	CAF	0912-CAF-V1	1	7
399	r15c17	2503	41549.82	1899.363	1675.798	103999200	103999200	CAF	0912-CAF-V1	1	7
400	r16c17	2943	42161.473	1898.35	1785.991	124081215	124081215	CAF	0912-CAF-V1	1	7
401	r17c17	537	30306.536	1897.774	1894.174	16274610	16274610	CAF	0912-CAF-V1	1	7
402	r18c17	3370	39607.326	1897.137	2004.601	133476690	133476690	CAF	0912-CAF-V1	1	7
403	r19c17	3885	41716.884	1895.194	2114.956	162070095	162070095	CAF	0912-CAF-V1	1	7
404	r20c17	1604	39323.893	1893.994	2225.359	63075525	63075525	CAF	0912-CAF-V1	1	7
405	r21c17	3596	39992.169	1892.897	2335.732	143811840	143811840	CAF	0912-CAF-V1	1	7
406	r22c17	1214	39304.658	1891.498	2445.185	47715855	47715855	CAF	0912-CAF-V1	1	7
407	r23c17	0	NaN	NaN	NaN	NaN	NaN	CAF	0912-CAF-V1	1	7
408	r24c17	5481	39084.554	1888.567	2666.973	214222440	214222440	CAF	0912-CAF-V1	1	7
409	r1c18	1895	40864.456	2027.939	122.175	77438145	77438145	CAF	0912-CAF-V1	1	7
410	r2c18	4597	39701.231	2025.996	233.978	182506560	182506560	CAF	0912-CAF-V1	1	7
411	r3c18	2077	40786.495	2025.929	346.97	84713550	84713550	CAF	0912-CAF-V1	1	7
412	r4c18	1275	39778.4	2023.942	458.553	50717460	50717460	CAF	0912-CAF-V1	1	7
413	r5c18	0	NaN	NaN	NaN	NaN	NaN	CAF	0912-CAF-V1	1	7
414	r6c18	3184	41459.764	2021.063	681.542	132007890	132007890	CAF	0912-CAF-V1	1	7
415	r7c18	5455	42235.573	2019.862	793.213	230395050	230395050	CAF	0912-CAF-V1	1	7
416	r8c18	0	NaN	NaN	NaN	NaN	NaN	CAF	0912-CAF-V1	1	7
417	r9c18	4277	39311.675	2005.321	1033.785	168136035	168136035	CAF	0912-CAF-V1	1	7
418	r10c18	3025	37101.193	1994.771	1050.651	112231110	112231110	CAF	0912-CAF-V1	1	7
419	r11c18	3020	41615.24	2016.015	1234.809	125678025	125678025	CAF	0912-CAF-V1	1	7
420	r12c18	5164	42171.44	2014.503	1344.863	217773315	217773315	CAF	0912-CAF-V1	1	7
421	r13c18	2522	42207.353	2012.058	1455.5	106446945	106446945	CAF	0912-CAF-V1	1	7
422	r14c18	4760	42359.839	2012.107	1566.822	201632835	201632835	CAF	0912-CAF-V1	1	7
423	r15c18	1192	41227.211	2011.133	1677.527	49142835	49142835	CAF	0912-CAF-V1	1	7
424	r16c18	0	NaN	NaN	NaN	NaN	NaN	CAF	0912-CAF-V1	1	7
425	r17c18	5397	42471.745	2007.571	1895.577	229220010	229220010	CAF	0912-CAF-V1	1	7
426	r18c18	681	35197.863	2008.419	2006.005	23969745	23969745	CAF	0912-CAF-V1	1	7
427	r19c18	4176	41203.567	2005.552	2116.553	172066095	172066095	CAF	0912-CAF-V1	1	7
428	r20c18	0	NaN	NaN	NaN	NaN	NaN	CAF	0912-CAF-V1	1	7
429	r21c18	0	NaN	NaN	NaN	NaN	NaN	CAF	0912-CAF-V1	1	7
430	r22c18	1343	39213.228	2000.714	2447.32	52663365	52663365	CAF	0912-CAF-V1	1	7
431	r23c18	4944	38706.359	1999.513	2557.183	191364240	191364240	CAF	0912-CAF-V1	1	7
432	r24c18	2421	38239.046	1998.516	2667.685	92576730	92576730	CAF	0912-CAF-V1	1	7
433	r1c19	0	NaN	NaN	NaN	NaN	NaN	CAF	0912-CAF-V1	1	7
434	r2c19	1192	39466.17	2136.822	236.549	47043675	47043675	CAF	0912-CAF-V1	1	7
435	r3c19	0	NaN	NaN	NaN	NaN	NaN	CAF	0912-CAF-V1	1	7
436	r4c19	3041	39872.323	2133.375	460.564	121251735	121251735	CAF	0912-CAF-V1	1	7
437	r5c19	1290	38576.163	2133.489	571.219	49763250	49763250	CAF	0912-CAF-V1	1	7
438	r6c19	18	28135	2127.444	680.889	506430	506430	CAF	0912-CAF-V1	1	7
439	r7c19	150	30754.7	2121.913	799.747	4613205	4613205	CAF	0912-CAF-V1	1	7
440	r8c19	5667	42579.105	2128.972	905.076	241295790	241295790	CAF	0912-CAF-V1	1	7
441	r9c19	2664	41632.005	2128.928	1014.563	110907660	110907660	CAF	0912-CAF-V1	1	7
442	r10c19	2808	41137.639	2131.408	1123.651	115514490	115514490	CAF	0912-CAF-V1	1	7
443	r11c19	1939	42066.057	2126.386	1235.862	81566085	81566085	CAF	0912-CAF-V1	1	7
444	r12c19	1056	41434.361	2125.103	1346.857	43754685	43754685	CAF	0912-CAF-V1	1	7
445	r13c19	5543	42873.031	2123.631	1457.513	237645210	237645210	CAF	0912-CAF-V1	1	7
446	r14c19	484	32159.504	2122.099	1568.661	15565200	15565200	CAF	0912-CAF-V1	1	7
447	r15c19	0	NaN	NaN	NaN	NaN	NaN	CAF	0912-CAF-V1	1	7
448	r16c19	6171	40912.438	2119.843	1787.669	252470655	252470655	CAF	0912-CAF-V1	1	7
449	r17c19	3688	41361.581	2119.736	1897.281	152541510	152541510	CAF	0912-CAF-V1	1	7
450	r18c19	4101	41541.745	2116.893	2007.095	170362695	170362695	CAF	0912-CAF-V1	1	7
451	r19c19	3712	41505.921	2116.3	2117.804	154069980	154069980	CAF	0912-CAF-V1	1	7
452	r20c19	4297	40560.904	2114.274	2228.069	174290205	174290205	CAF	0912-CAF-V1	1	7
453	r21c19	808	36896.733	2112.667	2338.611	29812560	29812560	CAF	0912-CAF-V1	1	7
454	r22c19	4046	40031.092	2111.285	2447.813	161965800	161965800	CAF	0912-CAF-V1	1	7
455	r23c19	4161	40068.032	2110.682	2560.009	166723080	166723080	CAF	0912-CAF-V1	1	7
456	r24c19	939	36494.329	2108.706	2669.366	34268175	34268175	CAF	0912-CAF-V1	1	7
457	r1c20	482	28948.849	2249.23	126.49	13953345	13953345	CAF	0912-CAF-V1	1	7
458	r2c20	4427	41559.355	2249.379	235.985	183983265	183983265	CAF	0912-CAF-V1	1	7
459	r3c20	4965	40558.405	2246.546	349.567	201372480	201372480	CAF	0912-CAF-V1	1	7
460	r4c20	0	NaN	NaN	NaN	NaN	NaN	CAF	0912-CAF-V1	1	7
461	r5c20	4181	41556.339	2244.518	573.092	173747055	173747055	CAF	0912-CAF-V1	1	7
462	r6c20	0	NaN	NaN	NaN	NaN	NaN	CAF	0912-CAF-V1	1	7
463	r7c20	804	39038.153	2241.866	795.107	31386675	31386675	CAF	0912-CAF-V1	1	7
464	r8c20	3103	42381.937	2240.427	906.34	131511150	131511150	CAF	0912-CAF-V1	1	7
465	r9c20	5744	43812.276	2239.383	1016.81	251657715	251657715	CAF	0912-CAF-V1	1	7
466	r10c20	0	NaN	NaN	NaN	NaN	NaN	CAF	0912-CAF-V1	1	7
467	r11c20	18	29282.5	2236.5	1231	527085	527085	CAF	0912-CAF-V1	1	7
468	r12c20	3112	41712.903	2236.16	1347.953	129810555	129810555	CAF	0912-CAF-V1	1	7
469	r13c20	3793	42485.299	2235.185	1458.683	161146740	161146740	CAF	0912-CAF-V1	1	7
470	r14c20	0	NaN	NaN	NaN	NaN	NaN	CAF	0912-CAF-V1	1	7
471	r15c20	0	NaN	NaN	NaN	NaN	NaN	CAF	0912-CAF-V1	1	7
472	r16c20	295	30032.949	2217.608	1786.649	8859720	8859720	CAF	0912-CAF-V1	1	7
473	r17c20	4	28113.75	2232	1891	112455	112455	CAF	0912-CAF-V1	1	7
474	r18c20	2642	39621.614	2229.567	2007.433	104680305	104680305	CAF	0912-CAF-V1	1	7
475	r19c20	0	NaN	NaN	NaN	NaN	NaN	CAF	0912-CAF-V1	1	7
476	r20c20	1301	40005.208	2225.227	2228.755	52046775	52046775	CAF	0912-CAF-V1	1	7
477	r21c20	4896	40627.396	2222.92	2339.504	198911730	198911730	CAF	0912-CAF-V1	1	7
478	r22c20	5603	39542.704	2223.038	2451.378	221557770	221557770	CAF	0912-CAF-V1	1	7
479	r23c20	0	NaN	NaN	NaN	NaN	NaN	CAF	0912-CAF-V1	1	7
480	r24c20	493	29728.966	2218.127	2670.025	14656380	14656380	CAF	0912-CAF-V1	1	7
481	r1c21	1343	41563.671	2362.409	127.927	55820010	55820010	CAF	0912-CAF-V1	1	7
482	r2c21	3176	43517.725	2258.546	235.484	138212295	138212295	CAF	0912-CAF-V1	1	7
483	r3c21	6284	41799.71	2360.2	349.979	262669380	262669380	CAF	0912-CAF-V1	1	7
484	r4c21	4281	41312.859	2357.467	464.19	176860350	176860350	CAF	0912-CAF-V1	1	7
485	r5c21	0	NaN	NaN	NaN	NaN	NaN	CAF	0912-CAF-V1	1	7
486	r6c21	2935	43385.969	2354.605	686.302	127337820	127337820	CAF	0912-CAF-V1	1	7
487	r7c21	4253	42904.634	2353.976	795.494	182473410	182473410	CAF	0912-CAF-V1	1	7
488	r8c21	3729	42233.58	2351.503	907.535	157489020	157489020	CAF	0912-CAF-V1	1	7
489	r9c21	2633	42435.758	2351.241	1018.103	111733350	111733350	CAF	0912-CAF-V1	1	7
490	r10c21	0	NaN	NaN	NaN	NaN	NaN	CAF	0912-CAF-V1	1	7
491	r11c21	3774	42755.608	2347.705	1238.619	161359665	161359665	CAF	0912-CAF-V1	1	7
492	r12c21	1154	40213.102	2345.811	1348.785	46405920	46405920	CAF	0912-CAF-V1	1	7
493	r13c21	543	34995.11	2343.625	1460.798	19002345	19002345	CAF	0912-CAF-V1	1	7
494	r14c21	0	NaN	NaN	NaN	NaN	NaN	CAF	0912-CAF-V1	1	7
495	r15c21	7231	42822.967	2340.558	1679.129	309652875	309652875	CAF	0912-CAF-V1	1	7
496	r16c21	3022	42804.138	2340.357	1791.498	129354105	129354105	CAF	0912-CAF-V1	1	7
497	r17c21	0	NaN	NaN	NaN	NaN	NaN	CAF	0912-CAF-V1	1	7
498	r18c21	5251	40593.222	2338.574	2008.779	213155010	213155010	CAF	0912-CAF-V1	1	7
499	r19c21	260	31672.962	2340.315	2117.996	8234970	8234970	CAF	0912-CAF-V1	1	7
500	r20c21	2932	41271.211	2334.721	2230.31	121007190	121007190	CAF	0912-CAF-V1	1	7
501	r21c21	5533	41169.158	2333.93	2341.136	227788950	227788950	CAF	0912-CAF-V1	1	7
502	r22c21	0	NaN	NaN	NaN	NaN	NaN	CAF	0912-CAF-V1	1	7
503	r23c21	2038	38982.093	2330.995	2561.546	79445505	79445505	CAF	0912-CAF-V1	1	7
504	r24c21	0	NaN	NaN	NaN	NaN	NaN	CAF	0912-CAF-V1	1	7
505	r1c22	0	NaN	NaN	NaN	NaN	NaN	CAF	0912-CAF-V1	1	7
506	r2c22	83	26685.904	2473.259	235.584	2214930	2214930	CAF	0912-CAF-V1	1	7
507	r3c22	3811	44201.383	2374.835	349.327	168451470	168451470	CAF	0912-CAF-V1	1	7
508	r4c22	0	NaN	NaN	NaN	NaN	NaN	CAF	0912-CAF-V1	1	7
509	r5c22	3711	42350.271	2466.871	576.271	157161855	157161855	CAF	0912-CAF-V1	1	7
510	r6c22	0	NaN	NaN	NaN	NaN	NaN	CAF	0912-CAF-V1	1	7
511	r7c22	0	NaN	NaN	NaN	NaN	NaN	CAF	0912-CAF-V1	1	7
512	r8c22	4921	42841.451	2463.24	908.393	210822780	210822780	CAF	0912-CAF-V1	1	7
513	r9c22	2884	42065.274	2462.118	1018.811	121316250	121316250	CAF	0912-CAF-V1	1	7
514	r10c22	1134	41591.534	2460.831	1128.15	47164800	47164800	CAF	0912-CAF-V1	1	7
515	r11c22	743	40086.48	2459.185	1240.504	29784255	29784255	CAF	0912-CAF-V1	1	7
516	r12c22	6155	43584.699	2457.323	1350.992	268263825	268263825	CAF	0912-CAF-V1	1	7
517	r13c22	512	32714.707	2455.834	1461.293	16749930	16749930	CAF	0912-CAF-V1	1	7
518	r14c22	4373	42292.039	2454.477	1571.001	184943085	184943085	CAF	0912-CAF-V1	1	7
519	r15c22	3632	45517.289	2360.582	1677.778	165318795	165318795	CAF	0912-CAF-V1	1	7
520	r16c22	5389	42416.025	2450.083	1792.372	228579960	228579960	CAF	0912-CAF-V1	1	7
521	r17c22	667	30648.171	2452.268	1894.54	20442330	20442330	CAF	0912-CAF-V1	1	7
522	r18c22	1192	40973.922	2450.018	2011.437	48840915	48840915	CAF	0912-CAF-V1	1	7
523	r19c22	4179	42348.306	2447.241	2120.77	176973570	176973570	CAF	0912-CAF-V1	1	7
524	r20c22	3746	40222.064	2445.388	2231.738	150671850	150671850	CAF	0912-CAF-V1	1	7
525	r21c22	3733	40182.822	2445.121	2342.325	150002475	150002475	CAF	0912-CAF-V1	1	7
526	r22c22	1636	39858.246	2442.97	2452.036	65208090	65208090	CAF	0912-CAF-V1	1	7
527	r23c22	0	NaN	NaN	NaN	NaN	NaN	CAF	0912-CAF-V1	1	7
528	r24c22	845	35479.101	2439.415	2672.622	29979840	29979840	CAF	0912-CAF-V1	1	7
529	r1c23	167	29179.94	2582.895	129.919	4873050	4873050	CAF	0912-CAF-V1	1	7
530	r2c23	3187	41530.435	2582.89	241.463	132357495	132357495	CAF	0912-CAF-V1	1	7
531	r3c23	3346	42012.66	2580.711	354.289	140574360	140574360	CAF	0912-CAF-V1	1	7
532	r4c23	868	36401.544	2579.763	464.713	31596540	31596540	CAF	0912-CAF-V1	1	7
533	r5c23	2911	41789.778	2577.625	576.721	121650045	121650045	CAF	0912-CAF-V1	1	7
534	r6c23	0	NaN	NaN	NaN	NaN	NaN	CAF	0912-CAF-V1	1	7
535	r7c23	0	NaN	NaN	NaN	NaN	NaN	CAF	0912-CAF-V1	1	7
536	r8c23	0	NaN	NaN	NaN	NaN	NaN	CAF	0912-CAF-V1	1	7
537	r9c23	4410	42571.354	2572.937	1018.774	187739670	187739670	CAF	0912-CAF-V1	1	7
538	r10c23	4769	42857.378	2570.996	1131.003	204386835	204386835	CAF	0912-CAF-V1	1	7
539	r11c23	1514	42967.668	2569.46	1240.935	65053050	65053050	CAF	0912-CAF-V1	1	7
540	r12c23	319	31649.577	2566.074	1353.647	10096215	10096215	CAF	0912-CAF-V1	1	7
541	r13c23	0	NaN	NaN	NaN	NaN	NaN	CAF	0912-CAF-V1	1	7
542	r14c23	1384	41217.507	2565.586	1572.379	57045030	57045030	CAF	0912-CAF-V1	1	7
543	r15c23	4085	41094.452	2563.694	1682.93	167870835	167870835	CAF	0912-CAF-V1	1	7
544	r16c23	3036	42255.919	2562.375	1793.992	128288970	128288970	CAF	0912-CAF-V1	1	7
545	r17c23	3236	42363.727	2560.652	1902.172	137089020	137089020	CAF	0912-CAF-V1	1	7
546	r18c23	1001	39205.804	2559.407	2012.723	39245010	39245010	CAF	0912-CAF-V1	1	7
547	r19c23	1762	39672.037	2557.73	2122.886	69902130	69902130	CAF	0912-CAF-V1	1	7
548	r20c23	3585	40829.448	2556.789	2233.23	146373570	146373570	CAF	0912-CAF-V1	1	7
549	r21c23	0	NaN	NaN	NaN	NaN	NaN	CAF	0912-CAF-V1	1	7
550	r22c23	4897	41282.818	2553.406	2452.538	202161960	202161960	CAF	0912-CAF-V1	1	7
551	r23c23	0	NaN	NaN	NaN	NaN	NaN	CAF	0912-CAF-V1	1	7
552	r24c23	5721	39515.016	2548.171	2673.708	226065405	226065405	CAF	0912-CAF-V1	1	7
553	r1c24	4628	41010.59	2695.577	130.848	189797010	189797010	CAF	0912-CAF-V1	1	7
554	r2c24	878	36158.013	2697.458	244.173	31746735	31746735	CAF	0912-CAF-V1	1	7
555	r3c24	4504	39857.621	2692.094	355.206	179518725	179518725	CAF	0912-CAF-V1	1	7
556	r4c24	0	NaN	NaN	NaN	NaN	NaN	CAF	0912-CAF-V1	1	7
557	r5c24	0	NaN	NaN	NaN	NaN	NaN	CAF	0912-CAF-V1	1	7
558	r6c24	0	NaN	NaN	NaN	NaN	NaN	CAF	0912-CAF-V1	1	7
559	r7c24	5762	41453.698	2686.177	800.031	238856205	238856205	CAF	0912-CAF-V1	1	7
560	r8c24	4568	42554.744	2683.65	910.73	194390070	194390070	CAF	0912-CAF-V1	1	7
561	r9c24	1830	41114.082	2683.191	1021.252	75238770	75238770	CAF	0912-CAF-V1	1	7
562	r10c24	770	36358.364	2681.355	1131.417	27995940	27995940	CAF	0912-CAF-V1	1	7
563	r11c24	5269	41039.61	2680.15	1242.494	216237705	216237705	CAF	0912-CAF-V1	1	7
564	r12c24	4952	41167.103	2679.266	1354.422	203859495	203859495	CAF	0912-CAF-V1	1	7
565	r13c24	0	NaN	NaN	NaN	NaN	NaN	CAF	0912-CAF-V1	1	7
566	r14c24	4273	39963.746	2675.525	1572.835	170765085	170765085	CAF	0912-CAF-V1	1	7
567	r15c24	4768	40353.697	2674.966	1685.634	192406425	192406425	CAF	0912-CAF-V1	1	7
568	r16c24	1049	36857.831	2671.235	1791.762	38663865	38663865	CAF	0912-CAF-V1	1	7
569	r17c24	3593	40758.624	2671.182	1903.723	146445735	146445735	CAF	0912-CAF-V1	1	7
570	r18c24	1222	39772.279	2669.96	2013.045	48601725	48601725	CAF	0912-CAF-V1	1	7
571	r19c24	4994	40223.365	2667.986	2124.153	200875485	200875485	CAF	0912-CAF-V1	1	7
572	r20c24	626	34614.417	2666.292	2234.027	21668625	21668625	CAF	0912-CAF-V1	1	7
573	r21c24	0	NaN	NaN	NaN	NaN	NaN	CAF	0912-CAF-V1	1	7
574	r22c24	1885	40091.411	2662.692	2454.495	75572310	75572310	CAF	0912-CAF-V1	1	7
575	r23c24	4649	40299.544	2661.427	2564.395	187352580	187352580	CAF	0912-CAF-V1	1	7
576	r24c24	3341	37360.667	2660.145	2674.431	124821990	124821990	CAF	0912-CAF-V1	1	7
577	r1c1	0	NaN	NaN	NaN	NaN	NaN	CAF	0912-CAF-V2	2	7
578	r2c1	3428	36547.57	121.33	202.697	125285070	125285070	CAF	0912-CAF-V2	2	7
579	r3c1	0	NaN	NaN	NaN	NaN	NaN	CAF	0912-CAF-V2	2	7
580	r4c1	0	NaN	NaN	NaN	NaN	NaN	CAF	0912-CAF-V2	2	7
581	r5c1	3963	36775.852	121.057	540.055	145742700	145742700	CAF	0912-CAF-V2	2	7
582	r6c1	5030	36568.014	121.264	654.276	183937110	183937110	CAF	0912-CAF-V2	2	7
583	r7c1	0	NaN	NaN	NaN	NaN	NaN	CAF	0912-CAF-V2	2	7
584	r8c1	0	NaN	NaN	NaN	NaN	NaN	CAF	0912-CAF-V2	2	7
585	r9c1	4417	37859.389	117.876	985.806	167224920	167224920	CAF	0912-CAF-V2	2	7
586	r10c1	2911	36647.994	116.333	1097.278	106682310	106682310	CAF	0912-CAF-V2	2	7
587	r11c1	0	NaN	NaN	NaN	NaN	NaN	CAF	0912-CAF-V2	2	7
588	r12c1	0	NaN	NaN	NaN	NaN	NaN	CAF	0912-CAF-V2	2	7
589	r13c1	3535	37913.631	115.573	1431.728	134024685	134024685	CAF	0912-CAF-V2	2	7
590	r14c1	2	24862.5	108.5	1539	49725	49725	CAF	0912-CAF-V2	2	7
591	r15c1	3385	37972.476	112.524	1654.052	128536830	128536830	CAF	0912-CAF-V2	2	7
592	r16c1	1933	37924.159	112.811	1764.255	73307400	73307400	CAF	0912-CAF-V2	2	7
593	r17c1	3982	37758.635	110.698	1873.322	150354885	150354885	CAF	0912-CAF-V2	2	7
594	r18c1	2980	36265.792	109.799	1985.337	108072060	108072060	CAF	0912-CAF-V2	2	7
595	r19c1	0	NaN	NaN	NaN	NaN	NaN	CAF	0912-CAF-V2	2	7
596	r20c1	0	NaN	NaN	NaN	NaN	NaN	CAF	0912-CAF-V2	2	7
597	r21c1	2620	36467.141	105.377	2317.217	95543910	95543910	CAF	0912-CAF-V2	2	7
598	r22c1	0	NaN	NaN	NaN	NaN	NaN	CAF	0912-CAF-V2	2	7
599	r23c1	3653	36611.452	103.177	2539.23	133741635	133741635	CAF	0912-CAF-V2	2	7
600	r24c1	6025	35892.7	100.684	2651.047	216253515	216253515	CAF	0912-CAF-V2	2	7
601	r1c2	0	NaN	NaN	NaN	NaN	NaN	CAF	0912-CAF-V2	2	7
602	r2c2	849	34941.908	235.46	205.916	29665680	29665680	CAF	0912-CAF-V2	2	7
603	r3c2	4174	36468.788	234.322	317.129	152220720	152220720	CAF	0912-CAF-V2	2	7
604	r4c2	4365	36322.048	232.236	429.427	158545740	158545740	CAF	0912-CAF-V2	2	7
605	r5c2	0	NaN	NaN	NaN	NaN	NaN	CAF	0912-CAF-V2	2	7
606	r6c2	891	33324.865	234.934	655.075	29692455	29692455	CAF	0912-CAF-V2	2	7
607	r7c2	1107	34422.927	233.995	768.821	38106180	38106180	CAF	0912-CAF-V2	2	7
608	r8c2	3495	37468	230.947	878.099	130950660	130950660	CAF	0912-CAF-V2	2	7
609	r9c2	0	NaN	NaN	NaN	NaN	NaN	CAF	0912-CAF-V2	2	7
610	r10c2	0	NaN	NaN	NaN	NaN	NaN	CAF	0912-CAF-V2	2	7
611	r11c2	4170	37570.734	229.051	1210.13	156669960	156669960	CAF	0912-CAF-V2	2	7
612	r12c2	4253	38104.783	228.508	1321.359	162059640	162059640	CAF	0912-CAF-V2	2	7
613	r13c2	1067	36536.696	227.966	1432.698	38984655	38984655	CAF	0912-CAF-V2	2	7
614	r14c2	3476	38753.544	226.006	1543.291	134707320	134707320	CAF	0912-CAF-V2	2	7
615	r15c2	0	NaN	NaN	NaN	NaN	NaN	CAF	0912-CAF-V2	2	7
616	r16c2	4378	37642.963	225.244	1765.447	164800890	164800890	CAF	0912-CAF-V2	2	7
617	r17c2	790	34160.962	224.441	1874.641	26987160	26987160	CAF	0912-CAF-V2	2	7
618	r18c2	3926	38717.132	222.595	1986.061	152003460	152003460	CAF	0912-CAF-V2	2	7
619	r19c2	42	27297.143	226.667	2102.786	1146480	1146480	CAF	0912-CAF-V2	2	7
620	r20c2	0	NaN	NaN	NaN	NaN	NaN	CAF	0912-CAF-V2	2	7
621	r21c2	1298	35851.271	219.039	2318.392	46534950	46534950	CAF	0912-CAF-V2	2	7
622	r22c2	5186	37088.191	216.394	2428.962	192339360	192339360	CAF	0912-CAF-V2	2	7
623	r23c2	384	30883.555	211.036	2541.096	11859285	11859285	CAF	0912-CAF-V2	2	7
624	r24c2	3406	35322.741	213.964	2652.001	120309255	120309255	CAF	0912-CAF-V2	2	7
625	r1c3	0	NaN	NaN	NaN	NaN	NaN	CAF	0912-CAF-V2	2	7
626	r2c3	2702	37015.015	348.65	206.095	100014570	100014570	CAF	0912-CAF-V2	2	7
627	r3c3	4695	36486.725	348.95	319.794	171305175	171305175	CAF	0912-CAF-V2	2	7
628	r4c3	3527	36355.972	346.617	434.648	128227515	128227515	CAF	0912-CAF-V2	2	7
629	r5c3	1466	36992.22	344.855	543.282	54230595	54230595	CAF	0912-CAF-V2	2	7
630	r6c3	4102	37274.883	346.933	657.903	152901570	152901570	CAF	0912-CAF-V2	2	7
631	r7c3	1098	36834.262	346.428	768.122	40444020	40444020	CAF	0912-CAF-V2	2	7
632	r8c3	4024	37815.6	344.641	879.997	152169975	152169975	CAF	0912-CAF-V2	2	7
633	r9c3	2005	38025.651	343.349	989.616	76241430	76241430	CAF	0912-CAF-V2	2	7
634	r10c3	3850	38316.101	343.514	1100.293	147516990	147516990	CAF	0912-CAF-V2	2	7
635	r11c3	2838	36992.341	343.27	1211.771	104984265	104984265	CAF	0912-CAF-V2	2	7
636	r12c3	0	NaN	NaN	NaN	NaN	NaN	CAF	0912-CAF-V2	2	7
637	r13c3	0	NaN	NaN	NaN	NaN	NaN	CAF	0912-CAF-V2	2	7
638	r14c3	5173	37664.678	338.896	1544.592	194839380	194839380	CAF	0912-CAF-V2	2	7
639	r15c3	4486	38901.938	338.467	1656.517	174514095	174514095	CAF	0912-CAF-V2	2	7
640	r16c3	0	NaN	NaN	NaN	NaN	NaN	CAF	0912-CAF-V2	2	7
641	r17c3	3970	38005.02	338.212	1874.071	150879930	150879930	CAF	0912-CAF-V2	2	7
642	r18c3	4541	37652.342	335.006	1987.044	170979285	170979285	CAF	0912-CAF-V2	2	7
643	r19c3	1100	35842.105	334.597	2098.019	39426315	39426315	CAF	0912-CAF-V2	2	7
644	r20c3	627	30456.029	332.762	2209.122	19095930	19095930	CAF	0912-CAF-V2	2	7
645	r21c3	1367	37740.933	330.579	2320.414	51591855	51591855	CAF	0912-CAF-V2	2	7
646	r22c3	994	34817.248	330.47	2429.254	34608345	34608345	CAF	0912-CAF-V2	2	7
647	r23c3	3209	36578.395	327.725	2541.311	117380070	117380070	CAF	0912-CAF-V2	2	7
648	r24c3	4373	36823.854	326.493	2652.965	161030715	161030715	CAF	0912-CAF-V2	2	7
649	r1c4	806	32705.174	462.104	96.923	26360370	26360370	CAF	0912-CAF-V2	2	7
650	r2c4	2651	36801.665	461.882	209.637	97561215	97561215	CAF	0912-CAF-V2	2	7
651	r3c4	1359	37172.395	460.942	322.359	50517285	50517285	CAF	0912-CAF-V2	2	7
652	r4c4	0	NaN	NaN	NaN	NaN	NaN	CAF	0912-CAF-V2	2	7
653	r5c4	2707	33915.377	446.859	534.429	91808925	91808925	CAF	0912-CAF-V2	2	7
654	r6c4	4704	38127.216	459.436	658.971	179350425	179350425	CAF	0912-CAF-V2	2	7
655	r7c4	1698	37031.917	457.996	770.489	62880195	62880195	CAF	0912-CAF-V2	2	7
656	r8c4	342	32938.991	455.292	876.357	11265135	11265135	CAF	0912-CAF-V2	2	7
657	r9c4	3219	38157.95	456.877	990.201	122830440	122830440	CAF	0912-CAF-V2	2	7
658	r10c4	2275	38782.866	456.2	1100.95	88231020	88231020	CAF	0912-CAF-V2	2	7
659	r11c4	4235	38663.901	455.098	1213.444	163741620	163741620	CAF	0912-CAF-V2	2	7
660	r12c4	0	NaN	NaN	NaN	NaN	NaN	CAF	0912-CAF-V2	2	7
661	r13c4	3036	38833.409	453.558	1435.137	117898230	117898230	CAF	0912-CAF-V2	2	7
662	r14c4	5108	39409.082	452.958	1547.057	201301590	201301590	CAF	0912-CAF-V2	2	7
663	r15c4	3136	40054.597	348.469	1656.245	125611215	125611215	CAF	0912-CAF-V2	2	7
664	r16c4	0	NaN	NaN	NaN	NaN	NaN	CAF	0912-CAF-V2	2	7
665	r17c4	1891	38520.103	448.488	1877.267	72841515	72841515	CAF	0912-CAF-V2	2	7
666	r18c4	4228	38115.745	448.513	1987.717	161153370	161153370	CAF	0912-CAF-V2	2	7
667	r19c4	4224	39040.114	445.06	2099.382	164905440	164905440	CAF	0912-CAF-V2	2	7
668	r20c4	97	26007.371	442.077	2205.727	2522715	2522715	CAF	0912-CAF-V2	2	7
669	r21c4	4111	37053.652	442.227	2319.642	152327565	152327565	CAF	0912-CAF-V2	2	7
670	r22c4	2197	36571.898	440.896	2432.295	80348460	80348460	CAF	0912-CAF-V2	2	7
671	r23c4	0	NaN	NaN	NaN	NaN	NaN	CAF	0912-CAF-V2	2	7
672	r24c4	2775	37128.551	438.332	2654.771	103031730	103031730	CAF	0912-CAF-V2	2	7
673	r1c5	4481	37986.123	574.31	98.611	170215815	170215815	CAF	0912-CAF-V2	2	7
674	r2c5	4053	36884.212	573.833	212.536	149491710	149491710	CAF	0912-CAF-V2	2	7
675	r3c5	1387	37235.332	573.367	325.45	51645405	51645405	CAF	0912-CAF-V2	2	7
676	r4c5	0	NaN	NaN	NaN	NaN	NaN	CAF	0912-CAF-V2	2	7
677	r5c5	554	28416.85	572.899	549.359	15742935	15742935	CAF	0912-CAF-V2	2	7
678	r6c5	3672	39103.889	571.969	660.076	143589480	143589480	CAF	0912-CAF-V2	2	7
679	r7c5	0	NaN	NaN	NaN	NaN	NaN	CAF	0912-CAF-V2	2	7
680	r8c5	1012	37180.865	568.725	882.15	37627035	37627035	CAF	0912-CAF-V2	2	7
681	r9c5	0	NaN	NaN	NaN	NaN	NaN	CAF	0912-CAF-V2	2	7
682	r10c5	5875	38615.203	568.338	1103.201	226864320	226864320	CAF	0912-CAF-V2	2	7
683	r11c5	0	NaN	NaN	NaN	NaN	NaN	CAF	0912-CAF-V2	2	7
684	r12c5	4542	39528.425	565.647	1326.369	179538105	179538105	CAF	0912-CAF-V2	2	7
685	r13c5	0	NaN	NaN	NaN	NaN	NaN	CAF	0912-CAF-V2	2	7
686	r14c5	3412	40780.868	464.322	1546.58	139144320	139144320	CAF	0912-CAF-V2	2	7
687	r15c5	3171	39036.873	562.095	1658.361	123785925	123785925	CAF	0912-CAF-V2	2	7
688	r16c5	705	35675.043	559.513	1768.909	25150905	25150905	CAF	0912-CAF-V2	2	7
689	r17c5	0	NaN	NaN	NaN	NaN	NaN	CAF	0912-CAF-V2	2	7
690	r18c5	3765	38737.785	559.889	1988.026	145847760	145847760	CAF	0912-CAF-V2	2	7
691	r19c5	3877	36677.643	557.798	2100.012	142199220	142199220	CAF	0912-CAF-V2	2	7
692	r20c5	1928	38138.504	556.561	2210.369	73531035	73531035	CAF	0912-CAF-V2	2	7
693	r21c5	5041	36481.541	553.718	2321.619	183903450	183903450	CAF	0912-CAF-V2	2	7
694	r22c5	3435	37807.109	553.737	2432.741	129867420	129867420	CAF	0912-CAF-V2	2	7
695	r23c5	878	33325.421	552.027	2542.943	29259720	29259720	CAF	0912-CAF-V2	2	7
696	r24c5	78	25365.962	546.372	2650.051	1978545	1978545	CAF	0912-CAF-V2	2	7
697	r1c6	2997	37441.692	688.492	101.6	112212750	112212750	CAF	0912-CAF-V2	2	7
698	r2c6	1054	35367.581	683.809	215.101	37277430	37277430	CAF	0912-CAF-V2	2	7
699	r3c6	0	NaN	NaN	NaN	NaN	NaN	CAF	0912-CAF-V2	2	7
700	r4c6	5134	37839.636	684.771	438.572	194268690	194268690	CAF	0912-CAF-V2	2	7
701	r5c6	20	25372.5	678.65	542.8	507450	507450	CAF	0912-CAF-V2	2	7
702	r6c6	0	NaN	NaN	NaN	NaN	NaN	CAF	0912-CAF-V2	2	7
703	r7c6	3473	39313.981	681.708	773.309	136537455	136537455	CAF	0912-CAF-V2	2	7
704	r8c6	4844	39955.457	681.48	885.325	193544235	193544235	CAF	0912-CAF-V2	2	7
705	r9c6	0	NaN	NaN	NaN	NaN	NaN	CAF	0912-CAF-V2	2	7
706	r10c6	3650	39898.278	582.161	1102.918	145628715	145628715	CAF	0912-CAF-V2	2	7
707	r11c6	3436	38838.37	679.15	1216.219	133448640	133448640	CAF	0912-CAF-V2	2	7
708	r12c6	4334	37230.765	678.272	1327.376	161358135	161358135	CAF	0912-CAF-V2	2	7
709	r13c6	5086	39026.883	675.824	1439.023	198490725	198490725	CAF	0912-CAF-V2	2	7
710	r14c6	283	32663.428	683.952	1552.97	9243750	9243750	CAF	0912-CAF-V2	2	7
711	r15c6	1409	37700.546	675.055	1660.291	53120070	53120070	CAF	0912-CAF-V2	2	7
712	r16c6	4947	40221.804	672.796	1771.612	198977265	198977265	CAF	0912-CAF-V2	2	7
713	r17c6	578	29496.176	672.55	1880.022	17048790	17048790	CAF	0912-CAF-V2	2	7
714	r18c6	5142	38001.596	672.25	1988.972	195404205	195404205	CAF	0912-CAF-V2	2	7
715	r19c6	3801	37796.957	670.107	2101.538	143666235	143666235	CAF	0912-CAF-V2	2	7
716	r20c6	1641	36802.669	668.52	2211.659	60393180	60393180	CAF	0912-CAF-V2	2	7
717	r21c6	2284	33209.507	690.408	2333.966	75850515	75850515	CAF	0912-CAF-V2	2	7
718	r22c6	2865	37607.738	664.009	2433.901	107746170	107746170	CAF	0912-CAF-V2	2	7
719	r23c6	3723	37371.233	663.321	2544.62	139133100	139133100	CAF	0912-CAF-V2	2	7
720	r24c6	4736	36651.512	661.035	2655.393	173581560	173581560	CAF	0912-CAF-V2	2	7
721	r1c7	577	26506.742	801.018	103.838	15294390	15294390	CAF	0912-CAF-V2	2	7
722	r2c7	3645	37951.346	799.046	216.089	138332655	138332655	CAF	0912-CAF-V2	2	7
723	r3c7	5120	38648.338	798.497	328.705	197879490	197879490	CAF	0912-CAF-V2	2	7
724	r4c7	0	NaN	NaN	NaN	NaN	NaN	CAF	0912-CAF-V2	2	7
725	r5c7	4418	38746.494	795.452	552.645	171182010	171182010	CAF	0912-CAF-V2	2	7
726	r6c7	1567	38834.531	795.256	664.298	60853710	60853710	CAF	0912-CAF-V2	2	7
727	r7c7	3885	39312.861	794.42	776.163	152730465	152730465	CAF	0912-CAF-V2	2	7
728	r8c7	3178	41485.242	693.027	885.357	131840100	131840100	CAF	0912-CAF-V2	2	7
729	r9c7	0	NaN	NaN	NaN	NaN	NaN	CAF	0912-CAF-V2	2	7
730	r10c7	4999	40308.619	791.023	1105.244	201502785	201502785	CAF	0912-CAF-V2	2	7
731	r11c7	1529	38171.949	790.682	1218.569	58364910	58364910	CAF	0912-CAF-V2	2	7
732	r12c7	3345	39035.126	789.893	1329.1	130572495	130572495	CAF	0912-CAF-V2	2	7
733	r13c7	4461	38312.993	788.943	1440.2	170914260	170914260	CAF	0912-CAF-V2	2	7
734	r14c7	2870	39819.449	787.136	1552.249	114281820	114281820	CAF	0912-CAF-V2	2	7
735	r15c7	287	24282.753	785.793	1663.413	6969150	6969150	CAF	0912-CAF-V2	2	7
736	r16c7	3324	41604.355	683.973	1771.343	138292875	138292875	CAF	0912-CAF-V2	2	7
737	r17c7	1672	39496.48	783.639	1880.487	66038115	66038115	CAF	0912-CAF-V2	2	7
738	r18c7	1423	37017.47	702.31	1989.977	52675860	52675860	CAF	0912-CAF-V2	2	7
739	r19c7	2665	38356.402	781.867	2102.03	102219810	102219810	CAF	0912-CAF-V2	2	7
740	r20c7	4943	38500.976	780.046	2213.375	190310325	190310325	CAF	0912-CAF-V2	2	7
741	r21c7	1920	32887.031	696.571	2336.47	63143100	63143100	CAF	0912-CAF-V2	2	7
742	r22c7	1034	34514.028	776.469	2434.357	35687505	35687505	CAF	0912-CAF-V2	2	7
743	r23c7	1739	36966.935	775.052	2545.908	64285500	64285500	CAF	0912-CAF-V2	2	7
744	r24c7	802	34576.983	771.335	2654.041	27730740	27730740	CAF	0912-CAF-V2	2	7
745	r1c8	3374	38367.373	911.981	104.41	129451515	129451515	CAF	0912-CAF-V2	2	7
746	r2c8	2189	38548.801	911.548	217.953	84383325	84383325	CAF	0912-CAF-V2	2	7
747	r3c8	70	26214	901.943	332.186	1834980	1834980	CAF	0912-CAF-V2	2	7
748	r4c8	2918	39338.251	909.425	441.977	114789015	114789015	CAF	0912-CAF-V2	2	7
749	r5c8	1920	38083.719	908.162	554.529	73120740	73120740	CAF	0912-CAF-V2	2	7
750	r6c8	1623	39212.495	906.917	665.555	63641880	63641880	CAF	0912-CAF-V2	2	7
751	r7c8	3081	38312.157	906.45	776.873	118039755	118039755	CAF	0912-CAF-V2	2	7
752	r8c8	4360	39525.819	905.631	889.307	172332570	172332570	CAF	0912-CAF-V2	2	7
753	r9c8	0	NaN	NaN	NaN	NaN	NaN	CAF	0912-CAF-V2	2	7
754	r10c8	3407	38133.166	903.324	1107.149	129919695	129919695	CAF	0912-CAF-V2	2	7
755	r11c8	3938	40538.136	902.658	1219.432	159639180	159639180	CAF	0912-CAF-V2	2	7
756	r12c8	721	34287.42	901.852	1331.893	24721230	24721230	CAF	0912-CAF-V2	2	7
757	r13c8	2691	39986.862	899.888	1441.358	107604645	107604645	CAF	0912-CAF-V2	2	7
758	r14c8	3979	39330.241	899.111	1552.719	156495030	156495030	CAF	0912-CAF-V2	2	7
759	r15c8	0	NaN	NaN	NaN	NaN	NaN	CAF	0912-CAF-V2	2	7
760	r16c8	828	35930.67	893.729	1772.634	29750595	29750595	CAF	0912-CAF-V2	2	7
761	r17c8	3670	40010.959	895.168	1882.212	146840220	146840220	CAF	0912-CAF-V2	2	7
762	r18c8	1384	37405.589	894.861	1993.308	51769335	51769335	CAF	0912-CAF-V2	2	7
763	r19c8	0	NaN	NaN	NaN	NaN	NaN	CAF	0912-CAF-V2	2	7
764	r20c8	5110	38785.151	891.707	2214.168	198192120	198192120	CAF	0912-CAF-V2	2	7
765	r21c8	938	35484.691	889.55	2323.56	33284640	33284640	CAF	0912-CAF-V2	2	7
766	r22c8	4650	37828.948	888.025	2435.451	175904610	175904610	CAF	0912-CAF-V2	2	7
767	r23c8	0	NaN	NaN	NaN	NaN	NaN	CAF	0912-CAF-V2	2	7
768	r24c8	6056	38118.5	882.808	2657.965	230845635	230845635	CAF	0912-CAF-V2	2	7
769	r1c9	4132	37964.946	1024.096	106.842	156871155	156871155	CAF	0912-CAF-V2	2	7
770	r2c9	4553	38832.585	1022.81	220.786	176804760	176804760	CAF	0912-CAF-V2	2	7
771	r3c9	1938	39220.263	1022.168	331.191	76008870	76008870	CAF	0912-CAF-V2	2	7
772	r4c9	1079	36027.317	1022.564	442.865	38873475	38873475	CAF	0912-CAF-V2	2	7
773	r5c9	3524	39267.757	1020.586	555.712	138379575	138379575	CAF	0912-CAF-V2	2	7
774	r6c9	950	36557.605	1019.148	667.663	34729725	34729725	CAF	0912-CAF-V2	2	7
775	r7c9	4103	39381.061	1017.89	779.602	161580495	161580495	CAF	0912-CAF-V2	2	7
776	r8c9	426	27118.592	1017.683	889.683	11552520	11552520	CAF	0912-CAF-V2	2	7
777	r9c9	0	NaN	NaN	NaN	NaN	NaN	CAF	0912-CAF-V2	2	7
778	r10c9	1940	38819.807	1015.562	1109.633	75310425	75310425	CAF	0912-CAF-V2	2	7
779	r11c9	4058	40858.252	1014.902	1221.465	165802785	165802785	CAF	0912-CAF-V2	2	7
780	r12c9	2371	39077.379	1012.971	1332.744	92652465	92652465	CAF	0912-CAF-V2	2	7
781	r13c9	1447	38807.757	1011.573	1443.213	56154825	56154825	CAF	0912-CAF-V2	2	7
782	r14c9	4800	40254.884	1011.408	1554.381	193223445	193223445	CAF	0912-CAF-V2	2	7
783	r15c9	1205	38560.444	1009.38	1664.606	46465335	46465335	CAF	0912-CAF-V2	2	7
784	r16c9	4052	39303.857	1007.535	1775.047	159259230	159259230	CAF	0912-CAF-V2	2	7
785	r17c9	1109	38359.45	1006.952	1884.37	42540630	42540630	CAF	0912-CAF-V2	2	7
786	r18c9	2754	40670	1005.917	1994.223	112005180	112005180	CAF	0912-CAF-V2	2	7
787	r19c9	717	34760.021	1003.536	2104.361	24922935	24922935	CAF	0912-CAF-V2	2	7
788	r20c9	4262	38789.796	1003.285	2215.631	165322110	165322110	CAF	0912-CAF-V2	2	7
789	r21c9	0	NaN	NaN	NaN	NaN	NaN	CAF	0912-CAF-V2	2	7
790	r22c9	5990	37994.447	999.907	2436.468	227586735	227586735	CAF	0912-CAF-V2	2	7
791	r23c9	3278	37735.488	996.304	2547.351	123696930	123696930	CAF	0912-CAF-V2	2	7
792	r24c9	1401	37466.435	994.931	2656.801	52490475	52490475	CAF	0912-CAF-V2	2	7
793	r1c10	4310	38366.022	1137.42	109.155	165357555	165357555	CAF	0912-CAF-V2	2	7
794	r2c10	4646	39104.793	1136.675	222.155	181680870	181680870	CAF	0912-CAF-V2	2	7
795	r3c10	477	32136.415	1133.297	333.326	15329070	15329070	CAF	0912-CAF-V2	2	7
796	r4c10	718	34891.316	1132.123	444.851	25051965	25051965	CAF	0912-CAF-V2	2	7
797	r5c10	559	29626.53	1131.913	554.004	16561230	16561230	CAF	0912-CAF-V2	2	7
798	r6c10	4117	39560.491	1131.031	669.325	162870540	162870540	CAF	0912-CAF-V2	2	7
799	r7c10	4848	39501.383	1130.136	782.181	191502705	191502705	CAF	0912-CAF-V2	2	7
800	r8c10	116	27555.388	1135.448	888.922	3196425	3196425	CAF	0912-CAF-V2	2	7
801	r9c10	4397	40324.912	1127.681	1001.333	177308640	177308640	CAF	0912-CAF-V2	2	7
802	r10c10	0	NaN	NaN	NaN	NaN	NaN	CAF	0912-CAF-V2	2	7
803	r11c10	0	NaN	NaN	NaN	NaN	NaN	CAF	0912-CAF-V2	2	7
804	r12c10	4124	38858.315	1124.3	1333.603	160251690	160251690	CAF	0912-CAF-V2	2	7
805	r13c10	0	NaN	NaN	NaN	NaN	NaN	CAF	0912-CAF-V2	2	7
806	r14c10	667	37103.456	1047.596	1553.044	24748005	24748005	CAF	0912-CAF-V2	2	7
807	r15c10	4037	39657.016	1120.259	1666.172	160095375	160095375	CAF	0912-CAF-V2	2	7
808	r16c10	1940	39204.936	1118.713	1776.843	76057575	76057575	CAF	0912-CAF-V2	2	7
809	r17c10	2113	39224.744	1118.834	1885.203	82881885	82881885	CAF	0912-CAF-V2	2	7
810	r18c10	0	NaN	NaN	NaN	NaN	NaN	CAF	0912-CAF-V2	2	7
811	r19c10	3308	38810.8	1113.589	2106.607	128386125	128386125	CAF	0912-CAF-V2	2	7
812	r20c10	502	32772.072	1113.321	2215.462	16451580	16451580	CAF	0912-CAF-V2	2	7
813	r21c10	0	NaN	NaN	NaN	NaN	NaN	CAF	0912-CAF-V2	2	7
814	r22c10	4205	38696.811	1110.725	2438.778	162720090	162720090	CAF	0912-CAF-V2	2	7
815	r23c10	0	NaN	NaN	NaN	NaN	NaN	CAF	0912-CAF-V2	2	7
816	r24c10	4476	37895.871	1106.635	2658.929	169621920	169621920	CAF	0912-CAF-V2	2	7
817	r1c11	399	32611.88	1239.756	119.605	13012140	13012140	CAF	0912-CAF-V2	2	7
818	r2c11	3153	40544.515	1147.291	222.056	127836855	127836855	CAF	0912-CAF-V2	2	7
819	r3c11	5827	39736.895	1245.967	335.133	231546885	231546885	CAF	0912-CAF-V2	2	7
820	r4c11	464	31030.862	1245.506	447.55	14398320	14398320	CAF	0912-CAF-V2	2	7
821	r5c11	5439	39782.25	1243.221	559.195	216375660	216375660	CAF	0912-CAF-V2	2	7
822	r6c11	2229	39204.448	1246.169	674.959	87386715	87386715	CAF	0912-CAF-V2	2	7
823	r7c11	3217	41062.768	1141.292	781.698	132098925	132098925	CAF	0912-CAF-V2	2	7
824	r8c11	4008	40055.168	1239.72	893.463	160541115	160541115	CAF	0912-CAF-V2	2	7
825	r9c11	1701	40377.099	1240.422	1001.96	68681445	68681445	CAF	0912-CAF-V2	2	7
826	r10c11	3790	40349.276	1236.741	1114.135	152923755	152923755	CAF	0912-CAF-V2	2	7
827	r11c11	0	NaN	NaN	NaN	NaN	NaN	CAF	0912-CAF-V2	2	7
828	r12c11	3625	40602.261	1235.275	1335.842	147183195	147183195	CAF	0912-CAF-V2	2	7
829	r13c11	0	NaN	NaN	NaN	NaN	NaN	CAF	0912-CAF-V2	2	7
830	r14c11	5819	40622.477	1232.345	1556.571	236382195	236382195	CAF	0912-CAF-V2	2	7
831	r15c11	2737	40369.658	1231.512	1667.594	110491755	110491755	CAF	0912-CAF-V2	2	7
832	r16c11	431	27444.153	1227.507	1777.352	11828430	11828430	CAF	0912-CAF-V2	2	7
833	r17c11	0	NaN	NaN	NaN	NaN	NaN	CAF	0912-CAF-V2	2	7
834	r18c11	4672	39804.125	1226.669	1997.081	185964870	185964870	CAF	0912-CAF-V2	2	7
835	r19c11	3467	40107.006	1226.114	2108.116	139050990	139050990	CAF	0912-CAF-V2	2	7
836	r20c11	0	NaN	NaN	NaN	NaN	NaN	CAF	0912-CAF-V2	2	7
837	r21c11	4994	39693.298	1222.055	2327.699	198228330	198228330	CAF	0912-CAF-V2	2	7
838	r22c11	0	NaN	NaN	NaN	NaN	NaN	CAF	0912-CAF-V2	2	7
839	r23c11	1243	36376.171	1219.359	2549.115	45215580	45215580	CAF	0912-CAF-V2	2	7
840	r24c11	3776	37339.874	1216.805	2659.878	140995365	140995365	CAF	0912-CAF-V2	2	7
841	r1c12	4094	39924.13	1358.859	113.793	163449390	163449390	CAF	0912-CAF-V2	2	7
842	r2c12	0	NaN	NaN	NaN	NaN	NaN	CAF	0912-CAF-V2	2	7
843	r3c12	2123	39913.566	1357.139	337.436	84736500	84736500	CAF	0912-CAF-V2	2	7
844	r4c12	2864	40102.4	1355.683	450.102	114853275	114853275	CAF	0912-CAF-V2	2	7
845	r5c12	5553	38944.557	1356.072	561.396	216259125	216259125	CAF	0912-CAF-V2	2	7
846	r6c12	2361	38995.127	1352.165	672.575	92067495	92067495	CAF	0912-CAF-V2	2	7
847	r7c12	3794	37986.733	1351.899	783.842	144121665	144121665	CAF	0912-CAF-V2	2	7
848	r8c12	131	28881.183	1348.34	888.645	3783435	3783435	CAF	0912-CAF-V2	2	7
849	r9c12	1694	39338.191	1350.292	1004.556	66638895	66638895	CAF	0912-CAF-V2	2	7
850	r10c12	2167	40905.083	1349.741	1115.274	88641315	88641315	CAF	0912-CAF-V2	2	7
851	r11c12	3032	39851.908	1347.956	1227.267	120830985	120830985	CAF	0912-CAF-V2	2	7
852	r12c12	1070	37117.037	1346.581	1337.488	39715230	39715230	CAF	0912-CAF-V2	2	7
853	r13c12	6147	40033.133	1344.83	1447.718	246083670	246083670	CAF	0912-CAF-V2	2	7
854	r14c12	1244	40747.524	1267.314	1556.149	50689920	50689920	CAF	0912-CAF-V2	2	7
855	r15c12	1317	40247.016	1341.698	1669.019	53005320	53005320	CAF	0912-CAF-V2	2	7
856	r16c12	3937	39893.283	1340.169	1779.376	157059855	157059855	CAF	0912-CAF-V2	2	7
857	r17c12	3846	39445.238	1338.254	1888.3	151706385	151706385	CAF	0912-CAF-V2	2	7
858	r18c12	724	34807.5	1337.698	1998.925	25200630	25200630	CAF	0912-CAF-V2	2	7
859	r19c12	3442	39703.174	1335.433	2108.563	136658325	136658325	CAF	0912-CAF-V2	2	7
860	r20c12	1596	39024.746	1333.641	2219.71	62283495	62283495	CAF	0912-CAF-V2	2	7
861	r21c12	1311	39471.899	1333.382	2329.993	51747660	51747660	CAF	0912-CAF-V2	2	7
862	r22c12	6480	38396.153	1331.091	2441.803	248807070	248807070	CAF	0912-CAF-V2	2	7
863	r23c12	0	NaN	NaN	NaN	NaN	NaN	CAF	0912-CAF-V2	2	7
864	r24c12	3581	37753.601	1328.067	2661.43	135195645	135195645	CAF	0912-CAF-V2	2	7
865	r1c13	3669	40217.024	1470.134	114.821	147556260	147556260	CAF	0912-CAF-V2	2	7
866	r2c13	2450	40273.867	1468.504	227.299	98670975	98670975	CAF	0912-CAF-V2	2	7
867	r3c13	0	NaN	NaN	NaN	NaN	NaN	CAF	0912-CAF-V2	2	7
868	r4c13	0	NaN	NaN	NaN	NaN	NaN	CAF	0912-CAF-V2	2	7
869	r5c13	1052	35821.44	1459.619	559.018	37684155	37684155	CAF	0912-CAF-V2	2	7
870	r6c13	4003	39999.136	1464.318	674.685	160116540	160116540	CAF	0912-CAF-V2	2	7
871	r7c13	936	36415.144	1462.439	786.176	34084575	34084575	CAF	0912-CAF-V2	2	7
872	r8c13	4677	38881.366	1466.05	897.812	181848150	181848150	CAF	0912-CAF-V2	2	7
873	r9c13	3504	41050.342	1461.367	1005.246	143840400	143840400	CAF	0912-CAF-V2	2	7
874	r10c13	2632	41624.39	1459.857	1117.036	109555395	109555395	CAF	0912-CAF-V2	2	7
875	r11c13	0	NaN	NaN	NaN	NaN	NaN	CAF	0912-CAF-V2	2	7
876	r12c13	0	NaN	NaN	NaN	NaN	NaN	CAF	0912-CAF-V2	2	7
877	r13c13	1845	40539.333	1454.331	1448.615	74795070	74795070	CAF	0912-CAF-V2	2	7
878	r14c13	3884	41590.671	1452.994	1560.189	161538165	161538165	CAF	0912-CAF-V2	2	7
879	r15c13	353	29741.813	1447.188	1671.214	10498860	10498860	CAF	0912-CAF-V2	2	7
880	r16c13	3648	40045.975	1450.534	1779.53	146087715	146087715	CAF	0912-CAF-V2	2	7
881	r17c13	3464	40121.129	1448.434	1889.01	138979590	138979590	CAF	0912-CAF-V2	2	7
882	r18c13	2366	40946.792	1448.044	1999.615	96880110	96880110	CAF	0912-CAF-V2	2	7
883	r19c13	0	NaN	NaN	NaN	NaN	NaN	CAF	0912-CAF-V2	2	7
884	r20c13	0	NaN	NaN	NaN	NaN	NaN	CAF	0912-CAF-V2	2	7
885	r21c13	1937	38499.471	1441.623	2330.562	74573475	74573475	CAF	0912-CAF-V2	2	7
886	r22c13	3069	38730.005	1441.921	2442.332	118862385	118862385	CAF	0912-CAF-V2	2	7
887	r23c13	0	NaN	NaN	NaN	NaN	NaN	CAF	0912-CAF-V2	2	7
888	r24c13	4570	37574.278	1433.955	2663.746	171714450	171714450	CAF	0912-CAF-V2	2	7
889	r1c14	2400	39523.088	1582.552	115.985	94855410	94855410	CAF	0912-CAF-V2	2	7
890	r2c14	2507	40090.231	1580.122	228.598	100506210	100506210	CAF	0912-CAF-V2	2	7
891	r3c14	0	NaN	NaN	NaN	NaN	NaN	CAF	0912-CAF-V2	2	7
892	r4c14	5390	39654.534	1576.653	451.916	213737940	213737940	CAF	0912-CAF-V2	2	7
893	r5c14	2687	40588.844	1576.167	564.703	109062225	109062225	CAF	0912-CAF-V2	2	7
894	r6c14	0	NaN	NaN	NaN	NaN	NaN	CAF	0912-CAF-V2	2	7
895	r7c14	3109	40277.615	1572.706	789.842	125223105	125223105	CAF	0912-CAF-V2	2	7
896	r8c14	2893	40196.832	1479.358	900.575	116289435	116289435	CAF	0912-CAF-V2	2	7
897	r9c14	2924	41621.86	1571.503	1008.342	121702320	121702320	CAF	0912-CAF-V2	2	7
898	r10c14	807	36619.833	1570.121	1118.246	29552205	29552205	CAF	0912-CAF-V2	2	7
899	r11c14	662	32285.234	1572.944	1227.331	21372825	21372825	CAF	0912-CAF-V2	2	7
900	r12c14	4163	41043.974	1567.446	1339.191	170866065	170866065	CAF	0912-CAF-V2	2	7
901	r13c14	5783	41372.615	1565.745	1450.356	239257830	239257830	CAF	0912-CAF-V2	2	7
902	r14c14	1093	39719.341	1563.609	1561.422	43413240	43413240	CAF	0912-CAF-V2	2	7
903	r15c14	1331	39282.261	1562.533	1672.236	52284690	52284690	CAF	0912-CAF-V2	2	7
904	r16c14	3797	40064.55	1560.795	1782.773	152125095	152125095	CAF	0912-CAF-V2	2	7
905	r17c14	3310	40531.21	1561.151	1890.605	134158305	134158305	CAF	0912-CAF-V2	2	7
906	r18c14	24	26753.75	1555	2010	642090	642090	CAF	0912-CAF-V2	2	7
907	r19c14	1972	40760.819	1557.355	2110.998	80380335	80380335	CAF	0912-CAF-V2	2	7
908	r20c14	2538	39570.213	1554.761	2222.141	100429200	100429200	CAF	0912-CAF-V2	2	7
909	r21c14	0	NaN	NaN	NaN	NaN	NaN	CAF	0912-CAF-V2	2	7
910	r22c14	3439	39624.657	1551.147	2443.082	136269195	136269195	CAF	0912-CAF-V2	2	7
911	r23c14	0	NaN	NaN	NaN	NaN	NaN	CAF	0912-CAF-V2	2	7
912	r24c14	832	33336.653	1547.983	2663.306	27736095	27736095	CAF	0912-CAF-V2	2	7
913	r1c15	1548	39278.072	1693.547	118.777	60802455	60802455	CAF	0912-CAF-V2	2	7
914	r2c15	2213	40965.352	1692.138	230.802	90656325	90656325	CAF	0912-CAF-V2	2	7
915	r3c15	4799	40031.652	1690.997	343.802	192111900	192111900	CAF	0912-CAF-V2	2	7
916	r4c15	3590	39963.472	1689.549	455.113	143468865	143468865	CAF	0912-CAF-V2	2	7
917	r5c15	3756	40739.101	1687.707	567.178	153016065	153016065	CAF	0912-CAF-V2	2	7
918	r6c15	668	35958.436	1690.211	674.701	24020235	24020235	CAF	0912-CAF-V2	2	7
919	r7c15	4940	40879.442	1685.372	788.857	201944445	201944445	CAF	0912-CAF-V2	2	7
920	r8c15	0	NaN	NaN	NaN	NaN	NaN	CAF	0912-CAF-V2	2	7
921	r9c15	1228	39359.707	1682.868	1008.524	48333720	48333720	CAF	0912-CAF-V2	2	7
922	r10c15	1062	39205.89	1680.998	1120.189	41636655	41636655	CAF	0912-CAF-V2	2	7
923	r11c15	3350	41428.67	1679.704	1230.353	138786045	138786045	CAF	0912-CAF-V2	2	7
924	r12c15	2531	41645.903	1678.088	1342.745	105405780	105405780	CAF	0912-CAF-V2	2	7
925	r13c15	3385	43538.557	1580.752	1449.948	147378015	147378015	CAF	0912-CAF-V2	2	7
926	r14c15	3862	40464.314	1674.352	1561.396	156273180	156273180	CAF	0912-CAF-V2	2	7
927	r15c15	4115	40190.045	1668.927	1679.441	165382035	165382035	CAF	0912-CAF-V2	2	7
928	r16c15	0	NaN	NaN	NaN	NaN	NaN	CAF	0912-CAF-V2	2	7
929	r17c15	453	28702.417	1671.078	1892.191	13002195	13002195	CAF	0912-CAF-V2	2	7
930	r18c15	6074	41188.419	1669.104	2001.825	250178460	250178460	CAF	0912-CAF-V2	2	7
931	r19c15	3059	39846.188	1667.91	2112.911	121889490	121889490	CAF	0912-CAF-V2	2	7
932	r20c15	982	37913.982	1665.432	2224.119	37231530	37231530	CAF	0912-CAF-V2	2	7
933	r21c15	923	35768.516	1662.996	2334.293	33014340	33014340	CAF	0912-CAF-V2	2	7
934	r22c15	66	25673.864	1670.515	2439.606	1694475	1694475	CAF	0912-CAF-V2	2	7
935	r23c15	4618	40536.22	1659.619	2552.69	187196265	187196265	CAF	0912-CAF-V2	2	7
936	r24c15	4855	38094.269	1658.335	2665.596	184947675	184947675	CAF	0912-CAF-V2	2	7
937	r1c16	1254	39983.349	1805.112	120.07	50139120	50139120	CAF	0912-CAF-V2	2	7
938	r2c16	3546	38384.835	1804.032	232.187	136112625	136112625	CAF	0912-CAF-V2	2	7
939	r3c16	3847	39596.92	1802.049	346.215	152329350	152329350	CAF	0912-CAF-V2	2	7
940	r4c16	47	29580	1798.138	446.351	1390260	1390260	CAF	0912-CAF-V2	2	7
941	r5c16	2727	40379.675	1798.273	568.171	110115375	110115375	CAF	0912-CAF-V2	2	7
942	r6c16	721	36389.313	1797.639	680.137	26236695	26236695	CAF	0912-CAF-V2	2	7
943	r7c16	215	34474.814	1798.821	795.114	7412085	7412085	CAF	0912-CAF-V2	2	7
944	r8c16	3588	43302.667	1793.286	903.952	155369970	155369970	CAF	0912-CAF-V2	2	7
945	r9c16	0	NaN	NaN	NaN	NaN	NaN	CAF	0912-CAF-V2	2	7
946	r10c16	4534	41909.368	1791.732	1121.313	190017075	190017075	CAF	0912-CAF-V2	2	7
947	r11c16	3780	41730.75	1790.015	1232.15	157742235	157742235	CAF	0912-CAF-V2	2	7
948	r12c16	3402	41344.255	1788.55	1343.638	140653155	140653155	CAF	0912-CAF-V2	2	7
949	r13c16	2811	42092.145	1786.86	1453.711	118321020	118321020	CAF	0912-CAF-V2	2	7
950	r14c16	1589	41262.177	1786.037	1564.756	65565600	65565600	CAF	0912-CAF-V2	2	7
951	r15c16	4597	39547.688	1784.111	1675.135	181800720	181800720	CAF	0912-CAF-V2	2	7
952	r16c16	2490	42027.687	1782.657	1786.012	104648940	104648940	CAF	0912-CAF-V2	2	7
953	r17c16	0	NaN	NaN	NaN	NaN	NaN	CAF	0912-CAF-V2	2	7
954	r18c16	91	26797.418	1775.665	2004.654	2438565	2438565	CAF	0912-CAF-V2	2	7
955	r19c16	3857	40924.955	1777.813	2114.052	157847550	157847550	CAF	0912-CAF-V2	2	7
956	r20c16	1465	39718.556	1776.134	2224.96	58187685	58187685	CAF	0912-CAF-V2	2	7
957	r21c16	4497	39251.855	1773.697	2335.563	176515590	176515590	CAF	0912-CAF-V2	2	7
958	r22c16	1728	40632.804	1771.83	2446.494	70213485	70213485	CAF	0912-CAF-V2	2	7
959	r23c16	7	25572.857	1774.5	2554.786	179010	179010	CAF	0912-CAF-V2	2	7
960	r24c16	3491	38581.478	1768.457	2666.887	134687940	134687940	CAF	0912-CAF-V2	2	7
961	r1c17	2192	39434.843	1916.846	122.135	86441175	86441175	CAF	0912-CAF-V2	2	7
962	r2c17	0	NaN	NaN	NaN	NaN	NaN	CAF	0912-CAF-V2	2	7
963	r3c17	4587	40468.116	1913.551	345.792	185627250	185627250	CAF	0912-CAF-V2	2	7
964	r4c17	3436	40290.297	1912.076	459.011	138437460	138437460	CAF	0912-CAF-V2	2	7
965	r5c17	2922	40717.88	1909.556	570.999	118977645	118977645	CAF	0912-CAF-V2	2	7
966	r6c17	3584	41609.611	1908.317	681.559	149128845	149128845	CAF	0912-CAF-V2	2	7
967	r7c17	1178	40051.885	1906.427	792.913	47181120	47181120	CAF	0912-CAF-V2	2	7
968	r8c17	1584	40172.159	1905.006	903.817	63632700	63632700	CAF	0912-CAF-V2	2	7
969	r9c17	3463	41532.306	1904.683	1012.455	143826375	143826375	CAF	0912-CAF-V2	2	7
970	r10c17	1404	41290.748	1903.286	1121.806	57972210	57972210	CAF	0912-CAF-V2	2	7
971	r11c17	0	NaN	NaN	NaN	NaN	NaN	CAF	0912-CAF-V2	2	7
972	r12c17	3783	40913.243	1899.215	1345.08	154774800	154774800	CAF	0912-CAF-V2	2	7
973	r13c17	0	NaN	NaN	NaN	NaN	NaN	CAF	0912-CAF-V2	2	7
974	r14c17	2711	40878.823	1896.898	1565.844	110822490	110822490	CAF	0912-CAF-V2	2	7
975	r15c17	2527	40751.361	1894.433	1677.36	102978690	102978690	CAF	0912-CAF-V2	2	7
976	r16c17	2882	41767.177	1893.197	1786.633	120373005	120373005	CAF	0912-CAF-V2	2	7
977	r17c17	606	30738.02	1892.673	1895.409	18627240	18627240	CAF	0912-CAF-V2	2	7
978	r18c17	2900	38844.062	1889.337	2005.001	112647780	112647780	CAF	0912-CAF-V2	2	7
979	r19c17	3784	41310.674	1888.476	2116.036	156319590	156319590	CAF	0912-CAF-V2	2	7
980	r20c17	1625	39041.991	1887.159	2226.477	63443235	63443235	CAF	0912-CAF-V2	2	7
981	r21c17	3445	39633.366	1885.37	2337.47	136536945	136536945	CAF	0912-CAF-V2	2	7
982	r22c17	1425	38760.716	1883.188	2447.254	55234020	55234020	CAF	0912-CAF-V2	2	7
983	r23c17	0	NaN	NaN	NaN	NaN	NaN	CAF	0912-CAF-V2	2	7
984	r24c17	5538	39063.302	1879.593	2668.663	216332565	216332565	CAF	0912-CAF-V2	2	7
985	r1c18	1562	39778.857	2027.778	123.887	62134575	62134575	CAF	0912-CAF-V2	2	7
986	r2c18	3896	39243.885	2026.355	234.861	152894175	152894175	CAF	0912-CAF-V2	2	7
987	r3c18	2055	40730.759	2024.506	348.112	83701710	83701710	CAF	0912-CAF-V2	2	7
988	r4c18	1143	38933.123	2022.711	460.203	44500560	44500560	CAF	0912-CAF-V2	2	7
989	r5c18	0	NaN	NaN	NaN	NaN	NaN	CAF	0912-CAF-V2	2	7
990	r6c18	2857	41104.804	2019.37	683.22	117436425	117436425	CAF	0912-CAF-V2	2	7
991	r7c18	4895	41679.607	2018.453	794.352	204021675	204021675	CAF	0912-CAF-V2	2	7
992	r8c18	11	26172.273	2006.045	904.864	287895	287895	CAF	0912-CAF-V2	2	7
993	r9c18	2127	41315.395	2015.637	1014.538	87877845	87877845	CAF	0912-CAF-V2	2	7
994	r10c18	0	NaN	NaN	NaN	NaN	NaN	CAF	0912-CAF-V2	2	7
995	r11c18	2676	40853.077	2011.799	1235.964	109322835	109322835	CAF	0912-CAF-V2	2	7
996	r12c18	4641	41788.022	2010.714	1346.357	193938210	193938210	CAF	0912-CAF-V2	2	7
997	r13c18	2180	41461.128	2008.406	1458.226	90385260	90385260	CAF	0912-CAF-V2	2	7
998	r14c18	4403	41864.421	2007.495	1568.108	184329045	184329045	CAF	0912-CAF-V2	2	7
999	r15c18	1164	40631.095	2005.742	1678.157	47294595	47294595	CAF	0912-CAF-V2	2	7
1000	r16c18	0	NaN	NaN	NaN	NaN	NaN	CAF	0912-CAF-V2	2	7
1001	r17c18	5115	42078.988	2002.187	1896.566	215234025	215234025	CAF	0912-CAF-V2	2	7
1002	r18c18	770	36427.578	2000.852	2007.316	28049235	28049235	CAF	0912-CAF-V2	2	7
1003	r19c18	3862	40908.352	1998.981	2117.891	157988055	157988055	CAF	0912-CAF-V2	2	7
1004	r20c18	0	NaN	NaN	NaN	NaN	NaN	CAF	0912-CAF-V2	2	7
1005	r21c18	43	27806.86	2001.174	2336.826	1195695	1195695	CAF	0912-CAF-V2	2	7
1006	r22c18	1214	38779.535	1993.563	2449.582	47078355	47078355	CAF	0912-CAF-V2	2	7
1007	r23c18	4927	38638.944	1991.582	2559.502	190374075	190374075	CAF	0912-CAF-V2	2	7
1008	r24c18	2626	38210.089	1989.51	2670.474	100339695	100339695	CAF	0912-CAF-V2	2	7
1009	r1c19	6521	42028.153	2140.064	123.643	274065585	274065585	CAF	0912-CAF-V2	2	7
1010	r2c19	1039	38341.79	2136.951	237.879	39837120	39837120	CAF	0912-CAF-V2	2	7
1011	r3c19	0	NaN	NaN	NaN	NaN	NaN	CAF	0912-CAF-V2	2	7
1012	r4c19	3275	39251.858	2132.851	462.43	128549835	128549835	CAF	0912-CAF-V2	2	7
1013	r5c19	3793	41339.177	2132.191	573.71	156799500	156799500	CAF	0912-CAF-V2	2	7
1014	r6c19	140	32683.714	2124.864	682.086	4575720	4575720	CAF	0912-CAF-V2	2	7
1015	r7c19	35	28545.429	2122.329	793.214	999090	999090	CAF	0912-CAF-V2	2	7
1016	r8c19	5061	42182.623	2125.871	906.694	213486255	213486255	CAF	0912-CAF-V2	2	7
1017	r9c19	2703	41188.302	2126.486	1016.34	111331980	111331980	CAF	0912-CAF-V2	2	7
1018	r10c19	3502	41076.189	2123.213	1128.418	143848815	143848815	CAF	0912-CAF-V2	2	7
1019	r11c19	1610	41888.739	2122.994	1237.792	67440870	67440870	CAF	0912-CAF-V2	2	7
1020	r12c19	1091	41082.346	2120.776	1348.278	44820840	44820840	CAF	0912-CAF-V2	2	7
1021	r13c19	5060	42483	2119.468	1459.865	214963980	214963980	CAF	0912-CAF-V2	2	7
1022	r14c19	682	34362.559	2117.317	1570.333	23435265	23435265	CAF	0912-CAF-V2	2	7
1023	r15c19	0	NaN	NaN	NaN	NaN	NaN	CAF	0912-CAF-V2	2	7
1024	r16c19	5790	40555.658	2113.874	1788.907	234817260	234817260	CAF	0912-CAF-V2	2	7
1025	r17c19	3480	40959.815	2114.071	1897.971	142540155	142540155	CAF	0912-CAF-V2	2	7
1026	r18c19	3865	41217.567	2111.164	2008.458	159305895	159305895	CAF	0912-CAF-V2	2	7
1027	r19c19	3363	40879.465	2109.652	2119.29	137477640	137477640	CAF	0912-CAF-V2	2	7
1028	r20c19	4144	40235.111	2106.993	2228.605	166734300	166734300	CAF	0912-CAF-V2	2	7
1029	r21c19	746	35978.244	2105.208	2340.796	26839770	26839770	CAF	0912-CAF-V2	2	7
1030	r22c19	4313	39833.743	2103.312	2450.757	171802935	171802935	CAF	0912-CAF-V2	2	7
1031	r23c19	4118	39726.498	2103.439	2562.76	163593720	163593720	CAF	0912-CAF-V2	2	7
1032	r24c19	894	36312.97	2099.919	2671.784	32463795	32463795	CAF	0912-CAF-V2	2	7
1033	r1c20	2697	44493.86	2162.707	122.87	119999940	119999940	CAF	0912-CAF-V2	2	7
1034	r2c20	3718	41161.101	2249.42	238.885	153036975	153036975	CAF	0912-CAF-V2	2	7
1035	r3c20	4546	40255.615	2246.245	350.913	183002025	183002025	CAF	0912-CAF-V2	2	7
1036	r4c20	1421	41039.926	2245.407	463.306	58317735	58317735	CAF	0912-CAF-V2	2	7
1037	r5c20	3681	41127.184	2243.347	575.249	151389165	151389165	CAF	0912-CAF-V2	2	7
1038	r6c20	31	28732.742	2243.887	682.5	890715	890715	CAF	0912-CAF-V2	2	7
1039	r7c20	672	37703.951	2239.415	797.424	25337055	25337055	CAF	0912-CAF-V2	2	7
1040	r8c20	3258	41507.081	2237.73	908.15	135230070	135230070	CAF	0912-CAF-V2	2	7
1041	r9c20	5408	43423.039	2236.291	1018.779	234831795	234831795	CAF	0912-CAF-V2	2	7
1042	r10c20	0	NaN	NaN	NaN	NaN	NaN	CAF	0912-CAF-V2	2	7
1043	r11c20	19	27915.789	2228.658	1245.658	530400	530400	CAF	0912-CAF-V2	2	7
1044	r12c20	3174	40920.992	2231.532	1349.032	129883230	129883230	CAF	0912-CAF-V2	2	7
1045	r13c20	3853	41395.243	2230.597	1461.16	159495870	159495870	CAF	0912-CAF-V2	2	7
1046	r14c20	0	NaN	NaN	NaN	NaN	NaN	CAF	0912-CAF-V2	2	7
1047	r15c20	0	NaN	NaN	NaN	NaN	NaN	CAF	0912-CAF-V2	2	7
1048	r16c20	536	32482.052	2222.918	1791.935	17410380	17410380	CAF	0912-CAF-V2	2	7
1049	r17c20	0	NaN	NaN	NaN	NaN	NaN	CAF	0912-CAF-V2	2	7
1050	r18c20	2908	39520.528	2223.355	2009.498	114925695	114925695	CAF	0912-CAF-V2	2	7
1051	r19c20	2066	41750.264	2219.633	2121.279	86256045	86256045	CAF	0912-CAF-V2	2	7
1052	r20c20	1529	39441.946	2218.776	2231.953	60306735	60306735	CAF	0912-CAF-V2	2	7
1053	r21c20	4854	40668.35	2215.282	2341.588	197404170	197404170	CAF	0912-CAF-V2	2	7
1054	r22c20	5248	39534.232	2215.006	2453.943	207475650	207475650	CAF	0912-CAF-V2	2	7
1055	r23c20	0	NaN	NaN	NaN	NaN	NaN	CAF	0912-CAF-V2	2	7
1056	r24c20	638	32603.229	2210.674	2673.484	20800860	20800860	CAF	0912-CAF-V2	2	7
1057	r1c21	888	39971.25	2361.7	129.776	35494470	35494470	CAF	0912-CAF-V2	2	7
1058	r2c21	0	NaN	NaN	NaN	NaN	NaN	CAF	0912-CAF-V2	2	7
1059	r3c21	5257	41079.738	2358.793	352.102	215956185	215956185	CAF	0912-CAF-V2	2	7
1060	r4c21	3730	40759.938	2357.457	465.979	152034570	152034570	CAF	0912-CAF-V2	2	7
1061	r5c21	163	30080.613	2353.402	573.482	4903140	4903140	CAF	0912-CAF-V2	2	7
1062	r6c21	2541	43203.985	2352.929	688.437	109781325	109781325	CAF	0912-CAF-V2	2	7
1063	r7c21	3208	42038.992	2350.519	799.128	134861085	134861085	CAF	0912-CAF-V2	2	7
1064	r8c21	3657	41869.717	2349.326	910.479	153117555	153117555	CAF	0912-CAF-V2	2	7
1065	r9c21	2526	42211.989	2348.802	1020.152	106627485	106627485	CAF	0912-CAF-V2	2	7
1066	r10c21	0	NaN	NaN	NaN	NaN	NaN	CAF	0912-CAF-V2	2	7
1067	r11c21	3623	42411.715	2344.578	1240.695	153657645	153657645	CAF	0912-CAF-V2	2	7
1068	r12c21	1184	39909.223	2342.414	1352.057	47252520	47252520	CAF	0912-CAF-V2	2	7
1069	r13c21	752	39507.367	2340.4	1462.028	29709540	29709540	CAF	0912-CAF-V2	2	7
1070	r14c21	0	NaN	NaN	NaN	NaN	NaN	CAF	0912-CAF-V2	2	7
1071	r15c21	6740	42356.37	2335.642	1682.053	285481935	285481935	CAF	0912-CAF-V2	2	7
1072	r16c21	2989	42346.465	2334.703	1793.957	126573585	126573585	CAF	0912-CAF-V2	2	7
1073	r17c21	0	NaN	NaN	NaN	NaN	NaN	CAF	0912-CAF-V2	2	7
1074	r18c21	4996	40265.909	2332.79	2011.782	201168480	201168480	CAF	0912-CAF-V2	2	7
1075	r19c21	497	35301.338	2331.031	2123.424	17544765	17544765	CAF	0912-CAF-V2	2	7
1076	r20c21	2885	41225.412	2328.746	2232.73	118935315	118935315	CAF	0912-CAF-V2	2	7
1077	r21c21	5149	40880.279	2327.023	2344.075	210492555	210492555	CAF	0912-CAF-V2	2	7
1078	r22c21	0	NaN	NaN	NaN	NaN	NaN	CAF	0912-CAF-V2	2	7
1079	r23c21	2110	38807.374	2322.761	2564.36	81883560	81883560	CAF	0912-CAF-V2	2	7
1080	r24c21	0	NaN	NaN	NaN	NaN	NaN	CAF	0912-CAF-V2	2	7
1081	r1c22	0	NaN	NaN	NaN	NaN	NaN	CAF	0912-CAF-V2	2	7
1082	r2c22	308	28011.088	2470.841	242.237	8627415	8627415	CAF	0912-CAF-V2	2	7
1083	r3c22	6079	41016.87	2470.47	354.254	249341550	249341550	CAF	0912-CAF-V2	2	7
1084	r4c22	0	NaN	NaN	NaN	NaN	NaN	CAF	0912-CAF-V2	2	7
1085	r5c22	3092	41877.235	2465.619	578.893	129484410	129484410	CAF	0912-CAF-V2	2	7
1086	r6c22	1816	43041.641	2464.476	689.978	78163620	78163620	CAF	0912-CAF-V2	2	7
1087	r7c22	0	NaN	NaN	NaN	NaN	NaN	CAF	0912-CAF-V2	2	7
1088	r8c22	4397	42345.89	2461.098	911.989	186194880	186194880	CAF	0912-CAF-V2	2	7
1089	r9c22	2886	41895.634	2459.885	1021.021	120910800	120910800	CAF	0912-CAF-V2	2	7
1090	r10c22	1183	41100.482	2457.611	1131.814	48621870	48621870	CAF	0912-CAF-V2	2	7
1091	r11c22	797	39465.169	2454.518	1242.387	31453740	31453740	CAF	0912-CAF-V2	2	7
1092	r12c22	5800	43012.345	2453.895	1353.671	249471600	249471600	CAF	0912-CAF-V2	2	7
1093	r13c22	662	35469.267	2451.412	1461.893	23480655	23480655	CAF	0912-CAF-V2	2	7
1094	r14c22	4345	41827.453	2450.201	1573.975	181740285	181740285	CAF	0912-CAF-V2	2	7
1095	r15c22	720	37956.75	2448.36	1685.953	27328860	27328860	CAF	0912-CAF-V2	2	7
1096	r16c22	5410	41756.462	2445.644	1794.918	225902460	225902460	CAF	0912-CAF-V2	2	7
1097	r17c22	484	30689.566	2444.514	1903.94	14853750	14853750	CAF	0912-CAF-V2	2	7
1098	r18c22	1201	40708.489	2444.015	2013.462	48890895	48890895	CAF	0912-CAF-V2	2	7
1099	r19c22	4061	42138.546	2441.269	2124.209	171124635	171124635	CAF	0912-CAF-V2	2	7
1100	r20c22	2842	40023.605	2438.407	2234.727	113747085	113747085	CAF	0912-CAF-V2	2	7
1101	r21c22	3544	40088.245	2437.936	2345.692	142072740	142072740	CAF	0912-CAF-V2	2	7
1102	r22c22	1685	40100.528	2435.702	2455.756	67569390	67569390	CAF	0912-CAF-V2	2	7
1103	r23c22	0	NaN	NaN	NaN	NaN	NaN	CAF	0912-CAF-V2	2	7
1104	r24c22	2824	39425.402	2430.794	2677.034	111337335	111337335	CAF	0912-CAF-V2	2	7
1105	r1c23	3538	38832.363	2584.876	132.863	137388900	137388900	CAF	0912-CAF-V2	2	7
1106	r2c23	3019	41307.297	2582.347	243.836	124706730	124706730	CAF	0912-CAF-V2	2	7
1107	r3c23	2758	41562.596	2582.053	356.527	114629640	114629640	CAF	0912-CAF-V2	2	7
1108	r4c23	735	35699.653	2579.91	466.356	26239245	26239245	CAF	0912-CAF-V2	2	7
1109	r5c23	2001	41384.933	2576.689	579.281	82811250	82811250	CAF	0912-CAF-V2	2	7
1110	r6c23	4425	41803.115	2576.086	691.621	184978785	184978785	CAF	0912-CAF-V2	2	7
1111	r7c23	0	NaN	NaN	NaN	NaN	NaN	CAF	0912-CAF-V2	2	7
1112	r8c23	0	NaN	NaN	NaN	NaN	NaN	CAF	0912-CAF-V2	2	7
1113	r9c23	4276	42063.848	2570.774	1022.676	179865015	179865015	CAF	0912-CAF-V2	2	7
1114	r10c23	4681	42105.833	2568.526	1133.377	197097405	197097405	CAF	0912-CAF-V2	2	7
1115	r11c23	1424	42435.653	2566.539	1244.461	60428370	60428370	CAF	0912-CAF-V2	2	7
1116	r12c23	752	36874.628	2562.04	1360.362	27729720	27729720	CAF	0912-CAF-V2	2	7
1117	r13c23	0	NaN	NaN	NaN	NaN	NaN	CAF	0912-CAF-V2	2	7
1118	r14c23	1288	40609.938	2560.569	1575.256	52305600	52305600	CAF	0912-CAF-V2	2	7
1119	r15c23	3875	40668.321	2558.781	1685.946	157589745	157589745	CAF	0912-CAF-V2	2	7
1120	r16c23	2999	42661.951	2556.542	1797.187	127943190	127943190	CAF	0912-CAF-V2	2	7
1121	r17c23	3197	42325.294	2555.682	1905.426	135313965	135313965	CAF	0912-CAF-V2	2	7
1122	r18c23	1034	39503.298	2553.496	2015.69	40846410	40846410	CAF	0912-CAF-V2	2	7
1123	r19c23	2036	39838.991	2552.485	2125.253	81112185	81112185	CAF	0912-CAF-V2	2	7
1124	r20c23	3597	40876.564	2550.964	2237.187	147033000	147033000	CAF	0912-CAF-V2	2	7
1125	r21c23	2	26775	2544.5	2352	53550	53550	CAF	0912-CAF-V2	2	7
1126	r22c23	4831	41316.704	2546.251	2457.108	199600995	199600995	CAF	0912-CAF-V2	2	7
1127	r23c23	0	NaN	NaN	NaN	NaN	NaN	CAF	0912-CAF-V2	2	7
1128	r24c23	5591	40053.198	2540.744	2678.44	223937430	223937430	CAF	0912-CAF-V2	2	7
1129	r1c24	4121	41193.855	2695.466	134.286	169759875	169759875	CAF	0912-CAF-V2	2	7
1130	r2c24	943	38228.097	2690.109	248.146	36049095	36049095	CAF	0912-CAF-V2	2	7
1131	r3c24	4087	40263.296	2692.054	358.787	164556090	164556090	CAF	0912-CAF-V2	2	7
1132	r4c24	997	39553.39	2689.566	469.505	39434730	39434730	CAF	0912-CAF-V2	2	7
1133	r5c24	0	NaN	NaN	NaN	NaN	NaN	CAF	0912-CAF-V2	2	7
1134	r6c24	3302	41925.336	2685.591	693.197	138437460	138437460	CAF	0912-CAF-V2	2	7
1135	r7c24	4609	41387.623	2684.705	803.986	190755555	190755555	CAF	0912-CAF-V2	2	7
1136	r8c24	4099	42660.586	2682.032	916.223	174865740	174865740	CAF	0912-CAF-V2	2	7
1137	r9c24	1766	40256.789	2680.907	1024.87	71093490	71093490	CAF	0912-CAF-V2	2	7
1138	r10c24	833	36763.469	2678.87	1135.883	30623970	30623970	CAF	0912-CAF-V2	2	7
1139	r11c24	5058	40737.435	2676.656	1246.034	206049945	206049945	CAF	0912-CAF-V2	2	7
1140	r12c24	4789	40864.269	2674.474	1356.888	195698985	195698985	CAF	0912-CAF-V2	2	7
1141	r13c24	0	NaN	NaN	NaN	NaN	NaN	CAF	0912-CAF-V2	2	7
1142	r14c24	4067	39630.963	2672.273	1576.284	161179125	161179125	CAF	0912-CAF-V2	2	7
1143	r15c24	4728	39708.322	2670.424	1688.188	187740945	187740945	CAF	0912-CAF-V2	2	7
1144	r16c24	524	32395.219	2666.609	1799.761	16975095	16975095	CAF	0912-CAF-V2	2	7
1145	r17c24	3716	41170.079	2665.373	1907.838	152988015	152988015	CAF	0912-CAF-V2	2	7
1146	r18c24	1324	39914.048	2663.208	2017.433	52846200	52846200	CAF	0912-CAF-V2	2	7
1147	r19c24	5037	40198.267	2662.524	2128.504	202478670	202478670	CAF	0912-CAF-V2	2	7
1148	r20c24	537	33430.168	2659.532	2239.42	17952000	17952000	CAF	0912-CAF-V2	2	7
1149	r21c24	0	NaN	NaN	NaN	NaN	NaN	CAF	0912-CAF-V2	2	7
1150	r22c24	2100	40196.136	2655.947	2459.389	84411885	84411885	CAF	0912-CAF-V2	2	7
1151	r23c24	4685	40152.458	2655.265	2569.582	188114265	188114265	CAF	0912-CAF-V2	2	7
1152	r24c24	3706	37595.642	2653.48	2680.85	139329450	139329450	CAF	0912-CAF-V2	2	7
1153	r1c1	6007	31731.305	101.598	97.286	190609950	190609950	COP	0912-COP-V1	1	7
1154	r2c1	6369	31234.717	98.782	214.206	198933915	198933915	COP	0912-COP-V1	1	7
1155	r3c1	0	NaN	NaN	NaN	NaN	NaN	COP	0912-COP-V1	1	7
1156	r4c1	0	NaN	NaN	NaN	NaN	NaN	COP	0912-COP-V1	1	7
1157	r5c1	5783	31837.96	101.079	549.39	184118925	184118925	COP	0912-COP-V1	1	7
1158	r6c1	8711	31881.118	100.268	662.733	277716420	277716420	COP	0912-COP-V1	1	7
1159	r7c1	1881	30632.265	102.802	772.546	57619290	57619290	COP	0912-COP-V1	1	7
1160	r8c1	2339	31004.141	109.149	888.312	72518685	72518685	COP	0912-COP-V1	1	7
1161	r9c1	6802	31753.873	99.375	997.654	215989845	215989845	COP	0912-COP-V1	1	7
1162	r10c1	2927	33590.827	101.17	1109.523	98320350	98320350	COP	0912-COP-V1	1	7
1163	r11c1	0	NaN	NaN	NaN	NaN	NaN	COP	0912-COP-V1	1	7
1164	r12c1	0	NaN	NaN	NaN	NaN	NaN	COP	0912-COP-V1	1	7
1165	r13c1	7637	31839.005	100.871	1437.015	243154485	243154485	COP	0912-COP-V1	1	7
1166	r14c1	2321	31282.82	104.154	1553.863	72607425	72607425	COP	0912-COP-V1	1	7
1167	r15c1	7322	32994.674	101.104	1665.149	241587000	241587000	COP	0912-COP-V1	1	7
1168	r16c1	2490	31687.693	95.803	1774.55	78902355	78902355	COP	0912-COP-V1	1	7
1169	r17c1	5967	31829.915	99.156	1883.795	189929100	189929100	COP	0912-COP-V1	1	7
1170	r18c1	3094	33636.758	100.189	1996.059	104072130	104072130	COP	0912-COP-V1	1	7
1171	r19c1	0	NaN	NaN	NaN	NaN	NaN	COP	0912-COP-V1	1	7
1172	r20c1	0	NaN	NaN	NaN	NaN	NaN	COP	0912-COP-V1	1	7
1173	r21c1	3932	30645.98	99.534	2326.112	120499995	120499995	COP	0912-COP-V1	1	7
1174	r22c1	3079	31999.891	101.101	2440.198	98527665	98527665	COP	0912-COP-V1	1	7
1175	r23c1	5773	31538.416	98.971	2549.089	182071275	182071275	COP	0912-COP-V1	1	7
1176	r24c1	8854	32379.182	90.886	2660.027	286685280	286685280	COP	0912-COP-V1	1	7
1177	r1c2	3585	33265.799	211.081	101.98	119257890	119257890	COP	0912-COP-V1	1	7
1178	r2c2	3276	31279.611	214.265	214.119	102472005	102472005	COP	0912-COP-V1	1	7
1179	r3c2	8181	31945.755	212.672	326.442	261348225	261348225	COP	0912-COP-V1	1	7
1180	r4c2	8081	30673.966	211.448	438.688	247876320	247876320	COP	0912-COP-V1	1	7
1181	r5c2	4319	33273.633	215.586	551.555	143708820	143708820	COP	0912-COP-V1	1	7
1182	r6c2	4366	30886.539	215.929	663.815	134850630	134850630	COP	0912-COP-V1	1	7
1183	r7c2	5519	33810.44	213.992	776.229	186599820	186599820	COP	0912-COP-V1	1	7
1184	r8c2	8476	33854.95	212.618	886.953	286954560	286954560	COP	0912-COP-V1	1	7
1185	r9c2	5276	32484.854	217.431	997.948	171390090	171390090	COP	0912-COP-V1	1	7
1186	r10c2	3367	33470.132	216.126	1107.439	112693935	112693935	COP	0912-COP-V1	1	7
1187	r11c2	6967	33765.521	215.732	1220.037	235244385	235244385	COP	0912-COP-V1	1	7
1188	r12c2	8476	34652.563	212.511	1329.372	293715120	293715120	COP	0912-COP-V1	1	7
1189	r13c2	3183	34272.224	217.874	1442.141	109088490	109088490	COP	0912-COP-V1	1	7
1190	r14c2	8216	33743.583	212.952	1552.463	277237275	277237275	COP	0912-COP-V1	1	7
1191	r15c2	4121	33439.899	217.068	1664.186	137805825	137805825	COP	0912-COP-V1	1	7
1192	r16c2	5400	33823.342	214.954	1774.719	182646045	182646045	COP	0912-COP-V1	1	7
1193	r17c2	3724	30846.988	216.641	1885.134	114874185	114874185	COP	0912-COP-V1	1	7
1194	r18c2	7350	34443.631	215.091	1995.07	253160685	253160685	COP	0912-COP-V1	1	7
1195	r19c2	5415	33963.74	214.837	2107.429	183913650	183913650	COP	0912-COP-V1	1	7
1196	r20c2	0	NaN	NaN	NaN	NaN	NaN	COP	0912-COP-V1	1	7
1197	r21c2	3529	32188.457	213.363	2328.648	113593065	113593065	COP	0912-COP-V1	1	7
1198	r22c2	8044	32255.82	209.506	2438.581	259465815	259465815	COP	0912-COP-V1	1	7
1199	r23c2	2130	32878.239	211.75	2550.037	70030650	70030650	COP	0912-COP-V1	1	7
1200	r24c2	6817	30359.439	209.904	2663.452	206960295	206960295	COP	0912-COP-V1	1	7
1201	r1c3	5538	32871.148	326.498	100.01	182040420	182040420	COP	0912-COP-V1	1	7
1202	r2c3	5660	32123.828	328.266	215.116	181820865	181820865	COP	0912-COP-V1	1	7
1203	r3c3	0	NaN	NaN	NaN	NaN	NaN	COP	0912-COP-V1	1	7
1204	r4c3	6097	32250.411	327.548	440.687	196630755	196630755	COP	0912-COP-V1	1	7
1205	r5c3	2967	34001.031	329.142	553.219	100881060	100881060	COP	0912-COP-V1	1	7
1206	r6c3	4947	34498.608	328.186	664.385	170664615	170664615	COP	0912-COP-V1	1	7
1207	r7c3	4662	31538.227	329.157	775.96	147031215	147031215	COP	0912-COP-V1	1	7
1208	r8c3	8106	34247.765	327.955	888.455	277612380	277612380	COP	0912-COP-V1	1	7
1209	r9c3	5066	34151.023	330.373	999.314	173009085	173009085	COP	0912-COP-V1	1	7
1210	r10c3	0	NaN	NaN	NaN	NaN	NaN	COP	0912-COP-V1	1	7
1211	r11c3	5590	33862.814	330.686	1221.066	189293130	189293130	COP	0912-COP-V1	1	7
1212	r12c3	4179	35219.594	239.088	1328.671	147182685	147182685	COP	0912-COP-V1	1	7
1213	r13c3	0	NaN	NaN	NaN	NaN	NaN	COP	0912-COP-V1	1	7
1214	r14c3	6350	33123.536	329.352	1553.587	210334455	210334455	COP	0912-COP-V1	1	7
1215	r15c3	5597	35044.937	328.615	1665.81	196146510	196146510	COP	0912-COP-V1	1	7
1216	r16c3	3362	34424.545	228.565	1772.896	115735320	115735320	COP	0912-COP-V1	1	7
1217	r17c3	8015	36377.126	326.265	1882.558	291562665	291562665	COP	0912-COP-V1	1	7
1218	r18c3	5051	33042.517	328.637	1994.907	166897755	166897755	COP	0912-COP-V1	1	7
1219	r19c3	1658	30433.281	328.171	2106.973	50458380	50458380	COP	0912-COP-V1	1	7
1220	r20c3	4875	32217.458	325.608	2217.974	157060110	157060110	COP	0912-COP-V1	1	7
1221	r21c3	4253	31239.569	325.31	2327.918	132861885	132861885	COP	0912-COP-V1	1	7
1222	r22c3	3645	33251.79	325.37	2439.883	121202775	121202775	COP	0912-COP-V1	1	7
1223	r23c3	6529	31367.5	324.956	2550.797	204798405	204798405	COP	0912-COP-V1	1	7
1224	r24c3	7260	31788.138	322.808	2663.616	230781885	230781885	COP	0912-COP-V1	1	7
1225	r1c4	5100	33504.25	440.526	103.633	170871675	170871675	COP	0912-COP-V1	1	7
1226	r2c4	7790	32541.208	440.66	216.617	253496010	253496010	COP	0912-COP-V1	1	7
1227	r3c4	2566	31558.088	440.936	329.1	80978055	80978055	COP	0912-COP-V1	1	7
1228	r4c4	6194	33792.276	442.808	440.945	209309355	209309355	COP	0912-COP-V1	1	7
1229	r5c4	4887	32552.339	440.055	552.392	159083280	159083280	COP	0912-COP-V1	1	7
1230	r6c4	6195	33374.828	442.202	665.911	206757060	206757060	COP	0912-COP-V1	1	7
1231	r7c4	5452	33587.27	442.16	777.486	183117795	183117795	COP	0912-COP-V1	1	7
1232	r8c4	3003	32537.083	442.343	889.14	97708860	97708860	COP	0912-COP-V1	1	7
1233	r9c4	5511	32671.881	442.669	998.183	180054735	180054735	COP	0912-COP-V1	1	7
1234	r10c4	6100	33590.063	441.372	1110.164	204899385	204899385	COP	0912-COP-V1	1	7
1235	r11c4	7147	34165.326	440.61	1221.319	244179585	244179585	COP	0912-COP-V1	1	7
1236	r12c4	3350	35243.284	441.333	1332.93	118065000	118065000	COP	0912-COP-V1	1	7
1237	r13c4	8137	35543.841	439.163	1442.282	289220235	289220235	COP	0912-COP-V1	1	7
1238	r14c4	7477	35288.119	441.259	1554.73	263849265	263849265	COP	0912-COP-V1	1	7
1239	r15c4	2916	33133.909	441.049	1665.125	96618480	96618480	COP	0912-COP-V1	1	7
1240	r16c4	3401	32668.567	440.427	1776.142	111105795	111105795	COP	0912-COP-V1	1	7
1241	r17c4	2940	33459.122	436.096	1885.624	98369820	98369820	COP	0912-COP-V1	1	7
1242	r18c4	7818	33973.026	439.565	1995.009	265601115	265601115	COP	0912-COP-V1	1	7
1243	r19c4	5204	32209.724	438.541	2106.424	167619405	167619405	COP	0912-COP-V1	1	7
1244	r20c4	2657	31736.607	438.68	2216.979	84324165	84324165	COP	0912-COP-V1	1	7
1245	r21c4	7002	32241.767	437.542	2328.19	225756855	225756855	COP	0912-COP-V1	1	7
1246	r22c4	2912	31756.957	437.42	2440.243	92476260	92476260	COP	0912-COP-V1	1	7
1247	r23c4	2876	30524.901	437.084	2550.645	87789615	87789615	COP	0912-COP-V1	1	7
1248	r24c4	5453	32955.512	437.469	2661.997	179706405	179706405	COP	0912-COP-V1	1	7
1249	r1c5	8602	33000	553.267	102.67	283866000	283866000	COP	0912-COP-V1	1	7
1250	r2c5	6004	31993.963	554.666	217.807	192091755	192091755	COP	0912-COP-V1	1	7
1251	r3c5	3546	33643.892	554.124	330.468	119301240	119301240	COP	0912-COP-V1	1	7
1252	r4c5	0	NaN	NaN	NaN	NaN	NaN	COP	0912-COP-V1	1	7
1253	r5c5	1537	30922.69	551.646	559.213	47528175	47528175	COP	0912-COP-V1	1	7
1254	r6c5	8121	34910.791	555.952	665.312	283510530	283510530	COP	0912-COP-V1	1	7
1255	r7c5	6466	34372.509	554.033	778.568	222252645	222252645	COP	0912-COP-V1	1	7
1256	r8c5	4845	35142	554.976	889.718	170262990	170262990	COP	0912-COP-V1	1	7
1257	r9c5	2998	33304.888	554.253	998.183	99848055	99848055	COP	0912-COP-V1	1	7
1258	r10c5	7789	32838.919	554.688	1110.035	255782340	255782340	COP	0912-COP-V1	1	7
1259	r11c5	3476	34205.653	554.509	1222.039	118898850	118898850	COP	0912-COP-V1	1	7
1260	r12c5	6251	33326.636	554.483	1334.46	208324800	208324800	COP	0912-COP-V1	1	7
1261	r13c5	4248	36043.782	463.725	1443.238	153113985	153113985	COP	0912-COP-V1	1	7
1262	r14c5	4174	35403.335	461.499	1553.579	147773520	147773520	COP	0912-COP-V1	1	7
1263	r15c5	5337	34180.416	552.984	1665.776	182420880	182420880	COP	0912-COP-V1	1	7
1264	r16c5	3070	34540.373	552.857	1776.273	106038945	106038945	COP	0912-COP-V1	1	7
1265	r17c5	2694	33676.375	553.184	1885.344	90724155	90724155	COP	0912-COP-V1	1	7
1266	r18c5	5742	33421.742	553.47	1995.499	191907645	191907645	COP	0912-COP-V1	1	7
1267	r19c5	7483	35100.82	550.289	2107.401	262659435	262659435	COP	0912-COP-V1	1	7
1268	r20c5	3442	31679.935	551.415	2217.863	109042335	109042335	COP	0912-COP-V1	1	7
1269	r21c5	8269	34767.364	543.317	2327.869	287491335	287491335	COP	0912-COP-V1	1	7
1270	r22c5	7413	33011.647	549.477	2440.727	244715340	244715340	COP	0912-COP-V1	1	7
1271	r23c5	2712	30646.543	547.726	2548.689	83113425	83113425	COP	0912-COP-V1	1	7
1272	r24c5	793	26314.842	534.062	2662.132	20867670	20867670	COP	0912-COP-V1	1	7
1273	r1c6	6813	32241.612	667.487	104.193	219662100	219662100	COP	0912-COP-V1	1	7
1274	r2c6	4829	33818.259	666.074	217.785	163308375	163308375	COP	0912-COP-V1	1	7
1275	r3c6	0	NaN	NaN	NaN	NaN	NaN	COP	0912-COP-V1	1	7
1276	r4c6	8221	33716.05	666.154	443.088	277179645	277179645	COP	0912-COP-V1	1	7
1277	r5c6	3749	33920.373	666.435	556.252	127167480	127167480	COP	0912-COP-V1	1	7
1278	r6c6	4266	35765.812	577.414	664.012	152576955	152576955	COP	0912-COP-V1	1	7
1279	r7c6	6200	33182.862	667.128	778.698	205733745	205733745	COP	0912-COP-V1	1	7
1280	r8c6	6626	35676.64	666.944	892.615	236393415	236393415	COP	0912-COP-V1	1	7
1281	r9c6	3573	37521.683	664.512	909.581	134064975	134064975	COP	0912-COP-V1	1	7
1282	r10c6	2283	33139.054	672.237	1107.417	75656460	75656460	COP	0912-COP-V1	1	7
1283	r11c6	5731	34557.951	667.147	1222.098	198051615	198051615	COP	0912-COP-V1	1	7
1284	r12c6	5989	33601.37	665.769	1333.991	201238605	201238605	COP	0912-COP-V1	1	7
1285	r13c6	6932	35349.173	664.512	1446.973	245040465	245040465	COP	0912-COP-V1	1	7
1286	r14c6	1295	34592.768	664.685	1553.769	44797635	44797635	COP	0912-COP-V1	1	7
1287	r15c6	4242	34098.525	665.461	1665.63	144645945	144645945	COP	0912-COP-V1	1	7
1288	r16c6	6690	36237.177	663.592	1776.88	242426715	242426715	COP	0912-COP-V1	1	7
1289	r17c6	3748	33636.051	665.639	1884.948	126067920	126067920	COP	0912-COP-V1	1	7
1290	r18c6	6422	34036.306	663.849	1995.81	218581155	218581155	COP	0912-COP-V1	1	7
1291	r19c6	4663	33870.267	664.261	2106.702	157937055	157937055	COP	0912-COP-V1	1	7
1292	r20c6	3210	31486.701	663.188	2218.019	101072310	101072310	COP	0912-COP-V1	1	7
1293	r21c6	4213	33676.584	655.853	2329.695	141879450	141879450	COP	0912-COP-V1	1	7
1294	r22c6	5632	32171.157	660.506	2440.665	181187955	181187955	COP	0912-COP-V1	1	7
1295	r23c6	4176	30007.32	660.651	2550.827	125310570	125310570	COP	0912-COP-V1	1	7
1296	r24c6	8463	32828.049	654.439	2663.291	277823775	277823775	COP	0912-COP-V1	1	7
1297	r1c7	3973	32472.353	778.901	105.993	129012660	129012660	COP	0912-COP-V1	1	7
1298	r2c7	8559	33216.469	779.124	219.603	284299755	284299755	COP	0912-COP-V1	1	7
1299	r3c7	6065	33496.573	778.98	332.228	203156715	203156715	COP	0912-COP-V1	1	7
1300	r4c7	4037	34596.179	688.333	443.062	139664775	139664775	COP	0912-COP-V1	1	7
1301	r5c7	7410	34851.342	778.87	556.874	258248445	258248445	COP	0912-COP-V1	1	7
1302	r6c7	3603	34289.467	778.242	668.77	123544950	123544950	COP	0912-COP-V1	1	7
1303	r7c7	6264	35666.497	778.854	780.336	223414935	223414935	COP	0912-COP-V1	1	7
1304	r8c7	4090	34416.583	778.416	892.813	140763825	140763825	COP	0912-COP-V1	1	7
1305	r9c7	0	NaN	NaN	NaN	NaN	NaN	COP	0912-COP-V1	1	7
1306	r10c7	7356	35504.867	778.239	1110.25	261173805	261173805	COP	0912-COP-V1	1	7
1307	r11c7	4609	33125.158	778.421	1223.419	152673855	152673855	COP	0912-COP-V1	1	7
1308	r12c7	6271	34594.16	778.148	1334.759	216939975	216939975	COP	0912-COP-V1	1	7
1309	r13c7	7153	32522.428	776.902	1446.024	232632930	232632930	COP	0912-COP-V1	1	7
1310	r14c7	5165	35847.322	774.801	1557.285	185151420	185151420	COP	0912-COP-V1	1	7
1311	r15c7	2808	35775.283	777.057	1668.247	100456995	100456995	COP	0912-COP-V1	1	7
1312	r16c7	3307	33095.098	778.73	1775.175	109445490	109445490	COP	0912-COP-V1	1	7
1313	r17c7	4070	34522.614	777.601	1886.547	140507040	140507040	COP	0912-COP-V1	1	7
1314	r18c7	4585	34194.582	775.663	1997.107	156782160	156782160	COP	0912-COP-V1	1	7
1315	r19c7	5296	33619.891	775.875	2107.505	178050945	178050945	COP	0912-COP-V1	1	7
1316	r20c7	5408	33746.383	774.385	2219.493	182500440	182500440	COP	0912-COP-V1	1	7
1317	r21c7	2751	31975.109	773.506	2329.243	87963525	87963525	COP	0912-COP-V1	1	7
1318	r22c7	4172	33399.56	772.297	2440.564	139342965	139342965	COP	0912-COP-V1	1	7
1319	r23c7	4461	33487.371	771.467	2552.322	149387160	149387160	COP	0912-COP-V1	1	7
1320	r24c7	2700	31790	750.386	2663.013	85833000	85833000	COP	0912-COP-V1	1	7
1321	r1c8	0	NaN	NaN	NaN	NaN	NaN	COP	0912-COP-V1	1	7
1322	r2c8	4201	33791.597	803.177	218.807	141958500	141958500	COP	0912-COP-V1	1	7
1323	r3c8	3552	35322.454	888.613	335.76	125465355	125465355	COP	0912-COP-V1	1	7
1324	r4c8	4262	34563.27	890.706	445.84	147308655	147308655	COP	0912-COP-V1	1	7
1325	r5c8	5577	34447.084	890.604	557.825	192111390	192111390	COP	0912-COP-V1	1	7
1326	r6c8	0	NaN	NaN	NaN	NaN	NaN	COP	0912-COP-V1	1	7
1327	r7c8	5966	33345.717	890.624	780.178	198940545	198940545	COP	0912-COP-V1	1	7
1328	r8c8	7312	35685.423	890.132	894.58	260931810	260931810	COP	0912-COP-V1	1	7
1329	r9c8	3716	37385.361	886.408	913.389	138924000	138924000	COP	0912-COP-V1	1	7
1330	r10c8	7081	34529.038	890.957	1111.738	244500120	244500120	COP	0912-COP-V1	1	7
1331	r11c8	6922	35484.344	890.456	1224.306	245622630	245622630	COP	0912-COP-V1	1	7
1332	r12c8	2494	32567.304	890.517	1334.498	81222855	81222855	COP	0912-COP-V1	1	7
1333	r13c8	5126	35950.523	888.68	1445.634	184282380	184282380	COP	0912-COP-V1	1	7
1334	r14c8	7851	35955.52	887.491	1558.041	282286785	282286785	COP	0912-COP-V1	1	7
1335	r15c8	3776	36290.836	884.202	1579.496	137034195	137034195	COP	0912-COP-V1	1	7
1336	r16c8	3093	35192.886	888.19	1777.571	108851595	108851595	COP	0912-COP-V1	1	7
1337	r17c8	6410	34625.459	887.844	1886.648	221949195	221949195	COP	0912-COP-V1	1	7
1338	r18c8	3983	32151.768	887.979	1998.038	128060490	128060490	COP	0912-COP-V1	1	7
1339	r19c8	2079	33445.722	886.58	2108.272	69533655	69533655	COP	0912-COP-V1	1	7
1340	r20c8	7096	34530.831	886.091	2219.09	245030775	245030775	COP	0912-COP-V1	1	7
1341	r21c8	5537	32939.074	885.547	2329.209	182383650	182383650	COP	0912-COP-V1	1	7
1342	r22c8	5902	33575.144	884.302	2440.479	198160500	198160500	COP	0912-COP-V1	1	7
1343	r23c8	2390	32236.268	883.953	2551.39	77044680	77044680	COP	0912-COP-V1	1	7
1344	r24c8	5574	30536.822	880.795	2664.884	170212245	170212245	COP	0912-COP-V1	1	7
1345	r1c9	8963	34036.568	1000.031	107.714	305069760	305069760	COP	0912-COP-V1	1	7
1346	r2c9	6458	35123.664	1002.504	222.206	226828620	226828620	COP	0912-COP-V1	1	7
1347	r3c9	4225	31499.109	1002.919	335.265	133083735	133083735	COP	0912-COP-V1	1	7
1348	r4c9	3537	34470.059	1004.096	448.456	121920600	121920600	COP	0912-COP-V1	1	7
1349	r5c9	5783	35405.094	1001.885	560.092	204747660	204747660	COP	0912-COP-V1	1	7
1350	r6c9	2242	34143.499	1002.027	670.487	76549725	76549725	COP	0912-COP-V1	1	7
1351	r7c9	5077	34040.868	1001.57	781.831	172825485	172825485	COP	0912-COP-V1	1	7
1352	r8c9	5976	35559.613	1001.918	894.843	212504250	212504250	COP	0912-COP-V1	1	7
1353	r9c9	0	NaN	NaN	NaN	NaN	NaN	COP	0912-COP-V1	1	7
1354	r10c9	3892	32759.245	1002.955	1113.226	127498980	127498980	COP	0912-COP-V1	1	7
1355	r11c9	7564	35733.24	1002.119	1224.013	270286230	270286230	COP	0912-COP-V1	1	7
1356	r12c9	6784	35818.667	1002.035	1336.932	242993835	242993835	COP	0912-COP-V1	1	7
1357	r13c9	3682	35378.653	1000.999	1446.819	130264200	130264200	COP	0912-COP-V1	1	7
1358	r14c9	7253	35440.219	997.616	1558.188	257047905	257047905	COP	0912-COP-V1	1	7
1359	r15c9	2080	35046.072	999.852	1667.209	72895830	72895830	COP	0912-COP-V1	1	7
1360	r16c9	7058	35195.672	998.882	1779.192	248411055	248411055	COP	0912-COP-V1	1	7
1361	r17c9	2391	32402.917	999.029	1887.864	77475375	77475375	COP	0912-COP-V1	1	7
1362	r18c9	7584	35669.436	998.717	1998.028	270517005	270517005	COP	0912-COP-V1	1	7
1363	r19c9	3392	35225.634	997.484	2109.187	119485350	119485350	COP	0912-COP-V1	1	7
1364	r20c9	7248	34432.846	996.159	2219.245	249569265	249569265	COP	0912-COP-V1	1	7
1365	r21c9	1678	33484.631	997.369	2328.901	56187210	56187210	COP	0912-COP-V1	1	7
1366	r22c9	7614	34196.324	994.309	2440.778	260370810	260370810	COP	0912-COP-V1	1	7
1367	r23c9	4856	33951.023	994.767	2551.04	164866170	164866170	COP	0912-COP-V1	1	7
1368	r24c9	5247	31406.504	992.547	2663.682	164789925	164789925	COP	0912-COP-V1	1	7
1369	r1c10	7477	33054.951	1115.019	110.279	247151865	247151865	COP	0912-COP-V1	1	7
1370	r2c10	4671	33704.274	1116.24	224.284	157432665	157432665	COP	0912-COP-V1	1	7
1371	r3c10	2969	34090.125	1113.785	338.412	101213580	101213580	COP	0912-COP-V1	1	7
1372	r4c10	6197	36056.926	1115.762	448.002	223444770	223444770	COP	0912-COP-V1	1	7
1373	r5c10	3806	35683.652	1114.063	560.081	135811980	135811980	COP	0912-COP-V1	1	7
1374	r6c10	5882	34773.988	1114.439	672.249	204540600	204540600	COP	0912-COP-V1	1	7
1375	r7c10	7179	34342.806	1114.622	784.147	246547005	246547005	COP	0912-COP-V1	1	7
1376	r8c10	3304	34848.791	1114.403	895.045	115140405	115140405	COP	0912-COP-V1	1	7
1377	r9c10	5179	36052.441	1114.232	1004.455	186715590	186715590	COP	0912-COP-V1	1	7
1378	r10c10	0	NaN	NaN	NaN	NaN	NaN	COP	0912-COP-V1	1	7
1379	r11c10	4288	36570.794	1022.856	1222.932	156815565	156815565	COP	0912-COP-V1	1	7
1380	r12c10	4989	34071.813	1113.181	1336.914	169984275	169984275	COP	0912-COP-V1	1	7
1381	r13c10	0	NaN	NaN	NaN	NaN	NaN	COP	0912-COP-V1	1	7
1382	r14c10	2841	33552.022	1109.435	1558.718	95321295	95321295	COP	0912-COP-V1	1	7
1383	r15c10	4540	36577.11	1111.16	1668.818	166060080	166060080	COP	0912-COP-V1	1	7
1384	r16c10	3386	34088.514	1109.219	1780.344	115423710	115423710	COP	0912-COP-V1	1	7
1385	r17c10	5509	34685.832	1110.752	1888.333	191084250	191084250	COP	0912-COP-V1	1	7
1386	r18c10	4292	37020.391	1016.693	1996.886	158891520	158891520	COP	0912-COP-V1	1	7
1387	r19c10	5619	32445.403	1109.511	2109.111	182310720	182310720	COP	0912-COP-V1	1	7
1388	r20c10	3013	33878.438	1104.214	2218.821	102075735	102075735	COP	0912-COP-V1	1	7
1389	r21c10	0	NaN	NaN	NaN	NaN	NaN	COP	0912-COP-V1	1	7
1390	r22c10	3234	33940.784	1102.197	2440.656	109764495	109764495	COP	0912-COP-V1	1	7
1391	r23c10	3426	34998.787	1004.759	2550.118	119905845	119905845	COP	0912-COP-V1	1	7
1392	r24c10	8356	33492.004	1100.623	2665.035	279859185	279859185	COP	0912-COP-V1	1	7
1393	r1c11	8024	34966.462	1227.963	110.356	280570890	280570890	COP	0912-COP-V1	1	7
1394	r2c11	2404	34130.01	1228.715	226.8	82048545	82048545	COP	0912-COP-V1	1	7
1395	r3c11	7519	33694.287	1227.467	336.727	253347345	253347345	COP	0912-COP-V1	1	7
1396	r4c11	3212	31402.551	1226.761	449.653	100864995	100864995	COP	0912-COP-V1	1	7
1397	r5c11	6870	35461.517	1226.328	561.527	243620625	243620625	COP	0912-COP-V1	1	7
1398	r6c11	3101	35773.679	1225.846	672.633	110934180	110934180	COP	0912-COP-V1	1	7
1399	r7c11	1642	34259.607	1225.043	784.493	56254275	56254275	COP	0912-COP-V1	1	7
1400	r8c11	7088	35600.562	1225.405	895.852	252336780	252336780	COP	0912-COP-V1	1	7
1401	r9c11	4823	36020.984	1225.334	1004.857	173729205	173729205	COP	0912-COP-V1	1	7
1402	r10c11	7161	37157.285	1224.537	1116.894	266083320	266083320	COP	0912-COP-V1	1	7
1403	r11c11	0	NaN	NaN	NaN	NaN	NaN	COP	0912-COP-V1	1	7
1404	r12c11	6196	36731.606	1223.58	1338.252	227589030	227589030	COP	0912-COP-V1	1	7
1405	r13c11	0	NaN	NaN	NaN	NaN	NaN	COP	0912-COP-V1	1	7
1406	r14c11	6867	36852.754	1222.407	1558.313	253067865	253067865	COP	0912-COP-V1	1	7
1407	r15c11	5467	33885.708	1220.512	1669.789	185253165	185253165	COP	0912-COP-V1	1	7
1408	r16c11	2471	32872.09	1221.215	1781.012	81226935	81226935	COP	0912-COP-V1	1	7
1409	r17c11	3586	35654.703	1123.29	1887.226	127857765	127857765	COP	0912-COP-V1	1	7
1410	r18c11	5574	34293.703	1219.431	1999.14	191153100	191153100	COP	0912-COP-V1	1	7
1411	r19c11	6092	36103.136	1219.93	2110.452	219940305	219940305	COP	0912-COP-V1	1	7
1412	r20c11	0	NaN	NaN	NaN	NaN	NaN	COP	0912-COP-V1	1	7
1413	r21c11	7073	35145.619	1217.798	2330.419	248584965	248584965	COP	0912-COP-V1	1	7
1414	r22c11	3703	32957.803	1217.15	2441.686	122042745	122042745	COP	0912-COP-V1	1	7
1415	r23c11	3200	33146.573	1217.005	2551.567	106069035	106069035	COP	0912-COP-V1	1	7
1416	r24c11	5638	31985.991	1213.982	2663.946	180337020	180337020	COP	0912-COP-V1	1	7
1417	r1c12	8741	34642.396	1335.864	110.612	302809185	302809185	COP	0912-COP-V1	1	7
1418	r2c12	1190	33590.357	1339.499	226.233	39972525	39972525	COP	0912-COP-V1	1	7
1419	r3c12	4105	34766.594	1338.726	338.285	142716870	142716870	COP	0912-COP-V1	1	7
1420	r4c12	8094	35693.195	1339.305	449.679	288900720	288900720	COP	0912-COP-V1	1	7
1421	r5c12	7306	35254.849	1338.444	562.153	257571930	257571930	COP	0912-COP-V1	1	7
1422	r6c12	5385	35511.295	1337.795	674.764	191228325	191228325	COP	0912-COP-V1	1	7
1423	r7c12	5117	34873.605	1337.388	785.578	178448235	178448235	COP	0912-COP-V1	1	7
1424	r8c12	2188	35330.436	1336.869	896.281	77302995	77302995	COP	0912-COP-V1	1	7
1425	r9c12	4071	34709.001	1337.203	1006.161	141300345	141300345	COP	0912-COP-V1	1	7
1426	r10c12	3801	35604.199	1335.841	1116.425	135331560	135331560	COP	0912-COP-V1	1	7
1427	r11c12	6239	36762.956	1335.09	1228.109	229364085	229364085	COP	0912-COP-V1	1	7
1428	r12c12	4559	36199.205	1335.142	1339.284	165032175	165032175	COP	0912-COP-V1	1	7
1429	r13c12	8169	35252.712	1332.811	1449.083	287979405	287979405	COP	0912-COP-V1	1	7
1430	r14c12	2512	34306.535	1332.964	1560.528	86178015	86178015	COP	0912-COP-V1	1	7
1431	r15c12	2283	35238.364	1332.915	1669.857	80449185	80449185	COP	0912-COP-V1	1	7
1432	r16c12	8110	36438.62	1330.893	1780.567	295517205	295517205	COP	0912-COP-V1	1	7
1433	r17c12	6567	33675.455	1331.94	1890.393	221146710	221146710	COP	0912-COP-V1	1	7
1434	r18c12	4424	35350.758	1331.838	2000.929	156391755	156391755	COP	0912-COP-V1	1	7
1435	r19c12	6969	35331.35	1331.643	2111.133	246224175	246224175	COP	0912-COP-V1	1	7
1436	r20c12	3809	36098.065	1328.922	2222.907	137497530	137497530	COP	0912-COP-V1	1	7
1437	r21c12	3044	34885.407	1329.557	2331.534	106191180	106191180	COP	0912-COP-V1	1	7
1438	r22c12	7691	34067.416	1328.277	2442.693	262012500	262012500	COP	0912-COP-V1	1	7
1439	r23c12	1642	32982.433	1328.703	2553.077	54157155	54157155	COP	0912-COP-V1	1	7
1440	r24c12	6740	32758.269	1326.422	2665.869	220790730	220790730	COP	0912-COP-V1	1	7
1441	r1c13	5226	34636.573	1444.735	115.201	181010730	181010730	COP	0912-COP-V1	1	7
1442	r2c13	4507	34421.379	1448.173	226.97	155137155	155137155	COP	0912-COP-V1	1	7
1443	r3c13	0	NaN	NaN	NaN	NaN	NaN	COP	0912-COP-V1	1	7
1444	r4c13	4188	37017.622	1361.129	449.256	155029800	155029800	COP	0912-COP-V1	1	7
1445	r5c13	3438	33853.216	1441.39	560.93	116387355	116387355	COP	0912-COP-V1	1	7
1446	r6c13	5736	36083.211	1448.347	674.992	206973300	206973300	COP	0912-COP-V1	1	7
1447	r7c13	2080	31360.341	1446.197	787.389	65229510	65229510	COP	0912-COP-V1	1	7
1448	r8c13	7202	35670.577	1446.795	897.082	256899495	256899495	COP	0912-COP-V1	1	7
1449	r9c13	4619	36312.298	1444.89	1006.429	167726505	167726505	COP	0912-COP-V1	1	7
1450	r10c13	4714	36230.448	1446.024	1117.807	170790330	170790330	COP	0912-COP-V1	1	7
1451	r11c13	3596	37924.513	1350.979	1227.012	136376550	136376550	COP	0912-COP-V1	1	7
1452	r12c13	0	NaN	NaN	NaN	NaN	NaN	COP	0912-COP-V1	1	7
1453	r13c13	1890	31989.548	1424.503	1450.225	60460245	60460245	COP	0912-COP-V1	1	7
1454	r14c13	5612	37050.019	1445.282	1561.346	207924705	207924705	COP	0912-COP-V1	1	7
1455	r15c13	3241	35693.627	1441.915	1672.504	115683045	115683045	COP	0912-COP-V1	1	7
1456	r16c13	5612	35965.587	1442.581	1780.87	201838875	201838875	COP	0912-COP-V1	1	7
1457	r17c13	5089	35390.583	1440.194	1891.042	180102675	180102675	COP	0912-COP-V1	1	7
1458	r18c13	4292	35295.755	1439.921	2001.832	151489380	151489380	COP	0912-COP-V1	1	7
1459	r19c13	4019	36417.096	1348.886	2110.142	146360310	146360310	COP	0912-COP-V1	1	7
1460	r20c13	0	NaN	NaN	NaN	NaN	NaN	COP	0912-COP-V1	1	7
1461	r21c13	5484	34875.249	1437.361	2330.695	191255865	191255865	COP	0912-COP-V1	1	7
1462	r22c13	3711	34828.973	1436.213	2442.739	129250320	129250320	COP	0912-COP-V1	1	7
1463	r23c13	3023	31630.966	1436.318	2553.556	95620410	95620410	COP	0912-COP-V1	1	7
1464	r24c13	4322	31720.301	1435.481	2663.385	137095140	137095140	COP	0912-COP-V1	1	7
1465	r1c14	5664	34538.273	1557.03	114.28	195624780	195624780	COP	0912-COP-V1	1	7
1466	r2c14	5797	34177.126	1560.667	227.409	198124800	198124800	COP	0912-COP-V1	1	7
1467	r3c14	4377	35610.164	1560.132	340.449	155865690	155865690	COP	0912-COP-V1	1	7
1468	r4c14	7533	35222.26	1557.784	451.884	265329285	265329285	COP	0912-COP-V1	1	7
1469	r5c14	3893	34627.664	1558.798	563.75	134805495	134805495	COP	0912-COP-V1	1	7
1470	r6c14	2592	36188.16	1557.429	673.078	93799710	93799710	COP	0912-COP-V1	1	7
1471	r7c14	6758	35949.982	1557.49	787.762	242949975	242949975	COP	0912-COP-V1	1	7
1472	r8c14	3823	37465.923	1465.742	895.434	143232225	143232225	COP	0912-COP-V1	1	7
1473	r9c14	3619	36458.94	1559.108	1005.887	131944905	131944905	COP	0912-COP-V1	1	7
1474	r10c14	6102	36238.083	1557.353	1118.196	221124780	221124780	COP	0912-COP-V1	1	7
1475	r11c14	3129	35335.959	1557.835	1230.898	110566215	110566215	COP	0912-COP-V1	1	7
1476	r12c14	6579	36413.023	1554.364	1340.49	239561280	239561280	COP	0912-COP-V1	1	7
1477	r13c14	5147	38018.384	1555.211	1450.448	195680625	195680625	COP	0912-COP-V1	1	7
1478	r14c14	3382	35038.598	1554.582	1561.587	118500540	118500540	COP	0912-COP-V1	1	7
1479	r15c14	3921	36324.265	1553.78	1671.752	142427445	142427445	COP	0912-COP-V1	1	7
1480	r16c14	5833	36453.022	1552.688	1781.805	212630475	212630475	COP	0912-COP-V1	1	7
1481	r17c14	7024	35997.185	1553.126	1892.637	252844230	252844230	COP	0912-COP-V1	1	7
1482	r18c14	2602	34773.199	1551.452	2001.329	90479865	90479865	COP	0912-COP-V1	1	7
1483	r19c14	2645	33777.425	1550.887	2110.144	89341290	89341290	COP	0912-COP-V1	1	7
1484	r20c14	7516	35643.103	1547.873	2222.32	267893565	267893565	COP	0912-COP-V1	1	7
1485	r21c14	3366	36262.121	1450.823	2329.761	122058300	122058300	COP	0912-COP-V1	1	7
1486	r22c14	5133	33885.143	1547.652	2443.014	173932440	173932440	COP	0912-COP-V1	1	7
1487	r23c14	781	30416.831	1549.12	2556.122	23755545	23755545	COP	0912-COP-V1	1	7
1488	r24c14	3258	32352.44	1543.996	2664.008	105404250	105404250	COP	0912-COP-V1	1	7
1489	r1c15	3956	34619.344	1673.642	115.074	136954125	136954125	COP	0912-COP-V1	1	7
1490	r2c15	3514	34044.169	1673.318	229.723	119631210	119631210	COP	0912-COP-V1	1	7
1491	r3c15	6801	35546.423	1671.286	340.672	241751220	241751220	COP	0912-COP-V1	1	7
1492	r4c15	6406	36048.625	1671.357	454.394	230927490	230927490	COP	0912-COP-V1	1	7
1493	r5c15	7959	36917.65	1669.864	566.085	293827575	293827575	COP	0912-COP-V1	1	7
1494	r6c15	3065	35737.189	1669.934	676.663	109534485	109534485	COP	0912-COP-V1	1	7
1495	r7c15	6158	37960.961	1668.647	790.235	233763600	233763600	COP	0912-COP-V1	1	7
1496	r8c15	3175	35867.617	1668.06	899.865	113879685	113879685	COP	0912-COP-V1	1	7
1497	r9c15	4974	36551.641	1674.257	1001.196	181807860	181807860	COP	0912-COP-V1	1	7
1498	r10c15	3026	33931.264	1669.134	1118.755	102676005	102676005	COP	0912-COP-V1	1	7
1499	r11c15	5642	37018.931	1667.897	1229.492	208860810	208860810	COP	0912-COP-V1	1	7
1500	r12c15	6232	37605.462	1666.66	1342.704	234357240	234357240	COP	0912-COP-V1	1	7
1501	r13c15	0	NaN	NaN	NaN	NaN	NaN	COP	0912-COP-V1	1	7
1502	r14c15	7283	36407.299	1664.728	1560.93	265154355	265154355	COP	0912-COP-V1	1	7
1503	r15c15	6666	36609.829	1664.396	1672.544	244041120	244041120	COP	0912-COP-V1	1	7
1504	r16c15	2784	34364.731	1664.231	1782.831	95671410	95671410	COP	0912-COP-V1	1	7
1505	r17c15	3191	36496.805	1663.711	1890.923	116461305	116461305	COP	0912-COP-V1	1	7
1506	r18c15	7917	37323.729	1663.592	2001.352	295491960	295491960	COP	0912-COP-V1	1	7
1507	r19c15	5522	35202.93	1663.026	2112.115	194390580	194390580	COP	0912-COP-V1	1	7
1508	r20c15	3490	34828.47	1660.735	2223.311	121551360	121551360	COP	0912-COP-V1	1	7
1509	r21c15	1646	32952.94	1659.45	2334.714	54240540	54240540	COP	0912-COP-V1	1	7
1510	r22c15	3763	35191.694	1658.396	2443.481	132426345	132426345	COP	0912-COP-V1	1	7
1511	r23c15	5494	36500.321	1657.743	2554.946	200532765	200532765	COP	0912-COP-V1	1	7
1512	r24c15	9078	34614.354	1651.358	2667.715	314229105	314229105	COP	0912-COP-V1	1	7
1513	r1c16	3640	33625.673	1785.617	115.002	122397450	122397450	COP	0912-COP-V1	1	7
1514	r2c16	6949	35441.184	1784.161	229.084	246280785	246280785	COP	0912-COP-V1	1	7
1515	r3c16	4966	36404.151	1782.252	341.307	180783015	180783015	COP	0912-COP-V1	1	7
1516	r4c16	3056	33842.155	1782.354	454.632	103421625	103421625	COP	0912-COP-V1	1	7
1517	r5c16	6420	36236.692	1782.16	566.133	232639560	232639560	COP	0912-COP-V1	1	7
1518	r6c16	4010	35631.703	1782.154	677.32	142883130	142883130	COP	0912-COP-V1	1	7
1519	r7c16	2760	38023.364	1780.597	788.779	104944485	104944485	COP	0912-COP-V1	1	7
1520	r8c16	5016	35963.541	1777.762	900.095	180393120	180393120	COP	0912-COP-V1	1	7
1521	r9c16	579	33519.948	1780.704	1005.389	19408050	19408050	COP	0912-COP-V1	1	7
1522	r10c16	7729	36727.885	1780.003	1119.552	283869825	283869825	COP	0912-COP-V1	1	7
1523	r11c16	6508	36360.618	1778.762	1230.152	236634900	236634900	COP	0912-COP-V1	1	7
1524	r12c16	2705	35370.621	1777.756	1341.92	95677530	95677530	COP	0912-COP-V1	1	7
1525	r13c16	5824	38389.278	1775.57	1451.717	223579155	223579155	COP	0912-COP-V1	1	7
1526	r14c16	4624	36720.441	1775.086	1562.966	169795320	169795320	COP	0912-COP-V1	1	7
1527	r15c16	6428	37342.267	1774.989	1673.438	240036090	240036090	COP	0912-COP-V1	1	7
1528	r16c16	4057	37029.118	1773.649	1784.634	150227130	150227130	COP	0912-COP-V1	1	7
1529	r17c16	0	NaN	NaN	NaN	NaN	NaN	COP	0912-COP-V1	1	7
1530	r18c16	4202	39018.762	1683.134	2000.512	163956840	163956840	COP	0912-COP-V1	1	7
1531	r19c16	5996	36357.446	1772.167	2112.184	217999245	217999245	COP	0912-COP-V1	1	7
1532	r20c16	4630	36117.803	1771.366	2223.907	167225430	167225430	COP	0912-COP-V1	1	7
1533	r21c16	4589	34453.84	1770.361	2334.07	158108670	158108670	COP	0912-COP-V1	1	7
1534	r22c16	3764	36463.442	1768.988	2444.29	137248395	137248395	COP	0912-COP-V1	1	7
1535	r23c16	2923	33209.846	1767.407	2554.985	97072380	97072380	COP	0912-COP-V1	1	7
1536	r24c16	6404	32150.069	1765.998	2666.132	205889040	205889040	COP	0912-COP-V1	1	7
1537	r1c17	6377	36012.262	1897.294	116.735	229650195	229650195	COP	0912-COP-V1	1	7
1538	r2c17	2027	33589.551	1896.384	232.223	68086020	68086020	COP	0912-COP-V1	1	7
1539	r3c17	4956	37056.45	1893.822	342.989	183651765	183651765	COP	0912-COP-V1	1	7
1540	r4c17	6861	33878.577	1894.33	456.035	232440915	232440915	COP	0912-COP-V1	1	7
1541	r5c17	3865	34954.001	1893.736	568.545	135097215	135097215	COP	0912-COP-V1	1	7
1542	r6c17	6042	37243.801	1892.964	678.065	225027045	225027045	COP	0912-COP-V1	1	7
1543	r7c17	4243	34794.729	1891.252	790.154	147634035	147634035	COP	0912-COP-V1	1	7
1544	r8c17	4145	34507.683	1891.215	901.075	143034345	143034345	COP	0912-COP-V1	1	7
1545	r9c17	6281	36478.235	1890.261	1009.875	229119795	229119795	COP	0912-COP-V1	1	7
1546	r10c17	2604	32156.734	1891.22	1121.484	83736135	83736135	COP	0912-COP-V1	1	7
1547	r11c17	3616	38412.337	1795.868	1229.462	138899010	138899010	COP	0912-COP-V1	1	7
1548	r12c17	7627	38987.651	1888.477	1341.466	297358815	297358815	COP	0912-COP-V1	1	7
1549	r13c17	3810	36224.055	1887.13	1453.16	138013650	138013650	COP	0912-COP-V1	1	7
1550	r14c17	6161	36553.201	1886.55	1563.869	225204270	225204270	COP	0912-COP-V1	1	7
1551	r15c17	5749	36976.819	1885.135	1674.402	212579730	212579730	COP	0912-COP-V1	1	7
1552	r16c17	3869	36875.61	1884.136	1784.12	142671735	142671735	COP	0912-COP-V1	1	7
1553	r17c17	3073	37037.733	1884	1892.839	113816955	113816955	COP	0912-COP-V1	1	7
1554	r18c17	5739	35968.019	1882.694	2001.311	206420460	206420460	COP	0912-COP-V1	1	7
1555	r19c17	6413	36625.404	1882.252	2114.054	234878715	234878715	COP	0912-COP-V1	1	7
1556	r20c17	3077	33196.906	1882.073	2223.26	102146880	102146880	COP	0912-COP-V1	1	7
1557	r21c17	6155	34040.574	1881.674	2334.551	209519730	209519730	COP	0912-COP-V1	1	7
1558	r22c17	2621	35142.133	1879.838	2444.189	92107530	92107530	COP	0912-COP-V1	1	7
1559	r23c17	3196	33932.234	1877.254	2556.385	108447420	108447420	COP	0912-COP-V1	1	7
1560	r24c17	6934	34364.063	1877.533	2667.576	238280415	238280415	COP	0912-COP-V1	1	7
1561	r1c18	5102	34765.367	2009.224	117.067	177372900	177372900	COP	0912-COP-V1	1	7
1562	r2c18	6805	34876.506	2009.567	232.471	237334620	237334620	COP	0912-COP-V1	1	7
1563	r3c18	5755	36471.558	2006.301	343.972	209893815	209893815	COP	0912-COP-V1	1	7
1564	r4c18	4017	33671.046	2004.938	456.287	135256590	135256590	COP	0912-COP-V1	1	7
1565	r5c18	0	NaN	NaN	NaN	NaN	NaN	COP	0912-COP-V1	1	7
1566	r6c18	4123	35985.367	2003.464	679.23	148367670	148367670	COP	0912-COP-V1	1	7
1567	r7c18	7661	37521.314	2003.555	790.052	287450790	287450790	COP	0912-COP-V1	1	7
1568	r8c18	3174	34679.839	2001.304	901.876	110073810	110073810	COP	0912-COP-V1	1	7
1569	r9c18	4757	38062.328	2002.456	1010.938	181062495	181062495	COP	0912-COP-V1	1	7
1570	r10c18	0	NaN	NaN	NaN	NaN	NaN	COP	0912-COP-V1	1	7
1571	r11c18	7462	35721.905	2000.672	1231.35	266556855	266556855	COP	0912-COP-V1	1	7
1572	r12c18	4440	35684.608	1998.616	1342.17	158439660	158439660	COP	0912-COP-V1	1	7
1573	r13c18	5750	36629.264	1998.315	1454.041	210618270	210618270	COP	0912-COP-V1	1	7
1574	r14c18	7356	37343.252	1997.807	1565.462	274696965	274696965	COP	0912-COP-V1	1	7
1575	r15c18	3291	37695.912	1996.193	1674.483	124057245	124057245	COP	0912-COP-V1	1	7
1576	r16c18	1523	33743.716	1995.506	1784.847	51391680	51391680	COP	0912-COP-V1	1	7
1577	r17c18	5926	37597.009	1995.205	1893.171	222799875	222799875	COP	0912-COP-V1	1	7
1578	r18c18	4153	38550.314	1993.384	2003.941	160099455	160099455	COP	0912-COP-V1	1	7
1579	r19c18	5728	34537.675	1992.988	2114.944	197831805	197831805	COP	0912-COP-V1	1	7
1580	r20c18	0	NaN	NaN	NaN	NaN	NaN	COP	0912-COP-V1	1	7
1581	r21c18	2214	34471.877	1990.778	2334.888	76320735	76320735	COP	0912-COP-V1	1	7
1582	r22c18	3142	34187.611	1989.371	2445.42	107417475	107417475	COP	0912-COP-V1	1	7
1583	r23c18	8298	34386.833	1988.297	2556.486	285341940	285341940	COP	0912-COP-V1	1	7
1584	r24c18	6783	34993.271	1989.147	2668.973	237359355	237359355	COP	0912-COP-V1	1	7
1585	r1c19	0	NaN	NaN	NaN	NaN	NaN	COP	0912-COP-V1	1	7
1586	r2c19	3163	33033.666	2117.939	231.343	104485485	104485485	COP	0912-COP-V1	1	7
1587	r3c19	3381	34394.907	2117.534	344.799	116289180	116289180	COP	0912-COP-V1	1	7
1588	r4c19	5981	36594.653	2117.119	457.869	218872620	218872620	COP	0912-COP-V1	1	7
1589	r5c19	1478	36047.994	2114.99	568.794	53278935	53278935	COP	0912-COP-V1	1	7
1590	r6c19	2117	37719.162	2113.528	680.771	79851465	79851465	COP	0912-COP-V1	1	7
1591	r7c19	2764	36342.297	2116.754	790.513	100450110	100450110	COP	0912-COP-V1	1	7
1592	r8c19	5466	37138.982	2111.899	903.435	203001675	203001675	COP	0912-COP-V1	1	7
1593	r9c19	4559	37369.274	2112.106	1011.73	170366520	170366520	COP	0912-COP-V1	1	7
1594	r10c19	6052	36913.904	2114.25	1122.758	223402950	223402950	COP	0912-COP-V1	1	7
1595	r11c19	2673	34833.114	2112.723	1231.759	93108915	93108915	COP	0912-COP-V1	1	7
1596	r12c19	3308	37772.453	2109.499	1343.505	124951275	124951275	COP	0912-COP-V1	1	7
1597	r13c19	6895	37492.175	2109.701	1456.086	258508545	258508545	COP	0912-COP-V1	1	7
1598	r14c19	2978	35879.476	2107.801	1565.673	106849080	106849080	COP	0912-COP-V1	1	7
1599	r15c19	618	29771.044	2107.827	1675.455	18398505	18398505	COP	0912-COP-V1	1	7
1600	r16c19	7761	36447.652	2106.348	1785.035	282870225	282870225	COP	0912-COP-V1	1	7
1601	r17c19	4402	35428.433	2106.082	1894.255	155955960	155955960	COP	0912-COP-V1	1	7
1602	r18c19	6181	36729.159	2104.873	2004.759	227022930	227022930	COP	0912-COP-V1	1	7
1603	r19c19	6978	37188.925	2104.203	2115.938	259504320	259504320	COP	0912-COP-V1	1	7
1604	r20c19	7320	36038.85	2102.292	2225.7	263804385	263804385	COP	0912-COP-V1	1	7
1605	r21c19	1934	33663.296	2100.784	2334.681	65104815	65104815	COP	0912-COP-V1	1	7
1606	r22c19	7541	36896.177	2100.579	2446.823	278234070	278234070	COP	0912-COP-V1	1	7
1607	r23c19	6454	33533.567	2099.159	2558.717	216425640	216425640	COP	0912-COP-V1	1	7
1608	r24c19	3848	31488.193	2099.602	2669.21	121166565	121166565	COP	0912-COP-V1	1	7
1609	r1c20	5460	35202.003	2229.942	119.83	192202935	192202935	COP	0912-COP-V1	1	7
1610	r2c20	5648	36610.469	2229.339	233.032	206775930	206775930	COP	0912-COP-V1	1	7
1611	r3c20	7246	37003.47	2228.987	346.247	268127145	268127145	COP	0912-COP-V1	1	7
1612	r4c20	0	NaN	NaN	NaN	NaN	NaN	COP	0912-COP-V1	1	7
1613	r5c20	4993	36098.051	2226.375	569.5	180237570	180237570	COP	0912-COP-V1	1	7
1614	r6c20	1438	37564.444	2225.54	683.15	54017670	54017670	COP	0912-COP-V1	1	7
1615	r7c20	2656	35115.881	2224.592	791.73	93267780	93267780	COP	0912-COP-V1	1	7
1616	r8c20	6470	37087.602	2223.013	903.302	239956785	239956785	COP	0912-COP-V1	1	7
1617	r9c20	6385	37281.479	2223.549	1012.875	238042245	238042245	COP	0912-COP-V1	1	7
1618	r10c20	2878	34678.494	2221.622	1123.1	99804705	99804705	COP	0912-COP-V1	1	7
1619	r11c20	4644	36200.281	2222.001	1233.701	168114105	168114105	COP	0912-COP-V1	1	7
1620	r12c20	5525	39037.246	2219.801	1344.713	215680785	215680785	COP	0912-COP-V1	1	7
1621	r13c20	5726	36883.884	2221.09	1456.147	211197120	211197120	COP	0912-COP-V1	1	7
1622	r14c20	0	NaN	NaN	NaN	NaN	NaN	COP	0912-COP-V1	1	7
1623	r15c20	0	NaN	NaN	NaN	NaN	NaN	COP	0912-COP-V1	1	7
1624	r16c20	3602	37022.715	2216.678	1786.257	133355820	133355820	COP	0912-COP-V1	1	7
1625	r17c20	2095	34815.229	2216.134	1895.754	72937905	72937905	COP	0912-COP-V1	1	7
1626	r18c20	7005	37642.55	2216.348	2006.303	263686065	263686065	COP	0912-COP-V1	1	7
1627	r19c20	3679	38873.534	2122.837	2114.683	143015730	143015730	COP	0912-COP-V1	1	7
1628	r20c20	4421	34358.265	2212.784	2226.376	151897890	151897890	COP	0912-COP-V1	1	7
1629	r21c20	2777	34549.975	2209.349	2339.134	95945280	95945280	COP	0912-COP-V1	1	7
1630	r22c20	8535	36638.376	2211.767	2449.658	312708540	312708540	COP	0912-COP-V1	1	7
1631	r23c20	0	NaN	NaN	NaN	NaN	NaN	COP	0912-COP-V1	1	7
1632	r24c20	2455	31402.705	2209.547	2668.976	77093640	77093640	COP	0912-COP-V1	1	7
1633	r1c21	1902	35964.653	2343.373	122.11	68404770	68404770	COP	0912-COP-V1	1	7
1634	r2c21	0	NaN	NaN	NaN	NaN	NaN	COP	0912-COP-V1	1	7
1635	r3c21	8470	37826.706	2340.643	344.936	320392200	320392200	COP	0912-COP-V1	1	7
1636	r4c21	6119	35672.079	2337.423	461.44	218277450	218277450	COP	0912-COP-V1	1	7
1637	r5c21	3374	37341.1	2335.763	477.751	125988870	125988870	COP	0912-COP-V1	1	7
1638	r6c21	4970	37643.593	2337.041	681.541	187088655	187088655	COP	0912-COP-V1	1	7
1639	r7c21	7991	39349.522	2336.465	791.682	314442030	314442030	COP	0912-COP-V1	1	7
1640	r8c21	7114	36720.358	2335.153	904.196	261228630	261228630	COP	0912-COP-V1	1	7
1641	r9c21	4051	35626.603	2335.907	1014.377	144323370	144323370	COP	0912-COP-V1	1	7
1642	r10c21	2502	37407.44	2334.719	1124.871	93593415	93593415	COP	0912-COP-V1	1	7
1643	r11c21	7439	39357	2332.799	1234.56	292776720	292776720	COP	0912-COP-V1	1	7
1644	r12c21	3063	36301.577	2331.465	1345.939	111191730	111191730	COP	0912-COP-V1	1	7
1645	r13c21	3480	36072.461	2330.194	1456.658	125532165	125532165	COP	0912-COP-V1	1	7
1646	r14c21	0	NaN	NaN	NaN	NaN	NaN	COP	0912-COP-V1	1	7
1647	r15c21	7596	38991.87	2326.858	1675.613	296182245	296182245	COP	0912-COP-V1	1	7
1648	r16c21	4573	36122.454	2326.843	1788.13	165187980	165187980	COP	0912-COP-V1	1	7
1649	r17c21	3217	36477.92	2327.217	1897.074	117349470	117349470	COP	0912-COP-V1	1	7
1650	r18c21	7326	37056.763	2326.751	2006.551	271477845	271477845	COP	0912-COP-V1	1	7
1651	r19c21	3273	36425.733	2323.583	2114.537	119221425	119221425	COP	0912-COP-V1	1	7
1652	r20c21	4925	37020.408	2323.233	2227.112	182325510	182325510	COP	0912-COP-V1	1	7
1653	r21c21	8527	37240.048	2321.992	2338.417	317545890	317545890	COP	0912-COP-V1	1	7
1654	r22c21	2552	35121.754	2321.123	2448.087	89630715	89630715	COP	0912-COP-V1	1	7
1655	r23c21	4260	32823.289	2319.939	2559.536	139827210	139827210	COP	0912-COP-V1	1	7
1656	r24c21	0	NaN	NaN	NaN	NaN	NaN	COP	0912-COP-V1	1	7
1657	r1c22	0	NaN	NaN	NaN	NaN	NaN	COP	0912-COP-V1	1	7
1658	r2c22	4070	36345.645	2452.37	236.06	147926775	147926775	COP	0912-COP-V1	1	7
1659	r3c22	4163	40645.395	2363.799	344.44	169206780	169206780	COP	0912-COP-V1	1	7
1660	r4c22	3210	35407.346	2450.145	458.877	113657580	113657580	COP	0912-COP-V1	1	7
1661	r5c22	6946	37253.239	2449.66	573.16	258760995	258760995	COP	0912-COP-V1	1	7
1662	r6c22	0	NaN	NaN	NaN	NaN	NaN	COP	0912-COP-V1	1	7
1663	r7c22	2830	36666.928	2449.103	792.908	103767405	103767405	COP	0912-COP-V1	1	7
1664	r8c22	6563	36966.685	2447.177	903.968	242612355	242612355	COP	0912-COP-V1	1	7
1665	r9c22	6435	37742.972	2445.729	1014.619	242876025	242876025	COP	0912-COP-V1	1	7
1666	r10c22	2530	34374.907	2446.513	1126.164	86968515	86968515	COP	0912-COP-V1	1	7
1667	r11c22	4199	37977.996	2443.377	1236.081	159469605	159469605	COP	0912-COP-V1	1	7
1668	r12c22	5383	36264.809	2442.254	1346.288	195213465	195213465	COP	0912-COP-V1	1	7
1669	r13c22	3125	36551.659	2441.977	1457.944	114223935	114223935	COP	0912-COP-V1	1	7
1670	r14c22	5627	38198.021	2439.83	1567.425	214940265	214940265	COP	0912-COP-V1	1	7
1671	r15c22	3616	42690.639	2348.333	1676.457	154369350	154369350	COP	0912-COP-V1	1	7
1672	r16c22	8162	38323.201	2436.133	1786.389	312793965	312793965	COP	0912-COP-V1	1	7
1673	r17c22	1454	37373.635	2437.499	1898.477	54341265	54341265	COP	0912-COP-V1	1	7
1674	r18c22	3944	36645.129	2436.434	2007.804	144528390	144528390	COP	0912-COP-V1	1	7
1675	r19c22	6614	37697.783	2434.738	2118.114	249333135	249333135	COP	0912-COP-V1	1	7
1676	r20c22	3695	34765.023	2434.092	2227.809	128456760	128456760	COP	0912-COP-V1	1	7
1677	r21c22	5507	35148.511	2433.564	2338.733	193562850	193562850	COP	0912-COP-V1	1	7
1678	r22c22	3519	35371.159	2432.013	2448.645	124471110	124471110	COP	0912-COP-V1	1	7
1679	r23c22	0	NaN	NaN	NaN	NaN	NaN	COP	0912-COP-V1	1	7
1680	r24c22	4327	34308.491	2428.97	2670.746	148452840	148452840	COP	0912-COP-V1	1	7
1681	r1c23	5119	36146.935	2566.139	124.056	185036160	185036160	COP	0912-COP-V1	1	7
1682	r2c23	8781	37050.388	2561.556	234.509	325339455	325339455	COP	0912-COP-V1	1	7
1683	r3c23	5724	37213.918	2563.371	349.555	213012465	213012465	COP	0912-COP-V1	1	7
1684	r4c23	4320	36935.747	2562.403	461.024	159562425	159562425	COP	0912-COP-V1	1	7
1685	r5c23	5563	36895.608	2563.248	573.444	205250265	205250265	COP	0912-COP-V1	1	7
1686	r6c23	0	NaN	NaN	NaN	NaN	NaN	COP	0912-COP-V1	1	7
1687	r7c23	0	NaN	NaN	NaN	NaN	NaN	COP	0912-COP-V1	1	7
1688	r8c23	3300	36783.441	2557.03	905.662	121385355	121385355	COP	0912-COP-V1	1	7
1689	r9c23	6929	37060.527	2557.236	1014.9	256792395	256792395	COP	0912-COP-V1	1	7
1690	r10c23	7268	37916.514	2556.927	1126.042	275577225	275577225	COP	0912-COP-V1	1	7
1691	r11c23	2351	36672.926	2554.562	1237.132	86218050	86218050	COP	0912-COP-V1	1	7
1692	r12c23	3639	35769.373	2555.898	1349.247	130164750	130164750	COP	0912-COP-V1	1	7
1693	r13c23	2837	38415.476	2552.71	1458.198	108984705	108984705	COP	0912-COP-V1	1	7
1694	r14c23	4737	37090.092	2550.457	1568.275	175695765	175695765	COP	0912-COP-V1	1	7
1695	r15c23	7338	37061.216	2549.207	1678.431	271955205	271955205	COP	0912-COP-V1	1	7
1696	r16c23	5589	37750.585	2548.737	1789.779	210988020	210988020	COP	0912-COP-V1	1	7
1697	r17c23	6840	37594.195	2548.114	1898.723	257144295	257144295	COP	0912-COP-V1	1	7
1698	r18c23	2193	34794.419	2547.229	2007.9	76304160	76304160	COP	0912-COP-V1	1	7
1699	r19c23	4577	36922.239	2546.025	2117.626	168993090	168993090	COP	0912-COP-V1	1	7
1700	r20c23	8586	37090.145	2545.822	2229.534	318455985	318455985	COP	0912-COP-V1	1	7
1701	r21c23	1746	34892.354	2543.85	2340.336	60922050	60922050	COP	0912-COP-V1	1	7
1702	r22c23	7843	36133.854	2542.836	2449.622	283397820	283397820	COP	0912-COP-V1	1	7
1703	r23c23	2593	32169.14	2540.883	2559.456	83414580	83414580	COP	0912-COP-V1	1	7
1704	r24c23	8473	35037.957	2538.261	2673.067	296876610	296876610	COP	0912-COP-V1	1	7
1705	r1c24	9109	36479.053	2673.154	122.862	332287695	332287695	COP	0912-COP-V1	1	7
1706	r2c24	3494	35744.665	2677.783	239.417	124891860	124891860	COP	0912-COP-V1	1	7
1707	r3c24	6527	34589.517	2675.122	351.502	225765780	225765780	COP	0912-COP-V1	1	7
1708	r4c24	0	NaN	NaN	NaN	NaN	NaN	COP	0912-COP-V1	1	7
1709	r5c24	0	NaN	NaN	NaN	NaN	NaN	COP	0912-COP-V1	1	7
1710	r6c24	4111	37731.006	2668.954	757.725	155112165	155112165	COP	0912-COP-V1	1	7
1711	r7c24	9594	39797.542	2662.222	788.542	381817620	381817620	COP	0912-COP-V1	1	7
1712	r8c24	7993	38383.897	2670.275	905.469	306802485	306802485	COP	0912-COP-V1	1	7
1713	r9c24	5017	36890.779	2667.713	1015.654	185081040	185081040	COP	0912-COP-V1	1	7
1714	r10c24	4513	34789.673	2668.506	1126.897	157005795	157005795	COP	0912-COP-V1	1	7
1715	r11c24	6243	37231.266	2666.069	1238.481	232434795	232434795	COP	0912-COP-V1	1	7
1716	r12c24	9466	39499.301	2659.421	1345.272	373900380	373900380	COP	0912-COP-V1	1	7
1717	r13c24	4928	38612.216	2663.758	1382.186	190281000	190281000	COP	0912-COP-V1	1	7
1718	r14c24	5587	33116.316	2663.972	1568.236	185020860	185020860	COP	0912-COP-V1	1	7
1719	r15c24	8707	38080.488	2662.802	1680.394	331566810	331566810	COP	0912-COP-V1	1	7
1720	r16c24	4188	35765.15	2661.139	1792.094	149784450	149784450	COP	0912-COP-V1	1	7
1721	r17c24	5423	37717.853	2659.308	1899.528	204543915	204543915	COP	0912-COP-V1	1	7
1722	r18c24	4350	35953.359	2658.137	2010.571	156397110	156397110	COP	0912-COP-V1	1	7
1723	r19c24	4157	36715.338	2656.982	2115.436	152625660	152625660	COP	0912-COP-V1	1	7
1724	r20c24	5710	36583.3	2655.879	2230.481	208890645	208890645	COP	0912-COP-V1	1	7
1725	r21c24	1500	32904.86	2656.049	2342.547	49357290	49357290	COP	0912-COP-V1	1	7
1726	r22c24	2718	34510.188	2652.964	2450.238	93798690	93798690	COP	0912-COP-V1	1	7
1727	r23c24	7181	35547.447	2653.49	2560.218	255266220	255266220	COP	0912-COP-V1	1	7
1728	r24c24	8023	32294.099	2652.378	2673.361	259095555	259095555	COP	0912-COP-V1	1	7
1729	r1c1	6901	30672.203	117.218	86.532	211668870	211668870	COP	0912-COP-V2	2	7
1730	r2c1	6293	31523.843	115.462	201.078	198379545	198379545	COP	0912-COP-V2	2	7
1731	r3c1	0	NaN	NaN	NaN	NaN	NaN	COP	0912-COP-V2	2	7
1732	r4c1	0	NaN	NaN	NaN	NaN	NaN	COP	0912-COP-V2	2	7
1733	r5c1	6120	31985.625	116.535	536.284	195752025	195752025	COP	0912-COP-V2	2	7
1734	r6c1	9315	32146.097	112.686	650.752	299440890	299440890	COP	0912-COP-V2	2	7
1735	r7c1	4116	33335.798	113.138	676.769	137210145	137210145	COP	0912-COP-V2	2	7
1736	r8c1	0	NaN	NaN	NaN	NaN	NaN	COP	0912-COP-V2	2	7
1737	r9c1	8026	31151.589	113.141	983.165	250022655	250022655	COP	0912-COP-V2	2	7
1738	r10c1	3041	32852.57	112.163	1095.725	99904665	99904665	COP	0912-COP-V2	2	7
1739	r11c1	0	NaN	NaN	NaN	NaN	NaN	COP	0912-COP-V2	2	7
1740	r12c1	0	NaN	NaN	NaN	NaN	NaN	COP	0912-COP-V2	2	7
1741	r13c1	7466	30601.674	111.551	1427.304	228472095	228472095	COP	0912-COP-V2	2	7
1742	r14c1	2616	30861.044	111.906	1539.54	80732490	80732490	COP	0912-COP-V2	2	7
1743	r15c1	7595	32638.959	108.951	1651.083	247892895	247892895	COP	0912-COP-V2	2	7
1744	r16c1	2423	31848.795	110.656	1761.803	77169630	77169630	COP	0912-COP-V2	2	7
1745	r17c1	7006	31701.057	108.268	1870.964	222097605	222097605	COP	0912-COP-V2	2	7
1746	r18c1	2945	32901.754	106.942	1983.15	96895665	96895665	COP	0912-COP-V2	2	7
1747	r19c1	0	NaN	NaN	NaN	NaN	NaN	COP	0912-COP-V2	2	7
1748	r20c1	0	NaN	NaN	NaN	NaN	NaN	COP	0912-COP-V2	2	7
1749	r21c1	3946	30366.713	103.179	2313.573	119827050	119827050	COP	0912-COP-V2	2	7
1750	r22c1	2056	30843.341	104.812	2427.042	63413910	63413910	COP	0912-COP-V2	2	7
1751	r23c1	7257	30974.401	101.344	2536.529	224781225	224781225	COP	0912-COP-V2	2	7
1752	r24c1	9343	31856.059	94.685	2648.798	297631155	297631155	COP	0912-COP-V2	2	7
1753	r1c2	3229	33214.204	232.432	90.141	107248665	107248665	COP	0912-COP-V2	2	7
1754	r2c2	3016	30652.674	231.378	202.154	92448465	92448465	COP	0912-COP-V2	2	7
1755	r3c2	7774	30988.568	227.857	314.782	240905130	240905130	COP	0912-COP-V2	2	7
1756	r4c2	8553	30624.776	227.289	428.016	261933705	261933705	COP	0912-COP-V2	2	7
1757	r5c2	0	NaN	NaN	NaN	NaN	NaN	COP	0912-COP-V2	2	7
1758	r6c2	4780	31001.865	229.546	651.307	148188915	148188915	COP	0912-COP-V2	2	7
1759	r7c2	1941	32256.383	229.085	762.986	62609640	62609640	COP	0912-COP-V2	2	7
1760	r8c2	9112	33431.362	224.264	873.955	304626570	304626570	COP	0912-COP-V2	2	7
1761	r9c2	5300	32023.574	228.255	985.708	169724940	169724940	COP	0912-COP-V2	2	7
1762	r10c2	3379	33214.901	227.484	1094.788	112233150	112233150	COP	0912-COP-V2	2	7
1763	r11c2	7494	33249.291	225.073	1207.628	249170190	249170190	COP	0912-COP-V2	2	7
1764	r12c2	8571	33479.914	224.031	1318.323	286956345	286956345	COP	0912-COP-V2	2	7
1765	r13c2	2932	33672.002	225.184	1429.589	98726310	98726310	COP	0912-COP-V2	2	7
1766	r14c2	7920	32933.669	224.694	1539.976	260834655	260834655	COP	0912-COP-V2	2	7
1767	r15c2	3929	32765.261	223.989	1652.212	128734710	128734710	COP	0912-COP-V2	2	7
1768	r16c2	7955	33391.473	222.005	1763.156	265629165	265629165	COP	0912-COP-V2	2	7
1769	r17c2	1947	31097.427	222.655	1872.226	60546690	60546690	COP	0912-COP-V2	2	7
1770	r18c2	6916	33958.582	220.694	1983.5	234857550	234857550	COP	0912-COP-V2	2	7
1771	r19c2	5582	33400.797	218.211	2094.702	186443250	186443250	COP	0912-COP-V2	2	7
1772	r20c2	0	NaN	NaN	NaN	NaN	NaN	COP	0912-COP-V2	2	7
1773	r21c2	3832	31993.184	215.736	2315.841	122597880	122597880	COP	0912-COP-V2	2	7
1774	r22c2	8785	31821.649	213.842	2425.949	279553185	279553185	COP	0912-COP-V2	2	7
1775	r23c2	1735	32231.853	214.916	2538.438	55922265	55922265	COP	0912-COP-V2	2	7
1776	r24c2	6701	29783.132	212.121	2650.236	199576770	199576770	COP	0912-COP-V2	2	7
1777	r1c3	5224	32336.284	344.617	89.563	168924750	168924750	COP	0912-COP-V2	2	7
1778	r2c3	5258	31287.549	344.357	204.387	164509935	164509935	COP	0912-COP-V2	2	7
1779	r3c3	7239	31887.928	344.628	316.776	230836710	230836710	COP	0912-COP-V2	2	7
1780	r4c3	6498	32144.088	344.056	430.179	208872285	208872285	COP	0912-COP-V2	2	7
1781	r5c3	3095	33502.221	343.343	541.607	103689375	103689375	COP	0912-COP-V2	2	7
1782	r6c3	5213	33998.989	342.688	653.554	177236730	177236730	COP	0912-COP-V2	2	7
1783	r7c3	4882	31954.498	342.146	764.707	156001860	156001860	COP	0912-COP-V2	2	7
1784	r8c3	8118	33083.847	341.669	876.703	268574670	268574670	COP	0912-COP-V2	2	7
1785	r9c3	4909	33766.852	341.167	987.284	165761475	165761475	COP	0912-COP-V2	2	7
1786	r10c3	4006	33494.498	340.652	1098.155	134178960	134178960	COP	0912-COP-V2	2	7
1787	r11c3	5343	33216.625	340.07	1209.56	177476430	177476430	COP	0912-COP-V2	2	7
1788	r12c3	3999	34103.875	249.041	1318.663	136381395	136381395	COP	0912-COP-V2	2	7
1789	r13c3	0	NaN	NaN	NaN	NaN	NaN	COP	0912-COP-V2	2	7
1790	r14c3	6343	32318.185	338.235	1542.481	204994245	204994245	COP	0912-COP-V2	2	7
1791	r15c3	5405	34205.054	336.794	1653.877	184878315	184878315	COP	0912-COP-V2	2	7
1792	r16c3	3915	34115.678	243.939	1761.849	133562880	133562880	COP	0912-COP-V2	2	7
1793	r17c3	8395	35365.447	334.096	1871.51	296892930	296892930	COP	0912-COP-V2	2	7
1794	r18c3	5123	32388.335	332.557	1982.943	165925440	165925440	COP	0912-COP-V2	2	7
1795	r19c3	1715	30573.385	332.531	2095.316	52433355	52433355	COP	0912-COP-V2	2	7
1796	r20c3	4602	31844.746	329.779	2206.104	146549520	146549520	COP	0912-COP-V2	2	7
1797	r21c3	3905	30846.772	329.866	2316.109	120456645	120456645	COP	0912-COP-V2	2	7
1798	r22c3	3118	32143.331	328.064	2427.335	100222905	100222905	COP	0912-COP-V2	2	7
1799	r23c3	6709	30931.625	326.811	2538.669	207520275	207520275	COP	0912-COP-V2	2	7
1800	r24c3	7538	31055.874	326.806	2653.004	234099180	234099180	COP	0912-COP-V2	2	7
1801	r1c4	4845	33351	457.883	92.65	161585595	161585595	COP	0912-COP-V2	2	7
1802	r2c4	7411	32190.765	458.032	206.118	238565760	238565760	COP	0912-COP-V2	2	7
1803	r3c4	2675	30706.194	456.683	319.266	82139070	82139070	COP	0912-COP-V2	2	7
1804	r4c4	0	NaN	NaN	NaN	NaN	NaN	COP	0912-COP-V2	2	7
1805	r5c4	4274	31666	456.552	543.111	135340485	135340485	COP	0912-COP-V2	2	7
1806	r6c4	6335	33007.184	456.495	656.129	209100510	209100510	COP	0912-COP-V2	2	7
1807	r7c4	1409	32577.381	455.055	767.266	45901530	45901530	COP	0912-COP-V2	2	7
1808	r8c4	3212	31750.358	455.548	878.951	101982150	101982150	COP	0912-COP-V2	2	7
1809	r9c4	5360	32451.367	454.713	988.008	173939325	173939325	COP	0912-COP-V2	2	7
1810	r10c4	5421	33007.894	454.494	1099.112	178935795	178935795	COP	0912-COP-V2	2	7
1811	r11c4	6833	33437.169	451.814	1211.014	228476175	228476175	COP	0912-COP-V2	2	7
1812	r12c4	3271	34528.216	451.26	1322.449	112941795	112941795	COP	0912-COP-V2	2	7
1813	r13c4	8148	34768.568	449.546	1432.453	283294290	283294290	COP	0912-COP-V2	2	7
1814	r14c4	7525	34443.74	450.341	1543.892	259189140	259189140	COP	0912-COP-V2	2	7
1815	r15c4	2950	32884.368	448.864	1654.726	97008885	97008885	COP	0912-COP-V2	2	7
1816	r16c4	0	NaN	NaN	NaN	NaN	NaN	COP	0912-COP-V2	2	7
1817	r17c4	3216	33556.208	445.7	1873.814	107916765	107916765	COP	0912-COP-V2	2	7
1818	r18c4	7311	33789.889	446.309	1983.825	247037880	247037880	COP	0912-COP-V2	2	7
1819	r19c4	5137	31917.938	443.643	2096.079	163962450	163962450	COP	0912-COP-V2	2	7
1820	r20c4	2689	31854.706	443.394	2207.085	85657305	85657305	COP	0912-COP-V2	2	7
1821	r21c4	7057	31632.213	440.896	2317.23	223228530	223228530	COP	0912-COP-V2	2	7
1822	r22c4	2900	31406.767	440.399	2428.797	91079625	91079625	COP	0912-COP-V2	2	7
1823	r23c4	2617	30230.508	439.709	2540.362	79113240	79113240	COP	0912-COP-V2	2	7
1824	r24c4	5250	33020.557	439.155	2652.229	173357925	173357925	COP	0912-COP-V2	2	7
1825	r1c5	7962	32726.345	570.909	93.308	260567160	260567160	COP	0912-COP-V2	2	7
1826	r2c5	5745	31804.825	571.21	208.761	182718720	182718720	COP	0912-COP-V2	2	7
1827	r3c5	3299	33111.738	570.198	320.839	109235625	109235625	COP	0912-COP-V2	2	7
1828	r4c5	2515	31437.191	569.277	433.942	79064535	79064535	COP	0912-COP-V2	2	7
1829	r5c5	2375	30630.385	569.082	545.631	72747165	72747165	COP	0912-COP-V2	2	7
1830	r6c5	8041	34242.4	569.142	657.323	275343135	275343135	COP	0912-COP-V2	2	7
1831	r7c5	3736	35927.493	565.946	679.371	134225115	134225115	COP	0912-COP-V2	2	7
1832	r8c5	4963	34507.26	567.825	880.139	171259530	171259530	COP	0912-COP-V2	2	7
1833	r9c5	2911	32908.315	567.396	988.767	95796105	95796105	COP	0912-COP-V2	2	7
1834	r10c5	7610	32291.076	566.792	1099.66	245735085	245735085	COP	0912-COP-V2	2	7
1835	r11c5	3327	33885.951	565.119	1211.883	112738560	112738560	COP	0912-COP-V2	2	7
1836	r12c5	6013	32828.843	563.874	1323.992	197399835	197399835	COP	0912-COP-V2	2	7
1837	r13c5	4165	35864.02	470.72	1432.385	149373645	149373645	COP	0912-COP-V2	2	7
1838	r14c5	4026	35015.123	469.526	1542.495	140970885	140970885	COP	0912-COP-V2	2	7
1839	r15c5	5236	33726.526	560.751	1656.327	176592090	176592090	COP	0912-COP-V2	2	7
1840	r16c5	3116	34037.59	560.245	1767.109	106061130	106061130	COP	0912-COP-V2	2	7
1841	r17c5	2762	33516.251	559.379	1874.986	92571885	92571885	COP	0912-COP-V2	2	7
1842	r18c5	5665	33888.712	557.923	1985.033	191979555	191979555	COP	0912-COP-V2	2	7
1843	r19c5	7563	34058.229	556.394	2097.614	257582385	257582385	COP	0912-COP-V2	2	7
1844	r20c5	3556	31272.208	555.345	2208.001	111203970	111203970	COP	0912-COP-V2	2	7
1845	r21c5	8596	34777.776	549.36	2318.776	298949760	298949760	COP	0912-COP-V2	2	7
1846	r22c5	7324	32324.001	552.815	2429.93	236740980	236740980	COP	0912-COP-V2	2	7
1847	r23c5	2717	30185.074	550.969	2542.222	82012845	82012845	COP	0912-COP-V2	2	7
1848	r24c5	1199	28281.18	549.203	2649.839	33909135	33909135	COP	0912-COP-V2	2	7
1849	r1c6	6397	33214.697	684.696	95.268	212474415	212474415	COP	0912-COP-V2	2	7
1850	r2c6	4691	33323.896	683.267	209.345	156322395	156322395	COP	0912-COP-V2	2	7
1851	r3c6	2690	32781.056	683.448	322.753	88181040	88181040	COP	0912-COP-V2	2	7
1852	r4c6	7195	32856.972	682.57	435.074	236405910	236405910	COP	0912-COP-V2	2	7
1853	r5c6	3662	33223.464	681.209	547.206	121664325	121664325	COP	0912-COP-V2	2	7
1854	r6c6	1965	31780.137	678.278	657.42	62447970	62447970	COP	0912-COP-V2	2	7
1855	r7c6	6099	32284.823	679.911	770.55	196905135	196905135	COP	0912-COP-V2	2	7
1856	r8c6	6726	35433.892	679.735	883.396	238328355	238328355	COP	0912-COP-V2	2	7
1857	r9c6	0	NaN	NaN	NaN	NaN	NaN	COP	0912-COP-V2	2	7
1858	r10c6	2981	33563.509	675.82	1101.533	100052820	100052820	COP	0912-COP-V2	2	7
1859	r11c6	5312	34035.683	677.622	1212.719	180797550	180797550	COP	0912-COP-V2	2	7
1860	r12c6	5826	32910.363	676.343	1324.952	191735775	191735775	COP	0912-COP-V2	2	7
1861	r13c6	6562	34844.378	674.173	1436.805	228648810	228648810	COP	0912-COP-V2	2	7
1862	r14c6	2970	34412.121	672.464	1547.752	102204000	102204000	COP	0912-COP-V2	2	7
1863	r15c6	3327	32521.889	672.497	1657.237	108200325	108200325	COP	0912-COP-V2	2	7
1864	r16c6	6625	35672.441	671.03	1767.894	236329920	236329920	COP	0912-COP-V2	2	7
1865	r17c6	3562	32818.543	671.723	1876.622	116899650	116899650	COP	0912-COP-V2	2	7
1866	r18c6	6209	33037.922	669.476	1987.244	205132455	205132455	COP	0912-COP-V2	2	7
1867	r19c6	4770	33097.075	667.908	2098.475	157873050	157873050	COP	0912-COP-V2	2	7
1868	r20c6	3123	31090.567	667.682	2208.741	97095840	97095840	COP	0912-COP-V2	2	7
1869	r21c6	3744	33489.455	665.656	2319.562	125384520	125384520	COP	0912-COP-V2	2	7
1870	r22c6	5620	31983.851	663.878	2432.203	179749245	179749245	COP	0912-COP-V2	2	7
1871	r23c6	4172	29426.707	664.337	2540.245	122768220	122768220	COP	0912-COP-V2	2	7
1872	r24c6	8846	32049.228	658.087	2655.32	283507470	283507470	COP	0912-COP-V2	2	7
1873	r1c7	3340	32726.96	796.899	97.822	109308045	109308045	COP	0912-COP-V2	2	7
1874	r2c7	7984	33045.464	796.121	210.969	263834985	263834985	COP	0912-COP-V2	2	7
1875	r3c7	5202	32910.196	795.734	324.523	171198840	171198840	COP	0912-COP-V2	2	7
1876	r4c7	3914	33826.069	700.799	434.503	132395235	132395235	COP	0912-COP-V2	2	7
1877	r5c7	7049	33963.258	793.741	548.198	239407005	239407005	COP	0912-COP-V2	2	7
1878	r6c7	3288	33266.332	793.087	660.108	109379700	109379700	COP	0912-COP-V2	2	7
1879	r7c7	6280	34446.115	790.925	773.173	216321600	216321600	COP	0912-COP-V2	2	7
1880	r8c7	4104	34527.211	791.645	884.726	141699675	141699675	COP	0912-COP-V2	2	7
1881	r9c7	0	NaN	NaN	NaN	NaN	NaN	COP	0912-COP-V2	2	7
1882	r10c7	7263	34802.672	789.512	1101.764	252771810	252771810	COP	0912-COP-V2	2	7
1883	r11c7	4553	32710.793	788.902	1215.119	148932240	148932240	COP	0912-COP-V2	2	7
1884	r12c7	5945	33788.294	788.102	1326.193	200871405	200871405	COP	0912-COP-V2	2	7
1885	r13c7	6761	32169.942	786.945	1438.101	217500975	217500975	COP	0912-COP-V2	2	7
1886	r14c7	4778	35080.752	785.123	1548.477	167615835	167615835	COP	0912-COP-V2	2	7
1887	r15c7	2759	35007.553	784.892	1659.09	96585840	96585840	COP	0912-COP-V2	2	7
1888	r16c7	3429	32783.451	781.485	1770.735	112414455	112414455	COP	0912-COP-V2	2	7
1889	r17c7	4032	34033.962	782.841	1876.484	137224935	137224935	COP	0912-COP-V2	2	7
1890	r18c7	4616	33566.75	781.72	1988.621	154944120	154944120	COP	0912-COP-V2	2	7
1891	r19c7	5196	33297.229	780.6	2099.052	173012400	173012400	COP	0912-COP-V2	2	7
1892	r20c7	5089	33265.75	778.59	2210.515	169289400	169289400	COP	0912-COP-V2	2	7
1893	r21c7	2502	30649.023	777.169	2321.066	76683855	76683855	COP	0912-COP-V2	2	7
1894	r22c7	3907	32658.34	775.639	2432.311	127596135	127596135	COP	0912-COP-V2	2	7
1895	r23c7	4366	32844.713	774.223	2543.962	143400015	143400015	COP	0912-COP-V2	2	7
1896	r24c7	2249	30541.721	755.856	2654.745	68688330	68688330	COP	0912-COP-V2	2	7
1897	r1c8	5346	33039.29	909.111	99.651	176628045	176628045	COP	0912-COP-V2	2	7
1898	r2c8	6024	33086.504	908.756	213.462	199313100	199313100	COP	0912-COP-V2	2	7
1899	r3c8	3605	34995.832	907.947	325.402	126159975	126159975	COP	0912-COP-V2	2	7
1900	r4c8	4092	33963.607	906.578	438.643	138979080	138979080	COP	0912-COP-V2	2	7
1901	r5c8	4924	34155.034	905.713	550.443	168179385	168179385	COP	0912-COP-V2	2	7
1902	r6c8	2733	32773.611	905.822	662.41	89570280	89570280	COP	0912-COP-V2	2	7
1903	r7c8	5774	31754.743	904.347	773.912	183351885	183351885	COP	0912-COP-V2	2	7
1904	r8c8	6979	35236.696	903.008	887.425	245916900	245916900	COP	0912-COP-V2	2	7
1905	r9c8	0	NaN	NaN	NaN	NaN	NaN	COP	0912-COP-V2	2	7
1906	r10c8	6851	34082.308	902.192	1103.666	233497890	233497890	COP	0912-COP-V2	2	7
1907	r11c8	6493	35088.675	901.649	1216.644	227830770	227830770	COP	0912-COP-V2	2	7
1908	r12c8	3035	32225.194	900.458	1327.369	97803465	97803465	COP	0912-COP-V2	2	7
1909	r13c8	5853	35383.657	899.128	1438.117	207100545	207100545	COP	0912-COP-V2	2	7
1910	r14c8	7623	34727.2	897.23	1550.303	264725445	264725445	COP	0912-COP-V2	2	7
1911	r15c8	0	NaN	NaN	NaN	NaN	NaN	COP	0912-COP-V2	2	7
1912	r16c8	2986	34779.233	895.059	1770.885	103850790	103850790	COP	0912-COP-V2	2	7
1913	r17c8	6350	34472.466	894.089	1878.349	218900160	218900160	COP	0912-COP-V2	2	7
1914	r18c8	3985	31754.507	893.257	1990.066	126541710	126541710	COP	0912-COP-V2	2	7
1915	r19c8	2257	31676.943	886.215	2095.204	71494860	71494860	COP	0912-COP-V2	2	7
1916	r20c8	7043	33953.741	890.694	2211.045	239136195	239136195	COP	0912-COP-V2	2	7
1917	r21c8	5551	32505.265	889.276	2321.181	180436725	180436725	COP	0912-COP-V2	2	7
1918	r22c8	5779	32953.775	886.589	2433.094	190439865	190439865	COP	0912-COP-V2	2	7
1919	r23c8	2306	31475.802	886.237	2543.23	72583200	72583200	COP	0912-COP-V2	2	7
1920	r24c8	6202	30221.982	884.032	2656.696	187436730	187436730	COP	0912-COP-V2	2	7
1921	r1c9	8239	33810.171	1021.598	100.414	278562000	278562000	COP	0912-COP-V2	2	7
1922	r2c9	5817	34702.664	1021.361	215.724	201865395	201865395	COP	0912-COP-V2	2	7
1923	r3c9	3752	31019.336	1019.826	328.088	116384550	116384550	COP	0912-COP-V2	2	7
1924	r4c9	2952	34213.45	1018.075	440.186	100998105	100998105	COP	0912-COP-V2	2	7
1925	r5c9	5246	34532.765	1018.185	552.861	181158885	181158885	COP	0912-COP-V2	2	7
1926	r6c9	2168	33687.17	1016.643	664.068	73033785	73033785	COP	0912-COP-V2	2	7
1927	r7c9	4769	33392.167	1016.002	775.044	159247245	159247245	COP	0912-COP-V2	2	7
1928	r8c9	5983	35215.7	1015.197	888.476	210695535	210695535	COP	0912-COP-V2	2	7
1929	r9c9	0	NaN	NaN	NaN	NaN	NaN	COP	0912-COP-V2	2	7
1930	r10c9	3863	32474.709	1013.925	1106.264	125449800	125449800	COP	0912-COP-V2	2	7
1931	r11c9	7419	35388.116	1013.368	1217.127	262544430	262544430	COP	0912-COP-V2	2	7
1932	r12c9	6251	35500.275	1011.536	1329.277	221912220	221912220	COP	0912-COP-V2	2	7
1933	r13c9	3536	35326.731	1010.214	1439.717	124915320	124915320	COP	0912-COP-V2	2	7
1934	r14c9	7151	34559.008	1008.72	1550.65	247131465	247131465	COP	0912-COP-V2	2	7
1935	r15c9	2502	34746.859	1007.888	1661.988	86936640	86936640	COP	0912-COP-V2	2	7
1936	r16c9	7039	34627.471	1006.117	1771.708	243742770	243742770	COP	0912-COP-V2	2	7
1937	r17c9	2416	32000.706	1005.812	1880.084	77313705	77313705	COP	0912-COP-V2	2	7
1938	r18c9	7401	35040.294	1005.289	1990.325	259333215	259333215	COP	0912-COP-V2	2	7
1939	r19c9	3365	34069.591	1003.626	2101.235	114644175	114644175	COP	0912-COP-V2	2	7
1940	r20c9	7091	33673.198	1002.081	2212.351	238776645	238776645	COP	0912-COP-V2	2	7
1941	r21c9	1889	32169.013	1002.371	2323.669	60767265	60767265	COP	0912-COP-V2	2	7
1942	r22c9	7945	33594.268	998.88	2433.234	266906460	266906460	COP	0912-COP-V2	2	7
1943	r23c9	4782	33243.745	996.801	2544.027	158971590	158971590	COP	0912-COP-V2	2	7
1944	r24c9	5200	30581.905	995.817	2656.392	159025905	159025905	COP	0912-COP-V2	2	7
1945	r1c10	7568	33827.495	1132.963	103.005	256006485	256006485	COP	0912-COP-V2	2	7
1946	r2c10	4913	34066.661	1133.938	216.771	167369505	167369505	COP	0912-COP-V2	2	7
1947	r3c10	3234	33470.051	1131.646	329.283	108242145	108242145	COP	0912-COP-V2	2	7
1948	r4c10	6023	35814.1	1130.935	441.039	215708325	215708325	COP	0912-COP-V2	2	7
1949	r5c10	3389	34738.013	1130.108	554.114	117727125	117727125	COP	0912-COP-V2	2	7
1950	r6c10	5774	34150.656	1128.32	666.191	197185890	197185890	COP	0912-COP-V2	2	7
1951	r7c10	6887	33793.443	1127.94	778.198	232735440	232735440	COP	0912-COP-V2	2	7
1952	r8c10	3278	35204.391	1127.327	889.189	115399995	115399995	COP	0912-COP-V2	2	7
1953	r9c10	4946	35731.811	1125.988	998.675	176729535	176729535	COP	0912-COP-V2	2	7
1954	r10c10	0	NaN	NaN	NaN	NaN	NaN	COP	0912-COP-V2	2	7
1955	r11c10	4295	36293.061	1032.764	1216.507	155878695	155878695	COP	0912-COP-V2	2	7
1956	r12c10	4866	33927.577	1122.457	1329.507	165091590	165091590	COP	0912-COP-V2	2	7
1957	r13c10	0	NaN	NaN	NaN	NaN	NaN	COP	0912-COP-V2	2	7
1958	r14c10	3202	33634.675	1119.993	1551.488	107698230	107698230	COP	0912-COP-V2	2	7
1959	r15c10	4241	35705.892	1118.295	1663.134	151428690	151428690	COP	0912-COP-V2	2	7
1960	r16c10	3577	34054.655	1118.354	1774.046	121813500	121813500	COP	0912-COP-V2	2	7
1961	r17c10	5240	34241.731	1117.766	1882.404	179426670	179426670	COP	0912-COP-V2	2	7
1962	r18c10	4152	36524.697	1022.981	1990.074	151650540	151650540	COP	0912-COP-V2	2	7
1963	r19c10	5400	32149.503	1114.84	2102.688	173607315	173607315	COP	0912-COP-V2	2	7
1964	r20c10	3178	32566.34	1113.079	2214.443	103495830	103495830	COP	0912-COP-V2	2	7
1965	r21c10	0	NaN	NaN	NaN	NaN	NaN	COP	0912-COP-V2	2	7
1966	r22c10	3029	33660.253	1110.38	2435.019	101956905	101956905	COP	0912-COP-V2	2	7
1967	r23c10	0	NaN	NaN	NaN	NaN	NaN	COP	0912-COP-V2	2	7
1968	r24c10	8211	32583.106	1102.859	2657.621	267539880	267539880	COP	0912-COP-V2	2	7
1969	r1c11	4287	35431.795	1153.665	103.887	151896105	151896105	COP	0912-COP-V2	2	7
1970	r2c11	2799	33669.93	1245.665	219.239	94242135	94242135	COP	0912-COP-V2	2	7
1971	r3c11	6792	34166.734	1244.409	331.465	232060455	232060455	COP	0912-COP-V2	2	7
1972	r4c11	3217	31536.929	1242.74	443.801	101454300	101454300	COP	0912-COP-V2	2	7
1973	r5c11	6491	34689.978	1241.71	555.874	225172650	225172650	COP	0912-COP-V2	2	7
1974	r6c11	3677	34224.162	1244.837	664.542	125842245	125842245	COP	0912-COP-V2	2	7
1975	r7c11	1712	33757.263	1238.144	778.193	57792435	57792435	COP	0912-COP-V2	2	7
1976	r8c11	6722	34785.042	1238.166	890.003	233825055	233825055	COP	0912-COP-V2	2	7
1977	r9c11	4565	35756.977	1237.972	999.121	163230600	163230600	COP	0912-COP-V2	2	7
1978	r10c11	6946	36985.059	1235.199	1111.303	256898220	256898220	COP	0912-COP-V2	2	7
1979	r11c11	0	NaN	NaN	NaN	NaN	NaN	COP	0912-COP-V2	2	7
1980	r12c11	5959	35952.775	1232.889	1331.878	214242585	214242585	COP	0912-COP-V2	2	7
1981	r13c11	0	NaN	NaN	NaN	NaN	NaN	COP	0912-COP-V2	2	7
1982	r14c11	6579	36217.287	1230.919	1552.304	238273530	238273530	COP	0912-COP-V2	2	7
1983	r15c11	4708	33892.576	1230.016	1664.527	159566250	159566250	COP	0912-COP-V2	2	7
1984	r16c11	2491	32747.589	1229.279	1774.646	81574245	81574245	COP	0912-COP-V2	2	7
1985	r17c11	3458	35291.764	1129.613	1881.774	122038920	122038920	COP	0912-COP-V2	2	7
1986	r18c11	5636	33864.009	1226.31	1993.107	190857555	190857555	COP	0912-COP-V2	2	7
1987	r19c11	5696	35560.278	1225.255	2104.541	202551345	202551345	COP	0912-COP-V2	2	7
1988	r20c11	0	NaN	NaN	NaN	NaN	NaN	COP	0912-COP-V2	2	7
1989	r21c11	6656	34791.831	1221.428	2324.21	231574425	231574425	COP	0912-COP-V2	2	7
1990	r22c11	3785	32472.583	1220.86	2436.051	122908725	122908725	COP	0912-COP-V2	2	7
1991	r23c11	2960	32819.275	1219.096	2546.06	97145055	97145055	COP	0912-COP-V2	2	7
1992	r24c11	5767	32358.912	1219.489	2657.608	186613845	186613845	COP	0912-COP-V2	2	7
1993	r1c12	9044	34543.929	1349.173	107.296	312415290	312415290	COP	0912-COP-V2	2	7
1994	r2c12	1540	33762.166	1355.971	221.763	51993735	51993735	COP	0912-COP-V2	2	7
1995	r3c12	4175	34543.674	1355.955	333.439	144219840	144219840	COP	0912-COP-V2	2	7
1996	r4c12	7896	35699.548	1354.858	445.075	281883630	281883630	COP	0912-COP-V2	2	7
1997	r5c12	7017	35310.504	1353.955	557.982	247773810	247773810	COP	0912-COP-V2	2	7
1998	r6c12	3390	34161.5	1353.574	666.348	115807485	115807485	COP	0912-COP-V2	2	7
1999	r7c12	4910	34511.939	1350.985	780.495	169453620	169453620	COP	0912-COP-V2	2	7
[truncated: 7,217 more rows]
