# Supplementary material for: Natural Variation in SER1 and ENA6 Underlie Condition-Specific Growth Defects in Saccharomyces cerevisiae
Source: G3 (Bethesda). 2017 Nov 14;8(1):239–51. doi: 10.1534/g3.117.300392 (PMC5765352; doi:10.1534/g3.117.300392)
Supplement: Supplementary file 19 [file 239FileS3.zip › Data/Phenotyping/96-format_SD.csv]

	Label	Area	Mean	X	Y	IntDen	RawIntDen	Condition	Plate	Replicate	Day
1	r1c1	3860	41576.693	803.388	586.773	160486035	160486035	SD	SD1	A1	1
2	r2c1	4095	43901.535	803.656	811.764	179776785	179776785	SD	SD1	A1	1
3	r3c1	0	NaN	NaN	NaN	NaN	NaN	SD	SD1	A1	1
4	r4c1	0	NaN	NaN	NaN	NaN	NaN	SD	SD1	A1	1
5	r5c1	0	NaN	NaN	NaN	NaN	NaN	SD	SD1	A1	1
6	r6c1	4221	45029.883	810.932	1695.931	190071135	190071135	SD	SD1	A1	1
7	r7c1	39	25748.462	781.5	1946.5	1004190	1004190	SD	SD1	A1	1
8	r8c1	3708	43986.331	814.728	2136.175	163101315	163101315	SD	SD1	A1	1
9	r1c2	4384	44123.55	1029.49	588.636	193437645	193437645	SD	SD1	A1	1
10	r2c2	0	NaN	NaN	NaN	NaN	NaN	SD	SD1	A1	1
11	r3c2	4160	45866.409	1035.237	1030.924	190804260	190804260	SD	SD1	A1	1
12	r4c2	2895	42886.067	1035.06	1252.942	124155165	124155165	SD	SD1	A1	1
13	r5c2	4255	45929.845	1027.679	1470.129	195431490	195431490	SD	SD1	A1	1
14	r6c2	0	NaN	NaN	NaN	NaN	NaN	SD	SD1	A1	1
15	r7c2	5	31977	976.5	1973.5	159885	159885	SD	SD1	A1	1
16	r8c2	4562	45824.875	1028.822	2130.075	209053080	209053080	SD	SD1	A1	1
17	r1c3	0	NaN	NaN	NaN	NaN	NaN	SD	SD1	A1	1
18	r2c3	0	NaN	NaN	NaN	NaN	NaN	SD	SD1	A1	1
19	r3c3	0	NaN	NaN	NaN	NaN	NaN	SD	SD1	A1	1
20	r4c3	4368	44968.444	1248.495	1249.123	196422165	196422165	SD	SD1	A1	1
21	r5c3	3059	43375.675	1248.313	1467.193	132686190	132686190	SD	SD1	A1	1
22	r6c3	4008	45949.562	1254.591	1689.143	184165845	184165845	SD	SD1	A1	1
23	r7c3	0	NaN	NaN	NaN	NaN	NaN	SD	SD1	A1	1
24	r8c3	3810	44364.913	1250.834	2133.04	169030320	169030320	SD	SD1	A1	1
25	r1c4	0	NaN	NaN	NaN	NaN	NaN	SD	SD1	A1	1
26	r2c4	0	NaN	NaN	NaN	NaN	NaN	SD	SD1	A1	1
27	r3c4	0	NaN	NaN	NaN	NaN	NaN	SD	SD1	A1	1
28	r4c4	4214	45961.904	1476.214	1248.922	193683465	193683465	SD	SD1	A1	1
29	r5c4	4017	45916.505	1470.01	1466	184446600	184446600	SD	SD1	A1	1
30	r6c4	0	NaN	NaN	NaN	NaN	NaN	SD	SD1	A1	1
31	r7c4	4339	45437.133	1476.734	1913.297	197151720	197151720	SD	SD1	A1	1
32	r8c4	2184	34935.467	1480.098	2129.727	76299060	76299060	SD	SD1	A1	1
33	r1c5	0	NaN	NaN	NaN	NaN	NaN	SD	SD1	A1	1
34	r2c5	0	NaN	NaN	NaN	NaN	NaN	SD	SD1	A1	1
35	r3c5	4399	45677.346	1691.277	1028.697	200934645	200934645	SD	SD1	A1	1
36	r4c5	3876	45954.276	1690.411	1255.131	178118775	178118775	SD	SD1	A1	1
37	r5c5	0	NaN	NaN	NaN	NaN	NaN	SD	SD1	A1	1
38	r6c5	3281	45626.658	1693.361	1694.255	149701065	149701065	SD	SD1	A1	1
39	r7c5	4010	45994.242	1693.244	1913.944	184436910	184436910	SD	SD1	A1	1
40	r8c5	2167	39381.79	1693.335	2132.015	85340340	85340340	SD	SD1	A1	1
41	r1c6	0	NaN	NaN	NaN	NaN	NaN	SD	SD1	A1	1
42	r2c6	5461	45081.394	1906.787	807.955	246189495	246189495	SD	SD1	A1	1
43	r3c6	4269	45561.852	1911.539	1024.925	194503545	194503545	SD	SD1	A1	1
44	r4c6	0	NaN	NaN	NaN	NaN	NaN	SD	SD1	A1	1
45	r5c6	3855	45494.514	1907.578	1473.118	175381350	175381350	SD	SD1	A1	1
46	r6c6	4049	45279.914	1919.84	1687.759	183338370	183338370	SD	SD1	A1	1
47	r7c6	3462	44836.69	1909.778	1907.162	155224620	155224620	SD	SD1	A1	1
48	r8c6	4052	45078.235	1915.355	2128.572	182657010	182657010	SD	SD1	A1	1
49	r1c7	4165	42729.673	2136.826	592.036	177969090	177969090	SD	SD1	A1	1
50	r2c7	4588	44709.759	2136.342	813.882	205128375	205128375	SD	SD1	A1	1
51	r3c7	10	30778.5	2156.4	1027.4	307785	307785	SD	SD1	A1	1
52	r4c7	0	NaN	NaN	NaN	NaN	NaN	SD	SD1	A1	1
53	r5c7	0	NaN	NaN	NaN	NaN	NaN	SD	SD1	A1	1
54	r6c7	3516	45385.141	2131.437	1688.626	159574155	159574155	SD	SD1	A1	1
55	r7c7	0	NaN	NaN	NaN	NaN	NaN	SD	SD1	A1	1
56	r8c7	4370	45857.928	2133.983	2132.63	200399145	200399145	SD	SD1	A1	1
57	r1c8	4370	43434.378	2353.628	593.373	189808230	189808230	SD	SD1	A1	1
58	r2c8	0	NaN	NaN	NaN	NaN	NaN	SD	SD1	A1	1
59	r3c8	0	NaN	NaN	NaN	NaN	NaN	SD	SD1	A1	1
60	r4c8	4820	44546.066	2355.642	1253.614	214712040	214712040	SD	SD1	A1	1
61	r5c8	2	32257.5	2366	1480.5	64515	64515	SD	SD1	A1	1
62	r6c8	3831	45215.341	2349.549	1692.443	173219970	173219970	SD	SD1	A1	1
63	r7c8	2204	38874.773	2352.696	1903.807	85680000	85680000	SD	SD1	A1	1
64	r8c8	2005	34421.948	2356.994	2128.111	69016005	69016005	SD	SD1	A1	1
65	r1c9	4484	42779.037	2573.178	589.72	191821200	191821200	SD	SD1	A1	1
66	r2c9	0	NaN	NaN	NaN	NaN	NaN	SD	SD1	A1	1
67	r3c9	31	37172.419	2579.855	1007.565	1152345	1152345	SD	SD1	A1	1
68	r4c9	3747	44362.582	2567.374	1252.155	166226595	166226595	SD	SD1	A1	1
69	r5c9	0	NaN	NaN	NaN	NaN	NaN	SD	SD1	A1	1
70	r6c9	3857	44970.774	2576.771	1689.676	173452275	173452275	SD	SD1	A1	1
71	r7c9	2093	35179.4	2569.567	1903.467	73630485	73630485	SD	SD1	A1	1
72	r8c9	23	30866.087	2597.37	2128.978	709920	709920	SD	SD1	A1	1
73	r1c10	5128	42408.32	2792.675	591.312	217469865	217469865	SD	SD1	A1	1
74	r2c10	3688	44372.627	2796.624	813.511	163646250	163646250	SD	SD1	A1	1
75	r3c10	2305	35180.043	2790.396	1024.387	81090000	81090000	SD	SD1	A1	1
76	r4c10	0	NaN	NaN	NaN	NaN	NaN	SD	SD1	A1	1
77	r5c10	0	NaN	NaN	NaN	NaN	NaN	SD	SD1	A1	1
78	r6c10	4128	44717.042	2797.062	1685.197	184591950	184591950	SD	SD1	A1	1
79	r7c10	4594	45326.999	2795.256	1906.52	208232235	208232235	SD	SD1	A1	1
80	r8c10	21	31158.571	2806.69	2142.119	654330	654330	SD	SD1	A1	1
81	r1c11	2140	33273.449	3013.118	582.529	71205180	71205180	SD	SD1	A1	1
82	r2c11	0	NaN	NaN	NaN	NaN	NaN	SD	SD1	A1	1
83	r3c11	3556	43884.453	3018.437	1028.074	156053115	156053115	SD	SD1	A1	1
84	r4c11	0	NaN	NaN	NaN	NaN	NaN	SD	SD1	A1	1
85	r5c11	4251	44548.098	3010.27	1464.344	189373965	189373965	SD	SD1	A1	1
86	r6c11	28	31328.571	3017.893	1678.571	877200	877200	SD	SD1	A1	1
87	r7c11	2316	36081.839	3010.158	1912.1	83565540	83565540	SD	SD1	A1	1
88	r8c11	3720	42502.194	3006.416	2127.597	158108160	158108160	SD	SD1	A1	1
89	r1c12	4070	40830.45	3229.488	587.389	166179930	166179930	SD	SD1	A1	1
90	r2c12	3083	41142.426	3230.865	810.078	126842100	126842100	SD	SD1	A1	1
91	r3c12	4033	43309.091	3229.316	1032.871	174665565	174665565	SD	SD1	A1	1
92	r4c12	0	NaN	NaN	NaN	NaN	NaN	SD	SD1	A1	1
93	r5c12	3852	42335.031	3225.789	1465.55	163074540	163074540	SD	SD1	A1	1
94	r6c12	0	NaN	NaN	NaN	NaN	NaN	SD	SD1	A1	1
95	r7c12	0	NaN	NaN	NaN	NaN	NaN	SD	SD1	A1	1
96	r8c12	3989	43187.437	3235.604	2123.927	172274685	172274685	SD	SD1	A1	1
97	r1c1	5257	42778.154	821.293	606.824	224884755	224884755	SD	SD1	A1	2
98	r2c1	6012	45307.63	821.328	825.742	272389470	272389470	SD	SD1	A1	2
99	r3c1	1860	34464.347	821.918	1041.715	64103685	64103685	SD	SD1	A1	2
100	r4c1	0	NaN	NaN	NaN	NaN	NaN	SD	SD1	A1	2
101	r5c1	1834	34438.626	834.043	1460.581	63160440	63160440	SD	SD1	A1	2
102	r6c1	6418	46561.895	827.792	1684.022	298834245	298834245	SD	SD1	A1	2
103	r7c1	39	25107.692	781.5	1946.5	979200	979200	SD	SD1	A1	2
104	r8c1	5377	45441.028	831.19	2112.262	244336410	244336410	SD	SD1	A1	2
105	r1c2	6709	44865.443	1041.157	609.191	301002255	301002255	SD	SD1	A1	2
106	r2c2	0	NaN	NaN	NaN	NaN	NaN	SD	SD1	A1	2
107	r3c2	5944	46948.743	1046.289	1038.279	279063330	279063330	SD	SD1	A1	2
108	r4c2	4521	45135.564	1045.504	1253.934	204057885	204057885	SD	SD1	A1	2
109	r5c2	6289	46743.986	1038.396	1465.271	293972925	293972925	SD	SD1	A1	2
110	r6c2	0	NaN	NaN	NaN	NaN	NaN	SD	SD1	A1	2
111	r7c2	139	38884.748	1021.327	2066.673	5404980	5404980	SD	SD1	A1	2
112	r8c2	6398	47358.179	1039.199	2105.494	302997630	302997630	SD	SD1	A1	2
113	r1c3	0	NaN	NaN	NaN	NaN	NaN	SD	SD1	A1	2
114	r2c3	0	NaN	NaN	NaN	NaN	NaN	SD	SD1	A1	2
115	r3c3	1855	34626.938	1256.221	1043.027	64232970	64232970	SD	SD1	A1	2
116	r4c3	6006	45909.213	1253.382	1249.952	275730735	275730735	SD	SD1	A1	2
117	r5c3	4273	46210.798	1252.987	1462.389	197458740	197458740	SD	SD1	A1	2
118	r6c3	5696	46660.613	1258.801	1677.956	265778850	265778850	SD	SD1	A1	2
119	r7c3	0	NaN	NaN	NaN	NaN	NaN	SD	SD1	A1	2
120	r8c3	5517	46849.513	1255.538	2108.785	258468765	258468765	SD	SD1	A1	2
121	r1c4	0	NaN	NaN	NaN	NaN	NaN	SD	SD1	A1	2
122	r2c4	2111	34580.223	1468.796	826.699	72998850	72998850	SD	SD1	A1	2
123	r3c4	0	NaN	NaN	NaN	NaN	NaN	SD	SD1	A1	2
124	r4c4	6061	46634.708	1474.508	1250.283	282652965	282652965	SD	SD1	A1	2
125	r5c4	5386	46910.484	1468.343	1461.49	252659865	252659865	SD	SD1	A1	2
126	r6c4	0	NaN	NaN	NaN	NaN	NaN	SD	SD1	A1	2
127	r7c4	6541	46230.904	1474.235	1895.593	302396340	302396340	SD	SD1	A1	2
128	r8c4	2307	37468.531	1477.256	2105.725	86439900	86439900	SD	SD1	A1	2
129	r1c5	0	NaN	NaN	NaN	NaN	NaN	SD	SD1	A1	2
130	r2c5	0	NaN	NaN	NaN	NaN	NaN	SD	SD1	A1	2
131	r3c5	6528	46898.984	1683.314	1036.672	306156570	306156570	SD	SD1	A1	2
132	r4c5	5447	47068.543	1682.528	1256.857	256382355	256382355	SD	SD1	A1	2
133	r5c5	2	31237.5	1667	1457	62475	62475	SD	SD1	A1	2
134	r6c5	4587	46936.344	1684.628	1682.957	215297010	215297010	SD	SD1	A1	2
135	r7c5	5380	46660.639	1684.607	1896.39	251034240	251034240	SD	SD1	A1	2
136	r8c5	3080	44873.791	1683.142	2108.624	138211275	138211275	SD	SD1	A1	2
137	r1c6	0	NaN	NaN	NaN	NaN	NaN	SD	SD1	A1	2
138	r2c6	8205	46046.878	1892.511	822.385	377814630	377814630	SD	SD1	A1	2
139	r3c6	6098	46801.449	1897.406	1033.65	285395235	285395235	SD	SD1	A1	2
140	r4c6	0	NaN	NaN	NaN	NaN	NaN	SD	SD1	A1	2
141	r5c6	5642	46475.987	1893.144	1468.292	262217520	262217520	SD	SD1	A1	2
142	r6c6	5702	46103.526	1904.882	1676.86	262882305	262882305	SD	SD1	A1	2
143	r7c6	5559	45919.358	1894.858	1890.241	255265710	255265710	SD	SD1	A1	2
144	r8c6	5587	46433.825	1899.906	2105.17	259425780	259425780	SD	SD1	A1	2
145	r1c7	5457	44247.523	2116.291	613.217	241458735	241458735	SD	SD1	A1	2
146	r2c7	6653	45518.707	2116	828.976	302835960	302835960	SD	SD1	A1	2
147	r3c7	2128	35610.846	2111.693	1033.116	75779880	75779880	SD	SD1	A1	2
148	r4c7	0	NaN	NaN	NaN	NaN	NaN	SD	SD1	A1	2
149	r5c7	0	NaN	NaN	NaN	NaN	NaN	SD	SD1	A1	2
150	r6c7	4841	46627.021	2110.248	1677.899	225721410	225721410	SD	SD1	A1	2
151	r7c7	0	NaN	NaN	NaN	NaN	NaN	SD	SD1	A1	2
152	r8c7	6272	46704.925	2112.668	2109.114	292933290	292933290	SD	SD1	A1	2
153	r1c8	6062	44464.1	2326.723	615.055	269541375	269541375	SD	SD1	A1	2
154	r2c8	0	NaN	NaN	NaN	NaN	NaN	SD	SD1	A1	2
155	r3c8	1750	33286.971	2325.118	1042.065	58252200	58252200	SD	SD1	A1	2
156	r4c8	7738	45873.01	2328.052	1255.731	354965355	354965355	SD	SD1	A1	2
157	r5c8	313	36958.706	2328.935	1474.813	11568075	11568075	SD	SD1	A1	2
158	r6c8	5710	46281.071	2322.025	1681.838	264264915	264264915	SD	SD1	A1	2
159	r7c8	2816	43459.933	2324.864	1887.277	122383170	122383170	SD	SD1	A1	2
160	r8c8	2122	36818.659	2328.671	2104.889	78129195	78129195	SD	SD1	A1	2
161	r1c9	6445	43585.178	2540.115	611.638	280906470	280906470	SD	SD1	A1	2
162	r2c9	0	NaN	NaN	NaN	NaN	NaN	SD	SD1	A1	2
163	r3c9	2037	37150.383	2536.035	1039.997	75675330	75675330	SD	SD1	A1	2
164	r4c9	5481	46541.804	2533.991	1254.597	255095625	255095625	SD	SD1	A1	2
165	r5c9	0	NaN	NaN	NaN	NaN	NaN	SD	SD1	A1	2
166	r6c9	5999	46274.402	2542.352	1679.61	277600140	277600140	SD	SD1	A1	2
167	r7c9	2216	37671.877	2535.144	1886.726	83480880	83480880	SD	SD1	A1	2
168	r8c9	2048	37230.996	2538.002	2107.766	76249080	76249080	SD	SD1	A1	2
169	r1c10	7721	42808.79	2753.656	613.508	330526665	330526665	SD	SD1	A1	2
170	r2c10	5274	47039.474	2756.82	829.241	248086185	248086185	SD	SD1	A1	2
171	r3c10	2383	36980.457	2750.325	1033.671	88124430	88124430	SD	SD1	A1	2
172	r4c10	1800	34853.542	2750.26	1252.977	62736375	62736375	SD	SD1	A1	2
173	r5c10	0	NaN	NaN	NaN	NaN	NaN	SD	SD1	A1	2
174	r6c10	7391	45202.933	2756.661	1674.977	334094880	334094880	SD	SD1	A1	2
175	r7c10	6247	46193.411	2754.497	1890.378	288570240	288570240	SD	SD1	A1	2
176	r8c10	2003	37749.548	2753.875	2108.491	75612345	75612345	SD	SD1	A1	2
177	r1c11	2238	34607.875	2967.076	604.888	77452425	77452425	SD	SD1	A1	2
178	r2c11	0	NaN	NaN	NaN	NaN	NaN	SD	SD1	A1	2
179	r3c11	5047	44668.452	2971.942	1037.654	225441675	225441675	SD	SD1	A1	2
180	r4c11	0	NaN	NaN	NaN	NaN	NaN	SD	SD1	A1	2
181	r5c11	6358	45665.374	2963.553	1461.017	290340450	290340450	SD	SD1	A1	2
182	r6c11	2021	37097.642	2960.06	1680.357	74974335	74974335	SD	SD1	A1	2
183	r7c11	2388	37371.062	2962.813	1895.801	89242095	89242095	SD	SD1	A1	2
184	r8c11	5505	45374.482	2958.948	2104.684	249786525	249786525	SD	SD1	A1	2
185	r1c12	5809	41689.669	3177.593	609.749	242175285	242175285	SD	SD1	A1	2
186	r2c12	4468	42890.852	3178.933	825.988	191636325	191636325	SD	SD1	A1	2
187	r3c12	5533	44440.744	3177.052	1042.594	245890635	245890635	SD	SD1	A1	2
188	r4c12	1934	33884.411	3183.607	1248.128	65532450	65532450	SD	SD1	A1	2
189	r5c12	5959	44040.584	3173.166	1462.483	262437840	262437840	SD	SD1	A1	2
190	r6c12	0	NaN	NaN	NaN	NaN	NaN	SD	SD1	A1	2
191	r7c12	9	28078.333	3192.5	1888.5	252705	252705	SD	SD1	A1	2
192	r8c12	5565	44818.965	3181.861	2101.64	249417540	249417540	SD	SD1	A1	2
193	r1c1	6540	43368.248	818.852	619.676	283628340	283628340	SD	SD1	A1	3
194	r2c1	7784	46592.208	818.819	838.841	362673750	362673750	SD	SD1	A1	3
195	r3c1	1985	37678.723	819.549	1054.193	74792265	74792265	SD	SD1	A1	3
196	r4c1	0	NaN	NaN	NaN	NaN	NaN	SD	SD1	A1	3
197	r5c1	1964	37092.113	831.218	1473.174	72848910	72848910	SD	SD1	A1	3
198	r6c1	8484	47608.085	825.087	1696.332	403906995	403906995	SD	SD1	A1	3
199	r7c1	39	25264.615	781.5	1946.5	985320	985320	SD	SD1	A1	3
200	r8c1	6948	46570.348	828.664	2123.594	323570775	323570775	SD	SD1	A1	3
201	r1c2	9223	45755.206	1039.198	622.014	422000265	422000265	SD	SD1	A1	3
202	r2c2	0	NaN	NaN	NaN	NaN	NaN	SD	SD1	A1	3
203	r3c2	7749	47317.818	1043.613	1050.441	366665775	366665775	SD	SD1	A1	3
204	r4c2	6165	45980.616	1042.245	1265.859	283470495	283470495	SD	SD1	A1	3
205	r5c2	8660	46976.83	1035.447	1477.817	406819350	406819350	SD	SD1	A1	3
206	r6c2	0	NaN	NaN	NaN	NaN	NaN	SD	SD1	A1	3
207	r7c2	0	NaN	NaN	NaN	NaN	NaN	SD	SD1	A1	3
208	r8c2	8101	47717.579	1036.822	2117.453	386560110	386560110	SD	SD1	A1	3
209	r1c3	0	NaN	NaN	NaN	NaN	NaN	SD	SD1	A1	3
210	r2c3	0	NaN	NaN	NaN	NaN	NaN	SD	SD1	A1	3
211	r3c3	1938	36165.789	1253.756	1055.341	70089300	70089300	SD	SD1	A1	3
212	r4c3	7694	46261.554	1250.758	1261.476	355936395	355936395	SD	SD1	A1	3
213	r5c3	5347	47186.064	1250.231	1474.581	252303885	252303885	SD	SD1	A1	3
214	r6c3	7169	47363.164	1256.065	1690.244	339546525	339546525	SD	SD1	A1	3
215	r7c3	7	30381.429	1276.786	1916.071	212670	212670	SD	SD1	A1	3
216	r8c3	7052	47459.651	1253.441	2120.722	334685460	334685460	SD	SD1	A1	3
217	r1c4	0	NaN	NaN	NaN	NaN	NaN	SD	SD1	A1	3
218	r2c4	2346	38999.13	1465.804	839.182	91491960	91491960	SD	SD1	A1	3
219	r3c4	0	NaN	NaN	NaN	NaN	NaN	SD	SD1	A1	3
220	r4c4	7819	47567.104	1471.68	1261.903	371927190	371927190	SD	SD1	A1	3
221	r5c4	6473	47334.272	1465.891	1473.633	306394740	306394740	SD	SD1	A1	3
222	r6c4	0	NaN	NaN	NaN	NaN	NaN	SD	SD1	A1	3
223	r7c4	8551	46752.644	1471.398	1907.705	399781860	399781860	SD	SD1	A1	3
224	r8c4	2350	39549.74	1474.66	2117.592	92941890	92941890	SD	SD1	A1	3
225	r1c5	0	NaN	NaN	NaN	NaN	NaN	SD	SD1	A1	3
226	r2c5	0	NaN	NaN	NaN	NaN	NaN	SD	SD1	A1	3
227	r3c5	8585	47821.782	1679.895	1048.476	410550000	410550000	SD	SD1	A1	3
228	r4c5	6984	47929.01	1679.721	1268.714	334736205	334736205	SD	SD1	A1	3
229	r5c5	1603	35732.452	1689.408	1473.372	57279120	57279120	SD	SD1	A1	3
230	r6c5	5686	47720.339	1681.69	1694.629	271337850	271337850	SD	SD1	A1	3
231	r7c5	6457	47146.724	1681.912	1908.3	304426395	304426395	SD	SD1	A1	3
232	r8c5	4344	46625.494	1680.434	2120.696	202541145	202541145	SD	SD1	A1	3
233	r1c6	12	30940	1888.333	612.833	371280	371280	SD	SD1	A1	3
234	r2c6	11209	46842.219	1888.538	833.831	525054435	525054435	SD	SD1	A1	3
235	r3c6	7791	46850.58	1894.477	1045.933	365012865	365012865	SD	SD1	A1	3
236	r4c6	0	NaN	NaN	NaN	NaN	NaN	SD	SD1	A1	3
237	r5c6	7291	47771.597	1890.387	1479.813	348302715	348302715	SD	SD1	A1	3
238	r6c6	7136	46151.498	1902.118	1688.598	329337090	329337090	SD	SD1	A1	3
239	r7c6	7113	46634.169	1892.479	1901.921	331708845	331708845	SD	SD1	A1	3
240	r8c6	6794	47428.461	1897.254	2117.18	322228965	322228965	SD	SD1	A1	3
241	r1c7	7120	45271.167	2112.6	625.399	322330710	322330710	SD	SD1	A1	3
242	r2c7	8534	45818.038	2113.055	841.33	391011135	391011135	SD	SD1	A1	3
243	r3c7	2152	36745.95	2108.523	1045.11	79077285	79077285	SD	SD1	A1	3
244	r4c7	0	NaN	NaN	NaN	NaN	NaN	SD	SD1	A1	3
245	r5c7	0	NaN	NaN	NaN	NaN	NaN	SD	SD1	A1	3
246	r6c7	6061	46933.463	2107.431	1689.466	284463720	284463720	SD	SD1	A1	3
247	r7c7	38	32848.026	2119.711	1886.421	1248225	1248225	SD	SD1	A1	3
248	r8c7	7945	47490.821	2110.274	2120.799	377314575	377314575	SD	SD1	A1	3
249	r1c8	7564	44836.376	2323.137	627.388	339142350	339142350	SD	SD1	A1	3
250	r2c8	0	NaN	NaN	NaN	NaN	NaN	SD	SD1	A1	3
251	r3c8	1773	34421.117	2322.093	1054.117	61028640	61028640	SD	SD1	A1	3
252	r4c8	10061	47030.05	2324.343	1267.41	473169330	473169330	SD	SD1	A1	3
253	r5c8	828	37799.13	2322.322	1479.832	31297680	31297680	SD	SD1	A1	3
254	r6c8	7555	46720.523	2319.063	1693.306	352973550	352973550	SD	SD1	A1	3
255	r7c8	3566	45611.677	2322.046	1898.693	162651240	162651240	SD	SD1	A1	3
256	r8c8	2200	38978.952	2325.954	2116.518	85753695	85753695	SD	SD1	A1	3
257	r1c9	8216	43748.888	2536.446	624.167	359440860	359440860	SD	SD1	A1	3
258	r2c9	3	31195	2544.5	813.5	93585	93585	SD	SD1	A1	3
259	r3c9	2113	39488.192	2532.452	1051.926	83438550	83438550	SD	SD1	A1	3
260	r4c9	6879	47108.238	2530.947	1266.182	324057570	324057570	SD	SD1	A1	3
261	r5c9	0	NaN	NaN	NaN	NaN	NaN	SD	SD1	A1	3
262	r6c9	7761	47535.864	2539.435	1691.253	368925840	368925840	SD	SD1	A1	3
263	r7c9	2286	39099.554	2532.163	1898.489	89381580	89381580	SD	SD1	A1	3
264	r8c9	2134	39491.542	2535.167	2119.188	84274950	84274950	SD	SD1	A1	3
265	r1c10	10033	43085.749	2750.419	625.886	432279315	432279315	SD	SD1	A1	3
266	r2c10	6839	48097.72	2753.095	841.443	328940310	328940310	SD	SD1	A1	3
267	r3c10	2464	38904.058	2746.826	1045.467	95859600	95859600	SD	SD1	A1	3
268	r4c10	1888	36660.167	2746.719	1264.71	69214395	69214395	SD	SD1	A1	3
269	r5c10	0	NaN	NaN	NaN	NaN	NaN	SD	SD1	A1	3
270	r6c10	9660	46342.898	2753.979	1686.281	447672390	447672390	SD	SD1	A1	3
271	r7c10	8059	46614.405	2751.574	1902.058	375665490	375665490	SD	SD1	A1	3
272	r8c10	2136	39490.499	2750.921	2120.005	84351705	84351705	SD	SD1	A1	3
273	r1c11	2261	35950.15	2963.382	616.85	81283290	81283290	SD	SD1	A1	3
274	r2c11	0	NaN	NaN	NaN	NaN	NaN	SD	SD1	A1	3
275	r3c11	6542	45780.841	2968.223	1049.527	299498265	299498265	SD	SD1	A1	3
276	r4c11	0	NaN	NaN	NaN	NaN	NaN	SD	SD1	A1	3
277	r5c11	8511	46009.568	2960.286	1472.426	391587435	391587435	SD	SD1	A1	3
278	r6c11	2069	39652.685	2956.759	1691.757	82041405	82041405	SD	SD1	A1	3
279	r7c11	2415	38321.907	2959.871	1907.183	92547405	92547405	SD	SD1	A1	3
280	r8c11	7269	46576.808	2956.055	2116.131	338566815	338566815	SD	SD1	A1	3
281	r1c12	7200	42829.34	3173.869	621.598	308371245	308371245	SD	SD1	A1	3
282	r2c12	5933	44023.109	3175.233	837.674	261189105	261189105	SD	SD1	A1	3
283	r3c12	6843	45789.399	3173.531	1054.432	313336860	313336860	SD	SD1	A1	3
284	r4c12	2032	35845.822	3179.9	1259.695	72838710	72838710	SD	SD1	A1	3
285	r5c12	8275	44578.53	3170.265	1474.158	368887335	368887335	SD	SD1	A1	3
286	r6c12	0	NaN	NaN	NaN	NaN	NaN	SD	SD1	A1	3
287	r7c12	23	29868.261	3194.674	1901.37	686970	686970	SD	SD1	A1	3
288	r8c12	7347	45233.016	3179.187	2112.9	332326965	332326965	SD	SD1	A1	3
289	r1c1	7706	45589.606	804.558	634.978	351313500	351313500	SD	SD1	A1	4
290	r2c1	9071	49508.963	805.527	853.825	449095800	449095800	SD	SD1	A1	4
291	r3c1	2034	41916.409	807.696	1068.922	85257975	85257975	SD	SD1	A1	4
292	r4c1	0	NaN	NaN	NaN	NaN	NaN	SD	SD1	A1	4
293	r5c1	2005	40698	821.443	1487.486	81599490	81599490	SD	SD1	A1	4
294	r6c1	9959	50156.828	816.425	1710.514	499511850	499511850	SD	SD1	A1	4
295	r7c1	37	28291.216	781.581	1946.635	1046775	1046775	SD	SD1	A1	4
296	r8c1	8178	49286.499	821.823	2138.147	403064985	403064985	SD	SD1	A1	4
297	r1c2	10968	48268.003	1025.35	635.937	529403460	529403460	SD	SD1	A1	4
298	r2c2	0	NaN	NaN	NaN	NaN	NaN	SD	SD1	A1	4
299	r3c2	9111	49400.561	1031.472	1063.853	450088515	450088515	SD	SD1	A1	4
300	r4c2	7452	48606.86	1030.726	1279.145	362218320	362218320	SD	SD1	A1	4
301	r5c2	10326	49588.313	1025.09	1491.209	512048925	512048925	SD	SD1	A1	4
302	r6c2	0	NaN	NaN	NaN	NaN	NaN	SD	SD1	A1	4
303	r7c2	5	33609	976.5	1973.5	168045	168045	SD	SD1	A1	4
304	r8c2	9265	49721.972	1030.336	2129.986	460674075	460674075	SD	SD1	A1	4
305	r1c3	1794	36152.86	1239.274	639.76	64858230	64858230	SD	SD1	A1	4
306	r2c3	0	NaN	NaN	NaN	NaN	NaN	SD	SD1	A1	4
307	r3c3	2011	39142.563	1241.564	1067.729	78715695	78715695	SD	SD1	A1	4
308	r4c3	8927	48754.817	1239.557	1273.383	435234255	435234255	SD	SD1	A1	4
309	r5c3	6076	49965.017	1240.051	1486.611	303587445	303587445	SD	SD1	A1	4
310	r6c3	8271	49454.585	1246.923	1702.144	409038870	409038870	SD	SD1	A1	4
311	r7c3	189	36393.492	1252.505	1934.325	6878370	6878370	SD	SD1	A1	4
312	r8c3	8096	49540.396	1246.527	2132.19	401079045	401079045	SD	SD1	A1	4
313	r1c4	0	NaN	NaN	NaN	NaN	NaN	SD	SD1	A1	4
314	r2c4	2469	42856.835	1452.222	850.733	105813525	105813525	SD	SD1	A1	4
315	r3c4	19	34854.474	1440.289	1055.184	662235	662235	SD	SD1	A1	4
316	r4c4	8860	50224.437	1460.356	1272.659	444988515	444988515	SD	SD1	A1	4
317	r5c4	7302	49470.384	1455.644	1484.63	361232745	361232745	SD	SD1	A1	4
318	r6c4	0	NaN	NaN	NaN	NaN	NaN	SD	SD1	A1	4
319	r7c4	9757	49145.637	1463.114	1918.134	479513985	479513985	SD	SD1	A1	4
320	r8c4	2385	42649.792	1467.949	2127.911	101719755	101719755	SD	SD1	A1	4
321	r1c5	0	NaN	NaN	NaN	NaN	NaN	SD	SD1	A1	4
322	r2c5	0	NaN	NaN	NaN	NaN	NaN	SD	SD1	A1	4
323	r3c5	9984	50036.803	1666.931	1058.332	499567440	499567440	SD	SD1	A1	4
324	r4c5	8153	50513.864	1668.31	1278.536	411839535	411839535	SD	SD1	A1	4
325	r5c5	1716	39454.414	1678.886	1483.265	67703775	67703775	SD	SD1	A1	4
326	r6c5	6266	50138.754	1672.362	1704.142	314169435	314169435	SD	SD1	A1	4
327	r7c5	7250	49245.952	1673.79	1917.596	357033150	357033150	SD	SD1	A1	4
328	r8c5	5429	49109.787	1673.625	2129.948	266617035	266617035	SD	SD1	A1	4
329	r1c6	52	33674.712	1878.404	620.577	1751085	1751085	SD	SD1	A1	4
330	r2c6	13292	49292.16	1873.856	842.446	655191390	655191390	SD	SD1	A1	4
331	r3c6	9095	48813.533	1881.81	1055.053	443959080	443959080	SD	SD1	A1	4
332	r4c6	0	NaN	NaN	NaN	NaN	NaN	SD	SD1	A1	4
333	r5c6	8611	50251.998	1879.902	1488.299	432719955	432719955	SD	SD1	A1	4
334	r6c6	8217	48223.83	1892.676	1696.823	396255210	396255210	SD	SD1	A1	4
335	r7c6	7984	49288.427	1884.373	1910.111	393518805	393518805	SD	SD1	A1	4
336	r8c6	7507	50202.798	1890.22	2125.395	376872405	376872405	SD	SD1	A1	4
337	r1c7	8556	47432.891	2096.964	633.35	405835815	405835815	SD	SD1	A1	4
338	r2c7	9986	47781.729	2098.927	849.454	477148350	477148350	SD	SD1	A1	4
339	r3c7	2190	39501.829	2095.36	1052.953	86509005	86509005	SD	SD1	A1	4
340	r4c7	0	NaN	NaN	NaN	NaN	NaN	SD	SD1	A1	4
341	r5c7	0	NaN	NaN	NaN	NaN	NaN	SD	SD1	A1	4
342	r6c7	6778	49326.172	2097.934	1696.684	334332795	334332795	SD	SD1	A1	4
343	r7c7	102	35902.5	2106.98	1894.245	3662055	3662055	SD	SD1	A1	4
344	r8c7	9148	49853.503	2103.198	2127.755	456059850	456059850	SD	SD1	A1	4
345	r1c8	8664	47047.883	2307.667	634.553	407622855	407622855	SD	SD1	A1	4
346	r2c8	36	34113.333	2315.361	835.222	1228080	1228080	SD	SD1	A1	4
347	r3c8	1810	36941.61	2308.618	1060.777	66864315	66864315	SD	SD1	A1	4
348	r4c8	11463	49503.635	2311.953	1273.735	567460170	567460170	SD	SD1	A1	4
349	r5c8	1768	37250.481	2313.049	1476.57	65858850	65858850	SD	SD1	A1	4
350	r6c8	8683	48934.303	2309.256	1699.17	424896555	424896555	SD	SD1	A1	4
351	r7c8	4218	48161.145	2313.438	1904.608	203143710	203143710	SD	SD1	A1	4
352	r8c8	2225	42038.555	2318.493	2122.165	93535785	93535785	SD	SD1	A1	4
353	r1c9	9493	45735.954	2520.515	630.34	434171415	434171415	SD	SD1	A1	4
354	r2c9	2066	35952.161	2523.384	837.364	74277165	74277165	SD	SD1	A1	4
355	r3c9	2156	42623.439	2518.962	1057.24	91896135	91896135	SD	SD1	A1	4
356	r4c9	7620	49403.606	2518.604	1271.507	376455480	376455480	SD	SD1	A1	4
357	r5c9	1783	37983.988	2523.786	1477.397	67725450	67725450	SD	SD1	A1	4
358	r6c9	8751	50358.989	2529.698	1696.016	440691510	440691510	SD	SD1	A1	4
359	r7c9	2334	42114.769	2523.332	1903.175	98295870	98295870	SD	SD1	A1	4
360	r8c9	2173	42448.875	2527.498	2123.749	92241405	92241405	SD	SD1	A1	4
361	r1c10	11532	45445.745	2734.376	630.519	524080335	524080335	SD	SD1	A1	4
362	r2c10	7874	50159.964	2738.145	846.149	394959555	394959555	SD	SD1	A1	4
363	r3c10	2507	41895.981	2733.021	1049.783	105033225	105033225	SD	SD1	A1	4
364	r4c10	1936	39793.171	2734.108	1268.79	77039580	77039580	SD	SD1	A1	4
365	r5c10	0	NaN	NaN	NaN	NaN	NaN	SD	SD1	A1	4
366	r6c10	10921	49113.99	2743.852	1689.7	536373885	536373885	SD	SD1	A1	4
367	r7c10	9348	48838.501	2742.502	1905.711	456542310	456542310	SD	SD1	A1	4
368	r8c10	2186	43001.329	2742.96	2123.52	94000905	94000905	SD	SD1	A1	4
369	r1c11	2269	38594.907	2946.928	620.586	87571845	87571845	SD	SD1	A1	4
370	r2c11	0	NaN	NaN	NaN	NaN	NaN	SD	SD1	A1	4
371	r3c11	7502	48218.25	2954.217	1052.763	361733310	361733310	SD	SD1	A1	4
372	r4c11	0	NaN	NaN	NaN	NaN	NaN	SD	SD1	A1	4
373	r5c11	10001	47668.656	2948.611	1475.237	476734230	476734230	SD	SD1	A1	4
374	r6c11	2116	43273.235	2946.216	1694.308	91566165	91566165	SD	SD1	A1	4
375	r7c11	2429	41276.301	2950.574	1909.597	100260135	100260135	SD	SD1	A1	4
376	r8c11	8668	49269.63	2947.929	2118.329	427069155	427069155	SD	SD1	A1	4
377	r1c12	8080	44870.911	3157.388	624.046	362556960	362556960	SD	SD1	A1	4
378	r2c12	6876	46438.148	3159.901	840.066	319308705	319308705	SD	SD1	A1	4
379	r3c12	7766	47983.047	3159.605	1056.673	372636345	372636345	SD	SD1	A1	4
380	r4c12	2071	38921.176	3166.727	1261.439	80605755	80605755	SD	SD1	A1	4
381	r5c12	9987	46182.729	3158.817	1476.017	461226915	461226915	SD	SD1	A1	4
382	r6c12	0	NaN	NaN	NaN	NaN	NaN	SD	SD1	A1	4
383	r7c12	1923	35214.267	3161.346	1901.021	67717035	67717035	SD	SD1	A1	4
384	r8c12	8652	47434.775	3171.14	2113.836	410405670	410405670	SD	SD1	A1	4
385	r1c1	8659	41685.653	811.45	620.503	360956070	360956070	SD	SD1	A1	5
386	r2c1	10244	46017.966	811.63	839.473	471408045	471408045	SD	SD1	A1	5
387	r3c1	2076	39134.762	813.007	1054.481	81243765	81243765	SD	SD1	A1	5
388	r4c1	0	NaN	NaN	NaN	NaN	NaN	SD	SD1	A1	5
389	r5c1	2009	37573.089	825.342	1473.105	75484335	75484335	SD	SD1	A1	5
390	r6c1	11225	46453.776	819.298	1696.165	521443635	521443635	SD	SD1	A1	5
391	r7c1	41	26314.756	779.89	1953.232	1078905	1078905	SD	SD1	A1	5
392	r8c1	8916	46090.993	822.431	2122.452	410947290	410947290	SD	SD1	A1	5
393	r1c2	12281	44696.76	1032.707	622.304	548920905	548920905	SD	SD1	A1	5
394	r2c2	0	NaN	NaN	NaN	NaN	NaN	SD	SD1	A1	5
395	r3c2	10269	45850.808	1036.829	1049.996	470841945	470841945	SD	SD1	A1	5
396	r4c2	8561	45263.766	1035.037	1265.42	387503100	387503100	SD	SD1	A1	5
397	r5c2	11610	46448.415	1028.65	1477.621	539266095	539266095	SD	SD1	A1	5
398	r6c2	0	NaN	NaN	NaN	NaN	NaN	SD	SD1	A1	5
399	r7c2	0	NaN	NaN	NaN	NaN	NaN	SD	SD1	A1	5
400	r8c2	10233	46238.231	1031.815	2116.312	473155815	473155815	SD	SD1	A1	5
401	r1c3	1811	33153.379	1246.414	626.837	60040770	60040770	SD	SD1	A1	5
402	r2c3	0	NaN	NaN	NaN	NaN	NaN	SD	SD1	A1	5
403	r3c3	2006	36355.678	1246.951	1054.795	72929490	72929490	SD	SD1	A1	5
404	r4c3	9979	45457.206	1244.151	1260.225	453617460	453617460	SD	SD1	A1	5
405	r5c3	6684	46743.858	1243.522	1473.479	312435945	312435945	SD	SD1	A1	5
406	r6c3	9276	45654.677	1249.946	1689.403	423492780	423492780	SD	SD1	A1	5
407	r7c3	1814	32426.047	1249.507	1908.764	58820850	58820850	SD	SD1	A1	5
408	r8c3	9013	46038.011	1247.902	2119.136	414940590	414940590	SD	SD1	A1	5
409	r1c4	0	NaN	NaN	NaN	NaN	NaN	SD	SD1	A1	5
410	r2c4	2523	39897.14	1458.272	838.424	100660485	100660485	SD	SD1	A1	5
411	r3c4	0	NaN	NaN	NaN	NaN	NaN	SD	SD1	A1	5
412	r4c4	9638	46704.422	1465.009	1260.272	450137220	450137220	SD	SD1	A1	5
413	r5c4	8126	45881.109	1459.595	1472.396	372829890	372829890	SD	SD1	A1	5
414	r6c4	0	NaN	NaN	NaN	NaN	NaN	SD	SD1	A1	5
415	r7c4	10431	45808.082	1465.323	1905.96	477824100	477824100	SD	SD1	A1	5
416	r8c4	2376	39440.644	1469.559	2115.782	93710970	93710970	SD	SD1	A1	5
417	r1c5	1	30855	1691.5	619.5	30855	30855	SD	SD1	A1	5
418	r2c5	0	NaN	NaN	NaN	NaN	NaN	SD	SD1	A1	5
419	r3c5	11211	46541.446	1672.292	1046.717	521776155	521776155	SD	SD1	A1	5
420	r4c5	9147	47512.407	1672.991	1267.053	434595990	434595990	SD	SD1	A1	5
421	r5c5	1771	37861.957	1682.514	1471.954	67053525	67053525	SD	SD1	A1	5
422	r6c5	6738	47013.402	1675.426	1692.656	316776300	316776300	SD	SD1	A1	5
423	r7c5	7872	45594.466	1676.128	1906.185	358919640	358919640	SD	SD1	A1	5
424	r8c5	6366	46011.557	1675.183	2118.59	292909575	292909575	SD	SD1	A1	5
425	r1c6	29	30846.207	1887.879	607.845	894540	894540	SD	SD1	A1	5
426	r2c6	15021	46129.536	1879.186	831.08	692911755	692911755	SD	SD1	A1	5
427	r3c6	10272	45723.347	1887.259	1044.457	469670220	469670220	SD	SD1	A1	5
428	r4c6	0	NaN	NaN	NaN	NaN	NaN	SD	SD1	A1	5
429	r5c6	9717	47148.154	1883.859	1477.234	458138610	458138610	SD	SD1	A1	5
430	r6c6	9087	44899.335	1895.574	1686.067	408000255	408000255	SD	SD1	A1	5
431	r7c6	8922	45975.883	1886.716	1899.342	410196825	410196825	SD	SD1	A1	5
432	r8c6	8038	47117.103	1891.866	2114.719	378727275	378727275	SD	SD1	A1	5
433	r1c7	9873	43852.639	2103.525	622.914	432957105	432957105	SD	SD1	A1	5
434	r2c7	11377	44584.79	2104.9	839.568	507241155	507241155	SD	SD1	A1	5
435	r3c7	2179	36853.761	2100.641	1042.98	80304345	80304345	SD	SD1	A1	5
436	r4c7	0	NaN	NaN	NaN	NaN	NaN	SD	SD1	A1	5
437	r5c7	0	NaN	NaN	NaN	NaN	NaN	SD	SD1	A1	5
438	r6c7	7397	46082.916	2101.055	1686.569	340875330	340875330	SD	SD1	A1	5
439	r7c7	106	32837.264	2109.292	1886.16	3480750	3480750	SD	SD1	A1	5
440	r8c7	10216	46346.425	2104.876	2117.894	473475075	473475075	SD	SD1	A1	5
441	r1c8	9646	43708.628	2314.478	625.148	421613430	421613430	SD	SD1	A1	5
442	r2c8	10	30855	2334.4	822.8	308550	308550	SD	SD1	A1	5
443	r3c8	1774	34175.462	2313.851	1051.568	60627270	60627270	SD	SD1	A1	5
444	r4c8	12366	46315.287	2316.212	1264.541	572734845	572734845	SD	SD1	A1	5
445	r5c8	1227	38072.103	2317.763	1472.118	46714470	46714470	SD	SD1	A1	5
446	r6c8	9620	45676.862	2312.294	1689.954	439411410	439411410	SD	SD1	A1	5
447	r7c8	4690	45028.215	2315.813	1895.481	211182330	211182330	SD	SD1	A1	5
448	r8c8	2223	38820.567	2320.08	2112.978	86298120	86298120	SD	SD1	A1	5
449	r1c9	10582	42404.823	2527.041	621.911	448727835	448727835	SD	SD1	A1	5
450	r2c9	2068	33487.369	2529.45	828.746	69251880	69251880	SD	SD1	A1	5
451	r3c9	2147	39965.638	2524.131	1048.796	85806225	85806225	SD	SD1	A1	5
452	r4c9	8317	46156.38	2523.031	1263.017	383882610	383882610	SD	SD1	A1	5
453	r5c9	4	32321.25	2504.75	1475.25	129285	129285	SD	SD1	A1	5
454	r6c9	9501	47430.644	2532.838	1687.584	450638550	450638550	SD	SD1	A1	5
455	r7c9	2329	39437.737	2525.579	1894.666	91850490	91850490	SD	SD1	A1	5
456	r8c9	2169	39332.075	2529.071	2115.318	85311270	85311270	SD	SD1	A1	5
457	r1c10	12597	42592.794	2740.887	622.406	536541420	536541420	SD	SD1	A1	5
458	r2c10	8723	47195.522	2744.058	838.541	411686535	411686535	SD	SD1	A1	5
459	r3c10	2541	39727.314	2738.153	1042.092	100947105	100947105	SD	SD1	A1	5
460	r4c10	1923	37104.953	2738.603	1261.057	71352825	71352825	SD	SD1	A1	5
461	r5c10	0	NaN	NaN	NaN	NaN	NaN	SD	SD1	A1	5
462	r6c10	11803	46010.746	2747.095	1681.931	543064830	543064830	SD	SD1	A1	5
463	r7c10	10375	45651.857	2744.848	1898.12	473638020	473638020	SD	SD1	A1	5
464	r8c10	2211	40544.077	2744.388	2115.675	89642955	89642955	SD	SD1	A1	5
465	r1c11	2295	35955.444	2953.543	613.614	82517745	82517745	SD	SD1	A1	5
466	r2c11	0	NaN	NaN	NaN	NaN	NaN	SD	SD1	A1	5
467	r3c11	8375	45210.937	2959.466	1045.877	378641595	378641595	SD	SD1	A1	5
468	r4c11	0	NaN	NaN	NaN	NaN	NaN	SD	SD1	A1	5
469	r5c11	11035	44519.464	2952.516	1468.175	491272290	491272290	SD	SD1	A1	5
470	r6c11	2159	40841.102	2949.27	1687.3	88175940	88175940	SD	SD1	A1	5
471	r7c11	2438	38301.565	2952.823	1902.472	93379215	93379215	SD	SD1	A1	5
472	r8c11	9932	46296.621	2949.427	2111.343	459818040	459818040	SD	SD1	A1	5
473	r1c12	8955	41580.149	3164.149	617.81	372350235	372350235	SD	SD1	A1	5
474	r2c12	7767	43391.761	3165.907	833.776	337023810	337023810	SD	SD1	A1	5
475	r3c12	8519	44848.72	3165.185	1050.73	382066245	382066245	SD	SD1	A1	5
476	r4c12	2094	36693.696	3171.243	1255.132	76836600	76836600	SD	SD1	A1	5
477	r5c12	11238	42934.53	3162.903	1469.904	482498250	482498250	SD	SD1	A1	5
478	r6c12	0	NaN	NaN	NaN	NaN	NaN	SD	SD1	A1	5
479	r7c12	1927	32770.742	3163.543	1894.749	63149220	63149220	SD	SD1	A1	5
480	r8c12	9799	43805.3	3172.885	2107.31	429248130	429248130	SD	SD1	A1	5
481	r1c1	9240	41987.489	818.912	633.296	387964395	387964395	SD	SD1	A1	6
482	r2c1	10984	46159.69	820.164	852.403	507018030	507018030	SD	SD1	A1	6
483	r3c1	2080	39763.327	823.091	1067.146	82707720	82707720	SD	SD1	A1	6
484	r4c1	0	NaN	NaN	NaN	NaN	NaN	SD	SD1	A1	6
485	r5c1	2016	38096.064	837.833	1485.785	76801665	76801665	SD	SD1	A1	6
486	r6c1	11986	46532.99	833.029	1708.855	557744415	557744415	SD	SD1	A1	6
487	r7c1	39	25016.154	781.5	1946.5	975630	975630	SD	SD1	A1	6
488	r8c1	9312	46068.822	838.207	2135.248	428992875	428992875	SD	SD1	A1	6
489	r1c2	12967	45134.961	1040.408	633.785	585265035	585265035	SD	SD1	A1	6
490	r2c2	0	NaN	NaN	NaN	NaN	NaN	SD	SD1	A1	6
491	r3c2	10830	45973.368	1046.708	1061.375	497891580	497891580	SD	SD1	A1	6
492	r4c2	9206	45552.623	1046.051	1276.977	419357445	419357445	SD	SD1	A1	6
493	r5c2	12318	46774.076	1040.912	1489.12	576163065	576163065	SD	SD1	A1	6
494	r6c2	0	NaN	NaN	NaN	NaN	NaN	SD	SD1	A1	6
495	r7c2	0	NaN	NaN	NaN	NaN	NaN	SD	SD1	A1	6
496	r8c2	10800	46070.638	1048.018	2127.621	497562885	497562885	SD	SD1	A1	6
497	r1c3	24	31067.5	1240.208	626.375	745620	745620	SD	SD1	A1	6
498	r2c3	0	NaN	NaN	NaN	NaN	NaN	SD	SD1	A1	6
499	r3c3	2038	37015.915	1257.057	1064.954	75438435	75438435	SD	SD1	A1	6
500	r4c3	10612	45664.248	1255.32	1270.391	484588995	484588995	SD	SD1	A1	6
501	r5c3	7006	47019.183	1255.646	1483.53	329416395	329416395	SD	SD1	A1	6
502	r6c3	9946	45509.168	1263.75	1699.608	452634180	452634180	SD	SD1	A1	6
503	r7c3	1941	34423.555	1264.608	1918.889	66816120	66816120	SD	SD1	A1	6
504	r8c3	9556	45876.624	1263.996	2129.21	438397020	438397020	SD	SD1	A1	6
505	r1c4	0	NaN	NaN	NaN	NaN	NaN	SD	SD1	A1	6
506	r2c4	2551	40431.744	1467.048	847.356	103141380	103141380	SD	SD1	A1	6
507	r3c4	0	NaN	NaN	NaN	NaN	NaN	SD	SD1	A1	6
508	r4c4	10133	46639.784	1476.284	1269.206	472600935	472600935	SD	SD1	A1	6
509	r5c4	8650	45755.549	1472.009	1481.336	395785500	395785500	SD	SD1	A1	6
510	r6c4	0	NaN	NaN	NaN	NaN	NaN	SD	SD1	A1	6
511	r7c4	10801	45737.901	1480.26	1914.987	494015070	494015070	SD	SD1	A1	6
512	r8c4	2383	39375.51	1485.75	2124.602	93831840	93831840	SD	SD1	A1	6
513	r1c5	10	37077	1680.4	630.3	370770	370770	SD	SD1	A1	6
514	r2c5	0	NaN	NaN	NaN	NaN	NaN	SD	SD1	A1	6
515	r3c5	12066	46323.795	1682.049	1054.245	558942915	558942915	SD	SD1	A1	6
516	r4c5	9639	47631.058	1684.405	1274.917	459115770	459115770	SD	SD1	A1	6
517	r5c5	1865	39870.515	1694.938	1479.739	74358510	74358510	SD	SD1	A1	6
518	r6c5	7080	47035.182	1689.194	1700.344	333009090	333009090	SD	SD1	A1	6
519	r7c5	8284	45212.633	1691.07	1913.982	374541450	374541450	SD	SD1	A1	6
520	r8c5	6953	46249.438	1691.398	2126.18	321572340	321572340	SD	SD1	A1	6
521	r1c6	32	30902.812	1898.844	615.656	988890	988890	SD	SD1	A1	6
522	r2c6	16056	45828.007	1887.432	837.158	735814485	735814485	SD	SD1	A1	6
523	r3c6	10997	45504.364	1897.445	1051.031	500411490	500411490	SD	SD1	A1	6
524	r4c6	0	NaN	NaN	NaN	NaN	NaN	SD	SD1	A1	6
525	r5c6	10464	46947.123	1896.446	1483.582	491254695	491254695	SD	SD1	A1	6
526	r6c6	9689	44579.364	1909.275	1692.252	431929455	431929455	SD	SD1	A1	6
527	r7c6	9723	45818.016	1901.764	1905.922	445488570	445488570	SD	SD1	A1	6
528	r8c6	8382	47024.349	1908.22	2121.099	394158090	394158090	SD	SD1	A1	6
529	r1c7	10660	43705.852	2110.864	627.759	465904380	465904380	SD	SD1	A1	6
530	r2c7	12267	44156.928	2113.675	844.658	541673040	541673040	SD	SD1	A1	6
531	r3c7	2182	36932.11	2110.532	1048.155	80585865	80585865	SD	SD1	A1	6
532	r4c7	0	NaN	NaN	NaN	NaN	NaN	SD	SD1	A1	6
533	r5c7	0	NaN	NaN	NaN	NaN	NaN	SD	SD1	A1	6
534	r6c7	7788	45950.948	2114.771	1691.781	357865980	357865980	SD	SD1	A1	6
535	r7c7	1877	36190.437	2115.998	1901.232	67929450	67929450	SD	SD1	A1	6
536	r8c7	10973	45945.99	2121.28	2123.02	504165345	504165345	SD	SD1	A1	6
537	r1c8	10233	43417.781	2322.222	628.922	444294150	444294150	SD	SD1	A1	6
538	r2c8	2	29962.5	2344	828	59925	59925	SD	SD1	A1	6
539	r3c8	1788	33724.463	2323.942	1055.561	60299340	60299340	SD	SD1	A1	6
540	r4c8	12790	46160.363	2327.307	1268.408	590391045	590391045	SD	SD1	A1	6
541	r5c8	1835	35433.744	2329.445	1471.261	65020920	65020920	SD	SD1	A1	6
542	r6c8	10230	45426.642	2326.084	1693.963	464714550	464714550	SD	SD1	A1	6
543	r7c8	4924	44878.912	2330.848	1899.526	220983765	220983765	SD	SD1	A1	6
544	r8c8	2237	38810.498	2336.174	2117.066	86819085	86819085	SD	SD1	A1	6
545	r1c9	11220	41994.614	2534.512	624.563	471179565	471179565	SD	SD1	A1	6
546	r2c9	2089	33417.573	2538.082	831.471	69809310	69809310	SD	SD1	A1	6
547	r3c9	2162	39922.833	2534.044	1051.528	86313165	86313165	SD	SD1	A1	6
548	r4c9	8743	45882.763	2534.398	1265.755	401152995	401152995	SD	SD1	A1	6
549	r5c9	0	NaN	NaN	NaN	NaN	NaN	SD	SD1	A1	6
550	r6c9	9896	47464.529	2546.707	1690.282	469708980	469708980	SD	SD1	A1	6
551	r7c9	2334	39744.929	2540.571	1897.452	92764665	92764665	SD	SD1	A1	6
552	r8c9	2166	39193.476	2545.293	2118.074	84893070	84893070	SD	SD1	A1	6
553	r1c10	13152	42375.311	2748.546	623.756	557320095	557320095	SD	SD1	A1	6
554	r2c10	9172	46632.055	2752.96	840.093	427709205	427709205	SD	SD1	A1	6
555	r3c10	2591	40115.899	2748.244	1043.571	103940295	103940295	SD	SD1	A1	6
556	r4c10	1920	36824.789	2749.92	1262.628	70703595	70703595	SD	SD1	A1	6
557	r5c10	0	NaN	NaN	NaN	NaN	NaN	SD	SD1	A1	6
558	r6c10	12252	45666.042	2761.042	1683.315	559500345	559500345	SD	SD1	A1	6
559	r7c10	10958	45360.353	2759.93	1899.535	497058750	497058750	SD	SD1	A1	6
560	r8c10	2252	41289.505	2760.775	2117.218	92983965	92983965	SD	SD1	A1	6
561	r1c11	2317	36120.414	2961.173	613.758	83691000	83691000	SD	SD1	A1	6
562	r2c11	0	NaN	NaN	NaN	NaN	NaN	SD	SD1	A1	6
563	r3c11	9000	44713.938	2969.599	1046.095	402425445	402425445	SD	SD1	A1	6
564	r4c11	0	NaN	NaN	NaN	NaN	NaN	SD	SD1	A1	6
565	r5c11	11562	44098.569	2965.186	1468.505	509867655	509867655	SD	SD1	A1	6
566	r6c11	2200	41106.116	2963.1	1687.618	90433455	90433455	SD	SD1	A1	6
567	r7c11	2445	38489.46	2968.033	1902.925	94106730	94106730	SD	SD1	A1	6
568	r8c11	10645	46468.857	2965.875	2111.7	494660985	494660985	SD	SD1	A1	6
569	r1c12	9540	41055.134	3171.991	616.627	391665975	391665975	SD	SD1	A1	6
570	r2c12	8387	43080.376	3174.965	832.804	361315110	361315110	SD	SD1	A1	6
571	r3c12	8957	44341.36	3175.657	1049.821	397165560	397165560	SD	SD1	A1	6
572	r4c12	2128	36892.437	3182.632	1254.189	78507105	78507105	SD	SD1	A1	6
573	r5c12	11931	42479.418	3175.752	1469.076	506821935	506821935	SD	SD1	A1	6
574	r6c12	0	NaN	NaN	NaN	NaN	NaN	SD	SD1	A1	6
575	r7c12	1936	32555.702	3178.665	1893.788	63027840	63027840	SD	SD1	A1	6
576	r8c12	10552	43456.016	3189.293	2106.221	458547885	458547885	SD	SD1	A1	6
577	r1c1	9711	42315.085	794.018	599.257	410921790	410921790	SD	SD1	A1	7
578	r2c1	11657	46562.974	793.349	819.215	542784585	542784585	SD	SD1	A1	7
579	r3c1	2121	40507.369	794.494	1034.531	85916130	85916130	SD	SD1	A1	7
580	r4c1	0	NaN	NaN	NaN	NaN	NaN	SD	SD1	A1	7
581	r5c1	2054	38590.166	805.673	1454.546	79264200	79264200	SD	SD1	A1	7
582	r6c1	12606	47015.418	798.877	1678.068	592676355	592676355	SD	SD1	A1	7
583	r7c1	91	30667.253	789.258	2006.676	2790720	2790720	SD	SD1	A1	7
584	r8c1	9532	46682.282	800.417	2105.506	444975510	444975510	SD	SD1	A1	7
585	r1c2	13558	45652.392	1016.401	601.738	618955125	618955125	SD	SD1	A1	7
586	r2c2	0	NaN	NaN	NaN	NaN	NaN	SD	SD1	A1	7
587	r3c2	11268	46466.35	1018.833	1030.558	523582830	523582830	SD	SD1	A1	7
588	r4c2	9770	46109.507	1016.268	1246.787	450489885	450489885	SD	SD1	A1	7
589	r5c2	12885	47210.247	1009.299	1459.405	608304030	608304030	SD	SD1	A1	7
590	r6c2	0	NaN	NaN	NaN	NaN	NaN	SD	SD1	A1	7
591	r7c2	2466	46445.985	1000.272	2060.349	114535800	114535800	SD	SD1	A1	7
592	r8c2	11344	46431.917	1011.045	2099.678	526723665	526723665	SD	SD1	A1	7
593	r1c3	1819	33836.776	1230.127	606.714	61549095	61549095	SD	SD1	A1	7
594	r2c3	0	NaN	NaN	NaN	NaN	NaN	SD	SD1	A1	7
595	r3c3	2046	38185.689	1229.741	1036.04	78127920	78127920	SD	SD1	A1	7
596	r4c3	11154	46281.906	1226.338	1241.947	516228375	516228375	SD	SD1	A1	7
597	r5c3	7246	47616.939	1224.767	1455.713	345032340	345032340	SD	SD1	A1	7
598	r6c3	10489	45877.95	1231.11	1672.451	481213815	481213815	SD	SD1	A1	7
599	r7c3	2134	37369.808	1230.299	1892.482	79747170	79747170	SD	SD1	A1	7
600	r8c3	10040	46242.98	1227.529	2103.111	464279520	464279520	SD	SD1	A1	7
601	r1c4	0	NaN	NaN	NaN	NaN	NaN	SD	SD1	A1	7
602	r2c4	2574	41633.555	1442.267	819.661	107164770	107164770	SD	SD1	A1	7
603	r3c4	1872	34120.553	1442.74	1027.353	63873675	63873675	SD	SD1	A1	7
604	r4c4	10677	47087.564	1447.921	1242.622	502753920	502753920	SD	SD1	A1	7
605	r5c4	9149	46121.582	1441.819	1455.429	421966350	421966350	SD	SD1	A1	7
606	r6c4	0	NaN	NaN	NaN	NaN	NaN	SD	SD1	A1	7
607	r7c4	11165	46070.86	1446.469	1890.227	514381155	514381155	SD	SD1	A1	7
608	r8c4	2384	39942.156	1450.066	2100.438	95222100	95222100	SD	SD1	A1	7
609	r1c5	86	41393.023	1654.535	602.36	3559800	3559800	SD	SD1	A1	7
610	r2c5	0	NaN	NaN	NaN	NaN	NaN	SD	SD1	A1	7
611	r3c5	12834	46805.653	1655.901	1028.828	600703755	600703755	SD	SD1	A1	7
612	r4c5	9996	48290.102	1656.632	1250.371	482707860	482707860	SD	SD1	A1	7
613	r5c5	2009	41705.002	1665.247	1455.861	83785350	83785350	SD	SD1	A1	7
614	r6c5	7428	47585.788	1657.657	1676.718	353467230	353467230	SD	SD1	A1	7
615	r7c5	8619	45467.899	1657.77	1891.007	391887825	391887825	SD	SD1	A1	7
616	r8c5	7440	47003.149	1656.153	2103.747	349703430	349703430	SD	SD1	A1	7
617	r1c6	47	31386.702	1866.5	591.394	1475175	1475175	SD	SD1	A1	7
618	r2c6	16928	46412.26	1863.496	812.675	785666730	785666730	SD	SD1	A1	7
619	r3c6	11570	46099.989	1872.189	1027.652	533376870	533376870	SD	SD1	A1	7
620	r4c6	0	NaN	NaN	NaN	NaN	NaN	SD	SD1	A1	7
621	r5c6	11153	47366.119	1867.473	1461.133	528274320	528274320	SD	SD1	A1	7
622	r6c6	10210	44999.533	1878.375	1670.595	459445230	459445230	SD	SD1	A1	7
623	r7c6	10393	46220.02	1869.078	1884.705	480364665	480364665	SD	SD1	A1	7
624	r8c6	8710	47567.308	1873.602	2100.436	414311250	414311250	SD	SD1	A1	7
625	r1c7	11372	44258.152	2089.657	604.786	503303700	503303700	SD	SD1	A1	7
626	r2c7	13079	44773.41	2090.615	822.483	585591435	585591435	SD	SD1	A1	7
627	r3c7	2191	37799.24	2085.816	1026.54	82818135	82818135	SD	SD1	A1	7
628	r4c7	0	NaN	NaN	NaN	NaN	NaN	SD	SD1	A1	7
629	r5c7	0	NaN	NaN	NaN	NaN	NaN	SD	SD1	A1	7
630	r6c7	8141	46411.942	2084.361	1671.685	377839620	377839620	SD	SD1	A1	7
631	r7c7	1930	37167.241	2083.749	1881.816	71732775	71732775	SD	SD1	A1	7
632	r8c7	11680	46389.958	2087.27	2104.231	541834710	541834710	SD	SD1	A1	7
633	r1c8	10716	43869.304	2301.593	607.877	470103465	470103465	SD	SD1	A1	7
634	r2c8	5	29325	2321.7	808.1	146625	146625	SD	SD1	A1	7
635	r3c8	1804	34098.334	2299.532	1035.885	61513395	61513395	SD	SD1	A1	7
636	r4c8	13176	46896.853	2301.08	1249.224	617912940	617912940	SD	SD1	A1	7
637	r5c8	1885	36294.279	2301.194	1452.593	68414715	68414715	SD	SD1	A1	7
638	r6c8	10836	45871.102	2296.28	1675.731	497059260	497059260	SD	SD1	A1	7
639	r7c8	5154	45340.474	2299.194	1882.006	233684805	233684805	SD	SD1	A1	7
640	r8c8	2252	39581.956	2302.643	2099.985	89138565	89138565	SD	SD1	A1	7
641	r1c9	11789	42399.65	2514.382	605.196	499849470	499849470	SD	SD1	A1	7
642	r2c9	2144	34236.01	2516.285	812.982	73402005	73402005	SD	SD1	A1	7
643	r3c9	2194	40791.283	2510.156	1033.439	89496075	89496075	SD	SD1	A1	7
644	r4c9	9166	46494.879	2508.671	1248.389	426172065	426172065	SD	SD1	A1	7
645	r5c9	1	33150	2505.5	1478.5	33150	33150	SD	SD1	A1	7
646	r6c9	10255	48462.532	2517.231	1674.024	496983270	496983270	SD	SD1	A1	7
647	r7c9	2382	40860.057	2509.417	1881.521	97328655	97328655	SD	SD1	A1	7
648	r8c9	2180	39950.663	2512.162	2102.735	87092445	87092445	SD	SD1	A1	7
649	r1c10	13571	42933.95	2728.987	606.621	582656640	582656640	SD	SD1	A1	7
650	r2c10	9585	47059.911	2731.537	823.464	451069245	451069245	SD	SD1	A1	7
651	r3c10	2679	41531.209	2724.946	1027.481	111262110	111262110	SD	SD1	A1	7
652	r4c10	1943	37348.51	2724.782	1247.078	72568155	72568155	SD	SD1	A1	7
653	r5c10	0	NaN	NaN	NaN	NaN	NaN	SD	SD1	A1	7
654	r6c10	12510	46139.835	2732.344	1668.717	577209330	577209330	SD	SD1	A1	7
655	r7c10	11518	45922.339	2729.181	1885.594	528933495	528933495	SD	SD1	A1	7
656	r8c10	2283	42796.216	2728.163	2103.772	97703760	97703760	SD	SD1	A1	7
657	r1c11	2370	37669.956	2942.111	598.363	89277795	89277795	SD	SD1	A1	7
658	r2c11	0	NaN	NaN	NaN	NaN	NaN	SD	SD1	A1	7
659	r3c11	9581	45352.579	2946.821	1031.866	434523060	434523060	SD	SD1	A1	7
660	r4c11	0	NaN	NaN	NaN	NaN	NaN	SD	SD1	A1	7
661	r5c11	12003	44728.738	2938.731	1455.308	536879040	536879040	SD	SD1	A1	7
662	r6c11	2255	42247.676	2934.627	1674.845	95268510	95268510	SD	SD1	A1	7
663	r7c11	2456	39886.527	2937.575	1890.965	97961310	97961310	SD	SD1	A1	7
664	r8c11	11185	47335.432	2933.724	2100.019	529446810	529446810	SD	SD1	A1	7
665	r1c12	10035	41617.347	3153.69	602.933	417630075	417630075	SD	SD1	A1	7
666	r2c12	8945	43555.71	3154.574	819.776	389605830	389605830	SD	SD1	A1	7
667	r3c12	9307	44957.429	3153.404	1037.451	418418790	418418790	SD	SD1	A1	7
668	r4c12	2170	38077.963	3158.475	1242.281	82629180	82629180	SD	SD1	A1	7
669	r5c12	12427	43202.031	3149.879	1457.728	536871645	536871645	SD	SD1	A1	7
670	r6c12	0	NaN	NaN	NaN	NaN	NaN	SD	SD1	A1	7
671	r7c12	1946	33112.13	3148.729	1883.276	64436205	64436205	SD	SD1	A1	7
672	r8c12	11254	43838.474	3157.559	2096.351	493358190	493358190	SD	SD1	A1	7
673	r1c1	6005	41654.346	800.55	612.328	250134345	250134345	SD	SD1	A2	1
674	r2c1	6394	43034.54	807.334	837.04	275162850	275162850	SD	SD1	A2	1
675	r3c1	2675	31448.316	805.401	1053.533	84124245	84124245	SD	SD1	A2	1
676	r4c1	0	NaN	NaN	NaN	NaN	NaN	SD	SD1	A2	1
677	r5c1	2677	32140.097	812.197	1493.438	86039040	86039040	SD	SD1	A2	1
678	r6c1	6918	43220.583	816.706	1717.628	298999995	298999995	SD	SD1	A2	1
679	r7c1	47	24007.979	794.011	1956.713	1128375	1128375	SD	SD1	A2	1
680	r8c1	5736	42791.098	828.57	2154.95	245449740	245449740	SD	SD1	A2	1
681	r1c2	6607	42760.455	1031.556	611.885	282518325	282518325	SD	SD1	A2	1
682	r2c2	0	NaN	NaN	NaN	NaN	NaN	SD	SD1	A2	1
683	r3c2	6050	44547.446	1036.919	1050.153	269512050	269512050	SD	SD1	A2	1
684	r4c2	4690	41938.094	1039.599	1270.581	196689660	196689660	SD	SD1	A2	1
685	r5c2	6154	44544.945	1032.939	1494.354	274129590	274129590	SD	SD1	A2	1
686	r6c2	0	NaN	NaN	NaN	NaN	NaN	SD	SD1	A2	1
687	r7c2	7	29652.857	987.929	1958.5	207570	207570	SD	SD1	A2	1
688	r8c2	5962	44074.753	1040.249	2146.802	262773675	262773675	SD	SD1	A2	1
689	r1c3	9	28361.667	1244.944	636.611	255255	255255	SD	SD1	A2	1
690	r2c3	0	NaN	NaN	NaN	NaN	NaN	SD	SD1	A2	1
691	r3c3	2924	34110.262	1251.696	1053.105	99738405	99738405	SD	SD1	A2	1
692	r4c3	6286	43475.107	1252.616	1263.229	273284520	273284520	SD	SD1	A2	1
693	r5c3	4417	42726.211	1254.1	1489.353	188721675	188721675	SD	SD1	A2	1
694	r6c3	5881	44508.102	1259.841	1707.413	261752145	261752145	SD	SD1	A2	1
695	r7c3	0	NaN	NaN	NaN	NaN	NaN	SD	SD1	A2	1
696	r8c3	6285	42993.609	1267.613	2154.161	270214830	270214830	SD	SD1	A2	1
697	r1c4	0	NaN	NaN	NaN	NaN	NaN	SD	SD1	A2	1
698	r2c4	2753	33944.826	1469.509	827.571	93450105	93450105	SD	SD1	A2	1
699	r3c4	2476	32748.962	1470.83	1041.162	81086430	81086430	SD	SD1	A2	1
700	r4c4	6151	44490.929	1481.146	1263.617	273663705	273663705	SD	SD1	A2	1
701	r5c4	5562	44068.374	1473.921	1484.393	245108295	245108295	SD	SD1	A2	1
702	r6c4	0	NaN	NaN	NaN	NaN	NaN	SD	SD1	A2	1
703	r7c4	6365	44456.375	1486.017	1930.813	282964830	282964830	SD	SD1	A2	1
704	r8c4	2669	32293.567	1489.895	2148.217	86191530	86191530	SD	SD1	A2	1
705	r1c5	13	28069.615	1685.115	624.423	364905	364905	SD	SD1	A2	1
706	r2c5	71	30883.732	1539.19	829.373	2192745	2192745	SD	SD1	A2	1
707	r3c5	6508	44269.027	1693.037	1045.027	288102825	288102825	SD	SD1	A2	1
708	r4c5	5955	44880.856	1691.971	1267.404	267265500	267265500	SD	SD1	A2	1
709	r5c5	40	29624.625	1727.8	1474.1	1184985	1184985	SD	SD1	A2	1
710	r6c5	5495	44220.341	1703.933	1706.807	242990775	242990775	SD	SD1	A2	1
711	r7c5	5854	44565.715	1703.119	1927.82	260887695	260887695	SD	SD1	A2	1
712	r8c5	2659	37113.96	1701.695	2142.225	98686020	98686020	SD	SD1	A2	1
713	r1c6	0	NaN	NaN	NaN	NaN	NaN	SD	SD1	A2	1
714	r2c6	6840	43524.287	1903.322	821.187	297706125	297706125	SD	SD1	A2	1
715	r3c6	5500	43806.125	1911.167	1037.065	240933690	240933690	SD	SD1	A2	1
716	r4c6	0	NaN	NaN	NaN	NaN	NaN	SD	SD1	A2	1
717	r5c6	5672	44416.756	1913.602	1482.707	251931840	251931840	SD	SD1	A2	1
718	r6c6	6039	44109.595	1927.054	1701.292	266377845	266377845	SD	SD1	A2	1
719	r7c6	4950	43458.748	1925.878	1916.498	215120805	215120805	SD	SD1	A2	1
720	r8c6	5629	43871.144	1926.936	2140.931	246950670	246950670	SD	SD1	A2	1
721	r1c7	5725	40717.286	2133.752	602.859	233106465	233106465	SD	SD1	A2	1
722	r2c7	6591	43824.329	2136.529	824.432	288846150	288846150	SD	SD1	A2	1
723	r3c7	2576	31552.686	2128.656	1035.689	81279720	81279720	SD	SD1	A2	1
724	r4c7	0	NaN	NaN	NaN	NaN	NaN	SD	SD1	A2	1
725	r5c7	2530	32287.334	2142.315	1480.896	81686955	81686955	SD	SD1	A2	1
726	r6c7	5421	44027.742	2138.719	1700.159	238674390	238674390	SD	SD1	A2	1
727	r7c7	4	27603.75	2164.25	1911.25	110415	110415	SD	SD1	A2	1
728	r8c7	5821	44466.638	2145.047	2142.733	258840300	258840300	SD	SD1	A2	1
729	r1c8	5247	41659.768	2347.053	601.429	218588805	218588805	SD	SD1	A2	1
730	r2c8	18	30784.167	2410	804.5	554115	554115	SD	SD1	A2	1
731	r3c8	19	27996.316	2380.5	1030.868	531930	531930	SD	SD1	A2	1
732	r4c8	7877	43065.573	2356.172	1263.956	339227520	339227520	SD	SD1	A2	1
733	r5c8	21	27697.857	2368.262	1473.833	581655	581655	SD	SD1	A2	1
734	r6c8	5789	43763.665	2360.784	1700.84	253347855	253347855	SD	SD1	A2	1
735	r7c8	2889	39335.14	2358.635	1916.41	113639220	113639220	SD	SD1	A2	1
736	r8c8	109	29626.789	2372.353	2129.252	3229320	3229320	SD	SD1	A2	1
737	r1c9	6289	40783.578	2571.162	598.515	256487925	256487925	SD	SD1	A2	1
738	r2c9	0	NaN	NaN	NaN	NaN	NaN	SD	SD1	A2	1
739	r3c9	0	NaN	NaN	NaN	NaN	NaN	SD	SD1	A2	1
740	r4c9	4738	42375.317	2571.395	1257.781	200774250	200774250	SD	SD1	A2	1
741	r5c9	14	30490.714	2580.286	1443.071	426870	426870	SD	SD1	A2	1
742	r6c9	6680	43638.478	2582.93	1692.71	291505035	291505035	SD	SD1	A2	1
743	r7c9	2474	31537.233	2574.96	1912.177	78023115	78023115	SD	SD1	A2	1
744	r8c9	89	29176.011	2575.32	2122.635	2596665	2596665	SD	SD1	A2	1
745	r1c10	7153	40088.153	2790.348	597.218	286750560	286750560	SD	SD1	A2	1
746	r2c10	5064	43813.874	2792.913	819.542	221873460	221873460	SD	SD1	A2	1
747	r3c10	54	29136.111	2778.741	1017.463	1573350	1573350	SD	SD1	A2	1
748	r4c10	35	30141	2785.529	1346.329	1054935	1054935	SD	SD1	A2	1
749	r5c10	0	NaN	NaN	NaN	NaN	NaN	SD	SD1	A2	1
750	r6c10	5874	43646.502	2804.294	1689.234	256379550	256379550	SD	SD1	A2	1
751	r7c10	5804	43055.634	2805.284	1913.48	249894900	249894900	SD	SD1	A2	1
752	r8c10	140	29807.679	2826.293	2128.043	4173075	4173075	SD	SD1	A2	1
753	r1c11	31	29209.839	3034.113	476.274	905505	905505	SD	SD1	A2	1
754	r2c11	0	NaN	NaN	NaN	NaN	NaN	SD	SD1	A2	1
755	r3c11	5406	42515.896	3020.468	1030.838	229840935	229840935	SD	SD1	A2	1
756	r4c11	0	NaN	NaN	NaN	NaN	NaN	SD	SD1	A2	1
757	r5c11	5999	42480.178	3013.219	1469.582	254838585	254838585	SD	SD1	A2	1
758	r6c11	2360	30790.386	3020.836	1693.884	72665310	72665310	SD	SD1	A2	1
759	r7c11	2880	31856.318	3021.353	1914.549	91746195	91746195	SD	SD1	A2	1
760	r8c11	4789	41848.221	3016.844	2129.412	200411130	200411130	SD	SD1	A2	1
761	r1c12	4924	38365.693	3227.949	589.337	188912670	188912670	SD	SD1	A2	1
762	r2c12	3866	37444.633	3228.406	812.237	144760950	144760950	SD	SD1	A2	1
763	r3c12	5039	40625.108	3230.208	1033.633	204709920	204709920	SD	SD1	A2	1
764	r4c12	2328	29654.813	3241.326	1247.331	69036405	69036405	SD	SD1	A2	1
765	r5c12	5637	40809.816	3232.291	1470.939	230044935	230044935	SD	SD1	A2	1
766	r6c12	0	NaN	NaN	NaN	NaN	NaN	SD	SD1	A2	1
767	r7c12	24	26063.125	3260	1900.083	625515	625515	SD	SD1	A2	1
768	r8c12	5236	41044.773	3240.632	2123.317	214910430	214910430	SD	SD1	A2	1
769	r1c1	6615	45107.283	818.771	616.116	298384680	298384680	SD	SD1	A2	2
770	r2c1	8911	47337.855	823.486	835.236	421827630	421827630	SD	SD1	A2	2
771	r3c1	2724	36164.504	820.486	1044.889	98512110	98512110	SD	SD1	A2	2
772	r4c1	0	NaN	NaN	NaN	NaN	NaN	SD	SD1	A2	2
773	r5c1	2696	36774.575	823.757	1471.924	99144255	99144255	SD	SD1	A2	2
774	r6c1	10156	47380.461	826.113	1689.732	481195965	481195965	SD	SD1	A2	2
775	r7c1	39	24381.923	781.5	1946.5	950895	950895	SD	SD1	A2	2
776	r8c1	7613	46891.194	833.673	2114.254	356982660	356982660	SD	SD1	A2	2
777	r1c2	10441	45825.388	1044.098	617.462	478462875	478462875	SD	SD1	A2	2
778	r2c2	42	30071.786	1027.595	848.81	1263015	1263015	SD	SD1	A2	2
779	r3c2	8101	48459.317	1045.273	1042.954	392568930	392568930	SD	SD1	A2	2
780	r4c2	7390	46560.274	1045.072	1257.252	344080425	344080425	SD	SD1	A2	2
781	r5c2	9130	47993.681	1037.312	1474.922	438182310	438182310	SD	SD1	A2	2
782	r6c2	40	30255.75	1057.6	1696.025	1210230	1210230	SD	SD1	A2	2
783	r7c2	2115	33155.787	1044.66	1892.262	70124490	70124490	SD	SD1	A2	2
784	r8c2	8428	48238.841	1040.328	2107.888	406556955	406556955	SD	SD1	A2	2
785	r1c3	113	30762.478	1249.279	635.509	3476160	3476160	SD	SD1	A2	2
786	r2c3	0	NaN	NaN	NaN	NaN	NaN	SD	SD1	A2	2
787	r3c3	2822	36865.12	1253.994	1047.925	104033370	104033370	SD	SD1	A2	2
788	r4c3	8642	47077.686	1252.802	1250.591	406845360	406845360	SD	SD1	A2	2
789	r5c3	5414	48130.237	1252.777	1471.321	260577105	260577105	SD	SD1	A2	2
790	r6c3	7453	47708.334	1256.671	1683.496	355570215	355570215	SD	SD1	A2	2
791	r7c3	13	30227.308	1281.192	1895.5	392955	392955	SD	SD1	A2	2
792	r8c3	8990	48025.548	1261.533	2117.712	431749680	431749680	SD	SD1	A2	2
793	r1c4	43	30149.302	1453.035	627.895	1296420	1296420	SD	SD1	A2	2
794	r2c4	2923	40273.774	1467.201	830.441	117720240	117720240	SD	SD1	A2	2
795	r3c4	2428	35607.893	1466.891	1037.852	86455965	86455965	SD	SD1	A2	2
796	r4c4	7955	47589.251	1475.103	1253.367	378572490	378572490	SD	SD1	A2	2
797	r5c4	7431	48275.813	1466.855	1468.545	358737570	358737570	SD	SD1	A2	2
798	r6c4	0	NaN	NaN	NaN	NaN	NaN	SD	SD1	A2	2
799	r7c4	9197	47848.059	1474.271	1901.895	440058600	440058600	SD	SD1	A2	2
800	r8c4	2740	36683.891	1476.83	2113.051	100513860	100513860	SD	SD1	A2	2
801	r1c5	144	30383.958	1680.653	627.917	4375290	4375290	SD	SD1	A2	2
802	r2c5	80	32722.875	1539.3	832.8	2617830	2617830	SD	SD1	A2	2
803	r3c5	8775	47927.969	1682.349	1042.895	420567930	420567930	SD	SD1	A2	2
804	r4c5	7736	48575.555	1680.746	1259.732	375780495	375780495	SD	SD1	A2	2
805	r5c5	2370	35476.418	1687.814	1464.988	84079110	84079110	SD	SD1	A2	2
806	r6c5	7309	48152.855	1687.742	1685.552	351949215	351949215	SD	SD1	A2	2
807	r7c5	6679	47088.18	1685.988	1900.651	314501955	314501955	SD	SD1	A2	2
808	r8c5	3496	46639.033	1682.934	2109.665	163050060	163050060	SD	SD1	A2	2
809	r1c6	53	29671.415	1895.142	619.708	1572585	1572585	SD	SD1	A2	2
810	r2c6	10788	47507.507	1887.436	827.082	512510985	512510985	SD	SD1	A2	2
811	r3c6	7795	47046.993	1894.829	1037.512	366731310	366731310	SD	SD1	A2	2
812	r4c6	13	30482.308	1906.269	1259.192	396270	396270	SD	SD1	A2	2
813	r5c6	6790	48700.418	1893.552	1469.563	330675840	330675840	SD	SD1	A2	2
814	r6c6	8118	47395.29	1904.867	1681.846	384754965	384754965	SD	SD1	A2	2
815	r7c6	9120	45764.839	1902.702	1891.323	417375330	417375330	SD	SD1	A2	2
816	r8c6	7505	48533.89	1901.119	2109.465	364246845	364246845	SD	SD1	A2	2
817	r1c7	7728	44457.739	2113.272	616.08	343569405	343569405	SD	SD1	A2	2
818	r2c7	9000	47178.315	2115.323	832.799	424604835	424604835	SD	SD1	A2	2
819	r3c7	2566	34982.502	2105.74	1037.667	89765100	89765100	SD	SD1	A2	2
820	r4c7	0	NaN	NaN	NaN	NaN	NaN	SD	SD1	A2	2
821	r5c7	2452	34794.084	2115.424	1470.047	85315095	85315095	SD	SD1	A2	2
822	r6c7	6296	47546.807	2110.46	1682.623	299354700	299354700	SD	SD1	A2	2
823	r7c7	2284	32898.349	2107.367	1894.763	75139830	75139830	SD	SD1	A2	2
824	r8c7	7410	48763.261	2113.518	2112.695	361335765	361335765	SD	SD1	A2	2
825	r1c8	7265	45636.33	2320.466	618.402	331547940	331547940	SD	SD1	A2	2
826	r2c8	42	31122.143	2334.595	813.024	1307130	1307130	SD	SD1	A2	2
827	r3c8	2455	32748.959	2323.327	1040.153	80398695	80398695	SD	SD1	A2	2
828	r4c8	11752	47324.025	2324.816	1259.911	556151940	556151940	SD	SD1	A2	2
829	r5c8	2444	34101.346	2321.106	1463.115	83343690	83343690	SD	SD1	A2	2
830	r6c8	8207	47565.097	2325.845	1685.004	390366750	390366750	SD	SD1	A2	2
831	r7c8	3185	42688.841	2322.052	1894.469	135963960	135963960	SD	SD1	A2	2
832	r8c8	2597	36498.188	2329.647	2107.509	94785795	94785795	SD	SD1	A2	2
833	r1c9	9046	44793.431	2538.683	616.734	405201375	405201375	SD	SD1	A2	2
834	r2c9	4	29835	2542.5	795.75	119340	119340	SD	SD1	A2	2
835	r3c9	113	32213.496	2522.332	1051.872	3640125	3640125	SD	SD1	A2	2
836	r4c9	6588	47283.572	2534.007	1256.563	311504175	311504175	SD	SD1	A2	2
837	r5c9	55	32589	2544.227	1440.9	1792395	1792395	SD	SD1	A2	2
838	r6c9	10763	47089.874	2541.658	1678.791	506828310	506828310	SD	SD1	A2	2
839	r7c9	2544	36278.361	2532.052	1891.958	92292150	92292150	SD	SD1	A2	2
840	r8c9	2588	35510.228	2535.699	2106.52	91900470	91900470	SD	SD1	A2	2
841	r1c10	11770	41990.116	2752.693	615.653	494223660	494223660	SD	SD1	A2	2
842	r2c10	6803	48708.861	2752.306	832.871	331366380	331366380	SD	SD1	A2	2
843	r3c10	2570	34302.858	2747.568	1037.247	88158345	88158345	SD	SD1	A2	2
844	r4c10	2451	32296.047	2749.072	1257.724	79157610	79157610	SD	SD1	A2	2
845	r5c10	7	29142.857	2784.929	1477.5	204000	204000	SD	SD1	A2	2
846	r6c10	8984	47082.951	2756.763	1677.329	422993235	422993235	SD	SD1	A2	2
847	r7c10	6987	46125.62	2755.76	1895.424	322279710	322279710	SD	SD1	A2	2
848	r8c10	2770	37531.673	2756.802	2110.409	103962735	103962735	SD	SD1	A2	2
849	r1c11	25	28560	2991.86	606.42	714000	714000	SD	SD1	A2	2
850	r2c11	4	29070	2978.75	804.75	116280	116280	SD	SD1	A2	2
851	r3c11	7373	46709.028	2971.139	1039.888	344385660	344385660	SD	SD1	A2	2
852	r4c11	0	NaN	NaN	NaN	NaN	NaN	SD	SD1	A2	2
853	r5c11	10260	46138.05	2960.508	1465.347	473376390	473376390	SD	SD1	A2	2
854	r6c11	2359	34891.329	2966.354	1683.588	82308645	82308645	SD	SD1	A2	2
855	r7c11	2886	35493.597	2965.346	1897.738	102434520	102434520	SD	SD1	A2	2
856	r8c11	8129	46612.99	2959.317	2106.032	378916995	378916995	SD	SD1	A2	2
857	r1c12	7433	42598.002	3176.617	612.242	316630950	316630950	SD	SD1	A2	2
858	r2c12	5967	44209.701	3175.614	829.051	263799285	263799285	SD	SD1	A2	2
859	r3c12	6897	44970.657	3175.694	1044.365	310162620	310162620	SD	SD1	A2	2
860	r4c12	2399	33871.207	3183.974	1251.6	81257025	81257025	SD	SD1	A2	2
861	r5c12	9858	44770.581	3174.295	1468.178	441348390	441348390	SD	SD1	A2	2
862	r6c12	0	NaN	NaN	NaN	NaN	NaN	SD	SD1	A2	2
863	r7c12	2388	31972.921	3174.491	1893.974	76351335	76351335	SD	SD1	A2	2
864	r8c12	6969	44674.251	3176.939	2101.993	311334855	311334855	SD	SD1	A2	2
865	r1c1	7209	44784.636	815.288	633.726	322852440	322852440	SD	SD1	A2	3
866	r2c1	10111	48307.532	820.286	853.528	488437455	488437455	SD	SD1	A2	3
867	r3c1	2798	38106.004	818.409	1062.221	106620600	106620600	SD	SD1	A2	3
868	r4c1	1	31110	825.5	1307.5	31110	31110	SD	SD1	A2	3
869	r5c1	2721	38074.846	823.088	1489.157	103601655	103601655	SD	SD1	A2	3
870	r6c1	12413	48001.218	825.656	1706.886	595839120	595839120	SD	SD1	A2	3
871	r7c1	40	25123.875	783.175	1945.25	1004955	1004955	SD	SD1	A2	3
872	r8c1	8653	47472.2	834.08	2131.183	410776950	410776950	SD	SD1	A2	3
873	r1c2	12741	45975.794	1042.839	634.46	585777585	585777585	SD	SD1	A2	3
874	r2c2	52	31350.288	1027.077	868.346	1630215	1630215	SD	SD1	A2	3
875	r3c2	9691	48338.222	1043.046	1059.272	468445710	468445710	SD	SD1	A2	3
876	r4c2	8674	47474.891	1042.904	1274.963	411797205	411797205	SD	SD1	A2	3
877	r5c2	10958	48101.685	1035.403	1491.277	527098260	527098260	SD	SD1	A2	3
878	r6c2	44	31144.773	1056.523	1710.045	1370370	1370370	SD	SD1	A2	3
879	r7c2	2138	34150.797	1045.256	1908.583	73014405	73014405	SD	SD1	A2	3
880	r8c2	9758	48019.756	1041.518	2124.008	468576780	468576780	SD	SD1	A2	3
881	r1c3	158	31545.759	1249.804	650.899	4984230	4984230	SD	SD1	A2	3
882	r2c3	0	NaN	NaN	NaN	NaN	NaN	SD	SD1	A2	3
883	r3c3	2827	37647.724	1251.836	1063.798	106430115	106430115	SD	SD1	A2	3
884	r4c3	9655	47865.837	1250.725	1265.993	462144660	462144660	SD	SD1	A2	3
885	r5c3	5817	48688.561	1251.678	1487.009	283221360	283221360	SD	SD1	A2	3
886	r6c3	8274	48257.779	1256.349	1699.365	399284865	399284865	SD	SD1	A2	3
887	r7c3	24	30876.25	1278.5	1907.75	741030	741030	SD	SD1	A2	3
888	r8c3	10251	48043.582	1262.962	2133.41	492494760	492494760	SD	SD1	A2	3
889	r1c4	60	30498	1453.7	643.267	1829880	1829880	SD	SD1	A2	3
890	r2c4	3076	41821.658	1464.091	845.79	128643420	128643420	SD	SD1	A2	3
891	r3c4	2474	36472.833	1464.61	1053.258	90233790	90233790	SD	SD1	A2	3
892	r4c4	8990	47684.716	1473.288	1268.011	428685600	428685600	SD	SD1	A2	3
893	r5c4	8302	48558.456	1466.053	1483.732	403132305	403132305	SD	SD1	A2	3
894	r6c4	0	NaN	NaN	NaN	NaN	NaN	SD	SD1	A2	3
895	r7c4	10408	48098.615	1474.3	1917.065	500610390	500610390	SD	SD1	A2	3
896	r8c4	2748	37969.853	1478.052	2127.914	104341155	104341155	SD	SD1	A2	3
897	r1c5	166	31295.873	1674.922	642.699	5195115	5195115	SD	SD1	A2	3
898	r2c5	94	34305.638	1524.372	847.691	3224730	3224730	SD	SD1	A2	3
899	r3c5	10396	48245.701	1679.269	1056.706	501562305	501562305	SD	SD1	A2	3
900	r4c5	8432	49655.262	1679.432	1274.508	418693170	418693170	SD	SD1	A2	3
901	r5c5	2404	36795.206	1686.588	1479.386	88455675	88455675	SD	SD1	A2	3
902	r6c5	8150	48821.737	1687.476	1699.23	397897155	397897155	SD	SD1	A2	3
903	r7c5	6971	47425.098	1686.412	1914.998	330600360	330600360	SD	SD1	A2	3
904	r8c5	4260	48134.482	1684.176	2124.248	205052895	205052895	SD	SD1	A2	3
905	r1c6	64	30843.047	1889.094	639.562	1973955	1973955	SD	SD1	A2	3
906	r2c6	13418	48162.294	1882.853	840.325	646241655	646241655	SD	SD1	A2	3
907	r3c6	9110	47367.748	1892.788	1052.159	431520180	431520180	SD	SD1	A2	3
908	r4c6	4	31301.25	1925	1277.25	125205	125205	SD	SD1	A2	3
909	r5c6	7639	48985.637	1892.591	1483.064	374201280	374201280	SD	SD1	A2	3
910	r6c6	9223	47087.161	1904.271	1695.036	434284890	434284890	SD	SD1	A2	3
911	r7c6	10561	46327.712	1903.204	1904.712	489266970	489266970	SD	SD1	A2	3
912	r8c6	8467	49581.252	1902.159	2123.294	419804460	419804460	SD	SD1	A2	3
913	r1c7	9063	45833.514	2108.748	627.815	415389135	415389135	SD	SD1	A2	3
914	r2c7	10412	47356.503	2112.071	846.227	493075905	493075905	SD	SD1	A2	3
915	r3c7	2564	35976.184	2102.897	1050.81	92242935	92242935	SD	SD1	A2	3
916	r4c7	0	NaN	NaN	NaN	NaN	NaN	SD	SD1	A2	3
917	r5c7	2428	35476.192	2114.068	1482.993	86136195	86136195	SD	SD1	A2	3
918	r6c7	6664	47362.959	2110.075	1695.468	315626760	315626760	SD	SD1	A2	3
919	r7c7	2365	34097.867	2107.409	1907.634	80641455	80641455	SD	SD1	A2	3
920	r8c7	8347	49220.896	2114.852	2125.487	410846820	410846820	SD	SD1	A2	3
921	r1c8	8638	46078.069	2316.229	631.169	398022360	398022360	SD	SD1	A2	3
922	r2c8	76	31791.118	2326.263	824.158	2416125	2416125	SD	SD1	A2	3
923	r3c8	2430	33684.451	2320.474	1052.542	81853215	81853215	SD	SD1	A2	3
924	r4c8	13503	48214.225	2322.59	1271.799	651036675	651036675	SD	SD1	A2	3
925	r5c8	2506	36065.303	2319.735	1475.257	90379650	90379650	SD	SD1	A2	3
926	r6c8	9959	47909.991	2325.227	1696.988	477135600	477135600	SD	SD1	A2	3
927	r7c8	3499	44051.815	2322.287	1906.861	154137300	154137300	SD	SD1	A2	3
928	r8c8	2657	37807.853	2330.297	2119.602	100455465	100455465	SD	SD1	A2	3
929	r1c9	10407	45483.527	2534.066	628.634	473347065	473347065	SD	SD1	A2	3
930	r2c9	9	31563.333	2553.389	815.278	284070	284070	SD	SD1	A2	3
931	r3c9	186	33299.435	2523.247	1060.78	6193695	6193695	SD	SD1	A2	3
932	r4c9	7759	47769.66	2532.082	1267.947	370644795	370644795	SD	SD1	A2	3
933	r5c9	69	33623.043	2543.819	1452.123	2319990	2319990	SD	SD1	A2	3
934	r6c9	12603	48025.87	2541.425	1690.027	605270040	605270040	SD	SD1	A2	3
935	r7c9	2602	37914.051	2532.056	1903.434	98652360	98652360	SD	SD1	A2	3
936	r8c9	2643	37098.303	2536.542	2117.845	98050815	98050815	SD	SD1	A2	3
937	r1c10	13493	42715.439	2748.928	625.622	576359415	576359415	SD	SD1	A2	3
938	r2c10	8105	49312.941	2748.367	844.388	399681390	399681390	SD	SD1	A2	3
939	r3c10	2625	35705.051	2744.583	1048.216	93725760	93725760	SD	SD1	A2	3
940	r4c10	2448	33369.896	2746.699	1268.388	81689505	81689505	SD	SD1	A2	3
941	r5c10	0	NaN	NaN	NaN	NaN	NaN	SD	SD1	A2	3
942	r6c10	11057	47303.411	2756.398	1687.798	523033815	523033815	SD	SD1	A2	3
943	r7c10	7986	46464.346	2755.634	1906.288	371064270	371064270	SD	SD1	A2	3
944	r8c10	2849	38958.254	2757.519	2120.966	110992065	110992065	SD	SD1	A2	3
945	r1c11	31	29810.323	2987.145	616.435	924120	924120	SD	SD1	A2	3
946	r2c11	13	30188.077	2965.423	812.423	392445	392445	SD	SD1	A2	3
947	r3c11	8637	47382.968	2967.836	1050.32	409246695	409246695	SD	SD1	A2	3
948	r4c11	0	NaN	NaN	NaN	NaN	NaN	SD	SD1	A2	3
949	r5c11	12935	45974.834	2958.88	1475.342	594684480	594684480	SD	SD1	A2	3
950	r6c11	2400	36632.981	2965.585	1693.568	87919155	87919155	SD	SD1	A2	3
951	r7c11	2900	36663.109	2965.323	1907.745	106323015	106323015	SD	SD1	A2	3
952	r8c11	10169	47466.511	2959.607	2116.242	482686950	482686950	SD	SD1	A2	3
953	r1c12	8649	43769.103	3172.045	620.591	378558975	378558975	SD	SD1	A2	3
954	r2c12	7190	45343.15	3171.853	838.757	326017245	326017245	SD	SD1	A2	3
955	r3c12	7890	45902.715	3172.995	1054.307	362172420	362172420	SD	SD1	A2	3
956	r4c12	2430	35246.877	3181.604	1261.168	85649910	85649910	SD	SD1	A2	3
957	r5c12	13314	44562.485	3173.819	1477.634	593304930	593304930	SD	SD1	A2	3
958	r6c12	0	NaN	NaN	NaN	NaN	NaN	SD	SD1	A2	3
959	r7c12	2421	32934.709	3174.357	1903.283	79734930	79734930	SD	SD1	A2	3
960	r8c12	8158	45340.55	3177.858	2111.356	369888210	369888210	SD	SD1	A2	3
961	r1c1	7576	46949.283	801.651	647.086	355687770	355687770	SD	SD1	A2	4
962	r2c1	10578	51148.28	807.354	866.947	541046505	541046505	SD	SD1	A2	4
963	r3c1	2828	41557.696	806.455	1075.184	117525165	117525165	SD	SD1	A2	4
964	r4c1	2538	34248.469	817.299	1292.225	86922615	86922615	SD	SD1	A2	4
965	r5c1	2728	41263.076	812.618	1501.772	112565670	112565670	SD	SD1	A2	4
966	r6c1	13587	50524.27	815.436	1719.298	686473260	686473260	SD	SD1	A2	4
967	r7c1	47	28169.362	791.117	1937.011	1323960	1323960	SD	SD1	A2	4
968	r8c1	8985	50120.427	825.484	2143.257	450332040	450332040	SD	SD1	A2	4
969	r1c2	13717	48561.336	1030.46	647.03	666115845	666115845	SD	SD1	A2	4
970	r2c2	96	33877.812	1013.75	878.698	3252270	3252270	SD	SD1	A2	4
971	r3c2	10581	50528.704	1030.704	1071.241	534644220	534644220	SD	SD1	A2	4
972	r4c2	9223	50259.8	1031.172	1287.119	463546140	463546140	SD	SD1	A2	4
973	r5c2	11616	50714.53	1024.123	1502.876	589099980	589099980	SD	SD1	A2	4
974	r6c2	2313	35657.886	1031.775	1709.732	82476690	82476690	SD	SD1	A2	4
975	r7c2	2145	37034.678	1036.082	1919.949	79439385	79439385	SD	SD1	A2	4
976	r8c2	10333	50211.58	1033.008	2135.186	518836260	518836260	SD	SD1	A2	4
977	r1c3	194	34430.258	1234.345	662.309	6679470	6679470	SD	SD1	A2	4
978	r2c3	0	NaN	NaN	NaN	NaN	NaN	SD	SD1	A2	4
979	r3c3	2832	40689.968	1239.375	1074.997	115233990	115233990	SD	SD1	A2	4
980	r4c3	10108	50636.698	1239.204	1277.043	511835745	511835745	SD	SD1	A2	4
981	r5c3	5956	51175.109	1240.807	1498.047	304798950	304798950	SD	SD1	A2	4
982	r6c3	8588	50627.299	1246.252	1710.276	434787240	434787240	SD	SD1	A2	4
983	r7c3	94	35461.277	1263.511	1916.096	3333360	3333360	SD	SD1	A2	4
984	r8c3	10782	50212.839	1254.55	2143.898	541394835	541394835	SD	SD1	A2	4
985	r1c4	108	33704.861	1445.833	654.537	3640125	3640125	SD	SD1	A2	4
986	r2c4	3113	44948.726	1450.813	856.607	139925385	139925385	SD	SD1	A2	4
987	r3c4	2456	39424.807	1451.856	1063.853	96827325	96827325	SD	SD1	A2	4
988	r4c4	9445	50260.702	1461.577	1278.157	474712335	474712335	SD	SD1	A2	4
989	r5c4	8624	50987.966	1455.064	1494.003	439720215	439720215	SD	SD1	A2	4
990	r6c4	52	37793.942	1461.673	1709	1965285	1965285	SD	SD1	A2	4
991	r7c4	10922	49951.236	1464.953	1926.987	545567400	545567400	SD	SD1	A2	4
992	r8c4	2758	40798.151	1469.349	2137.589	112521300	112521300	SD	SD1	A2	4
993	r1c5	213	33982.042	1661.458	650.744	7238175	7238175	SD	SD1	A2	4
994	r2c5	129	37740	1508.252	858.004	4868460	4868460	SD	SD1	A2	4
995	r3c5	11018	50646.754	1666.282	1066.044	558025935	558025935	SD	SD1	A2	4
996	r4c5	8632	52151.074	1667.538	1284.107	450168075	450168075	SD	SD1	A2	4
997	r5c5	2433	39622.053	1675.419	1488.833	96400455	96400455	SD	SD1	A2	4
998	r6c5	8483	51167.585	1677.279	1708.272	434054625	434054625	SD	SD1	A2	4
999	r7c5	7112	49599.113	1676.835	1924.011	352748895	352748895	SD	SD1	A2	4
1000	r8c5	4746	50603.96	1675.533	2133.437	240166395	240166395	SD	SD1	A2	4
1001	r1c6	2382	36860.989	1882.183	638.905	87802875	87802875	SD	SD1	A2	4
1002	r2c6	14758	50583.841	1868.452	849.1	746516325	746516325	SD	SD1	A2	4
1003	r3c6	9698	50152.726	1880.251	1061.596	486381135	486381135	SD	SD1	A2	4
1004	r4c6	2162	35832.454	1886.517	1281.765	77469765	77469765	SD	SD1	A2	4
1005	r5c6	8145	51301.429	1881.26	1491.532	417850140	417850140	SD	SD1	A2	4
1006	r6c6	9633	49437.572	1893.629	1703.318	476232135	476232135	SD	SD1	A2	4
1007	r7c6	10653	48956.338	1893.303	1912.8	521531865	521531865	SD	SD1	A2	4
1008	r8c6	8866	51814.614	1893.18	2131.521	459388365	459388365	SD	SD1	A2	4
1009	r1c7	9721	48732.963	2093.809	636.198	473733135	473733135	SD	SD1	A2	4
1010	r2c7	11205	49658.047	2098.276	854.728	556418415	556418415	SD	SD1	A2	4
1011	r3c7	2582	38819.454	2089.83	1059.028	100231830	100231830	SD	SD1	A2	4
1012	r4c7	0	NaN	NaN	NaN	NaN	NaN	SD	SD1	A2	4
1013	r5c7	2417	37958.285	2102.627	1490.775	91745175	91745175	SD	SD1	A2	4
1014	r6c7	6924	49468.011	2099.392	1703.047	342516510	342516510	SD	SD1	A2	4
1015	r7c7	2403	36810.73	2097.452	1915.197	88456185	88456185	SD	SD1	A2	4
1016	r8c7	8733	51182.293	2105.833	2132.963	446974965	446974965	SD	SD1	A2	4
1017	r1c8	9174	48353.076	2301.435	639.183	443591115	443591115	SD	SD1	A2	4
1018	r2c8	136	34181.25	2306.029	832.993	4648650	4648650	SD	SD1	A2	4
1019	r3c8	2441	36044.422	2307.106	1059.965	87984435	87984435	SD	SD1	A2	4
1020	r4c8	14119	50732.61	2309.688	1278.946	716293725	716293725	SD	SD1	A2	4
1021	r5c8	2558	39423.02	2307.854	1482.336	100844085	100844085	SD	SD1	A2	4
1022	r6c8	10732	50206.535	2314.25	1703.823	538816530	538816530	SD	SD1	A2	4
1023	r7c8	3628	47080.956	2312.124	1913.62	170809710	170809710	SD	SD1	A2	4
1024	r8c8	2675	40567.593	2320.927	2126.093	108518310	108518310	SD	SD1	A2	4
1025	r1c9	10904	47732.45	2518.817	635.415	520474635	520474635	SD	SD1	A2	4
1026	r2c9	52	33537.404	2527.865	829.827	1743945	1743945	SD	SD1	A2	4
1027	r3c9	2575	38678.697	2519.445	1063.318	99597645	99597645	SD	SD1	A2	4
1028	r4c9	8260	49854.599	2519.505	1274.29	411798990	411798990	SD	SD1	A2	4
1029	r5c9	2141	36303.258	2524.702	1478.615	77725275	77725275	SD	SD1	A2	4
1030	r6c9	13383	50582.298	2530.218	1696.128	676942890	676942890	SD	SD1	A2	4
1031	r7c9	2620	40472.588	2521.66	1909.335	106038180	106038180	SD	SD1	A2	4
1032	r8c9	2665	39887.454	2526.89	2123.673	106300065	106300065	SD	SD1	A2	4
1033	r1c10	13817	45527.9	2733.477	631.328	629058990	629058990	SD	SD1	A2	4
1034	r2c10	8671	51290.261	2733.822	850.59	444737850	444737850	SD	SD1	A2	4
1035	r3c10	2639	38474.369	2730.682	1054.101	101533860	101533860	SD	SD1	A2	4
1036	r4c10	2483	35902.11	2733.769	1274.123	89144940	89144940	SD	SD1	A2	4
1037	r5c10	29	32446.552	2762.19	1497.638	940950	940950	SD	SD1	A2	4
1038	r6c10	11677	49162.48	2745.229	1692.781	574070280	574070280	SD	SD1	A2	4
1039	r7c10	8431	48641.242	2744.939	1911.412	410094315	410094315	SD	SD1	A2	4
1040	r8c10	2824	42257.852	2747.641	2126.055	119336175	119336175	SD	SD1	A2	4
1041	r1c11	60	32784.5	2968.517	621.183	1967070	1967070	SD	SD1	A2	4
1042	r2c11	68	32295	2957.529	827.456	2196060	2196060	SD	SD1	A2	4
1043	r3c11	9185	49725.25	2953.8	1055.508	456726420	456726420	SD	SD1	A2	4
1044	r4c11	0	NaN	NaN	NaN	NaN	NaN	SD	SD1	A2	4
1045	r5c11	13356	48087.662	2946.353	1480.153	642258810	642258810	SD	SD1	A2	4
1046	r6c11	2409	39507.217	2953.77	1698.005	95172885	95172885	SD	SD1	A2	4
1047	r7c11	2888	39654.531	2954.429	1911.999	114522285	114522285	SD	SD1	A2	4
1048	r8c11	10842	49986.491	2949.56	2120.478	541953540	541953540	SD	SD1	A2	4
1049	r1c12	8970	45896.844	3156.198	624.92	411694695	411694695	SD	SD1	A2	4
1050	r2c12	7689	47810.096	3156.897	843.274	367611825	367611825	SD	SD1	A2	4
1051	r3c12	8192	48165.771	3158.882	1058.745	394573995	394573995	SD	SD1	A2	4
1052	r4c12	2426	37872.23	3168.168	1265.117	91878030	91878030	SD	SD1	A2	4
1053	r5c12	14171	46507.944	3161.854	1481.796	659064075	659064075	SD	SD1	A2	4
1054	r6c12	0	NaN	NaN	NaN	NaN	NaN	SD	SD1	A2	4
1055	r7c12	2437	35381.485	3163.307	1906.939	86224680	86224680	SD	SD1	A2	4
1056	r8c12	8827	47437.164	3167.76	2114.474	418727850	418727850	SD	SD1	A2	4
1057	r1c1	7844	40857.021	807.8	642.516	320482470	320482470	SD	SD1	A2	5
1058	r2c1	10934	45764.641	813.524	862.242	500390580	500390580	SD	SD1	A2	5
1059	r3c1	2830	36338.311	812.824	1070.548	102837420	102837420	SD	SD1	A2	5
1060	r4c1	2571	29941.126	823.686	1287.614	76978635	76978635	SD	SD1	A2	5
1061	r5c1	2733	36226.981	818.978	1497.039	99008340	99008340	SD	SD1	A2	5
1062	r6c1	14367	45173.853	821.274	1714.569	649012740	649012740	SD	SD1	A2	5
1063	r7c1	56	24593.839	802.393	1935.946	1377255	1377255	SD	SD1	A2	5
1064	r8c1	9124	45297.184	831.847	2138.508	413291505	413291505	SD	SD1	A2	5
1065	r1c2	14162	42635.255	1037.034	642.362	603800475	603800475	SD	SD1	A2	5
1066	r2c2	2570	31671.198	1031.684	859.676	81394980	81394980	SD	SD1	A2	5
1067	r3c2	11208	44751.59	1036.884	1066.326	501575820	501575820	SD	SD1	A2	5
1068	r4c2	9688	44948.277	1037.477	1282.23	435458910	435458910	SD	SD1	A2	5
1069	r5c2	11954	45464.491	1030.274	1498.097	543482520	543482520	SD	SD1	A2	5
1070	r6c2	73	28821.986	1045.993	1716.39	2104005	2104005	SD	SD1	A2	5
1071	r7c2	2146	32593.183	1042.828	1914.946	69944970	69944970	SD	SD1	A2	5
1072	r8c2	10712	45020.307	1039.547	2130.393	482257530	482257530	SD	SD1	A2	5
1073	r1c3	153	29560	1239.977	658.474	4522680	4522680	SD	SD1	A2	5
1074	r2c3	0	NaN	NaN	NaN	NaN	NaN	SD	SD1	A2	5
1075	r3c3	2827	35603.304	1245.644	1070.186	100650540	100650540	SD	SD1	A2	5
1076	r4c3	10648	45414.427	1245.655	1272.191	483572820	483572820	SD	SD1	A2	5
1077	r5c3	6028	46278.904	1247.073	1493.173	278969235	278969235	SD	SD1	A2	5
1078	r6c3	8694	45843.099	1252.518	1705.602	398559900	398559900	SD	SD1	A2	5
1079	r7c3	95	31067.053	1269.921	1914.626	2951370	2951370	SD	SD1	A2	5
1080	r8c3	11138	44968.098	1260.985	2139.021	500854680	500854680	SD	SD1	A2	5
1081	r1c4	79	28927.975	1453.095	651.019	2285310	2285310	SD	SD1	A2	5
1082	r2c4	3128	39649.647	1457.009	851.74	124024095	124024095	SD	SD1	A2	5
1083	r3c4	2454	34389.878	1458.115	1059.016	84392760	84392760	SD	SD1	A2	5
1084	r4c4	9817	45268.02	1467.845	1273.161	444396150	444396150	SD	SD1	A2	5
1085	r5c4	8916	46245.806	1461.39	1489.093	412327605	412327605	SD	SD1	A2	5
1086	r6c4	0	NaN	NaN	NaN	NaN	NaN	SD	SD1	A2	5
1087	r7c4	11445	45001.763	1471.387	1922.114	515045175	515045175	SD	SD1	A2	5
1088	r8c4	2761	35924.337	1475.84	2132.659	99187095	99187095	SD	SD1	A2	5
1089	r1c5	2461	33391.633	1667.953	636.705	82176810	82176810	SD	SD1	A2	5
1090	r2c5	99	32467.424	1517.753	853.48	3214275	3214275	SD	SD1	A2	5
1091	r3c5	11529	45890.932	1672.344	1060.9	529076550	529076550	SD	SD1	A2	5
1092	r4c5	8750	47807.225	1673.767	1279.092	418313220	418313220	SD	SD1	A2	5
1093	r5c5	2417	35211.523	1681.641	1483.892	85106250	85106250	SD	SD1	A2	5
1094	r6c5	8740	46816.862	1683.572	1703.356	409179375	409179375	SD	SD1	A2	5
1095	r7c5	7285	44720.209	1683.311	1919.013	325786725	325786725	SD	SD1	A2	5
1096	r8c5	5151	46233.663	1681.948	2128.571	238149600	238149600	SD	SD1	A2	5
1097	r1c6	2390	32617.808	1888.173	634.079	77956560	77956560	SD	SD1	A2	5
1098	r2c6	15747	45777.949	1874.163	843.749	720865365	720865365	SD	SD1	A2	5
1099	r3c6	10066	45769.967	1886.437	1056.695	460720485	460720485	SD	SD1	A2	5
1100	r4c6	9	29098.333	1919.278	1278.5	261885	261885	SD	SD1	A2	5
1101	r5c6	8614	46959.342	1887.628	1486.344	404507775	404507775	SD	SD1	A2	5
1102	r6c6	9922	44973.447	1900.025	1698.262	446226540	446226540	SD	SD1	A2	5
1103	r7c6	10519	44470.385	1899.757	1907.681	467783985	467783985	SD	SD1	A2	5
1104	r8c6	9138	47633.124	1899.627	2126.45	435271485	435271485	SD	SD1	A2	5
1105	r1c7	10224	44425.719	2099.572	631.061	454208550	454208550	SD	SD1	A2	5
1106	r2c7	11850	45280.103	2104.287	849.721	536569215	536569215	SD	SD1	A2	5
1107	r3c7	2600	34889.787	2095.923	1054.181	90713445	90713445	SD	SD1	A2	5
1108	r4c7	0	NaN	NaN	NaN	NaN	NaN	SD	SD1	A2	5
1109	r5c7	2396	33953.633	2109.016	1485.589	81352905	81352905	SD	SD1	A2	5
1110	r6c7	7092	44994.808	2105.68	1697.854	319103175	319103175	SD	SD1	A2	5
1111	r7c7	2421	33229.628	2103.778	1910.026	80448930	80448930	SD	SD1	A2	5
1112	r8c7	8985	46703.144	2112.403	2127.899	419627745	419627745	SD	SD1	A2	5
1113	r1c8	9594	43939.339	2307.25	634.535	421554015	421554015	SD	SD1	A2	5
1114	r2c8	101	30546.98	2310.183	826.698	3085245	3085245	SD	SD1	A2	5
1115	r3c8	2419	32326.916	2313.075	1054.955	78198810	78198810	SD	SD1	A2	5
1116	r4c8	14520	46974.442	2315.713	1273.74	682068900	682068900	SD	SD1	A2	5
1117	r5c8	2558	35971.149	2314.095	1477.127	92014200	92014200	SD	SD1	A2	5
1118	r6c8	11339	46100.465	2320.468	1698.596	522733170	522733170	SD	SD1	A2	5
1119	r7c8	3659	43103.154	2318.566	1908.565	157714440	157714440	SD	SD1	A2	5
1120	r8c8	2672	36470.058	2327.359	2120.899	97447995	97447995	SD	SD1	A2	5
1121	r1c9	11283	43382.319	2524.814	630.428	489482700	489482700	SD	SD1	A2	5
1122	r2c9	22	30402.955	2530.273	824.136	668865	668865	SD	SD1	A2	5
1123	r3c9	2558	35000.694	2525.298	1058.201	89531775	89531775	SD	SD1	A2	5
1124	r4c9	8619	45815.237	2525.681	1269.086	394881525	394881525	SD	SD1	A2	5
1125	r5c9	2135	32862.274	2530.695	1473.582	70160955	70160955	SD	SD1	A2	5
1126	r6c9	13909	46583.856	2536.909	1690.79	647934855	647934855	SD	SD1	A2	5
1127	r7c9	2621	36624.752	2528.026	1903.878	95993475	95993475	SD	SD1	A2	5
1128	r8c9	2658	35940.801	2533.308	2118.34	95530650	95530650	SD	SD1	A2	5
1129	r1c10	13873	41607.368	2739.329	625.935	577219020	577219020	SD	SD1	A2	5
1130	r2c10	9068	47540.403	2739.752	845.473	431096370	431096370	SD	SD1	A2	5
1131	r3c10	2659	35020.735	2736.801	1048.912	93120135	93120135	SD	SD1	A2	5
1132	r4c10	2483	32658.999	2739.793	1268.956	81092295	81092295	SD	SD1	A2	5
1133	r5c10	20	28254	2774.75	1481.6	565080	565080	SD	SD1	A2	5
1134	r6c10	11849	45007.016	2751.527	1687.336	533288130	533288130	SD	SD1	A2	5
1135	r7c10	8797	44715.44	2751.274	1906.068	393361725	393361725	SD	SD1	A2	5
1136	r8c10	2814	37956.215	2754.009	2120.684	106808790	106808790	SD	SD1	A2	5
1137	r1c11	2225	30316.234	2951.572	617.879	67453620	67453620	SD	SD1	A2	5
1138	r2c11	47	29091.702	2965.436	817.117	1367310	1367310	SD	SD1	A2	5
1139	r3c11	9692	46042.207	2959.77	1050.223	446241075	446241075	SD	SD1	A2	5
1140	r4c11	0	NaN	NaN	NaN	NaN	NaN	SD	SD1	A2	5
1141	r5c11	13621	43930.204	2952.617	1474.918	598373310	598373310	SD	SD1	A2	5
1142	r6c11	2420	36130.444	2960.013	1692.606	87435675	87435675	SD	SD1	A2	5
1143	r7c11	2902	36074.592	2960.768	1906.641	104688465	104688465	SD	SD1	A2	5
1144	r8c11	11295	46062.053	2955.95	2114.994	520270890	520270890	SD	SD1	A2	5
1145	r1c12	9213	41765.308	3162.055	619.636	384783780	384783780	SD	SD1	A2	5
1146	r2c12	8174	44038.693	3162.928	837.986	359972280	359972280	SD	SD1	A2	5
1147	r3c12	8445	44001.526	3165.131	1053.529	371592885	371592885	SD	SD1	A2	5
1148	r4c12	2451	34399.406	3174.195	1259.7	84312945	84312945	SD	SD1	A2	5
1149	r5c12	14523	42322.871	3168.213	1476.391	614655060	614655060	SD	SD1	A2	5
1150	r6c12	0	NaN	NaN	NaN	NaN	NaN	SD	SD1	A2	5
1151	r7c12	2422	32255.394	3169.526	1901.37	78122565	78122565	SD	SD1	A2	5
1152	r8c12	9248	43139.145	3174.279	2108.847	398950815	398950815	SD	SD1	A2	5
1153	r1c1	7950	44194.387	816.586	619.682	351345375	351345375	SD	SD1	A2	6
1154	r2c1	11165	49174.415	820.594	839.565	549032340	549032340	SD	SD1	A2	6
1155	r3c1	2816	39969.077	817.935	1047.808	112552920	112552920	SD	SD1	A2	6
1156	r4c1	2581	33146.641	827	1265.007	85551480	85551480	SD	SD1	A2	6
1157	r5c1	2719	39804.853	820.646	1474.546	108229395	108229395	SD	SD1	A2	6
1158	r6c1	14674	48379.551	820.781	1691.942	709921530	709921530	SD	SD1	A2	6
1159	r7c1	53	27251.321	795.613	1928.632	1444320	1444320	SD	SD1	A2	6
1160	r8c1	9119	48218.489	827.971	2115.988	439704405	439704405	SD	SD1	A2	6
1161	r1c2	14361	46656.637	1045.802	621.582	670035960	670035960	SD	SD1	A2	6
1162	r2c2	79	32139.684	1028.361	854.639	2539035	2539035	SD	SD1	A2	6
1163	r3c2	11484	48129.407	1042.215	1045.517	552718110	552718110	SD	SD1	A2	6
1164	r4c2	10062	48755.508	1040.985	1261.391	490577925	490577925	SD	SD1	A2	6
1165	r5c2	12057	48923.411	1031.983	1477.238	589869570	589869570	SD	SD1	A2	6
1166	r6c2	2299	34331.053	1038.194	1684.335	78927090	78927090	SD	SD1	A2	6
1167	r7c2	2143	35714.874	1040.761	1894.549	76536975	76536975	SD	SD1	A2	6
1168	r8c2	10946	48191.133	1035.977	2109.71	527500140	527500140	SD	SD1	A2	6
1169	r1c3	192	32714.375	1249.849	638.484	6281160	6281160	SD	SD1	A2	6
1170	r2c3	0	NaN	NaN	NaN	NaN	NaN	SD	SD1	A2	6
1171	r3c3	2801	39128.89	1251.069	1051.175	109600020	109600020	SD	SD1	A2	6
1172	r4c3	11027	48964.764	1249.303	1253.151	539934450	539934450	SD	SD1	A2	6
1173	r5c3	6051	49576.661	1248.797	1474.141	299988375	299988375	SD	SD1	A2	6
1174	r6c3	8695	48994.254	1252.373	1686.733	426005040	426005040	SD	SD1	A2	6
1175	r7c3	99	33739.848	1268.601	1892.258	3340245	3340245	SD	SD1	A2	6
1176	r8c3	11353	48123.888	1257.263	2120.218	546350505	546350505	SD	SD1	A2	6
1177	r1c4	119	31969.286	1460.29	632.374	3804345	3804345	SD	SD1	A2	6
1178	r2c4	3126	43201.862	1464.214	834.556	135049020	135049020	SD	SD1	A2	6
1179	r3c4	2426	37535.769	1463.629	1041.891	91061775	91061775	SD	SD1	A2	6
1180	r4c4	10076	48576.538	1471.452	1256.01	489457200	489457200	SD	SD1	A2	6
1181	r5c4	9179	49429.301	1463.261	1471.975	453711555	453711555	SD	SD1	A2	6
1182	r6c4	49	36215.204	1468.418	1687.031	1774545	1774545	SD	SD1	A2	6
1183	r7c4	11604	48230.028	1469.467	1905.133	559661250	559661250	SD	SD1	A2	6
1184	r8c4	2746	39118.077	1472.193	2115.724	107418240	107418240	SD	SD1	A2	6
1185	r1c5	2449	36461.98	1676.968	621.148	89295390	89295390	SD	SD1	A2	6
1186	r2c5	76	33800.921	1529.276	836.553	2568870	2568870	SD	SD1	A2	6
1187	r3c5	11883	49014.764	1677.721	1045.47	582442440	582442440	SD	SD1	A2	6
1188	r4c5	8793	50677.4	1677.427	1263.812	445606380	445606380	SD	SD1	A2	6
1189	r5c5	2406	38158.641	1683.578	1468.669	91809690	91809690	SD	SD1	A2	6
1190	r6c5	8956	49764.036	1683.644	1688.123	445686705	445686705	SD	SD1	A2	6
1191	r7c5	7378	47431.763	1681.445	1903.773	349951545	349951545	SD	SD1	A2	6
1192	r8c5	5422	49250.414	1678.42	2113.379	267035745	267035745	SD	SD1	A2	6
1193	r1c6	2375	35322.6	1897.368	620.419	83891175	83891175	SD	SD1	A2	6
1194	r2c6	16275	48628.508	1881.295	829.861	791428965	791428965	SD	SD1	A2	6
1195	r3c6	10286	48684.324	1891.848	1043.023	500766960	500766960	SD	SD1	A2	6
1196	r4c6	3	31535	1922.167	1268.833	94605	94605	SD	SD1	A2	6
1197	r5c6	8953	49505.09	1889.523	1472.807	443219070	443219070	SD	SD1	A2	6
1198	r6c6	10152	47875.522	1900.203	1684.885	486032295	486032295	SD	SD1	A2	6
1199	r7c6	10414	47439.476	1898.135	1894.257	494034705	494034705	SD	SD1	A2	6
1200	r8c6	9339	50359.892	1896.131	2113.133	470311035	470311035	SD	SD1	A2	6
1201	r1c7	10523	47507.981	2108.666	619.207	499926480	499926480	SD	SD1	A2	6
1202	r2c7	12221	47807.023	2111.557	837.883	584249625	584249625	SD	SD1	A2	6
1203	r3c7	2586	37498.904	2101.566	1042.239	96972165	96972165	SD	SD1	A2	6
1204	r4c7	0	NaN	NaN	NaN	NaN	NaN	SD	SD1	A2	6
1205	r5c7	2385	36263.887	2110.779	1473.961	86489370	86489370	SD	SD1	A2	6
1206	r6c7	7154	47381.238	2105.797	1686.228	338965380	338965380	SD	SD1	A2	6
1207	r7c7	2423	35771.354	2102.066	1898.373	86673990	86673990	SD	SD1	A2	6
1208	r8c7	9105	49140.558	2108.891	2116.298	447424785	447424785	SD	SD1	A2	6
1209	r1c8	9947	46258.287	2316.351	624.83	460131180	460131180	SD	SD1	A2	6
1210	r2c8	122	32863.648	2319.189	817.5	4009365	4009365	SD	SD1	A2	6
1211	r3c8	2404	34366.978	2318.795	1045.034	82618215	82618215	SD	SD1	A2	6
1212	r4c8	14792	49535.353	2319.117	1263.696	732726945	732726945	SD	SD1	A2	6
1213	r5c8	2548	38515.408	2316.074	1467.216	98137260	98137260	SD	SD1	A2	6
1214	r6c8	11744	48527.19	2320.618	1688.801	569903325	569903325	SD	SD1	A2	6
1215	r7c8	3640	45392.942	2316.949	1898.719	165230310	165230310	SD	SD1	A2	6
1216	r8c8	2669	39058.376	2323.947	2111.051	104246805	104246805	SD	SD1	A2	6
1217	r1c9	11534	45567.686	2534.19	622.29	525577695	525577695	SD	SD1	A2	6
1218	r2c9	24	32353.125	2540.292	816.208	776475	776475	SD	SD1	A2	6
1219	r3c9	2538	37128.422	2530.993	1050.039	94231935	94231935	SD	SD1	A2	6
1220	r4c9	8819	48080.237	2529.465	1260.899	424019610	424019610	SD	SD1	A2	6
1221	r5c9	87	34117.241	2542.109	1448.075	2968200	2968200	SD	SD1	A2	6
1222	r6c9	13921	48850.717	2537.462	1682.835	680050830	680050830	SD	SD1	A2	6
1223	r7c9	2625	39208.217	2526.435	1895.956	102921570	102921570	SD	SD1	A2	6
1224	r8c9	2656	38345.913	2529.991	2110.347	101846745	101846745	SD	SD1	A2	6
1225	r1c10	13836	43991.813	2748.688	619.392	608670720	608670720	SD	SD1	A2	6
1226	r2c10	9287	49830.548	2747.252	839.199	462776295	462776295	SD	SD1	A2	6
1227	r3c10	2673	37165.701	2742.505	1042.593	99343920	99343920	SD	SD1	A2	6
1228	r4c10	2474	34598.367	2743.683	1262.536	85596360	85596360	SD	SD1	A2	6
1229	r5c10	19	30613.421	2776.289	1478.184	581655	581655	SD	SD1	A2	6
1230	r6c10	11897	46996.434	2751.926	1681.16	559116570	559116570	SD	SD1	A2	6
1231	r7c10	9036	46956.489	2749.606	1899.874	424298835	424298835	SD	SD1	A2	6
1232	r8c10	2789	40268.331	2750.632	2114.669	112308375	112308375	SD	SD1	A2	6
1233	r1c11	2250	31938.467	2961.218	613.179	71861550	71861550	SD	SD1	A2	6
1234	r2c11	60	31016.5	2973	813.033	1860990	1860990	SD	SD1	A2	6
1235	r3c11	10041	48309.612	2965.663	1045.741	485076810	485076810	SD	SD1	A2	6
1236	r4c11	0	NaN	NaN	NaN	NaN	NaN	SD	SD1	A2	6
1237	r5c11	13678	45973.603	2954.831	1470.483	628826940	628826940	SD	SD1	A2	6
1238	r6c11	2430	38547.815	2960.339	1688.294	93671190	93671190	SD	SD1	A2	6
1239	r7c11	2902	38345.339	2959.284	1902.234	111278175	111278175	SD	SD1	A2	6
1240	r8c11	11558	48542.95	2952.671	2110.698	561059415	561059415	SD	SD1	A2	6
1241	r1c12	9359	43798.832	3171.661	616.882	409913265	409913265	SD	SD1	A2	6
1242	r2c12	8499	46596.382	3170.604	835.151	396022650	396022650	SD	SD1	A2	6
1243	r3c12	8496	46353.213	3171.173	1050.893	393816900	393816900	SD	SD1	A2	6
1244	r4c12	2448	36796.25	3178.387	1257.222	90077220	90077220	SD	SD1	A2	6
1245	r5c12	14656	44454.629	3170.403	1473.863	651527040	651527040	SD	SD1	A2	6
1246	r6c12	0	NaN	NaN	NaN	NaN	NaN	SD	SD1	A2	6
1247	r7c12	2426	34538.415	3168.256	1898.949	83790195	83790195	SD	SD1	A2	6
1248	r8c12	9538	45863.587	3171.081	2106.474	437446890	437446890	SD	SD1	A2	6
1249	r1c1	8052	43105.546	789.301	630.764	347085855	347085855	SD	SD1	A2	7
1250	r2c1	11457	48130.655	795.641	851.254	551432910	551432910	SD	SD1	A2	7
1251	r3c1	2839	39002.066	795.207	1059.972	110726865	110726865	SD	SD1	A2	7
1252	r4c1	2618	32557.5	806.777	1277.576	85235535	85235535	SD	SD1	A2	7
1253	r5c1	2731	38813.036	802.591	1487.734	105998400	105998400	SD	SD1	A2	7
1254	r6c1	14912	47206.071	804.773	1705.63	703936935	703936935	SD	SD1	A2	7
1255	r7c1	70	27081	799.857	1928.029	1895670	1895670	SD	SD1	A2	7
1256	r8c1	9118	47193.626	816.834	2130.598	430311480	430311480	SD	SD1	A2	7
1257	r1c2	14556	45896.444	1019.405	630.147	668068635	668068635	SD	SD1	A2	7
1258	r2c2	75	31450	1002.06	863.393	2358750	2358750	SD	SD1	A2	7
1259	r3c2	11741	46873.37	1020.133	1055.281	550340235	550340235	SD	SD1	A2	7
1260	r4c2	10426	47827.493	1021.217	1271.719	498649440	498649440	SD	SD1	A2	7
1261	r5c2	12186	47737.858	1014.467	1488.239	581733540	581733540	SD	SD1	A2	7
1262	r6c2	2312	33577.059	1023.02	1695.709	77630160	77630160	SD	SD1	A2	7
1263	r7c2	2176	34771.406	1028.052	1906.331	75662580	75662580	SD	SD1	A2	7
1264	r8c2	11202	47076.364	1025.268	2122.075	527349435	527349435	SD	SD1	A2	7
1265	r1c3	197	31983.731	1224.018	644.942	6300795	6300795	SD	SD1	A2	7
1266	r2c3	0	NaN	NaN	NaN	NaN	NaN	SD	SD1	A2	7
1267	r3c3	2810	38199.907	1229.635	1058.683	107341740	107341740	SD	SD1	A2	7
1268	r4c3	11343	48031.632	1229.873	1261.145	544822800	544822800	SD	SD1	A2	7
1269	r5c3	6103	48632.423	1231.823	1482.868	296803680	296803680	SD	SD1	A2	7
1270	r6c3	8695	47934.252	1237.734	1695.855	416788320	416788320	SD	SD1	A2	7
1271	r7c3	105	32992.143	1255.119	1901.376	3464175	3464175	SD	SD1	A2	7
1272	r8c3	11578	46982.285	1247.281	2130.192	543960900	543960900	SD	SD1	A2	7
1273	r1c4	126	31077.619	1440.944	637.016	3915780	3915780	SD	SD1	A2	7
1274	r2c4	3134	42327.559	1441.028	839.183	132654570	132654570	SD	SD1	A2	7
1275	r3c4	2425	36519.786	1442.701	1047.225	88560480	88560480	SD	SD1	A2	7
1276	r4c4	10352	47689.73	1452.869	1261.735	493684080	493684080	SD	SD1	A2	7
1277	r5c4	9447	48452.078	1446.944	1478.32	457726785	457726785	SD	SD1	A2	7
1278	r6c4	57	35194.474	1454.061	1693.746	2006085	2006085	SD	SD1	A2	7
1279	r7c4	11372	47358.761	1457.784	1912.372	538563825	538563825	SD	SD1	A2	7
1280	r8c4	2755	38197.704	1462.676	2123.619	105234675	105234675	SD	SD1	A2	7
1281	r1c5	2478	35671.598	1652.131	622.849	88394220	88394220	SD	SD1	A2	7
1282	r2c5	128	36164.18	1492.844	839.828	4629015	4629015	SD	SD1	A2	7
1283	r3c5	12217	47997.128	1657.371	1048.417	586380915	586380915	SD	SD1	A2	7
1284	r4c5	8828	49697.386	1659.368	1267.366	438728520	438728520	SD	SD1	A2	7
1285	r5c5	2424	37155.309	1667.67	1472.715	90064470	90064470	SD	SD1	A2	7
1286	r6c5	9180	48928.389	1670.112	1692.661	449162610	449162610	SD	SD1	A2	7
1287	r7c5	7531	46320.102	1670.234	1908.744	348836685	348836685	SD	SD1	A2	7
1288	r8c5	5708	48216.712	1669.357	2118.86	275220990	275220990	SD	SD1	A2	7
1289	r1c6	2398	34551.862	1873.086	620.04	82855365	82855365	SD	SD1	A2	7
1290	r2c6	16778	47492.283	1859.103	829.991	796825530	796825530	SD	SD1	A2	7
1291	r3c6	10503	47786.485	1871.945	1043.638	501901455	501901455	SD	SD1	A2	7
1292	r4c6	10	30523.5	1903.5	1268.2	305235	305235	SD	SD1	A2	7
1293	r5c6	9279	48517.962	1874.193	1474.628	450198165	450198165	SD	SD1	A2	7
1294	r6c6	10507	46880.344	1887.331	1687.16	492571770	492571770	SD	SD1	A2	7
1295	r7c6	10272	46625.107	1887.469	1896.865	478933095	478933095	SD	SD1	A2	7
1296	r8c6	9538	49409.391	1887.649	2116.269	471266775	471266775	SD	SD1	A2	7
1297	r1c7	10847	46697.795	2084.771	616.471	506530980	506530980	SD	SD1	A2	7
1298	r2c7	12605	46828.924	2090.077	835.815	590278590	590278590	SD	SD1	A2	7
1299	r3c7	2601	36586.078	2082.201	1040.793	95160390	95160390	SD	SD1	A2	7
1300	r4c7	0	NaN	NaN	NaN	NaN	NaN	SD	SD1	A2	7
1301	r5c7	2417	35294.237	2096.015	1473.623	85306170	85306170	SD	SD1	A2	7
1302	r6c7	7228	46352.106	2093.23	1686.129	335033025	335033025	SD	SD1	A2	7
1303	r7c7	2412	34864.907	2091.85	1898.925	84094155	84094155	SD	SD1	A2	7
1304	r8c7	9223	48066.076	2101.006	2117.317	443313420	443313420	SD	SD1	A2	7
1305	r1c8	10369	45112.006	2293.261	619.868	467766390	467766390	SD	SD1	A2	7
1306	r2c8	138	31847.283	2295.594	813.558	4394925	4394925	SD	SD1	A2	7
1307	r3c8	2422	33365.202	2300.076	1041.256	80810520	80810520	SD	SD1	A2	7
1308	r4c8	14751	48843.365	2302.281	1260.305	720488475	720488475	SD	SD1	A2	7
1309	r5c8	2546	37557.013	2301.695	1464.442	95620155	95620155	SD	SD1	A2	7
1310	r6c8	12191	47573.658	2308.64	1686.584	579970470	579970470	SD	SD1	A2	7
1311	r7c8	3623	44262.172	2307.067	1896.989	160361850	160361850	SD	SD1	A2	7
1312	r8c8	2670	38230.899	2316.349	2109.788	102076500	102076500	SD	SD1	A2	7
1313	r1c9	11717	44488.022	2511.476	615.037	521266155	521266155	SD	SD1	A2	7
1314	r2c9	32	31221.562	2521.281	809.719	999090	999090	SD	SD1	A2	7
1315	r3c9	230	33191.022	2503.491	1046.987	7633935	7633935	SD	SD1	A2	7
1316	r4c9	9037	47194.301	2513.535	1255.486	426494895	426494895	SD	SD1	A2	7
1317	r5c9	81	33442.778	2525.043	1441.302	2708865	2708865	SD	SD1	A2	7
1318	r6c9	13860	47810.642	2525.882	1678.115	662655495	662655495	SD	SD1	A2	7
1319	r7c9	2625	38371.234	2516.967	1891.942	100724490	100724490	SD	SD1	A2	7
1320	r8c9	2669	37437.803	2522.846	2106.838	99921495	99921495	SD	SD1	A2	7
1321	r1c10	13821	43006.513	2726.354	609.919	594393015	594393015	SD	SD1	A2	7
1322	r2c10	9497	48825.103	2727.354	830.375	463692000	463692000	SD	SD1	A2	7
1323	r3c10	2670	36375.129	2724.738	1034.246	97121595	97121595	SD	SD1	A2	7
1324	r4c10	2481	33735.441	2728.162	1254.789	83697630	83697630	SD	SD1	A2	7
1325	r5c10	33	29796.364	2762.439	1473.227	983280	983280	SD	SD1	A2	7
1326	r6c10	11947	45842.2	2740.875	1674.301	547676760	547676760	SD	SD1	A2	7
1327	r7c10	9304	46068.858	2740.735	1893.447	428624655	428624655	SD	SD1	A2	7
1328	r8c10	2809	39122.029	2743.971	2108.623	109893780	109893780	SD	SD1	A2	7
1329	r1c11	2273	31297.8	2939.323	601.539	71139900	71139900	SD	SD1	A2	7
1330	r2c11	50	30018.6	2947.54	803.94	1500930	1500930	SD	SD1	A2	7
1331	r3c11	10402	47385.604	2948.318	1035.187	492905055	492905055	SD	SD1	A2	7
1332	r4c11	0	NaN	NaN	NaN	NaN	NaN	SD	SD1	A2	7
1333	r5c11	13749	44747.502	2942.066	1460.945	615233400	615233400	SD	SD1	A2	7
1334	r6c11	2449	37691.895	2949.667	1679.144	92307450	92307450	SD	SD1	A2	7
1335	r7c11	2913	37143.774	2950.936	1893.719	108199815	108199815	SD	SD1	A2	7
1336	r8c11	11804	47502.413	2946.38	2102.661	560718480	560718480	SD	SD1	A2	7
1337	r1c12	9543	42501.416	3150.414	603.002	405591015	405591015	SD	SD1	A2	7
1338	r2c12	8849	45435.098	3151.615	821.899	402055185	402055185	SD	SD1	A2	7
1339	r3c12	8499	45241.843	3154.56	1038.277	384510420	384510420	SD	SD1	A2	7
1340	r4c12	2463	35940.816	3163.748	1244.801	88522230	88522230	SD	SD1	A2	7
1341	r5c12	14818	43086.671	3158.09	1462.139	638458290	638458290	SD	SD1	A2	7
1342	r6c12	0	NaN	NaN	NaN	NaN	NaN	SD	SD1	A2	7
1343	r7c12	2436	33416.724	3160.177	1888.103	81403140	81403140	SD	SD1	A2	7
1344	r8c12	9863	44813.529	3165.272	2095.979	441995835	441995835	SD	SD1	A2	7
1345	r1c1	5183	41097.902	809.609	598.326	213010425	213010425	SD	SD1	B1	1
1346	r2c1	5185	42605.656	815.146	819.117	220910325	220910325	SD	SD1	B1	1
1347	r3c1	1	28050	783.5	1036.5	28050	28050	SD	SD1	B1	1
1348	r4c1	0	NaN	NaN	NaN	NaN	NaN	SD	SD1	B1	1
1349	r5c1	0	NaN	NaN	NaN	NaN	NaN	SD	SD1	B1	1
1350	r6c1	6269	43451.772	813.272	1705.717	272399160	272399160	SD	SD1	B1	1
1351	r7c1	40	22771.5	781.575	1946.55	910860	910860	SD	SD1	B1	1
1352	r8c1	4880	42898.263	819.234	2145.098	209343525	209343525	SD	SD1	B1	1
1353	r1c2	5739	42418.999	1032.373	595.946	243442635	243442635	SD	SD1	B1	1
1354	r2c2	0	NaN	NaN	NaN	NaN	NaN	SD	SD1	B1	1
1355	r3c2	4764	43716.121	1033.889	1039.878	208263600	208263600	SD	SD1	B1	1
1356	r4c2	0	NaN	NaN	NaN	NaN	NaN	SD	SD1	B1	1
1357	r5c2	5636	44380.587	1031.064	1485.388	250128990	250128990	SD	SD1	B1	1
1358	r6c2	0	NaN	NaN	NaN	NaN	NaN	SD	SD1	B1	1
1359	r7c2	5	31314	976.5	1973.5	156570	156570	SD	SD1	B1	1
1360	r8c2	5166	44121.713	1035.044	2142.117	227932770	227932770	SD	SD1	B1	1
1361	r1c3	0	NaN	NaN	NaN	NaN	NaN	SD	SD1	B1	1
1362	r2c3	0	NaN	NaN	NaN	NaN	NaN	SD	SD1	B1	1
1363	r3c3	0	NaN	NaN	NaN	NaN	NaN	SD	SD1	B1	1
1364	r4c3	5555	43739.225	1250.285	1256.321	242971395	242971395	SD	SD1	B1	1
1365	r5c3	3284	41471.355	1251.809	1477.888	136191930	136191930	SD	SD1	B1	1
1366	r6c3	4812	44292.684	1254.731	1699.669	213136395	213136395	SD	SD1	B1	1
1367	r7c3	0	NaN	NaN	NaN	NaN	NaN	SD	SD1	B1	1
1368	r8c3	0	NaN	NaN	NaN	NaN	NaN	SD	SD1	B1	1
1369	r1c4	0	NaN	NaN	NaN	NaN	NaN	SD	SD1	B1	1
1370	r2c4	0	NaN	NaN	NaN	NaN	NaN	SD	SD1	B1	1
1371	r3c4	0	NaN	NaN	NaN	NaN	NaN	SD	SD1	B1	1
1372	r4c4	5790	44394.972	1477.401	1260.563	257046885	257046885	SD	SD1	B1	1
1373	r5c4	5229	43891.991	1471.925	1478.806	229511220	229511220	SD	SD1	B1	1
1374	r6c4	0	NaN	NaN	NaN	NaN	NaN	SD	SD1	B1	1
1375	r7c4	5980	44034.662	1480.671	1918.874	263327280	263327280	SD	SD1	B1	1
1376	r8c4	2660	30677.65	1483.391	2136.073	81602550	81602550	SD	SD1	B1	1
1377	r1c5	6154	40282.707	1692.821	593.37	247899780	247899780	SD	SD1	B1	1
1378	r2c5	5626	43499.392	1694.726	816.826	244727580	244727580	SD	SD1	B1	1
1379	r3c5	5190	43368.179	1692.736	1039.593	225080850	225080850	SD	SD1	B1	1
1380	r4c5	5549	44619.348	1690.52	1257.295	247592760	247592760	SD	SD1	B1	1
1381	r5c5	22	29035.227	1689.227	1488.773	638775	638775	SD	SD1	B1	1
1382	r6c5	4861	43500.188	1699.084	1698.637	211454415	211454415	SD	SD1	B1	1
1383	r7c5	5857	44463.258	1700.008	1921.287	260421300	260421300	SD	SD1	B1	1
1384	r8c5	7	27867.857	1665.5	2136.5	195075	195075	SD	SD1	B1	1
1385	r1c6	3722	39076.66	1913.332	596.228	145443330	145443330	SD	SD1	B1	1
1386	r2c6	6600	43271.761	1911.538	815.918	285593625	285593625	SD	SD1	B1	1
1387	r3c6	5368	43238.129	1915.577	1036.516	232102275	232102275	SD	SD1	B1	1
1388	r4c6	0	NaN	NaN	NaN	NaN	NaN	SD	SD1	B1	1
1389	r5c6	5427	43946.833	1914.871	1481.487	238499460	238499460	SD	SD1	B1	1
1390	r6c6	6019	43729.386	1920.62	1699.91	263207175	263207175	SD	SD1	B1	1
1391	r7c6	4763	43280.936	1914.43	1913.488	206147100	206147100	SD	SD1	B1	1
1392	r8c6	5243	43598.142	1915.677	2130.864	228585060	228585060	SD	SD1	B1	1
1393	r1c7	5040	40660.509	2133.751	594.477	204928965	204928965	SD	SD1	B1	1
1394	r2c7	5582	43087.828	2137.078	814.873	240516255	240516255	SD	SD1	B1	1
1395	r3c7	3	27625	2150.5	1026.833	82875	82875	SD	SD1	B1	1
1396	r4c7	0	NaN	NaN	NaN	NaN	NaN	SD	SD1	B1	1
1397	r5c7	0	NaN	NaN	NaN	NaN	NaN	SD	SD1	B1	1
1398	r6c7	5306	43948.332	2137.042	1694.263	233189850	233189850	SD	SD1	B1	1
1399	r7c7	0	NaN	NaN	NaN	NaN	NaN	SD	SD1	B1	1
1400	r8c7	5602	44097.612	2137.671	2136.647	247034820	247034820	SD	SD1	B1	1
1401	r1c8	5412	41771.846	2352.821	595.142	226069230	226069230	SD	SD1	B1	1
1402	r2c8	10	28585.5	2383.5	813	285855	285855	SD	SD1	B1	1
1403	r3c8	7	28705.714	2239.214	1049.357	200940	200940	SD	SD1	B1	1
1404	r4c8	7663	42684.165	2355.124	1260.164	327088755	327088755	SD	SD1	B1	1
1405	r5c8	0	NaN	NaN	NaN	NaN	NaN	SD	SD1	B1	1
1406	r6c8	5561	43232.84	2351.992	1692.061	240417825	240417825	SD	SD1	B1	1
1407	r7c8	3812	40837.126	2354.082	1917.736	155671125	155671125	SD	SD1	B1	1
1408	r8c8	23	27728.478	2337.717	2140.152	637755	637755	SD	SD1	B1	1
1409	r1c9	5976	40867.42	2576.231	592.771	244223700	244223700	SD	SD1	B1	1
1410	r2c9	0	NaN	NaN	NaN	NaN	NaN	SD	SD1	B1	1
1411	r3c9	0	NaN	NaN	NaN	NaN	NaN	SD	SD1	B1	1
1412	r4c9	4911	42723.067	2573.372	1258.74	209812980	209812980	SD	SD1	B1	1
1413	r5c9	0	NaN	NaN	NaN	NaN	NaN	SD	SD1	B1	1
1414	r6c9	6333	43070.559	2573.527	1694.284	272765850	272765850	SD	SD1	B1	1
1415	r7c9	15	28016	2579.567	1932.5	420240	420240	SD	SD1	B1	1
1416	r8c9	0	NaN	NaN	NaN	NaN	NaN	SD	SD1	B1	1
1417	r1c10	7804	40534.511	2792.958	595.808	316331325	316331325	SD	SD1	B1	1
1418	r2c10	4140	42527.656	2798.919	812.385	176064495	176064495	SD	SD1	B1	1
1419	r3c10	2803	30213.27	2793.694	1028.945	84687795	84687795	SD	SD1	B1	1
1420	r4c10	0	NaN	NaN	NaN	NaN	NaN	SD	SD1	B1	1
1421	r5c10	0	NaN	NaN	NaN	NaN	NaN	SD	SD1	B1	1
1422	r6c10	5550	42704.414	2797.017	1687.472	237009495	237009495	SD	SD1	B1	1
1423	r7c10	5892	43030.081	2798.237	1908.418	253533240	253533240	SD	SD1	B1	1
1424	r8c10	0	NaN	NaN	NaN	NaN	NaN	SD	SD1	B1	1
1425	r1c11	36	28149.167	3049.528	592.667	1013370	1013370	SD	SD1	B1	1
1426	r2c11	0	NaN	NaN	NaN	NaN	NaN	SD	SD1	B1	1
1427	r3c11	5501	42203.867	3017.652	1028.595	232163475	232163475	SD	SD1	B1	1
1428	r4c11	5353	41853.536	3017.646	1256.196	224041980	224041980	SD	SD1	B1	1
1429	r5c11	6563	42447.689	3016.461	1469.152	278584185	278584185	SD	SD1	B1	1
1430	r6c11	18	26619.167	3043.722	1691.389	479145	479145	SD	SD1	B1	1
1431	r7c11	39	27128.077	3035.654	1920.397	1057995	1057995	SD	SD1	B1	1
1432	r8c11	4300	40227.792	3010.374	2130.656	172979505	172979505	SD	SD1	B1	1
1433	r1c12	5465	38682.87	3239.849	591.493	211401885	211401885	SD	SD1	B1	1
1434	r2c12	268	32276.53	3229.81	799.201	8650110	8650110	SD	SD1	B1	1
1435	r3c12	5142	40657.573	3231.07	1035.404	209061240	209061240	SD	SD1	B1	1
1436	r4c12	0	NaN	NaN	NaN	NaN	NaN	SD	SD1	B1	1
1437	r5c12	0	NaN	NaN	NaN	NaN	NaN	SD	SD1	B1	1
1438	r6c12	0	NaN	NaN	NaN	NaN	NaN	SD	SD1	B1	1
1439	r7c12	0	NaN	NaN	NaN	NaN	NaN	SD	SD1	B1	1
1440	r8c12	5107	40191.335	3238.792	2130.43	205257150	205257150	SD	SD1	B1	1
1441	r1c1	6204	44454.137	827.607	610.208	275793465	275793465	SD	SD1	B1	2
1442	r2c1	7662	46523.389	832.451	825.237	356462205	356462205	SD	SD1	B1	2
1443	r3c1	1	31365	800.5	1037.5	31365	31365	SD	SD1	B1	2
1444	r4c1	0	NaN	NaN	NaN	NaN	NaN	SD	SD1	B1	2
1445	r5c1	0	NaN	NaN	NaN	NaN	NaN	SD	SD1	B1	2
1446	r6c1	9692	46709.543	827.069	1685.924	452708895	452708895	SD	SD1	B1	2
1447	r7c1	39	24296.923	781.5	1946.5	947580	947580	SD	SD1	B1	2
1448	r8c1	7025	46359.073	831.122	2112.269	325672485	325672485	SD	SD1	B1	2
1449	r1c2	9006	45037.825	1045.224	609.26	405610650	405610650	SD	SD1	B1	2
1450	r2c2	0	NaN	NaN	NaN	NaN	NaN	SD	SD1	B1	2
1451	r3c2	6992	47549.075	1044.064	1040.056	332463135	332463135	SD	SD1	B1	2
1452	r4c2	0	NaN	NaN	NaN	NaN	NaN	SD	SD1	B1	2
1453	r5c2	8680	47429.706	1039.634	1472.919	411689850	411689850	SD	SD1	B1	2
1454	r6c2	0	NaN	NaN	NaN	NaN	NaN	SD	SD1	B1	2
1455	r7c2	163	39215.245	1020.113	2065.169	6392085	6392085	SD	SD1	B1	2
1456	r8c2	7976	47724.9	1041.454	2110.342	380653800	380653800	SD	SD1	B1	2
1457	r1c3	0	NaN	NaN	NaN	NaN	NaN	SD	SD1	B1	2
1458	r2c3	0	NaN	NaN	NaN	NaN	NaN	SD	SD1	B1	2
1459	r3c3	0	NaN	NaN	NaN	NaN	NaN	SD	SD1	B1	2
1460	r4c3	8133	46552.127	1252.743	1250.301	378608445	378608445	SD	SD1	B1	2
1461	r5c3	4637	46607.423	1254.038	1466.136	216118620	216118620	SD	SD1	B1	2
1462	r6c3	6766	47034.648	1256.006	1681.96	318236430	318236430	SD	SD1	B1	2
1463	r7c3	0	NaN	NaN	NaN	NaN	NaN	SD	SD1	B1	2
1464	r8c3	0	NaN	NaN	NaN	NaN	NaN	SD	SD1	B1	2
1465	r1c4	0	NaN	NaN	NaN	NaN	NaN	SD	SD1	B1	2
1466	r2c4	0	NaN	NaN	NaN	NaN	NaN	SD	SD1	B1	2
1467	r3c4	0	NaN	NaN	NaN	NaN	NaN	SD	SD1	B1	2
1468	r4c4	7802	46990.336	1473.946	1255.597	366618600	366618600	SD	SD1	B1	2
1469	r5c4	7159	47425.939	1468.1	1468.259	339522300	339522300	SD	SD1	B1	2
1470	r6c4	0	NaN	NaN	NaN	NaN	NaN	SD	SD1	B1	2
1471	r7c4	8746	47214.39	1473.695	1896.162	412937055	412937055	SD	SD1	B1	2
1472	r8c4	26	31629.808	1489.923	2121.115	822375	822375	SD	SD1	B1	2
1473	r1c5	7539	44602.676	1685.38	608.423	336259575	336259575	SD	SD1	B1	2
1474	r2c5	7607	46792.047	1686.22	825.976	355947105	355947105	SD	SD1	B1	2
1475	r3c5	7109	46714.142	1683.788	1042.3	332090835	332090835	SD	SD1	B1	2
1476	r4c5	7390	47834.791	1681.703	1254.194	353499105	353499105	SD	SD1	B1	2
1477	r5c5	428	35436.659	1691.463	1466.037	15166890	15166890	SD	SD1	B1	2
1478	r6c5	6694	47098.698	1687.669	1681.943	315278685	315278685	SD	SD1	B1	2
1479	r7c5	7248	46508.932	1687.522	1899.054	337096740	337096740	SD	SD1	B1	2
1480	r8c5	0	NaN	NaN	NaN	NaN	NaN	SD	SD1	B1	2
1481	r1c6	5353	43717.947	1899.987	612.31	234022170	234022170	SD	SD1	B1	2
1482	r2c6	9304	46434.831	1897.772	826.116	432029670	432029670	SD	SD1	B1	2
1483	r3c6	7388	46158.693	1901.015	1040.681	341020425	341020425	SD	SD1	B1	2
1484	r4c6	0	NaN	NaN	NaN	NaN	NaN	SD	SD1	B1	2
1485	r5c6	6919	47463.759	1898.155	1472.061	328401750	328401750	SD	SD1	B1	2
1486	r6c6	7995	46795.769	1903.213	1683.936	374132175	374132175	SD	SD1	B1	2
1487	r7c6	8297	45440.527	1896.326	1892.435	377020050	377020050	SD	SD1	B1	2
1488	r8c6	7238	47371.27	1896.146	2103.19	342873255	342873255	SD	SD1	B1	2
1489	r1c7	6324	43832.54	2114.736	611.241	277196985	277196985	SD	SD1	B1	2
1490	r2c7	7636	46176.306	2117.126	826.288	352602270	352602270	SD	SD1	B1	2
1491	r3c7	0	NaN	NaN	NaN	NaN	NaN	SD	SD1	B1	2
1492	r4c7	0	NaN	NaN	NaN	NaN	NaN	SD	SD1	B1	2
1493	r5c7	0	NaN	NaN	NaN	NaN	NaN	SD	SD1	B1	2
1494	r6c7	6429	46547.832	2113.212	1679.625	299256015	299256015	SD	SD1	B1	2
1495	r7c7	0	NaN	NaN	NaN	NaN	NaN	SD	SD1	B1	2
1496	r8c7	7376	47596.013	2112.343	2109.443	351068190	351068190	SD	SD1	B1	2
1497	r1c8	7063	44893.25	2326.938	614.145	317081025	317081025	SD	SD1	B1	2
1498	r2c8	0	NaN	NaN	NaN	NaN	NaN	SD	SD1	B1	2
1499	r3c8	0	NaN	NaN	NaN	NaN	NaN	SD	SD1	B1	2
1500	r4c8	11166	46542.775	2326.213	1259.454	519696630	519696630	SD	SD1	B1	2
1501	r5c8	0	NaN	NaN	NaN	NaN	NaN	SD	SD1	B1	2
1502	r6c8	7849	46573.416	2321.792	1678.23	365554740	365554740	SD	SD1	B1	2
1503	r7c8	4257	42810.349	2322.782	1897.809	182243655	182243655	SD	SD1	B1	2
1504	r8c8	5	30600	2278.5	2167.5	153000	153000	SD	SD1	B1	2
1505	r1c9	8041	44051.131	2543.765	611.809	354215145	354215145	SD	SD1	B1	2
1506	r2c9	0	NaN	NaN	NaN	NaN	NaN	SD	SD1	B1	2
1507	r3c9	0	NaN	NaN	NaN	NaN	NaN	SD	SD1	B1	2
1508	r4c9	6663	46846.673	2538.592	1258.755	312139380	312139380	SD	SD1	B1	2
1509	r5c9	0	NaN	NaN	NaN	NaN	NaN	SD	SD1	B1	2
1510	r6c9	9806	46240.477	2537.121	1681.522	453434115	453434115	SD	SD1	B1	2
1511	r7c9	8	31747.5	2537	1919.5	253980	253980	SD	SD1	B1	2
1512	r8c9	0	NaN	NaN	NaN	NaN	NaN	SD	SD1	B1	2
1513	r1c10	11166	42338.678	2755.927	615.817	472753680	472753680	SD	SD1	B1	2
1514	r2c10	5954	47014.865	2759.401	826.409	279926505	279926505	SD	SD1	B1	2
1515	r3c10	7	32020.714	2745.643	1064.643	224145	224145	SD	SD1	B1	2
1516	r4c10	0	NaN	NaN	NaN	NaN	NaN	SD	SD1	B1	2
1517	r5c10	0	NaN	NaN	NaN	NaN	NaN	SD	SD1	B1	2
1518	r6c10	8727	45898.393	2754.335	1675.94	400555275	400555275	SD	SD1	B1	2
1519	r7c10	7265	45367.536	2754.188	1890.857	329595150	329595150	SD	SD1	B1	2
1520	r8c10	0	NaN	NaN	NaN	NaN	NaN	SD	SD1	B1	2
1521	r1c11	23	29613.261	3005.109	612.457	681105	681105	SD	SD1	B1	2
1522	r2c11	0	NaN	NaN	NaN	NaN	NaN	SD	SD1	B1	2
1523	r3c11	7411	45531.693	2970.864	1036.695	337435380	337435380	SD	SD1	B1	2
1524	r4c11	7286	45449.078	2969.987	1257.943	331141980	331141980	SD	SD1	B1	2
1525	r5c11	10879	45440.536	2968.356	1464.16	494347590	494347590	SD	SD1	B1	2
1526	r6c11	2	29962.5	2993	1687	59925	59925	SD	SD1	B1	2
1527	r7c11	4	30026.25	2985.75	1906	120105	120105	SD	SD1	B1	2
1528	r8c11	7561	45283.359	2959.007	2106.747	342387480	342387480	SD	SD1	B1	2
1529	r1c12	7818	42017.757	3188.69	613.454	328494825	328494825	SD	SD1	B1	2
1530	r2c12	653	35574.648	3180.779	812.589	23230245	23230245	SD	SD1	B1	2
1531	r3c12	7016	44241.846	3178.659	1044.562	310400790	310400790	SD	SD1	B1	2
1532	r4c12	0	NaN	NaN	NaN	NaN	NaN	SD	SD1	B1	2
1533	r5c12	0	NaN	NaN	NaN	NaN	NaN	SD	SD1	B1	2
1534	r6c12	0	NaN	NaN	NaN	NaN	NaN	SD	SD1	B1	2
1535	r7c12	0	NaN	NaN	NaN	NaN	NaN	SD	SD1	B1	2
1536	r8c12	7013	44145.543	3181.14	2107.554	309592695	309592695	SD	SD1	B1	2
1537	r1c1	6930	45610.89	824.506	622.512	316083465	316083465	SD	SD1	B1	3
1538	r2c1	8983	48561.987	828.996	838.212	436232325	436232325	SD	SD1	B1	3
1539	r3c1	2469	36826.896	824.295	1055.104	90925605	90925605	SD	SD1	B1	3
1540	r4c1	0	NaN	NaN	NaN	NaN	NaN	SD	SD1	B1	3
1541	r5c1	1998	34086.276	824.737	1477.863	68104380	68104380	SD	SD1	B1	3
1542	r6c1	11887	48585.491	824.195	1697.836	577535730	577535730	SD	SD1	B1	3
1543	r7c1	42	25038.571	781.476	1946.619	1051620	1051620	SD	SD1	B1	3
1544	r8c1	8019	48128.062	827.66	2124.181	385938930	385938930	SD	SD1	B1	3
1545	r1c2	11034	46286.799	1043.152	621.818	510728535	510728535	SD	SD1	B1	3
1546	r2c2	0	NaN	NaN	NaN	NaN	NaN	SD	SD1	B1	3
1547	r3c2	8450	48862.014	1041.091	1052.238	412884015	412884015	SD	SD1	B1	3
1548	r4c2	5	31365	1013.9	1271.3	156825	156825	SD	SD1	B1	3
1549	r5c2	10869	48590.368	1035.988	1484.511	528128715	528128715	SD	SD1	B1	3
1550	r6c2	0	NaN	NaN	NaN	NaN	NaN	SD	SD1	B1	3
1551	r7c2	14	31055.357	1019.143	1947.357	434775	434775	SD	SD1	B1	3
1552	r8c2	9847	48652.249	1039.357	2122.207	479078700	479078700	SD	SD1	B1	3
1553	r1c3	2357	34082.259	1256.94	623.891	80331885	80331885	SD	SD1	B1	3
1554	r2c3	0	NaN	NaN	NaN	NaN	NaN	SD	SD1	B1	3
1555	r3c3	64	32755.547	1235.734	1054.625	2096355	2096355	SD	SD1	B1	3
1556	r4c3	9495	48097.136	1248.691	1261.603	456682305	456682305	SD	SD1	B1	3
1557	r5c3	5104	48668.629	1250.774	1478.033	248404680	248404680	SD	SD1	B1	3
1558	r6c3	7679	48362.266	1252.955	1694.15	371373840	371373840	SD	SD1	B1	3
1559	r7c3	47	32048.617	1239.989	1916.989	1506285	1506285	SD	SD1	B1	3
1560	r8c3	0	NaN	NaN	NaN	NaN	NaN	SD	SD1	B1	3
1561	r1c4	0	NaN	NaN	NaN	NaN	NaN	SD	SD1	B1	3
1562	r2c4	64	33807.422	1497.266	839.656	2163675	2163675	SD	SD1	B1	3
1563	r3c4	51	32245	1454.833	1063.735	1644495	1644495	SD	SD1	B1	3
1564	r4c4	8754	47995.288	1470.813	1267.145	420150750	420150750	SD	SD1	B1	3
1565	r5c4	7878	48700.727	1465.034	1480.231	383664330	383664330	SD	SD1	B1	3
1566	r6c4	8	34775.625	1496.5	1700.75	278205	278205	SD	SD1	B1	3
1567	r7c4	10024	48674.906	1470.429	1908.396	487917255	487917255	SD	SD1	B1	3
1568	r8c4	2855	37990.445	1473.673	2117.943	108462720	108462720	SD	SD1	B1	3
1569	r1c5	8285	46827.572	1681.3	620.176	387966435	387966435	SD	SD1	B1	3
1570	r2c5	8733	47968.353	1681.761	838.135	418907625	418907625	SD	SD1	B1	3
1571	r3c5	8080	47866.119	1679.878	1054.263	386758245	386758245	SD	SD1	B1	3
1572	r4c5	7945	49878.77	1679.112	1266.28	396286830	396286830	SD	SD1	B1	3
1573	r5c5	3010	43398.882	1685.035	1473.979	130630635	130630635	SD	SD1	B1	3
1574	r6c5	7537	48738.596	1684.319	1693.451	367342800	367342800	SD	SD1	B1	3
1575	r7c5	7583	47758.275	1684.337	1910.982	362151000	362151000	SD	SD1	B1	3
1576	r8c5	2497	35665.993	1678.783	2119.658	89057985	89057985	SD	SD1	B1	3
1577	r1c6	6080	45159.535	1896.154	624.424	274569975	274569975	SD	SD1	B1	3
1578	r2c6	10655	47783.482	1894.226	838.4	509133000	509133000	SD	SD1	B1	3
1579	r3c6	8443	47363.645	1898.125	1053.522	399891255	399891255	SD	SD1	B1	3
1580	r4c6	0	NaN	NaN	NaN	NaN	NaN	SD	SD1	B1	3
1581	r5c6	7481	49157.224	1895.035	1483.595	367745190	367745190	SD	SD1	B1	3
1582	r6c6	9007	47201.528	1899.699	1695.755	425144160	425144160	SD	SD1	B1	3
1583	r7c6	9734	46769.394	1893.337	1904.115	455253285	455253285	SD	SD1	B1	3
1584	r8c6	8168	49465.692	1892.9	2114.994	404035770	404035770	SD	SD1	B1	3
1585	r1c7	6917	46123.554	2111.079	623.043	319036620	319036620	SD	SD1	B1	3
1586	r2c7	8611	47427.601	2113.683	838.706	408399075	408399075	SD	SD1	B1	3
1587	r3c7	2617	34380.47	2107.299	1048.223	89973690	89973690	SD	SD1	B1	3
1588	r4c7	0	NaN	NaN	NaN	NaN	NaN	SD	SD1	B1	3
1589	r5c7	0	NaN	NaN	NaN	NaN	NaN	SD	SD1	B1	3
1590	r6c7	6604	47625.497	2109.885	1691.212	314518785	314518785	SD	SD1	B1	3
1591	r7c7	8	31811.25	2108	1930.5	254490	254490	SD	SD1	B1	3
1592	r8c7	8157	49136.752	2109.451	2120.933	400808490	400808490	SD	SD1	B1	3
1593	r1c8	7918	46518.016	2322.979	626.373	368329650	368329650	SD	SD1	B1	3
1594	r2c8	78	31901.154	2335.103	844.372	2488290	2488290	SD	SD1	B1	3
1595	r3c8	39	31397.692	2348.551	1063.423	1224510	1224510	SD	SD1	B1	3
1596	r4c8	12560	48406.228	2321.716	1271.021	607982220	607982220	SD	SD1	B1	3
1597	r5c8	2687	33991.206	2318.83	1475.996	91334370	91334370	SD	SD1	B1	3
1598	r6c8	9344	47909.817	2318.318	1689.619	447669330	447669330	SD	SD1	B1	3
1599	r7c8	4490	45520.737	2319.626	1909.325	204388110	204388110	SD	SD1	B1	3
1600	r8c8	2686	36116.487	2318.85	2117.25	97008885	97008885	SD	SD1	B1	3
1601	r1c9	9086	45526.088	2539.409	623.705	413650035	413650035	SD	SD1	B1	3
1602	r2c9	13	31227.692	2568.269	836.577	405960	405960	SD	SD1	B1	3
1603	r3c9	0	NaN	NaN	NaN	NaN	NaN	SD	SD1	B1	3
1604	r4c9	7463	48242.494	2534.919	1269.945	360033735	360033735	SD	SD1	B1	3
1605	r5c9	5	31059	2540.7	1497.3	155295	155295	SD	SD1	B1	3
1606	r6c9	11170	48315.309	2533.913	1692.878	539682000	539682000	SD	SD1	B1	3
1607	r7c9	2836	35274.251	2532.605	1902.109	100037775	100037775	SD	SD1	B1	3
1608	r8c9	0	NaN	NaN	NaN	NaN	NaN	SD	SD1	B1	3
1609	r1c10	12826	43474.16	2751.723	626.995	557599575	557599575	SD	SD1	B1	3
1610	r2c10	6881	49099.526	2755.205	838.395	337853835	337853835	SD	SD1	B1	3
1611	r3c10	2896	35722.894	2749.396	1048.018	103453500	103453500	SD	SD1	B1	3
1612	r4c10	6	31790	2776.667	1276.667	190740	190740	SD	SD1	B1	3
1613	r5c10	7	28851.429	2778.357	1475.929	201960	201960	SD	SD1	B1	3
1614	r6c10	10496	47365.74	2750.987	1686.99	497150805	497150805	SD	SD1	B1	3
1615	r7c10	8071	47056.204	2750.635	1902.171	379790625	379790625	SD	SD1	B1	3
1616	r8c10	2863	35927.3	2750.875	2117.462	102859860	102859860	SD	SD1	B1	3
1617	r1c11	129	31795.93	2993.074	625.43	4101675	4101675	SD	SD1	B1	3
1618	r2c11	0	NaN	NaN	NaN	NaN	NaN	SD	SD1	B1	3
1619	r3c11	8401	47205.05	2966.291	1048.196	396569625	396569625	SD	SD1	B1	3
1620	r4c11	8341	47206.642	2965.851	1269.441	393750600	393750600	SD	SD1	B1	3
1621	r5c11	13788	46245.289	2965.769	1476.608	637630050	637630050	SD	SD1	B1	3
1622	r6c11	2777	33990.022	2961.062	1689.319	94390290	94390290	SD	SD1	B1	3
1623	r7c11	2908	34379.928	2956.23	1907.062	99976830	99976830	SD	SD1	B1	3
1624	r8c11	9350	47617.064	2955.004	2117.939	445219545	445219545	SD	SD1	B1	3
1625	r1c12	9190	44018.577	3184.154	625.004	404530725	404530725	SD	SD1	B1	3
1626	r2c12	3126	44918.992	3175.47	826.063	140416770	140416770	SD	SD1	B1	3
1627	r3c12	7873	46493.823	3174.845	1056.06	366045870	366045870	SD	SD1	B1	3
1628	r4c12	2805	33306.636	3179.718	1266.787	93425115	93425115	SD	SD1	B1	3
1629	r5c12	0	NaN	NaN	NaN	NaN	NaN	SD	SD1	B1	3
1630	r6c12	0	NaN	NaN	NaN	NaN	NaN	SD	SD1	B1	3
1631	r7c12	2665	32559.338	3172.83	1901.912	86770635	86770635	SD	SD1	B1	3
1632	r8c12	7822	45669.809	3177.798	2118.47	357229245	357229245	SD	SD1	B1	3
1633	r1c1	7625	48424.149	811.184	633.597	369234135	369234135	SD	SD1	B1	4
1634	r2c1	9592	51620.167	816.006	849.339	495140640	495140640	SD	SD1	B1	4
1635	r3c1	2518	40809.013	812.527	1065.915	102757095	102757095	SD	SD1	B1	4
1636	r4c1	0	NaN	NaN	NaN	NaN	NaN	SD	SD1	B1	4
1637	r5c1	2036	37547.498	814.215	1488.096	76446705	76446705	SD	SD1	B1	4
1638	r6c1	13289	51253.004	813.985	1708	681101175	681101175	SD	SD1	B1	4
1639	r7c1	39	27337.308	781.5	1946.5	1066155	1066155	SD	SD1	B1	4
1640	r8c1	8575	50846.078	818.799	2133.99	436005120	436005120	SD	SD1	B1	4
1641	r1c2	12040	49096.332	1030.734	632.327	591119835	591119835	SD	SD1	B1	4
1642	r2c2	0	NaN	NaN	NaN	NaN	NaN	SD	SD1	B1	4
1643	r3c2	9411	51234.163	1028.958	1062.403	482164710	482164710	SD	SD1	B1	4
1644	r4c2	2160	35865.868	1027.819	1280.564	77470275	77470275	SD	SD1	B1	4
1645	r5c2	11922	51249.417	1024.591	1493.792	610995555	610995555	SD	SD1	B1	4
1646	r6c2	0	NaN	NaN	NaN	NaN	NaN	SD	SD1	B1	4
1647	r7c2	35	33354	1019.043	1939.243	1167390	1167390	SD	SD1	B1	4
1648	r8c2	10916	50844.514	1030.899	2131.286	555018720	555018720	SD	SD1	B1	4
1649	r1c3	2385	37255.767	1243.555	633.524	88855005	88855005	SD	SD1	B1	4
1650	r2c3	0	NaN	NaN	NaN	NaN	NaN	SD	SD1	B1	4
1651	r3c3	2409	38016.065	1243.528	1063.845	91580700	91580700	SD	SD1	B1	4
1652	r4c3	10109	51136.291	1237.002	1270.701	516936765	516936765	SD	SD1	B1	4
1653	r5c3	5374	51393.793	1239.715	1486.988	276190245	276190245	SD	SD1	B1	4
1654	r6c3	8118	50912.142	1242.611	1703.177	413304765	413304765	SD	SD1	B1	4
1655	r7c3	2184	36505.282	1242.245	1913.836	79727535	79727535	SD	SD1	B1	4
1656	r8c3	0	NaN	NaN	NaN	NaN	NaN	SD	SD1	B1	4
1657	r1c4	0	NaN	NaN	NaN	NaN	NaN	SD	SD1	B1	4
1658	r2c4	202	38133.861	1480.198	841.307	7703040	7703040	SD	SD1	B1	4
1659	r3c4	2262	38310.988	1459.628	1061.116	86659455	86659455	SD	SD1	B1	4
1660	r4c4	9230	50906.316	1459.135	1275.466	469865295	469865295	SD	SD1	B1	4
1661	r5c4	8261	51322.014	1454.017	1488.597	423971160	423971160	SD	SD1	B1	4
1662	r6c4	20	38071.5	1485.65	1708.8	761430	761430	SD	SD1	B1	4
1663	r7c4	10801	50619.235	1460.504	1916.785	546738360	546738360	SD	SD1	B1	4
1664	r8c4	2865	41371.948	1464.624	2125.678	118530630	118530630	SD	SD1	B1	4
1665	r1c5	8865	49860.655	1667.241	628.505	442014705	442014705	SD	SD1	B1	4
1666	r2c5	9210	50694.083	1668.364	846.235	466892505	466892505	SD	SD1	B1	4
1667	r3c5	8420	50643.182	1667.33	1062.265	426415590	426415590	SD	SD1	B1	4
1668	r4c5	8219	52571.264	1667.359	1274.061	432083220	432083220	SD	SD1	B1	4
1669	r5c5	3107	46646.862	1673.709	1481.122	144931800	144931800	SD	SD1	B1	4
1670	r6c5	7973	51277.548	1673.825	1700.784	408835890	408835890	SD	SD1	B1	4
1671	r7c5	7856	50175.015	1674.429	1918.305	394174920	394174920	SD	SD1	B1	4
1672	r8c5	2524	39057.231	1669.701	2126.645	98580450	98580450	SD	SD1	B1	4
1673	r1c6	6550	47987.924	1882.126	632.152	314320905	314320905	SD	SD1	B1	4
1674	r2c6	11388	50516.602	1880.968	845.885	575283060	575283060	SD	SD1	B1	4
1675	r3c6	9038	50396.103	1885.922	1061.352	455479980	455479980	SD	SD1	B1	4
1676	r4c6	0	NaN	NaN	NaN	NaN	NaN	SD	SD1	B1	4
1677	r5c6	7985	51652.909	1883.795	1490.387	412448475	412448475	SD	SD1	B1	4
1678	r6c6	9530	49715.019	1888.877	1702.429	473784135	473784135	SD	SD1	B1	4
1679	r7c6	10389	49500.804	1883.259	1910.36	514263855	514263855	SD	SD1	B1	4
1680	r8c6	8711	52000.182	1883.394	2121.535	452973585	452973585	SD	SD1	B1	4
1681	r1c7	7334	49255.437	2096.925	630.17	361239375	361239375	SD	SD1	B1	4
1682	r2c7	9239	50127.303	2100.292	845.635	463126155	463126155	SD	SD1	B1	4
1683	r3c7	2652	37568.269	2094.391	1054.822	99631050	99631050	SD	SD1	B1	4
1684	r4c7	0	NaN	NaN	NaN	NaN	NaN	SD	SD1	B1	4
1685	r5c7	0	NaN	NaN	NaN	NaN	NaN	SD	SD1	B1	4
1686	r6c7	6877	50028.909	2099.082	1697.12	344048805	344048805	SD	SD1	B1	4
1687	r7c7	25	33374.4	2105.86	1929.66	834360	834360	SD	SD1	B1	4
1688	r8c7	8644	51495.073	2100.024	2126.694	445123410	445123410	SD	SD1	B1	4
1689	r1c8	8369	49393.948	2308.755	632.891	413377950	413377950	SD	SD1	B1	4
1690	r2c8	150	34562.7	2316.82	851.24	5184405	5184405	SD	SD1	B1	4
1691	r3c8	122	35505.615	2333.525	1064.893	4331685	4331685	SD	SD1	B1	4
1692	r4c8	13246	51183.136	2309.101	1276.746	677971815	677971815	SD	SD1	B1	4
1693	r5c8	2749	37602.992	2307.146	1481.401	103370625	103370625	SD	SD1	B1	4
1694	r6c8	10167	50473.145	2307.283	1694.826	513160470	513160470	SD	SD1	B1	4
1695	r7c8	4731	48689.531	2309.359	1914.488	230350170	230350170	SD	SD1	B1	4
1696	r8c8	2722	39313.281	2309.206	2122.219	107010750	107010750	SD	SD1	B1	4
1697	r1c9	9597	48145.605	2524.668	629.16	462053370	462053370	SD	SD1	B1	4
1698	r2c9	24	34276.25	2553.75	842.625	822630	822630	SD	SD1	B1	4
1699	r3c9	34	34762.5	2551.382	1058.824	1181925	1181925	SD	SD1	B1	4
1700	r4c9	7884	50595.83	2522.402	1274.896	398897520	398897520	SD	SD1	B1	4
1701	r5c9	32	33891.094	2535.125	1494.906	1084515	1084515	SD	SD1	B1	4
1702	r6c9	11874	51232.623	2522.572	1697.611	608336160	608336160	SD	SD1	B1	4
1703	r7c9	2872	38271.576	2522.029	1906.423	109915965	109915965	SD	SD1	B1	4
1704	r8c9	0	NaN	NaN	NaN	NaN	NaN	SD	SD1	B1	4
1705	r1c10	13335	46733.803	2736.865	631.536	623195265	623195265	SD	SD1	B1	4
1706	r2c10	7402	51625.442	2740.936	843.247	382131525	382131525	SD	SD1	B1	4
1707	r3c10	2932	39059.964	2735.835	1052.417	114523815	114523815	SD	SD1	B1	4
1708	r4c10	44	34558.295	2762.955	1279.159	1520565	1520565	SD	SD1	B1	4
1709	r5c10	5	31161	2766.5	1479.5	155805	155805	SD	SD1	B1	4
1710	r6c10	11209	49765.995	2739.982	1690.628	557827035	557827035	SD	SD1	B1	4
1711	r7c10	8583	49551.286	2739.804	1905.98	425298690	425298690	SD	SD1	B1	4
1712	r8c10	2898	39968.038	2740.776	2121.197	115827375	115827375	SD	SD1	B1	4
1713	r1c11	2713	37267.785	2955.702	627.44	101107500	101107500	SD	SD1	B1	4
1714	r2c11	0	NaN	NaN	NaN	NaN	NaN	SD	SD1	B1	4
1715	r3c11	9030	49957.719	2952.475	1052.059	451118205	451118205	SD	SD1	B1	4
1716	r4c11	9015	49953.439	2952.888	1273.119	450330255	450330255	SD	SD1	B1	4
1717	r5c11	14679	48901.127	2954.04	1480.861	717819645	717819645	SD	SD1	B1	4
1718	r6c11	2786	37341.849	2949.391	1692.565	104034390	104034390	SD	SD1	B1	4
1719	r7c11	2917	37522.765	2945.232	1910.132	109453905	109453905	SD	SD1	B1	4
1720	r8c11	10243	50475.262	2944.63	2120.949	517018110	517018110	SD	SD1	B1	4
1721	r1c12	9887	46744.36	3168.942	628.593	462161490	462161490	SD	SD1	B1	4
1722	r2c12	3562	48155.769	3160.579	829.453	171530850	171530850	SD	SD1	B1	4
1723	r3c12	8329	49237.962	3161.041	1059.325	410102985	410102985	SD	SD1	B1	4
1724	r4c12	2822	36190.843	3166.332	1269.736	102130560	102130560	SD	SD1	B1	4
1725	r5c12	0	NaN	NaN	NaN	NaN	NaN	SD	SD1	B1	4
1726	r6c12	0	NaN	NaN	NaN	NaN	NaN	SD	SD1	B1	4
1727	r7c12	2698	35413.338	3161.557	1904.564	95545185	95545185	SD	SD1	B1	4
1728	r8c12	8494	48007.308	3167.55	2120.257	407774070	407774070	SD	SD1	B1	4
1729	r1c1	8212	44010.448	816.673	639.373	361413795	361413795	SD	SD1	B1	5
1730	r2c1	10013	48009.499	822.542	855.152	480719115	480719115	SD	SD1	B1	5
1731	r3c1	2523	37567.776	820.329	1071.578	94783500	94783500	SD	SD1	B1	5
1732	r4c1	0	NaN	NaN	NaN	NaN	NaN	SD	SD1	B1	5
1733	r5c1	2040	34385.375	823.981	1493.757	70146165	70146165	SD	SD1	B1	5
1734	r6c1	14316	47523.176	824.411	1713.629	680341785	680341785	SD	SD1	B1	5
1735	r7c1	39	23970	781.5	1946.5	934830	934830	SD	SD1	B1	5
1736	r8c1	8882	47375.05	831.514	2139.424	420785190	420785190	SD	SD1	B1	5
1737	r1c2	12509	45264.039	1036.722	637.063	566207865	566207865	SD	SD1	B1	5
1738	r2c2	0	NaN	NaN	NaN	NaN	NaN	SD	SD1	B1	5
1739	r3c2	10100	47567.271	1036.497	1067.013	480429435	480429435	SD	SD1	B1	5
1740	r4c2	18	30458.333	1027.111	1301.833	548250	548250	SD	SD1	B1	5
1741	r5c2	12385	47870.964	1034.125	1498.23	592881885	592881885	SD	SD1	B1	5
1742	r6c2	1	28815	1014.5	1714.5	28815	28815	SD	SD1	B1	5
1743	r7c2	12	30408.75	1033.833	1937.417	364905	364905	SD	SD1	B1	5
1744	r8c2	11570	47416.159	1043.973	2135.676	548604960	548604960	SD	SD1	B1	5
1745	r1c3	2403	34170.106	1249.178	637.069	82110765	82110765	SD	SD1	B1	5
1746	r2c3	0	NaN	NaN	NaN	NaN	NaN	SD	SD1	B1	5
1747	r3c3	2404	35000.023	1251.252	1067.386	84140055	84140055	SD	SD1	B1	5
1748	r4c3	10633	47841.986	1245.693	1274.195	508703835	508703835	SD	SD1	B1	5
1749	r5c3	5583	48093.603	1249.497	1490.559	268506585	268506585	SD	SD1	B1	5
1750	r6c3	8343	47706.334	1253.342	1706.888	398013945	398013945	SD	SD1	B1	5
1751	r7c3	2206	34124.803	1254.048	1917.252	75279315	75279315	SD	SD1	B1	5
1752	r8c3	0	NaN	NaN	NaN	NaN	NaN	SD	SD1	B1	5
1753	r1c4	0	NaN	NaN	NaN	NaN	NaN	SD	SD1	B1	5
1754	r2c4	145	35559.31	1489.59	847.045	5156100	5156100	SD	SD1	B1	5
1755	r3c4	84	31905.357	1460.405	1076.024	2680050	2680050	SD	SD1	B1	5
1756	r4c4	9609	47513.779	1467.883	1277.781	456559905	456559905	SD	SD1	B1	5
1757	r5c4	8639	48110.787	1463.81	1491.031	415629090	415629090	SD	SD1	B1	5
1758	r6c4	24	33861.875	1496.625	1711.167	812685	812685	SD	SD1	B1	5
1759	r7c4	11341	46927.038	1472.285	1919.529	532199535	532199535	SD	SD1	B1	5
1760	r8c4	2863	38186.762	1477.491	2127.921	109328700	109328700	SD	SD1	B1	5
1761	r1c5	9366	46450.485	1672.462	630.018	435055245	435055245	SD	SD1	B1	5
1762	r2c5	9646	47432.776	1674.801	847.685	457536555	457536555	SD	SD1	B1	5
1763	r3c5	8770	47464.368	1674.791	1063.69	416262510	416262510	SD	SD1	B1	5
1764	r4c5	8404	49668.987	1676.034	1275.486	417418170	417418170	SD	SD1	B1	5
1765	r5c5	3168	43613.613	1683.184	1482.011	138167925	138167925	SD	SD1	B1	5
1766	r6c5	8280	48197.156	1684.676	1702.142	399072450	399072450	SD	SD1	B1	5
1767	r7c5	8080	46708.773	1686.272	1919.597	377406885	377406885	SD	SD1	B1	5
1768	r8c5	2530	36316.737	1682.529	2127.986	91881345	91881345	SD	SD1	B1	5
1769	r1c6	6977	44501.283	1887.458	632.555	310485450	310485450	SD	SD1	B1	5
1770	r2c6	11920	47079.974	1887.379	846.371	561193290	561193290	SD	SD1	B1	5
1771	r3c6	9393	47345.896	1893.63	1061.969	444720000	444720000	SD	SD1	B1	5
1772	r4c6	0	NaN	NaN	NaN	NaN	NaN	SD	SD1	B1	5
1773	r5c6	8429	48556.671	1893.518	1490.697	409284180	409284180	SD	SD1	B1	5
1774	r6c6	9894	46384.716	1899.642	1702.636	458930385	458930385	SD	SD1	B1	5
1775	r7c6	10414	46188.424	1894.978	1910.434	481006245	481006245	SD	SD1	B1	5
1776	r8c6	9096	49047.859	1896.093	2121.86	446139330	446139330	SD	SD1	B1	5
1777	r1c7	7691	46203.44	2102.317	629.469	355350660	355350660	SD	SD1	B1	5
1778	r2c7	9750	46829.455	2106.74	845.092	456587190	456587190	SD	SD1	B1	5
1779	r3c7	2666	34866.228	2101.845	1054.241	92953365	92953365	SD	SD1	B1	5
1780	r4c7	0	NaN	NaN	NaN	NaN	NaN	SD	SD1	B1	5
1781	r5c7	0	NaN	NaN	NaN	NaN	NaN	SD	SD1	B1	5
1782	r6c7	7067	46691.196	2109.822	1696.253	329966685	329966685	SD	SD1	B1	5
1783	r7c7	29	30687.931	2120.19	1924.81	889950	889950	SD	SD1	B1	5
1784	r8c7	8993	48163.979	2113.069	2125.883	433138665	433138665	SD	SD1	B1	5
1785	r1c8	8748	46002.723	2313.975	631.469	402431820	402431820	SD	SD1	B1	5
1786	r2c8	139	32093.309	2325.083	847.529	4460970	4460970	SD	SD1	B1	5
1787	r3c8	52	31634.712	2344.827	1066.865	1645005	1645005	SD	SD1	B1	5
1788	r4c8	13666	48337.987	2317.381	1274.968	660586935	660586935	SD	SD1	B1	5
1789	r5c8	2752	35390.609	2316.615	1479.678	97394955	97394955	SD	SD1	B1	5
1790	r6c8	10771	47342.451	2317.901	1693.099	509925540	509925540	SD	SD1	B1	5
1791	r7c8	4918	45334.313	2321.09	1912.703	222954150	222954150	SD	SD1	B1	5
1792	r8c8	2701	36377.577	2321.905	2120.297	98255835	98255835	SD	SD1	B1	5
1793	r1c9	9950	44660.495	2530.023	626.423	444371925	444371925	SD	SD1	B1	5
1794	r2c9	14	31474.286	2560.571	839	440640	440640	SD	SD1	B1	5
1795	r3c9	6	29835	2559.833	1058	179010	179010	SD	SD1	B1	5
1796	r4c9	8224	47475.735	2530.802	1272.05	390440445	390440445	SD	SD1	B1	5
1797	r5c9	22	31318.636	2545.909	1491.818	689010	689010	SD	SD1	B1	5
1798	r6c9	12547	48299.341	2533.323	1694.87	606011835	606011835	SD	SD1	B1	5
1799	r7c9	2875	35413.07	2533.702	1903.531	101812575	101812575	SD	SD1	B1	5
1800	r8c9	0	NaN	NaN	NaN	NaN	NaN	SD	SD1	B1	5
1801	r1c10	13550	43653.346	2742.073	627.255	591502845	591502845	SD	SD1	B1	5
1802	r2c10	7824	48597.707	2747.245	839.53	380228460	380228460	SD	SD1	B1	5
1803	r3c10	2945	36201.514	2743.191	1048.694	106613460	106613460	SD	SD1	B1	5
1804	r4c10	26	31551.346	2771.346	1274.731	820335	820335	SD	SD1	B1	5
1805	r5c10	16	29309.062	2775.75	1475	468945	468945	SD	SD1	B1	5
1806	r6c10	11463	46299.885	2750.698	1686.705	530735580	530735580	SD	SD1	B1	5
1807	r7c10	9024	46433.059	2751.448	1902.082	419011920	419011920	SD	SD1	B1	5
1808	r8c10	2872	36975	2753.444	2117.174	106192200	106192200	SD	SD1	B1	5
1809	r1c11	158	32096.108	2983.082	626.259	5071185	5071185	SD	SD1	B1	5
1810	r2c11	0	NaN	NaN	NaN	NaN	NaN	SD	SD1	B1	5
1811	r3c11	9646	46996.082	2959.857	1047.244	453324210	453324210	SD	SD1	B1	5
1812	r4c11	9642	47040.174	2961.54	1268.21	453561360	453561360	SD	SD1	B1	5
1813	r5c11	15105	45499.647	2963.715	1476.24	687272175	687272175	SD	SD1	B1	5
1814	r6c11	2813	34952.586	2959.95	1687.614	98321625	98321625	SD	SD1	B1	5
1815	r7c11	2929	34760.444	2956.91	1905.21	101813340	101813340	SD	SD1	B1	5
1816	r8c11	10892	47509.295	2957.338	2116.001	517471245	517471245	SD	SD1	B1	5
1817	r1c12	10345	43301.933	3174.518	622.678	447958500	447958500	SD	SD1	B1	5
1818	r2c12	4012	44712.648	3166.971	823.652	179387145	179387145	SD	SD1	B1	5
1819	r3c12	8684	45977.757	3168.507	1053.433	399270840	399270840	SD	SD1	B1	5
1820	r4c12	2815	33678.389	3174.78	1263.708	94804665	94804665	SD	SD1	B1	5
1821	r5c12	0	NaN	NaN	NaN	NaN	NaN	SD	SD1	B1	5
1822	r6c12	0	NaN	NaN	NaN	NaN	NaN	SD	SD1	B1	5
1823	r7c12	2704	33067.483	3173.239	1898.534	89414475	89414475	SD	SD1	B1	5
1824	r8c12	8988	44711.447	3180.414	2114.012	401866485	401866485	SD	SD1	B1	5
1825	r1c1	8574	45252.418	825.066	638.079	387994230	387994230	SD	SD1	B1	6
1826	r2c1	10233	49161.623	830.985	854.032	503070885	503070885	SD	SD1	B1	6
1827	r3c1	2524	39005.402	828.779	1070.329	98449635	98449635	SD	SD1	B1	6
1828	r4c1	0	NaN	NaN	NaN	NaN	NaN	SD	SD1	B1	6
1829	r5c1	2042	35928.651	832.68	1492.466	73366305	73366305	SD	SD1	B1	6
1830	r6c1	14881	48612.226	832.806	1712.38	723398535	723398535	SD	SD1	B1	6
1831	r7c1	39	25375.769	781.5	1946.5	989655	989655	SD	SD1	B1	6
1832	r8c1	8948	48399.502	839.955	2138.145	433078740	433078740	SD	SD1	B1	6
1833	r1c2	12726	46533.873	1045.139	635.83	592190070	592190070	SD	SD1	B1	6
1834	r2c2	0	NaN	NaN	NaN	NaN	NaN	SD	SD1	B1	6
1835	r3c2	10428	48579.896	1044.851	1065.835	506591160	506591160	SD	SD1	B1	6
1836	r4c2	17	31770	1032.971	1297.206	540090	540090	SD	SD1	B1	6
1837	r5c2	12528	48989.29	1042.636	1496.934	613737825	613737825	SD	SD1	B1	6
1838	r6c2	2	29962.5	1022.5	1708	59925	59925	SD	SD1	B1	6
1839	r7c2	21	31802.143	1049.024	1940.5	667845	667845	SD	SD1	B1	6
1840	r8c2	11903	48308.671	1052.695	2134.456	575018115	575018115	SD	SD1	B1	6
1841	r1c3	2389	35391.31	1257.527	635.859	84549840	84549840	SD	SD1	B1	6
1842	r2c3	0	NaN	NaN	NaN	NaN	NaN	SD	SD1	B1	6
1843	r3c3	2377	36170.522	1260.081	1066.368	85977330	85977330	SD	SD1	B1	6
1844	r4c3	11094	48994.57	1254.345	1272.882	543545760	543545760	SD	SD1	B1	6
1845	r5c3	5664	49223.194	1257.898	1489.217	278800170	278800170	SD	SD1	B1	6
1846	r6c3	8396	48778.651	1261.799	1705.625	409545555	409545555	SD	SD1	B1	6
1847	r7c3	2197	35466.821	1262.714	1915.928	77920605	77920605	SD	SD1	B1	6
1848	r8c3	0	NaN	NaN	NaN	NaN	NaN	SD	SD1	B1	6
1849	r1c4	0	NaN	NaN	NaN	NaN	NaN	SD	SD1	B1	6
1850	r2c4	162	36693.241	1497.71	845.951	5944305	5944305	SD	SD1	B1	6
1851	r3c4	2217	36056.908	1475.672	1062.378	79938165	79938165	SD	SD1	B1	6
1852	r4c4	9823	48738.202	1476.398	1276.427	478755360	478755360	SD	SD1	B1	6
1853	r5c4	8919	49228.352	1472.307	1489.726	439067670	439067670	SD	SD1	B1	6
1854	r6c4	19	36532.105	1505.026	1709.658	694110	694110	SD	SD1	B1	6
1855	r7c4	11741	47853.929	1481.001	1918.251	561852975	561852975	SD	SD1	B1	6
1856	r8c4	2862	39326.756	1486.233	2126.595	112553175	112553175	SD	SD1	B1	6
1857	r1c5	9704	47654.439	1680.942	628.704	462438675	462438675	SD	SD1	B1	6
1858	r2c5	9923	48684.442	1683.203	846.283	483095715	483095715	SD	SD1	B1	6
1859	r3c5	9011	48731.742	1683.336	1062.408	439121730	439121730	SD	SD1	B1	6
1860	r4c5	8494	50709.545	1684.533	1274.138	430726875	430726875	SD	SD1	B1	6
1861	r5c5	3208	45039.852	1691.573	1480.495	144487845	144487845	SD	SD1	B1	6
1862	r6c5	8447	49369.262	1693.194	1700.888	417022155	417022155	SD	SD1	B1	6
1863	r7c5	8237	47562.716	1694.933	1918.275	391774095	391774095	SD	SD1	B1	6
1864	r8c5	2525	37476.012	1691.144	2126.78	94626930	94626930	SD	SD1	B1	6
1865	r1c6	7240	45757.355	1895.886	631.233	331283250	331283250	SD	SD1	B1	6
1866	r2c6	12173	48149.312	1895.876	844.968	586121580	586121580	SD	SD1	B1	6
1867	r3c6	9617	48538.058	1902.149	1060.63	466790505	466790505	SD	SD1	B1	6
1868	r4c6	0	NaN	NaN	NaN	NaN	NaN	SD	SD1	B1	6
1869	r5c6	8740	49409.489	1902.113	1489.273	431838930	431838930	SD	SD1	B1	6
1870	r6c6	10187	47435.357	1908.421	1701.43	483223980	483223980	SD	SD1	B1	6
1871	r7c6	10219	47411.959	1903.665	1909.159	484502805	484502805	SD	SD1	B1	6
1872	r8c6	9332	50015.632	1904.741	2120.572	466745880	466745880	SD	SD1	B1	6
1873	r1c7	7873	47638.198	2110.961	627.953	375055530	375055530	SD	SD1	B1	6
1874	r2c7	10039	47938.73	2115.343	843.82	481256910	481256910	SD	SD1	B1	6
1875	r3c7	2648	35997.564	2110.389	1052.846	95321550	95321550	SD	SD1	B1	6
1876	r4c7	0	NaN	NaN	NaN	NaN	NaN	SD	SD1	B1	6
1877	r5c7	0	NaN	NaN	NaN	NaN	NaN	SD	SD1	B1	6
1878	r6c7	7124	47564.05	2118.352	1694.976	338846295	338846295	SD	SD1	B1	6
1879	r7c7	29	31857.414	2128.569	1924.397	923865	923865	SD	SD1	B1	6
1880	r8c7	9173	48977.374	2121.654	2124.599	449269455	449269455	SD	SD1	B1	6
1881	r1c8	9141	46911.436	2322.455	630.201	428817435	428817435	SD	SD1	B1	6
1882	r2c8	136	32675.625	2334.184	847.949	4443885	4443885	SD	SD1	B1	6
1883	r3c8	48	32443.438	2353.646	1062.854	1557285	1557285	SD	SD1	B1	6
1884	r4c8	14086	49411.364	2325.994	1273.558	696008475	696008475	SD	SD1	B1	6
1885	r5c8	2755	36485.641	2325.328	1478.26	100517940	100517940	SD	SD1	B1	6
1886	r6c8	11178	48353.616	2326.526	1691.752	540496725	540496725	SD	SD1	B1	6
1887	r7c8	4989	46137.264	2329.767	1911.415	230178810	230178810	SD	SD1	B1	6
1888	r8c8	2706	37455.599	2330.625	2119.174	101354850	101354850	SD	SD1	B1	6
1889	r1c9	10158	45582.643	2538.751	625.047	463028490	463028490	SD	SD1	B1	6
1890	r2c9	10	31645.5	2569.4	837.8	316455	316455	SD	SD1	B1	6
1891	r3c9	1	31110	2568.5	1054.5	31110	31110	SD	SD1	B1	6
1892	r4c9	8423	48487.843	2539.523	1270.56	408413100	408413100	SD	SD1	B1	6
1893	r5c9	4	32385	2546.5	1501.25	129540	129540	SD	SD1	B1	6
1894	r6c9	12720	49265.759	2542.335	1693.576	626660460	626660460	SD	SD1	B1	6
1895	r7c9	2863	36558.254	2542.359	1902.319	104666280	104666280	SD	SD1	B1	6
1896	r8c9	0	NaN	NaN	NaN	NaN	NaN	SD	SD1	B1	6
1897	r1c10	13553	44680.222	2750.738	625.583	605551050	605551050	SD	SD1	B1	6
1898	r2c10	8038	49633.761	2755.978	838.023	398956170	398956170	SD	SD1	B1	6
1899	r3c10	2955	37361.426	2751.906	1047.125	110403015	110403015	SD	SD1	B1	6
1900	r4c10	37	32915.676	2776.959	1276.905	1217880	1217880	SD	SD1	B1	6
1901	r5c10	13	30521.538	2783.654	1477.654	396780	396780	SD	SD1	B1	6
1902	r6c10	11516	47056.667	2759.497	1685.321	541904580	541904580	SD	SD1	B1	6
1903	r7c10	9296	47420.399	2760.266	1900.719	440820030	440820030	SD	SD1	B1	6
1904	r8c10	2866	37710.816	2762.153	2115.941	108079200	108079200	SD	SD1	B1	6
1905	r1c11	2726	35568.852	2969.72	621.112	96960690	96960690	SD	SD1	B1	6
1906	r2c11	0	NaN	NaN	NaN	NaN	NaN	SD	SD1	B1	6
1907	r3c11	10047	48114.086	2968.628	1045.729	483402225	483402225	SD	SD1	B1	6
1908	r4c11	10045	48158.521	2970.265	1266.824	483752340	483752340	SD	SD1	B1	6
1909	r5c11	15281	46288.082	2972.591	1475.059	707328180	707328180	SD	SD1	B1	6
1910	r6c11	2828	36143.815	2968.671	1686.208	102214710	102214710	SD	SD1	B1	6
1911	r7c11	2926	35811.813	2965.741	1903.849	104785365	104785365	SD	SD1	B1	6
1912	r8c11	11192	48595.978	2966.136	2114.701	543886185	543886185	SD	SD1	B1	6
1913	r1c12	10501	44325.707	3183.534	621.083	465464250	465464250	SD	SD1	B1	6
1914	r2c12	4302	45706.646	3175.988	822.057	196629990	196629990	SD	SD1	B1	6
1915	r3c12	8940	46966.094	3177.484	1051.964	419876880	419876880	SD	SD1	B1	6
1916	r4c12	2835	34670.466	3183.694	1262.199	98290770	98290770	SD	SD1	B1	6
1917	r5c12	0	NaN	NaN	NaN	NaN	NaN	SD	SD1	B1	6
1918	r6c12	0	NaN	NaN	NaN	NaN	NaN	SD	SD1	B1	6
1919	r7c12	2707	34125.161	3182.103	1897.296	92376810	92376810	SD	SD1	B1	6
1920	r8c12	9288	45876.444	3189.388	2112.701	426100410	426100410	SD	SD1	B1	6
1921	r1c1	8957	44931.9	799.673	619.812	402455025	402455025	SD	SD1	B1	7
1922	r2c1	10500	48885.831	805.532	836.563	513301230	513301230	SD	SD1	B1	7
1923	r3c1	2537	38773.871	802.976	1053.396	98369310	98369310	SD	SD1	B1	7
1924	r4c1	0	NaN	NaN	NaN	NaN	NaN	SD	SD1	B1	7
1925	r5c1	2058	35857.485	806.483	1476.692	73794705	73794705	SD	SD1	B1	7
1926	r6c1	15390	48124.481	805.955	1697.186	740635770	740635770	SD	SD1	B1	7
1927	r7c1	40	25347	781.575	1946.45	1013880	1013880	SD	SD1	B1	7
1928	r8c1	9015	47929.364	812.96	2124.087	432083220	432083220	SD	SD1	B1	7
1929	r1c2	13020	46156.763	1020.359	617.922	600961050	600961050	SD	SD1	B1	7
1930	r2c2	0	NaN	NaN	NaN	NaN	NaN	SD	SD1	B1	7
1931	r3c2	10715	48024.199	1019.693	1049.111	514579290	514579290	SD	SD1	B1	7
1932	r4c2	11	31179.545	994.318	1269.045	342975	342975	SD	SD1	B1	7
1933	r5c2	12698	48443.996	1017.087	1481.448	615141855	615141855	SD	SD1	B1	7
1934	r6c2	5	29070	996.5	1693.5	145350	145350	SD	SD1	B1	7
1935	r7c2	43	31436.163	1010.802	1924.57	1351755	1351755	SD	SD1	B1	7
1936	r8c2	12296	47738.671	1026.502	2120.566	586994700	586994700	SD	SD1	B1	7
1937	r1c3	2406	35061.016	1233.541	618.174	84356805	84356805	SD	SD1	B1	7
1938	r2c3	0	NaN	NaN	NaN	NaN	NaN	SD	SD1	B1	7
1939	r3c3	2392	35774.73	1235.51	1049.937	85573155	85573155	SD	SD1	B1	7
1940	r4c3	11583	48585.26	1229.659	1257.048	562763070	562763070	SD	SD1	B1	7
1941	r5c3	5795	48786.802	1232.887	1474	282719520	282719520	SD	SD1	B1	7
1942	r6c3	8432	48313.821	1236.507	1691.069	407382135	407382135	SD	SD1	B1	7
1943	r7c3	2213	35238.742	1237.362	1901.759	77983335	77983335	SD	SD1	B1	7
1944	r8c3	0	NaN	NaN	NaN	NaN	NaN	SD	SD1	B1	7
1945	r1c4	0	NaN	NaN	NaN	NaN	NaN	SD	SD1	B1	7
1946	r2c4	163	36286.656	1474.328	830.531	5914725	5914725	SD	SD1	B1	7
1947	r3c4	2217	35582.794	1451.915	1046.36	78887055	78887055	SD	SD1	B1	7
1948	r4c4	10096	48282.921	1452.303	1260.886	487464375	487464375	SD	SD1	B1	7
1949	r5c4	9207	48770.751	1447.966	1474.778	449032305	449032305	SD	SD1	B1	7
1950	r6c4	16	33930.938	1480.938	1695.938	542895	542895	SD	SD1	B1	7
1951	r7c4	12153	47374.061	1456.276	1904.434	575736960	575736960	SD	SD1	B1	7
1952	r8c4	2875	38923.377	1461.074	2113.329	111904710	111904710	SD	SD1	B1	7
1953	r1c5	10019	47055.428	1658.163	611.611	471448335	471448335	SD	SD1	B1	7
1954	r2c5	10217	48183.918	1660.245	829.876	492295095	492295095	SD	SD1	B1	7
1955	r3c5	9286	48202.991	1660.011	1046.577	447612975	447612975	SD	SD1	B1	7
1956	r4c5	8575	50268.96	1661.09	1258.807	431056335	431056335	SD	SD1	B1	7
1957	r5c5	3281	44730.233	1667.819	1465.491	146759895	146759895	SD	SD1	B1	7
1958	r6c5	8678	49065.697	1669.219	1686.724	425792115	425792115	SD	SD1	B1	7
1959	r7c5	8416	46974.781	1670.588	1904.671	395339760	395339760	SD	SD1	B1	7
1960	r8c5	2531	37081.997	1666.6	2113.527	93854535	93854535	SD	SD1	B1	7
1961	r1c6	7523	45096.155	1873.679	614.425	339258375	339258375	SD	SD1	B1	7
1962	r2c6	12424	47576.013	1873.354	828.845	591084390	591084390	SD	SD1	B1	7
1963	r3c6	9855	48163.795	1879.355	1044.901	474654195	474654195	SD	SD1	B1	7
1964	r4c6	0	NaN	NaN	NaN	NaN	NaN	SD	SD1	B1	7
1965	r5c6	9055	48835.189	1878.924	1474.811	442202640	442202640	SD	SD1	B1	7
1966	r6c6	10586	46973.091	1885.023	1687.586	497257140	497257140	SD	SD1	B1	7
1967	r7c6	10130	47105.12	1879.889	1895.714	477174870	477174870	SD	SD1	B1	7
1968	r8c6	9592	49532.554	1880.741	2107.595	475116255	475116255	SD	SD1	B1	7
1969	r1c7	8030	47199.071	2089.606	611.466	379008540	379008540	SD	SD1	B1	7
1970	r2c7	10366	47376.57	2093.462	827.803	491105520	491105520	SD	SD1	B1	7
1971	r3c7	2656	35465.546	2088.288	1037.456	94196490	94196490	SD	SD1	B1	7
1972	r4c7	0	NaN	NaN	NaN	NaN	NaN	SD	SD1	B1	7
1973	r5c7	0	NaN	NaN	NaN	NaN	NaN	SD	SD1	B1	7
1974	r6c7	7211	46959.323	2095.465	1681.184	338623680	338623680	SD	SD1	B1	7
1975	r7c7	33	31465.455	2101.955	1915.227	1038360	1038360	SD	SD1	B1	7
1976	r8c7	9357	48473.655	2098.144	2111.922	453567990	453567990	SD	SD1	B1	7
1977	r1c8	9688	45977.884	2301.422	614.116	445433745	445433745	SD	SD1	B1	7
1978	r2c8	148	32143.784	2310.986	834.365	4757280	4757280	SD	SD1	B1	7
1979	r3c8	50	31696.5	2330.76	1051.12	1584825	1584825	SD	SD1	B1	7
1980	r4c8	14448	49046.377	2303.765	1258.889	708622050	708622050	SD	SD1	B1	7
1981	r5c8	2767	35886.066	2303.119	1464.314	99296745	99296745	SD	SD1	B1	7
1982	r6c8	11602	47885.031	2304.176	1678.259	555562125	555562125	SD	SD1	B1	7
1983	r7c8	5037	45301.355	2307.121	1898.474	228182925	228182925	SD	SD1	B1	7
1984	r8c8	2737	37033.882	2307.637	2106.689	101361735	101361735	SD	SD1	B1	7
1985	r1c9	10354	44744.57	2518.284	609.15	463285275	463285275	SD	SD1	B1	7
1986	r2c9	12	31471.25	2548.417	821.917	377655	377655	SD	SD1	B1	7
1987	r3c9	17	33120	2545.971	1037.441	563040	563040	SD	SD1	B1	7
1988	r4c9	8655	48000.958	2518.167	1256.409	415448295	415448295	SD	SD1	B1	7
1989	r5c9	9	31280	2533.5	1474.389	281520	281520	SD	SD1	B1	7
1990	r6c9	12663	48660.396	2520.544	1680.308	616186590	616186590	SD	SD1	B1	7
1991	r7c9	2883	36162.503	2520.193	1889.535	104256495	104256495	SD	SD1	B1	7
1992	r8c9	0	NaN	NaN	NaN	NaN	NaN	SD	SD1	B1	7
1993	r1c10	13547	43922.889	2730.773	609.908	595023375	595023375	SD	SD1	B1	7
1994	r2c10	8245	49018.639	2735.704	823.001	404158680	404158680	SD	SD1	B1	7
1995	r3c10	2967	36920.425	2731.359	1032.689	109542900	109542900	SD	SD1	B1	7
1996	r4c10	36	32292.917	2758.5	1260.861	1162545	1162545	SD	SD1	B1	7
1997	r5c10	25	30834.6	2762.42	1463.7	770865	770865	SD	SD1	B1	7
1998	r6c10	11587	46299.743	2738.104	1672.198	536475120	536475120	SD	SD1	B1	7
1999	r7c10	9593	46817.022	2738.46	1888.091	449115690	449115690	SD	SD1	B1	7
[truncated: 13,937 more rows]
