# Supplementary material for: Natural Variation in SER1 and ENA6 Underlie Condition-Specific Growth Defects in Saccharomyces cerevisiae
Source: G3 (Bethesda). 2017 Nov 14;8(1):239–51. doi: 10.1534/g3.117.300392 (PMC5765352; doi:10.1534/g3.117.300392)
Supplement: Supplementary file 19 [file 239FileS3.zip › Data/Phenotyping/ENA_swaps.csv]

Strain	Area	Condition	Alias	Background	Plate	Well	Replicate	X	Y
YO300	NA	SLO	sake	sake	SLO1	A01	1	1079.304	623.759
YO2465	8.077475827	SLO	tecc ena6D	tecc	SLO1	C01	1	1086.293	1043.967
YO2527	11.0764939152	SLO	tecc ENA6-pT-S	tecc	SLO1	E01	1	1092.852	1472.344
YO2716	24.080669939	SLO	tecc ENA6-pS1-T	tecc	SLO1	D02	1	1299.907	1253.243
YO300	30.3984809359	SLO	sake	sake	SLO1	F02	1	1307.183	1686.508
YO300	28.5213846746	SLO	sake	sake	SLO1	H02	1	1309.473	2106.228
YO560	11.470340869	SLO	tecc	tecc	SLO1	A03	1	1508.012	612.418
YO2466	7.1994500493	SLO	tecc ena6D	tecc	SLO1	C03	1	1517.699	1039.025
YO2528	11.8949006586	SLO	tecc ENA6-pT-S	tecc	SLO1	E03	1	1516.935	1463.214
YO2722	19.4665180128	SLO	tecc ENA6-pS-T	tecc	SLO1	G03	1	1529.602	1891.894
YO2722	22.2523528876	SLO	tecc ENA6-pS-T	tecc	SLO1	B04	1	1722.283	818.995
YO2717	22.9695879365	SLO	tecc ENA6-pS1-T	tecc	SLO1	D04	1	1728.051	1252.528
YO560	11.0222947932	SLO	tecc	tecc	SLO1	F04	1	1737.01	1680.56
YO560	10.4929500342	SLO	tecc	tecc	SLO1	H04	1	1734.526	2096.78
YO2465	9.0349936503	SLO	tecc ena6D	tecc	SLO1	A05	1	1938.226	606.937
YO2527	10.5652155303	SLO	tecc ENA6-pT-S	tecc	SLO1	C05	1	1945.133	1033.577
YO2716	21.9795506398	SLO	tecc ENA6-pS1-T	tecc	SLO1	G05	1	1947.428	1886.385
YO2716	23.0779861806	SLO	tecc ENA6-pS1-T	tecc	SLO1	B06	1	2156.353	819.738
YO300	28.1961899421	SLO	sake	sake	SLO1	D06	1	2162.558	1245.104
YO2465	7.9907572316	SLO	tecc ena6D	tecc	SLO1	F06	1	2162.645	1677.796
YO300	27.6343257099	SLO	sake	sake	SLO1	H06	1	2165.834	2099.264
YO2466	8.7314785667	SLO	tecc ena6D	tecc	SLO1	A07	1	2367.288	605.728
YO2528	11.165019148	SLO	tecc ENA6-pT-S	tecc	SLO1	C07	1	2372.535	1028.137
YO2722	20.7474239313	SLO	tecc ENA6-pS-T	tecc	SLO1	E07	1	2374.747	1461.57
YO2717	20.9262810341	SLO	tecc ENA6-pS1-T	tecc	SLO1	G07	1	2377.573	1878.798
YO2717	23.358014978	SLO	tecc ENA6-pS1-T	tecc	SLO1	B08	1	2582.638	812.821
YO560	10.5236628701	SLO	tecc	tecc	SLO1	D08	1	2585.152	1241.58
YO2466	7.3494009537	SLO	tecc ena6D	tecc	SLO1	F08	1	2590.313	1668.204
YO560	9.6763499282	SLO	tecc	tecc	SLO1	H08	1	2595.093	2091.456
YO2527	11.3854289111	SLO	tecc ENA6-pT-S	tecc	SLO1	A09	1	2794.563	596.442
YO2716	23.18277115	SLO	tecc ENA6-pS1-T	tecc	SLO1	E09	1	2803.754	1456.5
YO300	29.384957353	SLO	sake	sake	SLO1	G09	1	2801.939	1882.351
YO300	31.3090261868	SLO	sake	sake	SLO1	B10	1	3012.221	813.567
YO2465	8.3520847121	SLO	tecc ena6D	tecc	SLO1	D10	1	3013.385	1238.18
YO2527	11.1433394991	SLO	tecc ENA6-pT-S	tecc	SLO1	F10	1	3019.848	1665.038
YO2528	12.8144790965	SLO	tecc ENA6-pT-S	tecc	SLO1	A11	1	3225.607	591.668
YO2722	22.2162201396	SLO	tecc ENA6-pS-T	tecc	SLO1	C11	1	3226.059	1023.931
YO2717	24.0210509048	SLO	tecc ENA6-pS1-T	tecc	SLO1	E11	1	3227.104	1449.227
YO560	10.9120899116	SLO	tecc	tecc	SLO1	G11	1	3234.426	1876.02
YO560	9.9184393402	SLO	tecc	tecc	SLO1	B12	1	3442.485	806.224
YO2466	7.7974470296	SLO	tecc ena6D	tecc	SLO1	D12	1	3440.222	1234.432
YO2528	12.7891861729	SLO	tecc ENA6-pT-S	tecc	SLO1	F12	1	3442.304	1666.489
YO300	28.6273203448	SLO	sake	sake	SLO2	A01	2	1095.862	614.693
YO2465	7.6465595786	SLO	tecc ena6D	tecc	SLO2	C01	2	1097.48	1048.083
YO2527	10.6241862553	SLO	tecc ENA6-pT-S	tecc	SLO2	E01	2	1102.272	1476.992
YO2716	22.3991030119	SLO	tecc ENA6-pS1-T	tecc	SLO2	D02	2	1316.326	1260.004
YO300	27.7263608051	SLO	sake	sake	SLO2	F02	2	1317.1	1692.308
YO300	25.9886685444	SLO	sake	sake	SLO2	H02	2	1314.892	2113.04
YO560	9.6804088365	SLO	tecc	tecc	SLO2	A03	2	1523.548	621.326
YO2466	8.0479771953	SLO	tecc ena6D	tecc	SLO2	C03	2	1531.484	1047.262
YO2528	11.5376343431	SLO	tecc ENA6-pT-S	tecc	SLO2	E03	2	1528.978	1471.467
YO2722	20.1136987141	SLO	tecc ENA6-pS-T	tecc	SLO2	G03	2	1536.391	1900.675
YO2722	21.7265054941	SLO	tecc ENA6-pS-T	tecc	SLO2	B04	2	1737.031	831.643
YO2717	22.0975937798	SLO	tecc ENA6-pS1-T	tecc	SLO2	D04	2	1739.28	1261.514
YO560	9.7214426373	SLO	tecc	tecc	SLO2	F04	2	1746.667	1687.694
YO560	10.2816432224	SLO	tecc	tecc	SLO2	H04	2	1740.378	2107.306
YO2465	7.7750132159	SLO	tecc ena6D	tecc	SLO2	A05	2	1950.29	618.625
YO2527	11.44664635	SLO	tecc ENA6-pT-S	tecc	SLO2	C05	2	1958.283	1045.723
YO2716	21.1663049091	SLO	tecc ENA6-pS1-T	tecc	SLO2	G05	2	1955.866	1895.383
YO2716	22.7987365503	SLO	tecc ENA6-pS1-T	tecc	SLO2	B06	2	2172.656	829.15
YO300	27.8155647199	SLO	sake	sake	SLO2	D06	2	2172.52	1258.025
YO2465	9.0024590839	SLO	tecc ena6D	tecc	SLO2	F06	2	2170.772	1687.144
YO300	29.1714642252	SLO	sake	sake	SLO2	H06	2	2168.21	2114.47
YO2466	7.8231833299	SLO	tecc ena6D	tecc	SLO2	A07	2	2384.222	617.858
YO2528	12.0407444227	SLO	tecc ENA6-pT-S	tecc	SLO2	C07	2	2385.419	1042.045
YO2722	20.7613191358	SLO	tecc ENA6-pS-T	tecc	SLO2	E07	2	2381.495	1473.861
YO2717	21.7354258856	SLO	tecc ENA6-pS1-T	tecc	SLO2	G07	2	2384.74	1894.036
YO2717	23.2394038895	SLO	tecc ENA6-pS1-T	tecc	SLO2	B08	2	2594.754	826.087
YO560	10.2102800906	SLO	tecc	tecc	SLO2	D08	2	2597.536	1257.688
YO2466	8.834755724	SLO	tecc ena6D	tecc	SLO2	F08	2	2600.722	1682.648
YO560	11.7588600519	SLO	tecc	tecc	SLO2	H08	2	2602.201	2108.948
YO2527	12.5652634419	SLO	tecc ENA6-pT-S	tecc	SLO2	A09	2	2810.724	616.69
YO2716	22.6470898951	SLO	tecc ENA6-pS1-T	tecc	SLO2	E09	2	2811.794	1475.069
YO300	30.7057715602	SLO	sake	sake	SLO2	G09	2	2806.829	1898.11
YO300	30.2990017086	SLO	sake	sake	SLO2	B10	2	3027.589	827.969
YO2465	9.8052943173	SLO	tecc ena6D	tecc	SLO2	D10	2	3026.946	1251.435
YO2527	12.4011282386	SLO	tecc ENA6-pT-S	tecc	SLO2	F10	2	3027.668	1683.111
YO2528	16.1262837216	SLO	tecc ENA6-pT-S	tecc	SLO2	A11	2	3241.567	611.263
YO2722	23.8905924677	SLO	tecc ENA6-pS-T	tecc	SLO2	C11	2	3234.539	1047.606
YO2717	23.2322675763	SLO	tecc ENA6-pS1-T	tecc	SLO2	E11	2	3232.838	1467.385
YO560	10.4315057993	SLO	tecc	tecc	SLO2	G11	2	3240.432	1897.26
YO560	10.1531895851	SLO	tecc	tecc	SLO2	B12	2	3455.777	828.49
YO2466	7.8998986967	SLO	tecc ena6D	tecc	SLO2	D12	2	3449.998	1255.765
YO2528	12.0246877181	SLO	tecc ENA6-pT-S	tecc	SLO2	F12	2	3451.362	1685.56
YO300	29.9037773117	SLO	sake	sake	SLO3	A01	3	1052.913	623.346
YO2465	6.9852313737	SLO	tecc ena6D	tecc	SLO3	C01	3	1060.963	1055.834
YO2527	10.0015403582	SLO	tecc ENA6-pT-S	tecc	SLO3	E01	3	1064.308	1483.361
YO2716	21.6075770181	SLO	tecc ENA6-pS1-T	tecc	SLO3	D02	3	1277.098	1264.141
YO300	28.7044568438	SLO	sake	sake	SLO3	F02	3	1281.3	1699.146
YO300	26.4534799897	SLO	sake	sake	SLO3	H02	3	1285.003	2120.256
YO560	9.1227589944	SLO	tecc	tecc	SLO3	A03	3	1481.628	622.7
YO2466	7.0320516923	SLO	tecc ena6D	tecc	SLO3	C03	3	1491.681	1052.039
YO2528	9.8988958137	SLO	tecc ENA6-pT-S	tecc	SLO3	E03	3	1493.759	1478.082
YO2722	16.8805256244	SLO	tecc ENA6-pS-T	tecc	SLO3	G03	3	1503.632	1903.859
YO2722	20.9394870878	SLO	tecc ENA6-pS-T	tecc	SLO3	B04	3	1699.08	834.693
YO2717	22.9617646936	SLO	tecc ENA6-pS1-T	tecc	SLO3	D04	3	1700.575	1264.159
YO560	7.7955830412	SLO	tecc	tecc	SLO3	F04	3	1710.667	1692.861
YO560	7.6028994225	SLO	tecc	tecc	SLO3	H04	3	1711.649	2113.995
YO2465	6.6268758585	SLO	tecc ena6D	tecc	SLO3	A05	3	1909.692	620.184
YO2527	9.758434858	SLO	tecc ENA6-pT-S	tecc	SLO3	C05	3	1918.821	1046.799
YO2716	20.1003229166	SLO	tecc ENA6-pS1-T	tecc	SLO3	G05	3	1921.159	1899.788
YO2716	NA	SLO	tecc ENA6-pS1-T	tecc	SLO3	B06	3	2117.31	821.002
YO300	NA	SLO	sake	sake	SLO3	D06	3	2158.541	1249.735
YO2465	7.4012118964	SLO	tecc ena6D	tecc	SLO3	F06	3	2131.612	1686.162
YO300	27.4096949573	SLO	sake	sake	SLO3	H06	3	2138.722	2112.803
YO2466	8.3034034195	SLO	tecc ena6D	tecc	SLO3	A07	3	2343.11	616.563
YO2528	NA	SLO	tecc ENA6-pT-S	tecc	SLO3	C07	3	2331.845	1010.139
YO2722	18.8361743153	SLO	tecc ENA6-pS-T	tecc	SLO3	E07	3	2347.297	1473.223
YO2717	19.9796705572	SLO	tecc ENA6-pS1-T	tecc	SLO3	G07	3	2350.784	1895.201
YO2717	NA	SLO	tecc ENA6-pS1-T	tecc	SLO3	B08	3	2566.198	820.205
YO560	NA	SLO	tecc	tecc	SLO3	D08	3	2563.872	1250.562
YO2466	6.3837703583	SLO	tecc ena6D	tecc	SLO3	F08	3	2565.642	1680.714
YO560	7.4138173667	SLO	tecc	tecc	SLO3	H08	3	2565.904	2105.369
YO2527	10.0159466101	SLO	tecc ENA6-pT-S	tecc	SLO3	A09	3	2766.55	610.686
YO2716	20.8188347284	SLO	tecc ENA6-pS1-T	tecc	SLO3	E09	3	2776.866	1467.294
YO300	29.5004022594	SLO	sake	sake	SLO3	G09	3	2773.234	1897.067
YO300	27.2098082127	SLO	sake	sake	SLO3	B10	3	2983.91	819.989
YO2465	6.8987938625	SLO	tecc ena6D	tecc	SLO3	D10	3	2985.092	1250.237
YO2527	10.4787474513	SLO	tecc ENA6-pT-S	tecc	SLO3	F10	3	2989.493	1678.517
YO2528	10.5435755847	SLO	tecc ENA6-pT-S	tecc	SLO3	A11	3	3197.848	606.522
YO2722	23.2084717568	SLO	tecc ENA6-pS-T	tecc	SLO3	C11	3	3201.924	1038.901
YO2717	23.5092022645	SLO	tecc ENA6-pS1-T	tecc	SLO3	E11	3	3200.316	1461.735
YO560	9.7998528321	SLO	tecc	tecc	SLO3	G11	3	3205.408	1892.61
YO560	10.1185911547	SLO	tecc	tecc	SLO3	B12	3	3415.944	819.5
YO2466	7.9594541562	SLO	tecc ena6D	tecc	SLO3	D12	3	3411.296	1247.2
YO2528	12.1228609456	SLO	tecc ENA6-pT-S	tecc	SLO3	F12	3	3418.052	1675.769
YO300	41.5525645298	YPD	sake	sake	YPD1	A01	1	1093.191	614.251
YO2465	38.3156540703	YPD	tecc ena6D	tecc	YPD1	C01	1	1091.342	1044.203
YO2527	35.9992344372	YPD	tecc ENA6-pT-S	tecc	YPD1	E01	1	1093.952	1474.319
YO2716	32.6086109464	YPD	tecc ENA6-pS1-T	tecc	YPD1	D02	1	1311.754	1256.309
YO300	36.0492805403	YPD	sake	sake	YPD1	F02	1	1313.049	1688.037
YO300	37.9581819047	YPD	sake	sake	YPD1	H02	1	1314.379	2108.371
YO560	37.7651469352	YPD	tecc	tecc	YPD1	A03	1	1518.813	610.192
YO2466	36.3835170152	YPD	tecc ena6D	tecc	YPD1	C03	1	1526.175	1037.891
YO2528	34.3870349703	YPD	tecc ENA6-pT-S	tecc	YPD1	E03	1	1524.45	1464.265
YO2722	32.0974257496	YPD	tecc ENA6-pS-T	tecc	YPD1	G03	1	1530.523	1890.245
YO2722	33.589872041	YPD	tecc ENA6-pS-T	tecc	YPD1	B04	1	1732.134	826.863
YO2717	33.402199154	YPD	tecc ENA6-pS1-T	tecc	YPD1	D04	1	1737.838	1254.042
YO560	35.9080790349	YPD	tecc	tecc	YPD1	F04	1	1743.592	1677.006
YO560	38.1118949359	YPD	tecc	tecc	YPD1	H04	1	1741.31	2102.088
YO2465	35.3396982916	YPD	tecc ena6D	tecc	YPD1	A05	1	1943.933	614.036
YO2527	32.7140652353	YPD	tecc ENA6-pT-S	tecc	YPD1	C05	1	1952.448	1039.054
YO2716	32.4388116677	YPD	tecc ENA6-pS1-T	tecc	YPD1	G05	1	1952.739	1888.243
YO2716	32.8373931324	YPD	tecc ENA6-pS1-T	tecc	YPD1	B06	1	2166.294	821.084
YO300	36.8357193047	YPD	sake	sake	YPD1	D06	1	2168.473	1247.631
YO2465	33.4808430305	YPD	tecc ena6D	tecc	YPD1	F06	1	2164.947	1679.247
YO300	37.4648703161	YPD	sake	sake	YPD1	H06	1	2169.645	2102.279
YO2466	38.4443440499	YPD	tecc ena6D	tecc	YPD1	A07	1	2374.53	607.397
YO2528	34.8749844763	YPD	tecc ENA6-pT-S	tecc	YPD1	C07	1	2373.376	1034.03
YO2722	33.3682392983	YPD	tecc ENA6-pS-T	tecc	YPD1	E07	1	2377.654	1465.71
YO2717	32.5907373381	YPD	tecc ENA6-pS1-T	tecc	YPD1	G07	1	2380.059	1885.57
YO2717	34.7838290741	YPD	tecc ENA6-pS1-T	tecc	YPD1	B08	1	2588.635	817.097
YO560	37.5685372442	YPD	tecc	tecc	YPD1	D08	1	2595.837	1247.148
YO2466	36.063579427	YPD	tecc ena6D	tecc	YPD1	F08	1	2596.835	1673.253
YO560	39.9278535372	YPD	tecc	tecc	YPD1	H08	1	2594.701	2105.193
YO2527	33.153755999	YPD	tecc ENA6-pT-S	tecc	YPD1	A09	1	2800.746	599.74
YO2716	32.924973813	YPD	tecc ENA6-pS1-T	tecc	YPD1	E09	1	2806.236	1464.189
YO300	40.4872974763	YPD	sake	sake	YPD1	G09	1	2805.689	1888.813
YO300	38.2173492247	YPD	sake	sake	YPD1	B10	1	3016.382	821.738
YO2465	35.6506990757	YPD	tecc ena6D	tecc	YPD1	D10	1	3020.8	1243.062
YO2527	33.35036569	YPD	tecc ENA6-pT-S	tecc	YPD1	F10	1	3018.099	1674.096
YO2528	39.4059441754	YPD	tecc ENA6-pT-S	tecc	YPD1	A11	1	3235.14	598.765
YO2722	34.7838290741	YPD	tecc ENA6-pS-T	tecc	YPD1	C11	1	3238.948	1033.115
YO2717	35.1198529098	YPD	tecc ENA6-pS1-T	tecc	YPD1	E11	1	3232.413	1456.481
YO560	44.3819567206	YPD	tecc	tecc	YPD1	G11	1	3238.248	1888.13
YO560	42.7518836454	YPD	tecc	tecc	YPD1	B12	1	3448.11	815.639
YO2466	41.8814389222	YPD	tecc ena6D	tecc	YPD1	D12	1	3448.788	1243.552
YO2528	42.2210374795	YPD	tecc ENA6-pT-S	tecc	YPD1	F12	1	3447.81	1675.881
YO300	43.3830095913	YPD	sake	sake	YPD2	A01	2	1091.356	617.092
YO2465	40.3753677072	YPD	tecc ena6D	tecc	YPD2	C01	2	1093.277	1044.795
YO2527	38.8092583237	YPD	tecc ENA6-pT-S	tecc	YPD2	E01	2	1095.766	1473.402
YO2716	35.3157665968	YPD	tecc ENA6-pS1-T	tecc	YPD2	D02	2	1313.695	1257.849
YO300	38.0920514129	YPD	sake	sake	YPD2	F02	2	1316.136	1687.547
YO300	39.9162129106	YPD	sake	sake	YPD2	H02	2	1315.897	2110.844
YO560	41.2758806026	YPD	tecc	tecc	YPD2	A03	2	1522.632	613.419
YO2466	39.1367175584	YPD	tecc ena6D	tecc	YPD2	C03	2	1527.551	1041.642
YO2528	35.2392407973	YPD	tecc ENA6-pT-S	tecc	YPD2	E03	2	1527.588	1468.114
YO2722	33.5877072657	YPD	tecc ENA6-pS-T	tecc	YPD2	G03	2	1532.393	1893.978
YO2722	36.8996726777	YPD	tecc ENA6-pS-T	tecc	YPD2	B04	2	1736.339	829.115
YO2717	34.865510149	YPD	tecc ENA6-pS1-T	tecc	YPD2	D04	2	1739.176	1254.844
YO560	38.1970519284	YPD	tecc	tecc	YPD2	F04	2	1746.007	1680.212
YO560	38.9640895923	YPD	tecc	tecc	YPD2	H04	2	1745.469	2106.9
YO2465	39.1278192097	YPD	tecc ena6D	tecc	YPD2	A05	2	1947.807	614.319
YO2527	35.6022934271	YPD	tecc ENA6-pT-S	tecc	YPD2	C05	2	1955.184	1040.836
YO2716	33.8706747566	YPD	tecc ENA6-pS1-T	tecc	YPD2	G05	2	1956.082	1892.699
YO2716	36.3906871281	YPD	tecc ENA6-pS1-T	tecc	YPD2	B06	2	2167.546	825.466
YO300	38.0297629715	YPD	sake	sake	YPD2	D06	2	2170.472	1250.424
YO2465	35.2712748529	YPD	tecc ena6D	tecc	YPD2	F06	2	2168.295	1679.768
YO300	38.6579863946	YPD	sake	sake	YPD2	H06	2	2173.227	2106.059
YO2466	42.8704647021	YPD	tecc ena6D	tecc	YPD2	A07	2	2377.979	610.429
YO2528	36.1806860972	YPD	tecc ENA6-pT-S	tecc	YPD2	C07	2	2379.771	1036.501
YO2722	35.2641561739	YPD	tecc ENA6-pS-T	tecc	YPD2	E07	2	2381.03	1466.211
YO2717	34.6555091181	YPD	tecc ENA6-pS1-T	tecc	YPD2	G07	2	2384.876	1889.653
YO2717	36.5668744338	YPD	tecc ENA6-pS1-T	tecc	YPD2	B08	2	2592.543	820.191
YO560	40.7188439697	YPD	tecc	tecc	YPD2	D08	2	2599.402	1249.092
YO2466	38.6401896971	YPD	tecc ena6D	tecc	YPD2	F08	2	2600.281	1676.515
YO560	41.9041040258	YPD	tecc	tecc	YPD2	H08	2	2598.572	2104.802
YO2527	38.4906974378	YPD	tecc ENA6-pT-S	tecc	YPD2	A09	2	2804.041	603.835
YO2716	35.7998367698	YPD	tecc ENA6-pS1-T	tecc	YPD2	E09	2	2810.959	1464.958
YO300	41.5784244608	YPD	sake	sake	YPD2	G09	2	2811.691	1892.924
YO300	39.8165514044	YPD	sake	sake	YPD2	B10	2	3022.467	821.234
YO2465	37.2573862983	YPD	tecc ena6D	tecc	YPD2	D10	2	3024.717	1246.72
YO2527	35.7037346031	YPD	tecc ENA6-pT-S	tecc	YPD2	F10	2	3024.202	1675.378
YO2528	42.9274141343	YPD	tecc ENA6-pT-S	tecc	YPD2	A11	2	3239.692	599.752
YO2722	38.5956979532	YPD	tecc ENA6-pS-T	tecc	YPD2	C11	2	3241.055	1034.324
YO2717	37.0384869186	YPD	tecc ENA6-pS1-T	tecc	YPD2	E11	2	3238.108	1459.624
YO560	48.6917644672	YPD	tecc	tecc	YPD2	G11	2	3242.565	1891.77
YO560	47.0064172103	YPD	tecc	tecc	YPD2	B12	2	3452.906	816.37
YO2466	45.0594584995	YPD	tecc ena6D	tecc	YPD2	D12	2	3452.407	1246.069
YO2528	44.5753883264	YPD	tecc ENA6-pT-S	tecc	YPD2	F12	2	3452.918	1676.829
YO300	40.0530700782	YPD	sake	sake	YPD3	A01	3	1091.211	621.877
YO2465	37.2318540093	YPD	tecc ena6D	tecc	YPD3	C01	3	1090.968	1049.017
YO2527	35.4425293515	YPD	tecc ENA6-pT-S	tecc	YPD3	E01	3	1093.917	1477.058
YO2716	31.9797227678	YPD	tecc ENA6-pS1-T	tecc	YPD3	D02	3	1311.224	1262.2
YO300	36.5278866389	YPD	sake	sake	YPD3	F02	3	1311.615	1694.676
YO300	38.3332510596	YPD	sake	sake	YPD3	H02	3	1312.38	2115.968
YO560	38.425925245	YPD	tecc	tecc	YPD3	A03	3	1517.427	621.551
YO2466	33.9633067759	YPD	tecc ena6D	tecc	YPD3	C03	3	1525.73	1048.437
YO2528	31.935167871	YPD	tecc ENA6-pT-S	tecc	YPD3	E03	3	1526.199	1472.732
YO2722	28.901870493	YPD	tecc ENA6-pS-T	tecc	YPD3	G03	3	1530.584	1898.97
YO2722	33.2646859932	YPD	tecc ENA6-pS-T	tecc	YPD3	B04	3	1734.688	835.053
YO2717	31.4789257272	YPD	tecc ENA6-pS1-T	tecc	YPD3	D04	3	1738.976	1260.438
YO560	35.9967922684	YPD	tecc	tecc	YPD3	F04	3	1742.253	1689.83
YO560	33.9597423841	YPD	tecc	tecc	YPD3	H04	3	1739.427	2109.676
YO2465	36.8700682468	YPD	tecc ena6D	tecc	YPD3	A05	3	1947.656	619.62
YO2527	31.2668444181	YPD	tecc ENA6-pT-S	tecc	YPD3	C05	3	1954.334	1044.006
YO2716	31.5056586653	YPD	tecc ENA6-pS1-T	tecc	YPD3	G05	3	1951.463	1899.481
YO2716	32.5625008187	YPD	tecc ENA6-pS1-T	tecc	YPD3	B06	3	2165.963	830.793
YO300	34.9149993727	YPD	sake	sake	YPD3	D06	3	2169.551	1255.358
YO2465	32.3967566024	YPD	tecc ena6D	tecc	YPD3	F06	3	2166.918	1685.178
YO300	37.1605661743	YPD	sake	sake	YPD3	H06	3	2167.82	2109.848
YO2466	38.9588018114	YPD	tecc ena6D	tecc	YPD3	A07	3	2377.609	616.58
YO2528	33.409043859	YPD	tecc ENA6-pT-S	tecc	YPD3	C07	3	2378.617	1041.307
YO2722	31.6767494692	YPD	tecc ENA6-pS-T	tecc	YPD3	E07	3	2380.908	1470.809
YO2717	31.7854634175	YPD	tecc ENA6-pS1-T	tecc	YPD3	G07	3	2381.988	1894.452
YO2717	32.0224954688	YPD	tecc ENA6-pS1-T	tecc	YPD3	B08	3	2590.344	825.126
YO560	36.3835287731	YPD	tecc	tecc	YPD3	D08	3	2595.524	1252.852
YO2466	35.7437204543	YPD	tecc ena6D	tecc	YPD3	F08	3	2598.259	1681.388
YO560	38.7271163478	YPD	tecc	tecc	YPD3	H08	3	2593.966	2113.994
YO2527	34.939950115	YPD	tecc ENA6-pT-S	tecc	YPD3	A09	3	2808.242	610.429
YO2716	32.9011180348	YPD	tecc ENA6-pS1-T	tecc	YPD3	E09	3	2808.484	1469.035
YO300	37.7968101014	YPD	sake	sake	YPD3	G09	3	2807.692	1896.856
YO300	37.5116587615	YPD	sake	sake	YPD3	B10	3	3020.855	828.196
YO2465	33.7369678998	YPD	tecc ena6D	tecc	YPD3	D10	3	3023.652	1252.048
YO2527	33.025871746	YPD	tecc ENA6-pT-S	tecc	YPD3	F10	3	3022.261	1679.762
YO2528	38.7574136777	YPD	tecc ENA6-pT-S	tecc	YPD3	A11	3	3236.958	603.628
YO2722	35.0130201458	YPD	tecc ENA6-pS-T	tecc	YPD3	C11	3	3238.653	1038.496
YO2717	32.1098230666	YPD	tecc ENA6-pS1-T	tecc	YPD3	E11	3	3234.757	1464.121
YO560	43.7083538164	YPD	tecc	tecc	YPD3	G11	3	3238.714	1895.1
YO560	41.4806089735	YPD	tecc	tecc	YPD3	B12	3	3453.11	822.265
YO2466	43.2039923839	YPD	tecc ena6D	tecc	YPD3	D12	3	3451.449	1250.792
YO2528	40.8158499124	YPD	tecc ENA6-pT-S	tecc	YPD3	F12	3	3449.648	1681.187
