# Supplementary material for: Natural Variation in SER1 and ENA6 Underlie Condition-Specific Growth Defects in Saccharomyces cerevisiae
Source: G3 (Bethesda). 2017 Nov 14;8(1):239–51. doi: 10.1534/g3.117.300392 (PMC5765352; doi:10.1534/g3.117.300392)
Supplement: Supplementary file 19 [file 239FileS3.zip › Data/Phenotyping/H2_input-all.csv]

Label	Area	X	Y	Condition	Plate	Replicate	Day	Strain	chr04_531513	chr09_409532	chr15_643999
YO486_1	13.8237011452	1444.148	1960.867	CAF	0912-CAF-V1	A1	4	YO486	1	1	1
YO486_1	12.9460554909	1437.278	1962.201	CAF	0912-CAF-V2	B2	4	YO486	1	1	1
YO486_2	14.7469910176	1452.683	1078.954	CAF	0912-CAF-V1	A1	4	YO486	1	1	1
YO486_2	14.3746295396	1449.43	1079.844	CAF	0912-CAF-V2	B2	4	YO486	1	1	1
YO486_3	14.1699348473	1457.947	188.25	CAF	0912-CAF-V1	A1	4	YO486	1	1	1
YO486_3	12.793674259	1458.803	188.872	CAF	0912-CAF-V2	B2	4	YO486	1	1	1
YO486_4	13.2658801806	107.781	1950.376	CAF	0912-CAF-V1	A1	4	YO486	1	1	1
YO486_4	12.9968492348	99.968	1946.297	CAF	0912-CAF-V2	B2	4	YO486	1	1	1
YO486_5	13.4710557078	109.538	1063.185	CAF	0912-CAF-V1	A1	4	YO486	1	1	1
YO486_5	13.0539921968	105.825	1058.589	CAF	0912-CAF-V2	B2	4	YO486	1	1	1
YO486_6	11.6501229039	106.136	166.853	CAF	0912-CAF-V1	A1	4	YO486	1	1	1
YO486_6	13.7905014841	109.941	163.687	CAF	0912-CAF-V2	B2	4	YO486	1	1	1
YO502_1	14.9649900152	1445.701	1851.144	CAF	0912-CAF-V1	A1	4	YO502	2	2	2
YO502_1	15.161932571	1437.965	1852.158	CAF	0912-CAF-V2	B2	4	YO502	2	2	2
YO502_2	15.5228109798	1453.513	968.267	CAF	0912-CAF-V1	A1	4	YO502	2	2	2
YO502_2	14.9397099412	1450.717	968.284	CAF	0912-CAF-V2	B2	4	YO502	2	2	2
YO502_3	15.7600451831	1460.02	75.642	CAF	0912-CAF-V1	A1	4	YO502	2	2	2
YO502_3	15.0222497751	1460.108	76.73	CAF	0912-CAF-V2	B2	4	YO502	2	2	2
YO502_4	16.1896314432	107.673	1839.53	CAF	0912-CAF-V1	A1	4	YO502	2	2	2
YO502_4	15.6952668825	100.178	1835.302	CAF	0912-CAF-V2	B2	4	YO502	2	2	2
YO502_5	16.952627935	110.081	951.859	CAF	0912-CAF-V1	A1	4	YO502	2	2	2
YO502_5	16.8571737755	106.922	947.621	CAF	0912-CAF-V2	B2	4	YO502	2	2	2
YO502_6	13.2338215045	107.21	54.562	CAF	0912-CAF-V1	A1	4	YO502	2	2	2
YO502_6	0	NA	NA	CAF	0912-CAF-V2	B2	4	YO502	2	2	2
YPG337	13.9006419679	2649.608	2633.915	CAF	0912-CAF-V1	A1	4	YPG337	1	NA	2
YPG337	14.5397092075	2641.473	2643.567	CAF	0912-CAF-V2	B2	4	YPG337	1	NA	2
YPG339	8.0018455608	2651.998	2414.688	CAF	0912-CAF-V1	A1	4	YPG339	2	NA	1
YPG339	8.5650950746	2644.077	2422.747	CAF	0912-CAF-V2	B2	4	YPG339	2	NA	1
YPG340	0	NA	NA	CAF	0912-CAF-V1	A1	4	YPG340	2	2	1
YPG340	0	NA	NA	CAF	0912-CAF-V2	B2	4	YPG340	2	2	1
YPG341	23.1527758976	2538.612	2632.867	CAF	0912-CAF-V1	A1	4	YPG341	1	2	2
YPG341	21.8794052092	2529.421	2641.133	CAF	0912-CAF-V2	B2	4	YPG341	1	2	2
YPG342	0	NA	NA	CAF	0912-CAF-V1	A1	4	YPG342	2	1	1
YPG342	0	NA	NA	CAF	0912-CAF-V2	B2	4	YPG342	2	1	1
YPG343	20.5880818076	2542.745	2412.725	CAF	0912-CAF-V1	A1	4	YPG343	1	1	2
YPG343	19.5619406412	2534.63	2420.467	CAF	0912-CAF-V2	B2	4	YPG343	1	1	2
YPG344	0	NA	NA	CAF	0912-CAF-V1	A1	4	YPG344	2	2	1
YPG344	0	NA	NA	CAF	0912-CAF-V2	B2	4	YPG344	2	2	1
YPG345	3.6867477544	2429.441	2631.97	CAF	0912-CAF-V1	A1	4	YPG345	2	2	1
YPG345	10.6539877948	2419.207	2640.139	CAF	0912-CAF-V2	B2	4	YPG345	2	2	1
YPG347	7.6684353291	2432.625	2412.004	CAF	0912-CAF-V1	A1	4	YPG347	1	1	1
YPG347	7.9301732752	2424.273	2418.803	CAF	0912-CAF-V2	B2	4	YPG347	1	1	1
YPG348	15.471517098	2434.432	2302.332	CAF	0912-CAF-V1	A1	4	YPG348	1	1	2
YPG348	14.1651053458	2426.325	2308.735	CAF	0912-CAF-V2	B2	4	YPG348	1	1	2
YPG350	9.4508977217	2320.87	2520.689	CAF	0912-CAF-V1	A1	4	YPG350	2	2	2
YPG350	9.5746207358	2311.486	2526.968	CAF	0912-CAF-V2	B2	4	YPG350	2	2	2
YPG351	0	NA	NA	CAF	0912-CAF-V1	A1	4	YPG351	1	NA	1
YPG351	0	NA	NA	CAF	0912-CAF-V2	B2	4	YPG351	1	NA	1
YPG352	22.4667202285	2323.693	2300.816	CAF	0912-CAF-V1	A1	4	YPG352	2	1	2
YPG352	20.1079733887	2315.567	2306.735	CAF	0912-CAF-V2	B2	4	YPG352	2	1	2
YPG353	0.057705617	2208.5	2638.167	CAF	0912-CAF-V1	A1	4	YPG353	2	2	1
YPG353	2.273020042	2199.497	2636.223	CAF	0912-CAF-V2	B2	4	YPG353	2	2	1
YPG355	21.9794283514	2212.442	2410.332	CAF	0912-CAF-V1	A1	4	YPG355	2	1	2
YPG355	20.3301960185	2203.22	2415.8	CAF	0912-CAF-V2	B2	4	YPG355	2	1	2
YPG356	20.7099047768	2213.038	2299.467	CAF	0912-CAF-V1	A1	4	YPG356	1	1	2
YPG356	20.3365452365	2204.219	2304.396	CAF	0912-CAF-V2	B2	4	YPG356	1	1	2
YPG359	16.6063942328	2101.51	2407.647	CAF	0912-CAF-V1	A1	4	YPG359	2	2	2
YPG359	16.9270151734	2092.475	2413.308	CAF	0912-CAF-V2	B2	4	YPG359	2	2	2
YPG360	4.1291574849	2102.921	2298.742	CAF	0912-CAF-V1	A1	4	YPG360	1	2	1
YPG360	3.523815987	2094.174	2303.673	CAF	0912-CAF-V2	B2	4	YPG360	1	2	1
YPG361	10.2844233009	1988.436	2628.016	CAF	0912-CAF-V1	A1	4	YPG361	2	1	2
YPG361	10.5904956149	1978.687	2632.775	CAF	0912-CAF-V2	B2	4	YPG361	2	1	2
YPG362	20.1264368714	1989.866	2516.679	CAF	0912-CAF-V1	A1	4	YPG362	2	1	2
YPG362	19.6317820391	1980.564	2521.925	CAF	0912-CAF-V2	B2	4	YPG362	2	1	2
YPG363	6.4566173716	1990.871	2407.032	CAF	0912-CAF-V1	A1	4	YPG363	1	2	1
YPG363	5.6381055792	1982.41	2412.146	CAF	0912-CAF-V2	B2	4	YPG363	1	2	1
YPG364	0	NA	NA	CAF	0912-CAF-V1	A1	4	YPG364	NA	2	1
YPG364	0	NA	NA	CAF	0912-CAF-V2	B2	4	YPG364	NA	2	1
YPG365	22.7616600488	1878.832	2626.131	CAF	0912-CAF-V1	A1	4	YPG365	1	1	1
YPG365	22.2794059428	1868.243	2630.537	CAF	0912-CAF-V2	B2	4	YPG365	1	1	1
YPG367	6.0847367286	1881.981	2404.775	CAF	0912-CAF-V1	A1	4	YPG367	2	2	1
YPG367	7.2444577318	1872.086	2409.714	CAF	0912-CAF-V2	B2	4	YPG367	2	2	1
YPG368	16.753864143	1882.902	2295.804	CAF	0912-CAF-V1	A1	4	YPG368	1	1	2
YPG368	15.7587590624	1874.295	2299.928	CAF	0912-CAF-V2	B2	4	YPG368	1	1	2
YPG369	14.5482272256	1768.022	2625.117	CAF	0912-CAF-V1	A1	4	YPG369	1	1	2
YPG369	14.6285982594	1757.753	2629.42	CAF	0912-CAF-V2	B2	4	YPG369	1	1	2
YPG370	0	NA	NA	CAF	0912-CAF-V1	A1	4	YPG370	2	1	1
YPG370	0	NA	NA	CAF	0912-CAF-V2	B2	4	YPG370	2	1	1
YPG371	8.4250200857	1770.567	2404.826	CAF	0912-CAF-V1	A1	4	YPG371	1	2	1
YPG371	8.7936669224	1760.789	2408.699	CAF	0912-CAF-V2	B2	4	YPG371	1	2	1
YPG372	18.6645612401	1771.993	2294.317	CAF	0912-CAF-V1	A1	4	YPG372	2	2	2
YPG372	17.447651049	1763.268	2298.053	CAF	0912-CAF-V2	B2	4	YPG372	2	2	2
YPG373	21.2164318596	1657.049	2624.953	CAF	0912-CAF-V1	A1	4	YPG373	1	2	2
YPG373	19.3016227034	1647.616	2627.581	CAF	0912-CAF-V2	B2	4	YPG373	1	2	2
YPG374	17.5617427813	1659.305	2513.734	CAF	0912-CAF-V1	A1	4	YPG374	2	2	2
YPG374	17.7905088207	1648.836	2515.34	CAF	0912-CAF-V2	B2	4	YPG374	2	2	2
YPG375	0.2949398204	1650.739	2404.826	CAF	0912-CAF-V1	A1	4	YPG375	1	1	1
YPG375	0	NA	NA	CAF	0912-CAF-V2	B2	4	YPG375	1	1	1
YPG376	3.6803360192	1662.392	2293.521	CAF	0912-CAF-V1	A1	4	YPG376	2	1	1
YPG376	5.2888985895	1652.241	2297.049	CAF	0912-CAF-V2	B2	4	YPG376	2	1	1
YPG377	4.7959779483	1547.301	2623.623	CAF	0912-CAF-V1	A1	4	YPG377	1	1	1
YPG377	3.7904831427	1536.713	2625.683	CAF	0912-CAF-V2	B2	4	YPG377	1	1	1
YPG378	0	NA	NA	CAF	0912-CAF-V1	A1	4	YPG378	2	1	1
YPG378	0	NA	NA	CAF	0912-CAF-V2	B2	4	YPG378	2	1	1
YPG379	15.9908676512	1549.794	2402.429	CAF	0912-CAF-V1	A1	4	YPG379	1	2	2
YPG379	14.5651060795	1540.437	2405.726	CAF	0912-CAF-V2	B2	4	YPG379	1	2	2
YPG382	0	NA	NA	CAF	0912-CAF-V1	A1	4	YPG382	1	1	1
YPG382	0	NA	NA	CAF	0912-CAF-V2	B2	4	YPG382	1	1	1
YPG383	12.0797091639	1440.055	2402.647	CAF	0912-CAF-V1	A1	4	YPG383	2	2	1
YPG383	12.1587524595	1430.949	2404.287	CAF	0912-CAF-V2	B2	4	YPG383	2	2	1
YPG384	8.8417828753	1440.292	2292.029	CAF	0912-CAF-V1	A1	4	YPG384	1	2	2
YPG384	8.7428731785	1431.451	2293.225	CAF	0912-CAF-V2	B2	4	YPG384	1	2	2
YPG385	2.1992251822	2656.077	2194.547	CAF	0912-CAF-V1	A1	4	YPG385	1	2	1
YPG385	2.0634958482	2648.352	2202.266	CAF	0912-CAF-V2	B2	4	YPG385	1	2	1
YPG386	19.6968506113	2657.021	2084.353	CAF	0912-CAF-V1	A1	4	YPG386	2	1	2
YPG386	18.8444790078	2650.71	2091.695	CAF	0912-CAF-V2	B2	4	YPG386	2	1	2
YPG387	6.0526780524	2659.6	1973.406	CAF	0912-CAF-V1	A1	4	YPG387	1	2	1
YPG387	6.1968367627	2651.952	1981.166	CAF	0912-CAF-V2	B2	4	YPG387	1	2	1
YPG389	13.9134654383	2545.9	2193.27	CAF	0912-CAF-V1	A1	4	YPG389	2	2	2
YPG389	13.2063734286	2539.226	2200.308	CAF	0912-CAF-V2	B2	4	YPG389	2	2	2
YPG390	7.3670837736	2546.251	2083.181	CAF	0912-CAF-V1	A1	4	YPG390	1	1	1
YPG390	8.139697469	2541.159	2089.076	CAF	0912-CAF-V2	B2	4	YPG390	1	1	1
YPG392	15.1188716606	2550.322	1862.814	CAF	0912-CAF-V1	A1	4	YPG392	2	1	2
YPG392	14.6603443494	2544.826	1869.175	CAF	0912-CAF-V2	B2	4	YPG392	2	1	2
YPG393	16.6384529089	2434.838	2192.084	CAF	0912-CAF-V1	A1	4	YPG393	2	2	2
YPG393	12.5270071032	2427.414	2197.425	CAF	0912-CAF-V2	B2	4	YPG393	2	2	2
YPG394	18.2413867152	2436.946	2081.273	CAF	0912-CAF-V1	A1	4	YPG394	1	1	2
YPG394	17.5936830629	2430.113	2087.736	CAF	0912-CAF-V2	B2	4	YPG394	1	1	2
YPG397	12.8298821853	2324.702	2190.764	CAF	0912-CAF-V1	A1	4	YPG397	2	2	2
YPG397	12.5841500652	2317.616	2195.97	CAF	0912-CAF-V2	B2	4	YPG397	2	2	2
YPG398	0.3590571726	2330.429	2080.036	CAF	0912-CAF-V1	A1	4	YPG398	1	1	1
YPG398	2.317464568	2320.558	2086.859	CAF	0912-CAF-V2	B2	4	YPG398	1	1	1
YPG399	23.0822468101	2328.69	1969.647	CAF	0912-CAF-V1	A1	4	YPG399	1	2	2
YPG399	21.5492458735	2321.943	1975.628	CAF	0912-CAF-V2	B2	4	YPG399	1	2	2
YPG400	0	NA	NA	CAF	0912-CAF-V1	A1	4	YPG400	2	1	1
YPG400	0	NA	NA	CAF	0912-CAF-V2	B2	4	YPG400	2	1	1
YPG401	6.6040872818	2214.698	2189.054	CAF	0912-CAF-V1	A1	4	YPG401	1	1	1
YPG401	7.0666796279	2207.581	2194.459	CAF	0912-CAF-V2	B2	4	YPG401	1	1	1
YPG402	0	NA	NA	CAF	0912-CAF-V1	A1	4	YPG402	2	2	2
YPG402	10.5777971789	2208.595	2084.63	CAF	0912-CAF-V2	B2	4	YPG402	2	2	2
YPG403	10.9576554996	2218.441	1968.358	CAF	0912-CAF-V1	A1	4	YPG403	1	1	2
YPG403	11.9873235737	2211.984	1973.357	CAF	0912-CAF-V2	B2	4	YPG403	1	1	2
YPG404	0	NA	NA	CAF	0912-CAF-V1	A1	4	YPG404	2	2	1
YPG404	0	NA	NA	CAF	0912-CAF-V2	B2	4	YPG404	2	2	1
YPG407	17.3437437837	2106.801	1967.904	CAF	0912-CAF-V1	A1	4	YPG407	1	2	2
YPG407	16.323839464	2100.323	1971.997	CAF	0912-CAF-V2	B2	4	YPG407	1	2	2
YPG409	0	NA	NA	CAF	0912-CAF-V1	A1	4	YPG409	2	2	1
YPG409	0	NA	NA	CAF	0912-CAF-V2	B2	4	YPG409	2	2	1
YPG410	18.2029163039	1995.741	2076.814	CAF	0912-CAF-V1	A1	4	YPG410	1	2	2
YPG410	16.6857448897	1988.194	2080.92	CAF	0912-CAF-V2	B2	4	YPG410	1	2	2
YPG411	1.2182296928	2001.895	1968.716	CAF	0912-CAF-V1	A1	4	YPG411	2	1	1
YPG411	2.8634973155	1990.121	1970.398	CAF	0912-CAF-V2	B2	4	YPG411	2	1	1
YPG412	24.1145361813	1998.049	1856.433	CAF	0912-CAF-V1	A1	4	YPG412	1	1	2
YPG412	22.6032160606	1991.656	1860.178	CAF	0912-CAF-V2	B2	4	YPG412	1	1	2
YPG416	0.6219383168	1889.211	1851.067	CAF	0912-CAF-V1	A1	4	YPG416	2	1	1
YPG416	0.6539694534	1888.034	1862.121	CAF	0912-CAF-V2	B2	4	YPG416	2	1	1
YPG421	6.9118505726	1662.698	2183.505	CAF	0912-CAF-V1	A1	4	YPG421	1	2	1
YPG421	4.8825486378	1654.868	2186.89	CAF	0912-CAF-V2	B2	4	YPG421	1	2	1
YPG422	14.3109930223	1664.276	2073.616	CAF	0912-CAF-V1	A1	4	YPG422	2	2	2
YPG422	14.1270100379	1657.092	2075.832	CAF	0912-CAF-V2	B2	4	YPG422	2	2	2
YPG423	27.9295186402	1666.215	1963.338	CAF	0912-CAF-V1	A1	4	YPG423	1	1	2
YPG423	24.9587759365	1658.472	1965.323	CAF	0912-CAF-V2	B2	4	YPG423	1	1	2
YPG424	2.8275752342	1666.783	1852.455	CAF	0912-CAF-V1	A1	4	YPG424	2	1	1
YPG424	2.7428621736	1660.69	1855.718	CAF	0912-CAF-V2	B2	4	YPG424	2	1	1
YPG425	11.3167126722	1552.319	2183.204	CAF	0912-CAF-V1	A1	4	YPG425	1	1	2
YPG425	10.8952580786	1544.248	2184.661	CAF	0912-CAF-V2	B2	4	YPG425	1	1	2
YPG426	9.6432497784	1553.083	2072.188	CAF	0912-CAF-V1	A1	4	YPG426	1	2	1
YPG426	9.7523988396	1546.568	2073.977	CAF	0912-CAF-V2	B2	4	YPG426	1	2	1
YPG427	0	NA	NA	CAF	0912-CAF-V1	A1	4	YPG427	2	1	1
YPG427	0	NA	NA	CAF	0912-CAF-V2	B2	4	YPG427	2	1	1
YPG428	17.6515070745	1557.244	1853.03	CAF	0912-CAF-V1	A1	4	YPG428	2	2	2
YPG428	17.8984455266	1550.222	1853.892	CAF	0912-CAF-V2	B2	4	YPG428	2	2	2
YPG429	3.532866109	2661.064	1751.883	CAF	0912-CAF-V1	A1	4	YPG429	2	2	1
YPG429	0.03174609	2659.7	1768.1	CAF	0912-CAF-V2	B2	4	YPG429	2	2	1
YPG430	20.658610895	2663.906	1646.037	CAF	0912-CAF-V1	A1	4	YPG430	1	1	2
YPG430	19.0095586757	2658.972	1652.356	CAF	0912-CAF-V2	B2	4	YPG430	1	1	2
YPG431	20.286730252	2664.821	1534.644	CAF	0912-CAF-V1	A1	4	YPG431	1	2	2
YPG431	18.0508267585	2661.376	1541.173	CAF	0912-CAF-V2	B2	4	YPG431	1	2	2
YPG434	18.3824448902	2553.512	1644.213	CAF	0912-CAF-V1	A1	4	YPG434	1	2	2
YPG434	16.6222527097	2547.868	1650.191	CAF	0912-CAF-V2	B2	4	YPG434	1	2	2
YPG435	6.5976755466	2554.861	1533.626	CAF	0912-CAF-V1	A1	4	YPG435	1	1	1
YPG435	5.9365188249	2550.083	1540.018	CAF	0912-CAF-V2	B2	4	YPG435	1	1	1
YPG437	22.2423094956	2440.269	1753.257	CAF	0912-CAF-V1	A1	4	YPG437	1	1	2
YPG437	22.044484877	2434.889	1758.635	CAF	0912-CAF-V2	B2	4	YPG437	1	1	2
YPG438	0	NA	NA	CAF	0912-CAF-V1	A1	4	YPG438	1	1	1
YPG438	3.5682605129	2437.657	1649.836	CAF	0912-CAF-V2	B2	4	YPG438	1	1	1
YPG439	17.6450953393	2444.335	1532.458	CAF	0912-CAF-V1	A1	4	YPG439	2	2	2
YPG439	17.3270159071	2439.63	1538.071	CAF	0912-CAF-V2	B2	4	YPG439	2	2	2
YPG440	1.6926980994	2445.545	1424.045	CAF	0912-CAF-V1	A1	4	YPG440	2	NA	1
YPG440	2.9142910595	2441.507	1427.003	CAF	0912-CAF-V2	B2	4	YPG440	2	NA	1
YPG441	14.4392277268	2330.417	1752.284	CAF	0912-CAF-V1	A1	4	YPG441	2	2	2
YPG441	13.917485844	2324.306	1757.506	CAF	0912-CAF-V2	B2	4	YPG441	2	2	2
YPG442	28.3462814298	2331.179	1640.793	CAF	0912-CAF-V1	A1	4	YPG442	1	1	2
YPG442	25.9619523797	2325.753	1646.311	CAF	0912-CAF-V2	B2	4	YPG442	1	1	2
YPG443	0	NA	NA	CAF	0912-CAF-V1	A1	4	YPG443	2	NA	1
YPG443	0	NA	NA	CAF	0912-CAF-V2	B2	4	YPG443	2	NA	1
YPG444	2.5967527661	2333.831	1422.028	CAF	0912-CAF-V1	A1	4	YPG444	1	1	1
YPG444	3.511117551	2329.999	1425.731	CAF	0912-CAF-V2	B2	4	YPG444	1	1	1
YPG445	0.3269984965	2222.716	1746.775	CAF	0912-CAF-V1	A1	4	YPG445	1	2	1
YPG445	0.3238101177	2207.637	1755.794	CAF	0912-CAF-V2	B2	4	YPG445	1	2	1
YPG448	16.6512763794	2224.884	1419.453	CAF	0912-CAF-V1	A1	4	YPG448	2	NA	2
YPG448	16.6095542737	2220.065	1424.526	CAF	0912-CAF-V2	B2	4	YPG448	2	NA	2
YPG449	24.2555943563	2109.729	1749.143	CAF	0912-CAF-V1	A1	4	YPG449	1	NA	2
YPG449	22.4190887387	2102.976	1753.055	CAF	0912-CAF-V2	B2	4	YPG449	1	NA	2
YPG450	0	NA	NA	CAF	0912-CAF-V1	A1	4	YPG450	2	1	1
YPG450	0	NA	NA	CAF	0912-CAF-V2	B2	4	YPG450	2	1	1
YPG451	1.1797592814	2110.321	1526.761	CAF	0912-CAF-V1	A1	4	YPG451	2	NA	1
YPG451	2.9841324574	2106.664	1534.096	CAF	0912-CAF-V2	B2	4	YPG451	2	NA	1
YPG452	24.191477004	2113.446	1418.361	CAF	0912-CAF-V1	A1	4	YPG452	1	2	2
YPG452	21.7270239773	2109.051	1423.195	CAF	0912-CAF-V2	B2	4	YPG452	1	2	2
YPG453	0	NA	NA	CAF	0912-CAF-V1	A1	4	YPG453	1	NA	1
YPG453	0	NA	NA	CAF	0912-CAF-V2	B2	4	YPG453	1	NA	1
YPG454	5.5782096458	2001.46	1638.489	CAF	0912-CAF-V1	A1	4	YPG454	2	NA	1
YPG454	5.3650892054	1995.301	1641.85	CAF	0912-CAF-V2	B2	4	YPG454	2	NA	1
YPG455	21.1523145074	2001.873	1527.696	CAF	0912-CAF-V1	A1	4	YPG455	1	2	2
YPG455	19.4413054993	1996.718	1531.348	CAF	0912-CAF-V2	B2	4	YPG455	1	2	2
YPG456	11.6565346391	2002.503	1416.913	CAF	0912-CAF-V1	A1	4	YPG456	2	1	2
YPG456	9.8666847635	1997.613	1421.181	CAF	0912-CAF-V2	B2	4	YPG456	2	1	2
YPG457	14.8367553107	1888.902	1746.905	CAF	0912-CAF-V1	A1	4	YPG457	1	NA	1
YPG457	14.4635185916	1882.536	1750.024	CAF	0912-CAF-V2	B2	4	YPG457	1	NA	1
YPG458	10.9512437643	1889.474	1636.895	CAF	0912-CAF-V1	A1	4	YPG458	2	NA	NA
YPG458	10.5333526529	1883.987	1640.651	CAF	0912-CAF-V2	B2	4	YPG458	2	NA	NA
YPG459	11.8040045493	1891.106	1525.866	CAF	0912-CAF-V1	A1	4	YPG459	2	NA	2
YPG459	11.1682744524	1886.404	1529.293	CAF	0912-CAF-V2	B2	4	YPG459	2	NA	2
YPG460	0	NA	NA	CAF	0912-CAF-V1	A1	4	YPG460	1	1	2
YPG460	0	NA	NA	CAF	0912-CAF-V2	B2	4	YPG460	1	1	2
YPG461	13.7018781759	1777.791	1746.313	CAF	0912-CAF-V1	A1	4	YPG461	1	1	1
YPG461	12.8762140929	1771.633	1749.107	CAF	0912-CAF-V2	B2	4	YPG461	1	1	1
YPG462	15.5548696559	1779.632	1635.72	CAF	0912-CAF-V1	A1	4	YPG462	2	NA	NA
YPG462	14.6793920034	1773.492	1638.311	CAF	0912-CAF-V2	B2	4	YPG462	2	NA	NA
YPG463	8.6173721424	1780.854	1525.03	CAF	0912-CAF-V1	A1	4	YPG463	1	1	NA
YPG463	7.8857287492	1775.783	1528.13	CAF	0912-CAF-V2	B2	4	YPG463	1	1	NA
YPG464	14.4392277268	1781.61	1414.724	CAF	0912-CAF-V1	A1	4	YPG464	2	NA	2
YPG464	13.1492304667	1776.505	1417.028	CAF	0912-CAF-V2	B2	4	YPG464	2	NA	2
YPG465	0	NA	NA	CAF	0912-CAF-V1	A1	4	YPG465	1	2	NA
YPG465	0	NA	NA	CAF	0912-CAF-V2	B2	4	YPG465	1	2	NA
YPG469	17.2155090792	1556.552	1743.045	CAF	0912-CAF-V1	A1	4	YPG469	2	NA	2
YPG469	16.5333636578	1549.893	1745.849	CAF	0912-CAF-V2	B2	4	YPG469	2	NA	2
YPG470	6.5720286057	1557.737	1633.16	CAF	0912-CAF-V1	A1	4	YPG470	1	1	1
YPG470	6.4063609565	1551.954	1635.162	CAF	0912-CAF-V2	B2	4	YPG470	1	1	1
YPG471	5.3409754424	1558.411	1522.798	CAF	0912-CAF-V1	A1	4	YPG471	1	NA	1
YPG471	5.2508032815	1553.166	1524.545	CAF	0912-CAF-V2	B2	4	YPG471	1	NA	1
YPG472	23.6272443042	1560.519	1412.235	CAF	0912-CAF-V1	A1	4	YPG472	2	NA	2
YPG472	23.6825831196	1555.504	1413.74	CAF	0912-CAF-V2	B2	4	YPG472	2	NA	2
YPG473	17.010333552	1445.656	1741.362	CAF	0912-CAF-V1	A1	4	YPG473	2	NA	2
YPG473	15.6190762666	1440.065	1742.717	CAF	0912-CAF-V2	B2	4	YPG473	2	NA	2
YPG474	0	NA	NA	CAF	0912-CAF-V1	A1	4	YPG474	2	NA	2
YPG474	0.1968257578	1430.403	1632.016	CAF	0912-CAF-V2	B2	4	YPG474	2	NA	2
YPG475	16.6576881146	1448.683	1521.88	CAF	0912-CAF-V1	A1	4	YPG475	1	NA	NA
YPG475	17.7270166408	1442.848	1523.215	CAF	0912-CAF-V2	B2	4	YPG475	1	NA	NA
YPG476	9.1303109604	1448.884	1410.956	CAF	0912-CAF-V1	A1	4	YPG476	1	NA	1
YPG476	9.0666832962	1443.821	1411.738	CAF	0912-CAF-V2	B2	4	YPG476	1	NA	1
YPG478	22.1012513207	2669.794	1203.905	CAF	0912-CAF-V1	A1	4	YPG478	2	NA	2
YPG478	20.6159108283	2666.345	1210.254	CAF	0912-CAF-V2	B2	4	YPG478	2	NA	2
YPG479	4.0522166622	2671.071	1093.182	CAF	0912-CAF-V1	A1	4	YPG479	1	NA	1
YPG479	4.4127065062	2668.894	1099.703	CAF	0912-CAF-V2	B2	4	YPG479	1	NA	1
YPG480	9.059781873	2672.989	982.515	CAF	0912-CAF-V1	A1	4	YPG480	1	2	1
YPG480	8.7936669224	2670.996	988.836	CAF	0912-CAF-V2	B2	4	YPG480	1	2	1
YPG481	0.570644435	2554.949	1315.444	CAF	0912-CAF-V1	A1	4	YPG481	1	2	1
YPG481	1.9174638344	2551.305	1327.427	CAF	0912-CAF-V2	B2	4	YPG481	1	2	1
YPG482	8.40578488	2559.283	1202.241	CAF	0912-CAF-V1	A1	4	YPG482	2	1	2
YPG482	7.8476334413	2556.198	1208.212	CAF	0912-CAF-V2	B2	4	YPG482	2	1	2
YPG483	20.2162011645	2560.742	1092.253	CAF	0912-CAF-V1	A1	4	YPG483	2	2	2
YPG483	19.3143211394	2558.446	1097.305	CAF	0912-CAF-V2	B2	4	YPG483	2	2	2
YPG484	18.0233877175	2562.91	980.696	CAF	0912-CAF-V1	A1	4	YPG484	1	1	1
YPG484	17.2889205991	2560.673	986.709	CAF	0912-CAF-V2	B2	4	YPG484	1	1	1
YPG486	3.7829237828	2448.824	1201.746	CAF	0912-CAF-V1	A1	4	YPG486	1	NA	1
YPG486	3.9936581186	2444.823	1206.284	CAF	0912-CAF-V2	B2	4	YPG486	1	NA	1
YPG487	5.8218555843	2450.487	1089.362	CAF	0912-CAF-V1	A1	4	YPG487	2	1	2
YPG487	6.0317570948	2447.556	1095.489	CAF	0912-CAF-V2	B2	4	YPG487	2	1	2
YPG489	5.5461509696	2335.749	1310.322	CAF	0912-CAF-V1	A1	4	YPG489	1	NA	1
YPG489	5.790486811	2332.293	1316.133	CAF	0912-CAF-V2	B2	4	YPG489	1	NA	1
YPG490	16.1768079727	2337.917	1199.974	CAF	0912-CAF-V1	A1	4	YPG490	1	2	2
YPG490	15.4666950347	2334.509	1204.589	CAF	0912-CAF-V2	B2	4	YPG490	1	2	2
YPG491	0	NA	NA	CAF	0912-CAF-V1	A1	4	YPG491	2	2	1
YPG491	0	NA	NA	CAF	0912-CAF-V2	B2	4	YPG491	2	2	1
YPG492	13.4261735612	2341.415	979.298	CAF	0912-CAF-V1	A1	4	YPG492	2	1	2
YPG492	12.819071131	2338.718	983.819	CAF	0912-CAF-V2	B2	4	YPG492	2	1	2
YPG493	13.6890547054	2225.938	1309.37	CAF	0912-CAF-V1	A1	4	YPG493	2	2	2
YPG493	13.2635163906	2221.612	1313.19	CAF	0912-CAF-V2	B2	4	YPG493	2	2	2
YPG494	0	NA	NA	CAF	0912-CAF-V1	A1	4	YPG494	1	1	1
YPG494	0	NA	NA	CAF	0912-CAF-V2	B2	4	YPG494	1	1	1
YPG495	0	NA	NA	CAF	0912-CAF-V1	A1	4	YPG495	2	NA	1
YPG495	0	NA	NA	CAF	0912-CAF-V2	B2	4	YPG495	2	NA	1
YPG496	24.5633576471	2229.572	977.847	CAF	0912-CAF-V1	A1	4	YPG496	1	1	2
YPG496	22.8635339983	2226.514	982.035	CAF	0912-CAF-V2	B2	4	YPG496	1	1	2
YPG497	5.0909177687	2115.106	1307.96	CAF	0912-CAF-V1	A1	4	YPG497	2	NA	NA
YPG497	5.1936603195	2110.472	1311.8	CAF	0912-CAF-V2	B2	4	YPG497	2	NA	NA
YPG498	10.4639518872	2116.168	1197.101	CAF	0912-CAF-V1	A1	4	YPG498	1	NA	1
YPG498	8.5079521127	2112.845	1201.339	CAF	0912-CAF-V2	B2	4	YPG498	1	NA	1
YPG499	11.2013014381	2121.437	1085.502	CAF	0912-CAF-V1	A1	4	YPG499	1	1	2
YPG499	13.6571679063	2113.49	1092.174	CAF	0912-CAF-V2	B2	4	YPG499	1	1	2
YPG502	13.3556444737	2006.353	1196.291	CAF	0912-CAF-V1	A1	4	YPG502	2	1	2
YPG502	11.5365290961	2001.583	1199.643	CAF	0912-CAF-V2	B2	4	YPG502	2	1	2
YPG504	16.7795110839	2000.592	987.051	CAF	0912-CAF-V1	A1	4	YPG504	1	NA	1
YPG504	11.9428790477	2005.688	977.946	CAF	0912-CAF-V2	B2	4	YPG504	1	NA	1
YPG505	16.5230416749	1893.014	1304.753	CAF	0912-CAF-V1	A1	4	YPG505	2	2	NA
YPG505	15.6190762666	1888.927	1308.591	CAF	0912-CAF-V2	B2	4	YPG505	2	2	NA
YPG507	4.8921539767	1895.584	1083.547	CAF	0912-CAF-V1	A1	4	YPG507	1	NA	1
YPG507	6.2920750326	1892.905	1085.755	CAF	0912-CAF-V2	B2	4	YPG507	1	NA	1
YPG508	17.1449799917	1897.245	972.696	CAF	0912-CAF-V1	A1	4	YPG508	1	NA	2
YPG508	16.5016175678	1894.784	975.943	CAF	0912-CAF-V2	B2	4	YPG508	1	NA	2
YPG510	18.5619734765	1783.991	1192.5	CAF	0912-CAF-V1	A1	4	YPG510	1	NA	2
YPG510	16.7492370696	1779.754	1195.629	CAF	0912-CAF-V2	B2	4	YPG510	1	NA	2
YPG511	21.825546706	1785.125	1081.937	CAF	0912-CAF-V1	A1	4	YPG511	NA	NA	2
YPG511	19.2571781774	1781.849	1084.815	CAF	0912-CAF-V2	B2	4	YPG511	NA	NA	2
YPG513	12.8619408614	1672.42	1302.874	CAF	0912-CAF-V1	A1	4	YPG513	2	1	1
YPG513	11.4285923902	1667.711	1305.384	CAF	0912-CAF-V2	B2	4	YPG513	2	1	1
YPG514	15.6382222138	1673.371	1191.875	CAF	0912-CAF-V1	A1	4	YPG514	1	NA	2
YPG514	14.0444702039	1669.668	1193.802	CAF	0912-CAF-V2	B2	4	YPG514	1	NA	2
YPG515	6.1680892865	1674.737	1081.139	CAF	0912-CAF-V1	A1	4	YPG515	1	1	1
YPG515	5.803185247	1671.011	1083.282	CAF	0912-CAF-V2	B2	4	YPG515	1	1	1
YPG516	4.872918771	1674.309	970.364	CAF	0912-CAF-V1	A1	4	YPG516	2	NA	2
YPG516	5.4857243473	1672.737	971.76	CAF	0912-CAF-V2	B2	4	YPG516	2	NA	2
YPG517	19.0364418831	1561.073	1300.973	CAF	0912-CAF-V1	A1	4	YPG517	2	2	2
YPG517	17.7778103847	1556.991	1302.904	CAF	0912-CAF-V2	B2	4	YPG517	2	2	2
YPG518	0	NA	NA	CAF	0912-CAF-V1	A1	4	YPG518	1	NA	1
YPG518	3.2698472672	1561.042	1190.892	CAF	0912-CAF-V2	B2	4	YPG518	1	NA	1
YPG519	1.5708751301	1564.145	1083.529	CAF	0912-CAF-V1	A1	4	YPG519	1	NA	NA
YPG519	3.2761964852	1559.872	1081.362	CAF	0912-CAF-V2	B2	4	YPG519	1	NA	NA
YPG521	17.837447396	2674.083	872.482	CAF	0912-CAF-V1	A1	4	YPG521	2	1	2
YPG521	16.1778074501	2672.174	879.983	CAF	0912-CAF-V2	B2	4	YPG521	2	1	2
YPG523	0	NA	NA	CAF	0912-CAF-V1	A1	4	YPG523	2	1	2
YPG523	14.2603436157	2675.78	657.286	CAF	0912-CAF-V2	B2	4	YPG523	2	1	2
YPG525	0	NA	NA	CAF	0912-CAF-V1	A1	4	YPG525	2	NA	1
YPG525	0	NA	NA	CAF	0912-CAF-V2	B2	4	YPG525	2	NA	1
YPG529	21.2613140062	2452.702	870.463	CAF	0912-CAF-V1	A1	4	YPG529	1	1	2
YPG529	18.9079711877	2451.054	876.1	CAF	0912-CAF-V2	B2	4	YPG529	1	1	2
YPG530	0	NA	NA	CAF	0912-CAF-V1	A1	4	YPG530	2	1	1
YPG530	0	NA	NA	CAF	0912-CAF-V2	B2	4	YPG530	2	1	1
YPG531	0	NA	NA	CAF	0912-CAF-V1	A1	4	YPG531	1	2	1
YPG531	9.1428739121	2454.824	653.492	CAF	0912-CAF-V2	B2	4	YPG531	1	2	1
YPG533	15.9780441808	2341.491	869.14	CAF	0912-CAF-V1	A1	4	YPG533	1	2	2
YPG533	15.5682825226	2339.592	874.251	CAF	0912-CAF-V2	B2	4	YPG533	1	2	2
YPG534	17.3309203132	2343.827	757.221	CAF	0912-CAF-V1	A1	4	YPG534	2	1	2
YPG534	13.7905014841	2340.908	763.105	CAF	0912-CAF-V2	B2	4	YPG534	2	1	2
YPG535	14.8303435755	2344.318	647.723	CAF	0912-CAF-V1	A1	4	YPG535	1	1	1
YPG535	13.5174851104	2343.405	652.056	CAF	0912-CAF-V2	B2	4	YPG535	1	1	1
YPG536	0	NA	NA	CAF	0912-CAF-V1	A1	4	YPG536	2	NA	1
YPG536	0	NA	NA	CAF	0912-CAF-V2	B2	4	YPG536	2	NA	1
YPG537	15.7921038592	2230.214	867.823	CAF	0912-CAF-V1	A1	4	YPG537	1	1	2
YPG537	15.2762184949	2228.085	872.212	CAF	0912-CAF-V2	B2	4	YPG537	1	1	2
YPG538	3.7188064305	2231.879	756.672	CAF	0912-CAF-V1	A1	4	YPG538	2	NA	1
YPG538	3.3206410111	2229.921	760.946	CAF	0912-CAF-V2	B2	4	YPG538	2	NA	1
YPG539	0	NA	NA	CAF	0912-CAF-V1	A1	4	YPG539	2	NA	1
YPG539	0	NA	NA	CAF	0912-CAF-V2	B2	4	YPG539	2	NA	1
YPG540	19.0941475001	2234.6	534.165	CAF	0912-CAF-V1	A1	4	YPG540	1	1	2
YPG540	17.0476503153	2233.837	538.258	CAF	0912-CAF-V2	B2	4	YPG540	1	1	2
YPG541	24.9224148197	2119.356	866.815	CAF	0912-CAF-V1	A1	4	YPG541	1	2	2
YPG541	21.9111512992	2116.187	870.552	CAF	0912-CAF-V2	B2	4	YPG541	1	2	2
YPG542	0	NA	NA	CAF	0912-CAF-V1	A1	4	YPG542	2	2	1
YPG542	0	NA	NA	CAF	0912-CAF-V2	B2	4	YPG542	2	2	1
YPG543	0	NA	NA	CAF	0912-CAF-V1	A1	4	YPG543	1	1	1
YPG543	0.5079374396	2114.462	645.4	CAF	0912-CAF-V2	B2	4	YPG543	1	1	1
YPG544	6.7707923976	2123.572	532.367	CAF	0912-CAF-V1	A1	4	YPG544	2	1	2
YPG544	15.8032035884	2122.572	536.86	CAF	0912-CAF-V2	B2	4	YPG544	2	1	2
YPG545	0	NA	NA	CAF	0912-CAF-V1	A1	4	YPG545	1	1	1
YPG545	0	NA	NA	CAF	0912-CAF-V2	B2	4	YPG545	1	1	1
YPG546	21.825546706	2009.984	754.503	CAF	0912-CAF-V1	A1	4	YPG546	2	2	2
YPG546	18.9905110217	2008.55	757.543	CAF	0912-CAF-V2	B2	4	YPG546	2	2	2
YPG549	8.7969007287	1898.261	863.993	CAF	0912-CAF-V1	A1	4	YPG549	1	1	1
YPG549	7.8476334413	1895.271	866.969	CAF	0912-CAF-V2	B2	4	YPG549	1	1	1
YPG550	6.4245586955	1898.54	753.137	CAF	0912-CAF-V1	A1	4	YPG550	1	2	1
YPG550	5.9111219529	1896.567	756.109	CAF	0912-CAF-V2	B2	4	YPG550	1	2	1
YPG553	18.5427382708	1786.822	862.77	CAF	0912-CAF-V1	A1	4	YPG553	2	1	2
YPG553	17.7333658588	1784.031	865.979	CAF	0912-CAF-V2	B2	4	YPG553	2	1	2
YPG554	0	NA	NA	CAF	0912-CAF-V1	A1	4	YPG554	2	NA	1
YPG554	0.2349210658	1789.284	758.581	CAF	0912-CAF-V2	B2	4	YPG554	2	NA	1
YPG555	4.0778636031	1788.552	640.725	CAF	0912-CAF-V1	A1	4	YPG555	1	1	1
YPG555	3.9301659386	1787.369	642.775	CAF	0912-CAF-V2	B2	4	YPG555	1	1	1
YPG556	11.4770060528	1791.009	528.873	CAF	0912-CAF-V1	A1	4	YPG556	1	2	2
YPG556	12.3047844734	1788.658	530.911	CAF	0912-CAF-V2	B2	4	YPG556	1	2	2
YPG558	20.2033776941	1676.658	750.153	CAF	0912-CAF-V1	A1	4	YPG558	2	2	1
YPG558	19.4095594093	1675.322	751.731	CAF	0912-CAF-V2	B2	4	YPG558	2	2	1
YPG559	2.3595185628	1678.234	639.652	CAF	0912-CAF-V1	A1	4	YPG559	2	NA	1
YPG559	1.9365114883	1682.002	635.998	CAF	0912-CAF-V2	B2	4	YPG559	2	NA	1
YPG560	18.2157397743	1678.802	527.729	CAF	0912-CAF-V1	A1	4	YPG560	1	2	2
YPG560	15.9238387303	1677.945	529.709	CAF	0912-CAF-V2	B2	4	YPG560	1	2	2
YPG562	13.9583475849	1565.812	748.85	CAF	0912-CAF-V1	A1	4	YPG562	2	1	2
YPG562	12.9460554909	1563.278	751.417	CAF	0912-CAF-V2	B2	4	YPG562	2	1	2
YPG563	0	NA	NA	CAF	0912-CAF-V1	A1	4	YPG563	2	1	1
YPG563	0	NA	NA	CAF	0912-CAF-V2	B2	4	YPG563	2	1	1
YPG564	14.5354037551	1567.662	525.937	CAF	0912-CAF-V1	A1	4	YPG564	1	2	2
YPG564	12.8952617469	1566.173	527.318	CAF	0912-CAF-V2	B2	4	YPG564	1	2	2
YPG565	17.3116851076	1453.893	858.033	CAF	0912-CAF-V1	A1	4	YPG565	2	2	2
YPG565	16.6349511457	1452.276	859.431	CAF	0912-CAF-V2	B2	4	YPG565	2	2	2
YPG566	3.4366900806	1455.866	747.776	CAF	0912-CAF-V1	A1	4	YPG566	2	1	1
YPG566	4.2412776204	1452.389	748.885	CAF	0912-CAF-V2	B2	4	YPG566	2	1	1
YPG567	17.779741779	1456.208	636.738	CAF	0912-CAF-V1	A1	4	YPG567	1	NA	2
YPG567	16.4317761699	1454.115	637.283	CAF	0912-CAF-V2	B2	4	YPG567	1	NA	2
YPG568	0.968172019	1460.5	528.288	CAF	0912-CAF-V1	A1	4	YPG568	1	1	1
YPG568	3.2507996132	1451.703	523.184	CAF	0912-CAF-V2	B2	4	YPG568	1	1	1
YPG569	0	NA	NA	CAF	0912-CAF-V1	A1	4	YPG569	1	2	1
YPG569	3.542863641	2680.108	433.22	CAF	0912-CAF-V2	B2	4	YPG569	1	2	1
YPG570	17.3373320485	2682.191	315.895	CAF	0912-CAF-V1	A1	4	YPG570	2	1	2
YPG570	16.3873316439	2682.826	321.895	CAF	0912-CAF-V2	B2	4	YPG570	2	1	2
YPG571	1.8145210687	2689.394	204.832	CAF	0912-CAF-V1	A1	4	YPG571	2	1	1
YPG571	3.2063550872	2681.989	211.449	CAF	0912-CAF-V2	B2	4	YPG571	2	1	1
YPG572	19.0749122945	2686.488	91.894	CAF	0912-CAF-V1	A1	4	YPG572	1	2	2
YPG572	17.2063807652	2687.378	97.568	CAF	0912-CAF-V2	B2	4	YPG572	1	2	2
YPG573	2.4685180616	2569.747	425.895	CAF	0912-CAF-V1	A1	4	YPG573	2	NA	1
YPG573	2.8254020076	2570.572	429.46	CAF	0912-CAF-V2	B2	4	YPG573	2	NA	1
YPG574	13.8621715565	2571.204	315.15	CAF	0912-CAF-V1	A1	4	YPG574	1	NA	2
YPG574	11.58732284	2572.945	319.84	CAF	0912-CAF-V2	B2	4	YPG574	1	NA	2
YPG575	12.849117391	2573.54	202.734	CAF	0912-CAF-V1	A1	4	YPG575	2	1	2
YPG575	12.1841493315	2573.904	207.564	CAF	0912-CAF-V2	B2	4	YPG575	2	1	2
YPG576	0	NA	NA	CAF	0912-CAF-V1	A1	4	YPG576	1	2	1
YPG576	15.3206630208	2576.353	95.397	CAF	0912-CAF-V2	B2	4	YPG576	1	2	1
YPG577	0	NA	NA	CAF	0912-CAF-V1	A1	4	YPG577	2	2	1
YPG577	0	NA	NA	CAF	0912-CAF-V2	B2	4	YPG577	2	2	1
YPG578	0	NA	NA	CAF	0912-CAF-V1	A1	4	YPG578	1	1	2
YPG578	24.9270298466	2461.296	318.205	CAF	0912-CAF-V2	B2	4	YPG578	1	1	2
YPG579	0	NA	NA	CAF	0912-CAF-V1	A1	4	YPG579	1	2	1
YPG579	0	NA	NA	CAF	0912-CAF-V2	B2	4	YPG579	1	2	1
YPG581	20.2610833111	2347.494	424.738	CAF	0912-CAF-V1	A1	4	YPG581	1	1	2
YPG581	17.0032057894	2347.637	428.945	CAF	0912-CAF-V2	B2	4	YPG581	1	1	2
YPG582	25.813646016	2349.674	311.934	CAF	0912-CAF-V1	A1	4	YPG582	1	1	2
YPG582	21.7079763233	2349.501	316.058	CAF	0912-CAF-V2	B2	4	YPG582	1	1	2
YPG584	4.5266850689	2352.819	88.602	CAF	0912-CAF-V1	A1	4	YPG584	2	2	1
YPG584	2.5587348518	2352.897	92.222	CAF	0912-CAF-V2	B2	4	YPG584	2	2	1
YPG585	0	NA	NA	CAF	0912-CAF-V1	A1	4	YPG585	1	1	2
YPG585	7.2000132058	2236.028	426.453	CAF	0912-CAF-V2	B2	4	YPG585	1	1	2
YPG586	19.6712036704	2236.956	310.748	CAF	0912-CAF-V1	A1	4	YPG586	2	2	1
YPG586	17.8222549107	2237.148	314.176	CAF	0912-CAF-V2	B2	4	YPG586	2	2	1
YPG587	19.7802031692	2239.199	198.022	CAF	0912-CAF-V1	A1	4	YPG587	2	2	2
YPG587	16.9016183015	2240.219	202.236	CAF	0912-CAF-V2	B2	4	YPG587	2	2	2
YPG588	0	NA	NA	CAF	0912-CAF-V1	A1	4	YPG588	1	1	1
YPG588	0	NA	NA	CAF	0912-CAF-V2	B2	4	YPG588	1	1	1
YPG589	12.8811760671	2124.53	421.833	CAF	0912-CAF-V1	A1	4	YPG589	2	1	2
YPG589	13.6952632142	2124.472	424.873	CAF	0912-CAF-V2	B2	4	YPG589	2	1	2
YPG590	0	NA	NA	CAF	0912-CAF-V1	A1	4	YPG590	2	1	1
YPG590	0	NA	NA	CAF	0912-CAF-V2	B2	4	YPG590	2	1	1
YPG592	0	NA	NA	CAF	0912-CAF-V1	A1	4	YPG592	1	2	2
YPG592	22.4127395207	2130.537	87.326	CAF	0912-CAF-V2	B2	4	YPG592	1	2	2
YPG593	6.5656168704	2014.093	419.755	CAF	0912-CAF-V1	A1	4	YPG593	1	1	1
YPG593	5.815883683	2013.369	423.14	CAF	0912-CAF-V2	B2	4	YPG593	1	1	1
YPG594	8.7904889935	2015.693	307.941	CAF	0912-CAF-V1	A1	4	YPG594	2	2	2
YPG594	8.9523973723	2015	311.009	CAF	0912-CAF-V2	B2	4	YPG594	2	2	2
YPG595	17.4912136939	2015.922	195.383	CAF	0912-CAF-V1	A1	4	YPG595	2	2	2
YPG595	14.7809794913	2017.199	197.873	CAF	0912-CAF-V2	B2	4	YPG595	2	2	2
YPG596	9.5983676319	2018.136	83.431	CAF	0912-CAF-V1	A1	4	YPG596	1	1	1
YPG596	8.3619200988	2018.808	86.3	CAF	0912-CAF-V2	B2	4	YPG596	1	1	1
YPG597	16.8500401714	1902.464	418.833	CAF	0912-CAF-V1	A1	4	YPG597	1	2	1
YPG597	15.4730442527	1902.651	421.761	CAF	0912-CAF-V2	B2	4	YPG597	1	2	1
YPG598	20.8189042757	1903.977	306.7	CAF	0912-CAF-V1	A1	4	YPG598	2	1	2
YPG598	19.1365430355	1903.919	308.727	CAF	0912-CAF-V2	B2	4	YPG598	2	1	2
YPG600	10.8999498825	1906.147	81.85	CAF	0912-CAF-V1	A1	4	YPG600	1	2	1
YPG600	10.2285901892	1907.424	84.689	CAF	0912-CAF-V2	B2	4	YPG600	1	2	1
YPG601	0	NA	NA	CAF	0912-CAF-V1	A1	4	YPG601	1	1	1
YPG601	0	NA	NA	CAF	0912-CAF-V2	B2	4	YPG601	1	1	1
YPG602	16.4845712635	1792.004	305.011	CAF	0912-CAF-V1	A1	4	YPG602	2	1	2
YPG602	15.9301879483	1792.138	307.475	CAF	0912-CAF-V2	B2	4	YPG602	2	1	2
YPG603	16.1575727671	1793.219	193.082	CAF	0912-CAF-V1	A1	4	YPG603	1	2	2
YPG603	14.8698685432	1794.202	194.661	CAF	0912-CAF-V2	B2	4	YPG603	1	2	2
YPG604	6.9823796601	1793.6	80.697	CAF	0912-CAF-V1	A1	4	YPG604	2	2	1
YPG604	5.7079469771	1795.705	82.064	CAF	0912-CAF-V2	B2	4	YPG604	2	2	1
YPG605	16.7218054669	1680.148	416.254	CAF	0912-CAF-V1	A1	4	YPG605	2	1	1
YPG605	15.3841552008	1679.765	417.765	CAF	0912-CAF-V2	B2	4	YPG605	2	1	1
YPG607	12.4580015422	1682.015	191.26	CAF	0912-CAF-V1	A1	4	YPG607	1	1	1
YPG607	11.1809728884	1682.386	193.064	CAF	0912-CAF-V2	B2	4	YPG607	1	1	1
YPG608	7.4824950076	1683.347	78.683	CAF	0912-CAF-V1	A1	4	YPG608	2	2	2
YPG608	8.0825545071	1684.015	80.858	CAF	0912-CAF-V2	B2	4	YPG608	2	2	2
YPG609	24.9737087015	1567.841	413.667	CAF	0912-CAF-V1	A1	4	YPG609	1	1	2
YPG609	22.4000410847	1567.338	414.762	CAF	0912-CAF-V2	B2	4	YPG609	1	1	2
YPG611	13.2274097692	1569.602	189.894	CAF	0912-CAF-V1	A1	4	YPG611	2	2	2
YPG611	12.2539907295	1570.623	190.846	CAF	0912-CAF-V2	B2	4	YPG611	2	2	2
YPG613	15.6382222138	1327.689	2621.713	CAF	0912-CAF-V1	A1	4	YPG613	1	2	2
YPG613	15.111138827	1317.025	2623.601	CAF	0912-CAF-V2	B2	4	YPG613	1	2	2
YPG614	0	NA	NA	CAF	0912-CAF-V1	A1	4	YPG614	2	1	1
YPG614	0	NA	NA	CAF	0912-CAF-V2	B2	4	YPG614	2	1	1
YPG615	26.8010532406	1329.528	2401.579	CAF	0912-CAF-V1	A1	4	YPG615	2	1	2
YPG615	24.7746486147	1320.336	2403.735	CAF	0912-CAF-V2	B2	4	YPG615	2	1	2
YPG616	7.8864343268	1331.222	2291.069	CAF	0912-CAF-V1	A1	4	YPG616	1	2	1
YPG616	7.2317592958	1322.748	2292.364	CAF	0912-CAF-V2	B2	4	YPG616	1	2	1
YPG617	16.3755717647	1216.453	2621.226	CAF	0912-CAF-V1	A1	4	YPG617	1	2	2
YPG617	15.5873301766	1205.941	2622.079	CAF	0912-CAF-V2	B2	4	YPG617	1	2	2
YPG618	5.7962086434	1218.389	2509.814	CAF	0912-CAF-V1	A1	4	YPG618	2	1	1
YPG618	5.9809633509	1208.479	2511.199	CAF	0912-CAF-V2	B2	4	YPG618	2	1	1
YPG619	0	NA	NA	CAF	0912-CAF-V1	A1	4	YPG619	1	2	1
YPG619	0	NA	NA	CAF	0912-CAF-V2	B2	4	YPG619	1	2	1
YPG621	13.9391123792	1105.676	2620.799	CAF	0912-CAF-V1	A1	4	YPG621	2	2	2
YPG621	15.8984418583	1095.813	2620.83	CAF	0912-CAF-V2	B2	4	YPG621	2	2	2
YPG623	16.555100351	1108.49	2399.48	CAF	0912-CAF-V1	A1	4	YPG623	1	2	1
YPG623	16.5778081837	1099.693	2400.944	CAF	0912-CAF-V2	B2	4	YPG623	1	2	1
YPG625	6.5207347239	995.113	2619.923	CAF	0912-CAF-V1	A1	4	YPG625	1	1	1
YPG625	6.6666788943	984.067	2618.836	CAF	0912-CAF-V2	B2	4	YPG625	1	1	1
YPG626	14.0609353485	996.49	2509.03	CAF	0912-CAF-V1	A1	4	YPG626	2	2	2
YPG626	13.7333585222	985.758	2509.178	CAF	0912-CAF-V2	B2	4	YPG626	2	2	2
YPG627	26.2175853351	997.738	2398.66	CAF	0912-CAF-V1	A1	4	YPG627	1	1	2
YPG627	24.5905212929	989.037	2398.772	CAF	0912-CAF-V2	B2	4	YPG627	1	1	2
YPG628	0	NA	NA	CAF	0912-CAF-V1	A1	4	YPG628	2	2	1
YPG628	0	NA	NA	CAF	0912-CAF-V2	B2	4	YPG628	2	2	1
YPG629	23.0309529283	883.735	2619.09	CAF	0912-CAF-V1	A1	4	YPG629	1	1	2
YPG629	23.0413121022	872.36	2619.259	CAF	0912-CAF-V2	B2	4	YPG629	1	1	2
YPG630	0	NA	NA	CAF	0912-CAF-V1	A1	4	YPG630	2	2	2
YPG630	0	NA	NA	CAF	0912-CAF-V2	B2	4	YPG630	2	2	2
YPG631	21.7293706776	886.393	2398.107	CAF	0912-CAF-V1	A1	4	YPG631	2	2	1
YPG631	19.3714641013	877.385	2397.379	CAF	0912-CAF-V2	B2	4	YPG631	2	2	1
YPG632	4.4818029223	887.83	2287.125	CAF	0912-CAF-V1	A1	4	YPG632	1	1	1
YPG632	4.0952456065	878.753	2286.222	CAF	0912-CAF-V2	B2	4	YPG632	1	1	1
YPG633	0.0512938818	777.375	2612.75	CAF	0912-CAF-V1	A1	4	YPG633	NA	2	1
YPG633	3.5873081669	760.859	2616.351	CAF	0912-CAF-V2	B2	4	YPG633	NA	2	1
YPG635	6.1103836695	775.331	2396.587	CAF	0912-CAF-V1	A1	4	YPG635	1	1	2
YPG635	5.9746141329	765.81	2396.283	CAF	0912-CAF-V2	B2	4	YPG635	1	1	2
YPG636	0	NA	NA	CAF	0912-CAF-V1	A1	4	YPG636	1	1	2
YPG636	4.6222307	665.618	2288.944	CAF	0912-CAF-V2	B2	4	YPG636	1	1	2
YPG637	19.3698521148	661.807	2617.652	CAF	0912-CAF-V1	A1	4	YPG637	2	1	2
YPG637	18.3682876582	650.416	2616.679	CAF	0912-CAF-V2	B2	4	YPG637	2	1	2
YPG638	15.6125752729	663.526	2507.054	CAF	0912-CAF-V1	A1	4	YPG638	2	1	1
YPG638	15.5047903427	652.735	2506.295	CAF	0912-CAF-V2	B2	4	YPG638	2	1	1
YPG639	11.1243606154	665.024	2396.324	CAF	0912-CAF-V1	A1	4	YPG639	1	2	1
YPG639	11.3587509922	655.534	2394.465	CAF	0912-CAF-V2	B2	4	YPG639	1	2	1
YPG641	0	NA	NA	CAF	0912-CAF-V1	A1	4	YPG641	2	2	1
YPG641	0	NA	NA	CAF	0912-CAF-V2	B2	4	YPG641	2	2	1
YPG642	3.7765120475	550.289	2505.801	CAF	0912-CAF-V1	A1	4	YPG642	1	1	1
YPG642	3.523815987	541.54	2505.244	CAF	0912-CAF-V2	B2	4	YPG642	1	1	1
YPG644	23.4669509236	555.295	2285.475	CAF	0912-CAF-V1	A1	4	YPG644	1	1	2
YPG644	20.2095608766	543.096	2283.514	CAF	0912-CAF-V2	B2	4	YPG644	1	1	2
YPG645	13.5864669418	440.15	2616.536	CAF	0912-CAF-V1	A1	4	YPG645	2	2	2
YPG645	11.7714501619	427.275	2615.984	CAF	0912-CAF-V2	B2	4	YPG645	2	2	2
YPG646	0	NA	NA	CAF	0912-CAF-V1	A1	4	YPG646	2	2	2
YPG646	0	NA	NA	CAF	0912-CAF-V2	B2	4	YPG646	2	2	2
YPG647	11.4898295232	441.089	2395.64	CAF	0912-CAF-V1	A1	4	YPG647	1	1	1
YPG647	11.9111329578	430.493	2393.706	CAF	0912-CAF-V2	B2	4	YPG647	1	1	1
YPG648	16.4204539113	441.502	2284.155	CAF	0912-CAF-V1	A1	4	YPG648	1	1	1
YPG648	16.6095542737	431.976	2281.826	CAF	0912-CAF-V2	B2	4	YPG648	1	1	1
YPG650	13.5031143839	328.911	2504.891	CAF	0912-CAF-V1	A1	4	YPG650	2	1	2
YPG650	13.2698656086	317.075	2502.979	CAF	0912-CAF-V2	B2	4	YPG650	2	1	2
YPG651	4.5651554802	329.865	2393.295	CAF	0912-CAF-V1	A1	4	YPG651	2	1	1
YPG651	4.5333416481	319.508	2391.396	CAF	0912-CAF-V2	B2	4	YPG651	2	1	1
YPG652	7.4696715372	329.225	2283.267	CAF	0912-CAF-V1	A1	4	YPG652	1	2	1
YPG652	5.9873125689	320.227	2281.528	CAF	0912-CAF-V2	B2	4	YPG652	1	2	1
YPG654	1.5516399245	216.624	2503.256	CAF	0912-CAF-V1	A1	4	YPG654	1	2	1
YPG654	0.8063506853	197.783	2503.587	CAF	0912-CAF-V2	B2	4	YPG654	1	2	1
YPG655	19.7481444931	216.721	2393.227	CAF	0912-CAF-V1	A1	4	YPG655	2	2	2
YPG655	19.5238453332	206.004	2391.138	CAF	0912-CAF-V2	B2	4	YPG655	2	2	2
YPG657	22.6462488148	102.501	2615.605	CAF	0912-CAF-V1	A1	4	YPG657	2	1	2
YPG657	23.4540112718	90.311	2612.238	CAF	0912-CAF-V2	B2	4	YPG657	2	1	2
YPG658	12.9517051546	103.25	2504.453	CAF	0912-CAF-V1	A1	4	YPG658	1	2	2
YPG658	14.2666928337	92.366	2501.431	CAF	0912-CAF-V2	B2	4	YPG658	1	2	2
YPG660	11.5090647289	106.857	2283.103	CAF	0912-CAF-V1	A1	4	YPG660	2	1	1
YPG660	11.2825603763	94.853	2279.468	CAF	0912-CAF-V2	B2	4	YPG660	2	1	1
YPG661	7.4119659201	1333.707	2181.609	CAF	0912-CAF-V1	A1	4	YPG661	2	2	1
YPG661	6.8127109081	1323.604	2182.566	CAF	0912-CAF-V2	B2	4	YPG661	2	2	1
YPG662	14.4007573154	1333.132	2070.71	CAF	0912-CAF-V1	A1	4	YPG662	1	2	2
YPG662	14.9651068131	1325.393	2071.715	CAF	0912-CAF-V2	B2	4	YPG662	1	2	2
YPG663	3.5969834612	1334.709	1960.791	CAF	0912-CAF-V1	A1	4	YPG663	1	1	1
YPG663	3.7841339247	1327.102	1961.668	CAF	0912-CAF-V2	B2	4	YPG663	1	1	1
YPG664	17.9592703653	1335.314	1850.151	CAF	0912-CAF-V1	A1	4	YPG664	2	1	2
YPG664	17.7270166408	1327.893	1850.981	CAF	0912-CAF-V2	B2	4	YPG664	2	1	2
YPG666	16.6384529089	1222.87	2069.985	CAF	0912-CAF-V1	A1	4	YPG666	2	1	2
YPG666	15.3968536368	1215.271	2070.418	CAF	0912-CAF-V2	B2	4	YPG666	2	1	2
YPG667	22.851424342	1224.174	1959.188	CAF	0912-CAF-V1	A1	4	YPG667	2	1	2
YPG667	20.6222600463	1216.307	1959.95	CAF	0912-CAF-V2	B2	4	YPG667	2	1	2
YPG669	0.910466402	1113.232	2176.838	CAF	0912-CAF-V1	A1	4	YPG669	2	1	1
YPG669	2.7238145197	1102.714	2178.258	CAF	0912-CAF-V2	B2	4	YPG669	2	1	1
YPG670	17.3629789894	1112.611	2068.476	CAF	0912-CAF-V1	A1	4	YPG670	1	2	2
YPG670	14.4889154635	1103.649	2068.983	CAF	0912-CAF-V2	B2	4	YPG670	1	2	2
YPG672	10.0664243033	1114.927	1848.117	CAF	0912-CAF-V1	A1	4	YPG672	1	2	2
YPG672	9.6444621337	1108.175	1848.021	CAF	0912-CAF-V2	B2	4	YPG672	1	2	2
YPG673	19.5429689659	1000.384	2177.953	CAF	0912-CAF-V1	A1	4	YPG673	2	1	2
YPG673	17.9174931806	992.222	2177.749	CAF	0912-CAF-V2	B2	4	YPG673	2	1	2
YPG674	2.4556945912	1000.779	2068.095	CAF	0912-CAF-V1	A1	4	YPG674	1	2	1
YPG674	3.3841331911	993.166	2066.733	CAF	0912-CAF-V2	B2	4	YPG674	1	2	1
YPG675	14.8239318403	1002.433	1956.92	CAF	0912-CAF-V1	A1	4	YPG675	2	2	2
YPG675	14.2539943977	995.181	1956.644	CAF	0912-CAF-V2	B2	4	YPG675	2	2	2
YPG676	4.9178009176	1003.291	1847.646	CAF	0912-CAF-V1	A1	4	YPG676	2	1	1
YPG676	5.4031845134	996.291	1846.841	CAF	0912-CAF-V2	B2	4	YPG676	2	1	1
YPG677	22.8642478124	889.14	2177.56	CAF	0912-CAF-V1	A1	4	YPG677	1	1	2
YPG677	21.2317849737	880.833	2176.498	CAF	0912-CAF-V2	B2	4	YPG677	1	1	2
YPG678	0	NA	NA	CAF	0912-CAF-V1	A1	4	YPG678	2	2	1
YPG678	0	NA	NA	CAF	0912-CAF-V2	B2	4	YPG678	2	2	1
YPG679	7.5594358303	891.092	1956.497	CAF	0912-CAF-V1	A1	4	YPG679	1	1	1
YPG679	7.3841405277	884.263	1955.68	CAF	0912-CAF-V2	B2	4	YPG679	1	1	1
YPG680	15.785692124	891.854	1846.272	CAF	0912-CAF-V1	A1	4	YPG680	2	2	2
YPG680	16.5778081837	884.555	1844.876	CAF	0912-CAF-V2	B2	4	YPG680	2	2	2
YPG681	20.9599624506	777.6	2176.419	CAF	0912-CAF-V1	A1	4	YPG681	1	2	2
YPG681	19.9111476309	769.32	2175.533	CAF	0912-CAF-V2	B2	4	YPG681	1	2	2
YPG682	13.4325852964	779.682	2065.16	CAF	0912-CAF-V1	A1	4	YPG682	2	1	1
YPG682	12.6095469372	770.917	2064.471	CAF	0912-CAF-V2	B2	4	YPG682	2	1	1
YPG683	0.5449974941	771.771	1948.147	CAF	0912-CAF-V1	A1	4	YPG683	2	1	2
YPG683	0	NA	NA	CAF	0912-CAF-V2	B2	4	YPG683	2	1	2
YPG684	9.3098395467	780.596	1844.534	CAF	0912-CAF-V1	A1	4	YPG684	1	2	1
YPG684	8.2158880849	772.699	1842.786	CAF	0912-CAF-V2	B2	4	YPG684	1	2	1
YPG685	7.322201627	666.636	2175.085	CAF	0912-CAF-V1	A1	4	YPG685	2	2	1
YPG685	7.5365217595	657.89	2173.819	CAF	0912-CAF-V2	B2	4	YPG685	2	2	1
YPG686	16.5935707624	667.93	2064.944	CAF	0912-CAF-V1	A1	4	YPG686	2	2	2
YPG686	15.5238379967	659.501	2063.684	CAF	0912-CAF-V2	B2	4	YPG686	2	2	2
YPG687	21.9024875287	668.356	1953.155	CAF	0912-CAF-V1	A1	4	YPG687	1	1	2
YPG687	20.7047998802	661.338	1951.965	CAF	0912-CAF-V2	B2	4	YPG687	1	1	2
YPG688	3.8149824589	669.717	1843.633	CAF	0912-CAF-V1	A1	4	YPG688	1	1	1
YPG688	3.6888956548	662.354	1842.479	CAF	0912-CAF-V2	B2	4	YPG688	1	1	1
YPG689	9.8997191874	554.932	2174.78	CAF	0912-CAF-V1	A1	4	YPG689	1	1	2
YPG689	8.9143020643	545.906	2172.369	CAF	0912-CAF-V2	B2	4	YPG689	1	1	2
YPG690	16.298630942	555.986	2064.442	CAF	0912-CAF-V1	A1	4	YPG690	1	2	1
YPG690	15.9111402943	547.447	2062.121	CAF	0912-CAF-V2	B2	4	YPG690	1	2	1
YPG691	16.9398044645	556.851	1952.318	CAF	0912-CAF-V1	A1	4	YPG691	2	2	2
YPG691	17.2571745092	549.089	1950.716	CAF	0912-CAF-V2	B2	4	YPG691	2	2	2
YPG692	0	NA	NA	CAF	0912-CAF-V1	A1	4	YPG692	1	1	1
YPG692	0	NA	NA	CAF	0912-CAF-V2	B2	4	YPG692	1	1	1
YPG693	0.9361133429	442.096	2184.562	CAF	0912-CAF-V1	A1	4	YPG693	2	1	1
YPG693	0	NA	NA	CAF	0912-CAF-V2	B2	4	YPG693	2	1	1
YPG694	19.9533200203	443.558	2063.483	CAF	0912-CAF-V1	A1	4	YPG694	1	2	2
YPG694	18.2920970423	434.952	2061.154	CAF	0912-CAF-V2	B2	4	YPG694	1	2	2
YPG695	17.6258601336	444.553	1951.882	CAF	0912-CAF-V1	A1	4	YPG695	1	2	2
YPG695	18.1841603364	437.807	1949.752	CAF	0912-CAF-V2	B2	4	YPG695	1	2	2
YPG696	9.0084879912	446.291	1842.214	CAF	0912-CAF-V1	A1	4	YPG696	2	1	1
YPG696	9.1555723481	437.877	1839.359	CAF	0912-CAF-V2	B2	4	YPG696	2	1	1
YPG697	0.0256469409	333	2184.5	CAF	0912-CAF-V1	A1	4	YPG697	1	2	1
YPG697	0	NA	NA	CAF	0912-CAF-V2	B2	4	YPG697	1	2	1
YPG698	6.5720286057	332.482	2063.045	CAF	0912-CAF-V1	A1	4	YPG698	1	1	1
YPG698	5.9873125689	324.167	2059.889	CAF	0912-CAF-V2	B2	4	YPG698	1	1	1
YPG699	20.1584955475	332.709	1952.761	CAF	0912-CAF-V1	A1	4	YPG699	2	1	2
YPG699	18.6920977759	324.798	1948.678	CAF	0912-CAF-V2	B2	4	YPG699	2	1	2
YPG702	2.3466950924	222.492	2054.366	CAF	0912-CAF-V1	A1	4	YPG702	2	1	1
YPG702	0	NA	NA	CAF	0912-CAF-V2	B2	4	YPG702	2	1	1
YPG703	16.9782748759	221.754	1952.145	CAF	0912-CAF-V1	A1	4	YPG703	1	2	2
YPG703	15.4285997267	212.138	1947.556	CAF	0912-CAF-V2	B2	4	YPG703	1	2	2
YPG704	11.4385356414	222.301	1840.758	CAF	0912-CAF-V1	A1	4	YPG704	2	2	1
YPG704	4.3238174543	214.036	1837.035	CAF	0912-CAF-V2	B2	4	YPG704	2	2	1
YPG705	19.4788516136	1336.031	1741.576	CAF	0912-CAF-V1	A1	4	YPG705	2	2	2
YPG705	17.0857456233	1329.782	1742.375	CAF	0912-CAF-V2	B2	4	YPG705	2	2	2
YPG706	6.7194985158	1337.476	1631.646	CAF	0912-CAF-V1	A1	4	YPG706	1	2	1
YPG706	7.022235102	1331.189	1631.986	CAF	0912-CAF-V2	B2	4	YPG706	1	2	1
YPG707	20.1841424884	1235.619	1518.046	CAF	0912-CAF-V1	A1	4	YPG707	2	1	1
YPG707	0	NA	NA	CAF	0912-CAF-V2	B2	4	YPG707	2	1	1
YPG708	27.8846364936	1339.738	1410.301	CAF	0912-CAF-V1	A1	4	YPG708	1	1	2
YPG708	24.8762361026	1334.625	1410.951	CAF	0912-CAF-V2	B2	4	YPG708	1	1	2
YPG709	0.455233201	1227.063	1744.43	CAF	0912-CAF-V1	A1	4	YPG709	1	2	1
YPG709	1.0539701871	1213.958	1740.404	CAF	0912-CAF-V2	B2	4	YPG709	1	2	1
YPG710	13.3941148851	1226.43	1630.356	CAF	0912-CAF-V1	A1	4	YPG710	2	2	2
YPG710	12.9016109649	1221.187	1630.434	CAF	0912-CAF-V2	B2	4	YPG710	2	2	2
YPG711	27.211404295	1227.441	1518.919	CAF	0912-CAF-V1	A1	4	YPG711	2	1	2
YPG711	23.6762339016	1222.138	1519.786	CAF	0912-CAF-V2	B2	4	YPG711	2	1	2
YPG713	8.976429315	1115.027	1738.793	CAF	0912-CAF-V1	A1	4	YPG713	1	1	1
YPG713	9.1873184381	1108.102	1739.611	CAF	0912-CAF-V2	B2	4	YPG713	1	1	1
YPG714	19.8443205215	1115.783	1628.955	CAF	0912-CAF-V1	A1	4	YPG714	1	1	2
YPG714	17.8095564747	1109.846	1629.096	CAF	0912-CAF-V2	B2	4	YPG714	1	1	2
YPG715	0	NA	NA	CAF	0912-CAF-V1	A1	4	YPG715	2	2	1
YPG715	0	NA	NA	CAF	0912-CAF-V2	B2	4	YPG715	2	2	1
YPG717	17.9913290414	1003.343	1738.235	CAF	0912-CAF-V1	A1	4	YPG717	2	1	2
YPG717	17.1428885853	997.12	1737.814	CAF	0912-CAF-V2	B2	4	YPG717	2	1	2
YPG718	6.9118505726	1004.365	1627.741	CAF	0912-CAF-V1	A1	4	YPG718	1	2	1
YPG718	6.7555679462	998.976	1627.262	CAF	0912-CAF-V2	B2	4	YPG718	1	2	1
YPG719	21.767841089	1005.418	1517.577	CAF	0912-CAF-V1	A1	4	YPG719	2	1	2
YPG719	19.6825757831	1000.54	1516.993	CAF	0912-CAF-V2	B2	4	YPG719	2	1	2
YPG720	7.0913791589	1006.149	1406.241	CAF	0912-CAF-V1	A1	4	YPG720	1	2	1
YPG720	7.2127116418	1001.026	1406.014	CAF	0912-CAF-V2	B2	4	YPG720	1	2	1
YPG721	3.2956319057	892.66	1737.327	CAF	0912-CAF-V1	A1	4	YPG721	1	2	1
YPG721	3.7650862708	884.648	1735.579	CAF	0912-CAF-V2	B2	4	YPG721	1	2	1
YPG723	18.5683852117	893.967	1516.605	CAF	0912-CAF-V1	A1	4	YPG723	2	1	2
YPG723	16.6095542737	888.386	1515.255	CAF	0912-CAF-V2	B2	4	YPG723	2	1	2
YPG724	10.4895988281	894.15	1405.451	CAF	0912-CAF-V1	A1	4	YPG724	2	1	1
YPG724	12.850817221	889.431	1403.834	CAF	0912-CAF-V2	B2	4	YPG724	2	1	1
YPG725	17.8566826017	677.083	1734.398	CAF	0912-CAF-V1	A1	4	YPG725	1	1	2
YPG725	0	NA	NA	CAF	0912-CAF-V2	B2	4	YPG725	1	1	2
YPG726	0	NA	NA	CAF	0912-CAF-V1	A1	4	YPG726	2	2	1
YPG726	0	NA	NA	CAF	0912-CAF-V2	B2	4	YPG726	2	2	1
YPG727	14.9714017504	782.177	1514.903	CAF	0912-CAF-V1	A1	4	YPG727	2	1	2
YPG727	14.2603436157	776.441	1514.38	CAF	0912-CAF-V2	B2	4	YPG727	2	1	2
YPG728	21.0112563324	783.074	1403.957	CAF	0912-CAF-V1	A1	4	YPG728	1	1	1
YPG728	18.4825735821	778.36	1402.693	CAF	0912-CAF-V2	B2	4	YPG728	1	1	1
YPG729	22.3064268479	670.904	1734.812	CAF	0912-CAF-V1	A1	4	YPG729	1	2	2
YPG729	20.0698780807	662.081	1733.955	CAF	0912-CAF-V2	B2	4	YPG729	1	2	2
YPG730	6.9695561896	670.017	1624.246	CAF	0912-CAF-V1	A1	4	YPG730	2	2	1
YPG730	7.2127116418	664.257	1622.827	CAF	0912-CAF-V2	B2	4	YPG730	2	2	1
YPG731	0.0705290875	661.955	1517.864	CAF	0912-CAF-V1	A1	4	YPG731	2	1	1
YPG731	0.3555562077	674.089	1514.929	CAF	0912-CAF-V2	B2	4	YPG731	2	1	1
YPG732	24.1594183279	671.362	1403.857	CAF	0912-CAF-V1	A1	4	YPG732	1	1	2
YPG732	21.0349592159	665.689	1400.978	CAF	0912-CAF-V2	B2	4	YPG732	1	1	2
YPG733	3.8149824589	558.949	1734.448	CAF	0912-CAF-V1	A1	4	YPG733	2	NA	1
YPG733	3.0095293294	549.641	1731.065	CAF	0912-CAF-V2	B2	4	YPG733	2	NA	1
YPG734	14.9393430743	558.512	1623.443	CAF	0912-CAF-V1	A1	4	YPG734	1	1	2
YPG734	13.942882716	551.228	1621.316	CAF	0912-CAF-V2	B2	4	YPG734	1	1	2
YPG737	7.3478485679	445.851	1733.74	CAF	0912-CAF-V1	A1	4	YPG737	1	2	1
YPG737	0	NA	NA	CAF	0912-CAF-V2	B2	4	YPG737	1	2	1
YPG739	21.8896640582	447.59	1511.769	CAF	0912-CAF-V1	A1	4	YPG739	1	1	2
YPG739	20.3936881985	441.87	1509.196	CAF	0912-CAF-V2	B2	4	YPG739	1	1	2
YPG740	14.4712864029	447.577	1399.595	CAF	0912-CAF-V1	A1	4	YPG740	2	1	2
YPG740	13.2000242106	442.694	1397.511	CAF	0912-CAF-V2	B2	4	YPG740	2	1	2
YPG742	19.7481444931	334.454	1621.685	CAF	0912-CAF-V1	A1	4	YPG742	1	2	2
YPG742	18.5016212361	327.705	1618.349	CAF	0912-CAF-V2	B2	4	YPG742	1	2	2
YPG743	23.1335406919	335.018	1510.247	CAF	0912-CAF-V1	A1	4	YPG743	1	2	2
YPG743	20.8190858041	328.319	1507.036	CAF	0912-CAF-V2	B2	4	YPG743	1	2	2
YPG745	13.6441725589	222.172	1734.163	CAF	0912-CAF-V1	A1	4	YPG745	1	1	2
YPG745	16.0190770002	214.479	1727.653	CAF	0912-CAF-V2	B2	4	YPG745	1	1	2
YPG746	0	NA	NA	CAF	0912-CAF-V1	A1	4	YPG746	2	2	1
YPG746	0	NA	NA	CAF	0912-CAF-V2	B2	4	YPG746	2	2	1
YPG748	6.5014995182	222.672	1398.491	CAF	0912-CAF-V1	A1	4	YPG748	1	1	1
YPG748	5.0539775237	217.19	1394.617	CAF	0912-CAF-V2	B2	4	YPG748	1	1	1
YPG750	14.2084052587	109.235	1619.973	CAF	0912-CAF-V1	A1	4	YPG750	1	2	2
YPG750	14.2666928337	102.025	1616.073	CAF	0912-CAF-V2	B2	4	YPG750	1	2	2
YPG751	0	NA	NA	CAF	0912-CAF-V1	A1	4	YPG751	2	1	1
YPG751	0	NA	NA	CAF	0912-CAF-V2	B2	4	YPG751	2	1	1
YPG752	15.7408099774	110.278	1396.888	CAF	0912-CAF-V1	A1	4	YPG752	1	2	1
YPG752	14.9905036851	104.775	1393.784	CAF	0912-CAF-V2	B2	4	YPG752	1	2	1
YPG753	4.9498595937	1341.747	1298.1	CAF	0912-CAF-V1	A1	4	YPG753	1	1	1
YPG753	5.2444540635	1336.464	1300.864	CAF	0912-CAF-V2	B2	4	YPG753	1	1	1
YPG754	15.1958124833	1341.447	1188.996	CAF	0912-CAF-V1	A1	4	YPG754	2	1	2
YPG754	13.6508186883	1337.387	1189.639	CAF	0912-CAF-V2	B2	4	YPG754	2	1	2
YPG756	7.7069057405	1342.969	966.322	CAF	0912-CAF-V1	A1	4	YPG756	1	2	1
YPG756	8.3365232268	1340.182	967.309	CAF	0912-CAF-V2	B2	4	YPG756	1	2	1
YPG757	16.3435130886	1229.622	1297.887	CAF	0912-CAF-V1	A1	4	YPG757	2	2	2
YPG757	15.2762184949	1225.049	1298.743	CAF	0912-CAF-V2	B2	4	YPG757	2	2	2
YPG760	7.6107297121	1232.425	965.478	CAF	0912-CAF-V1	A1	4	YPG760	1	1	1
YPG760	8.4889044587	1230.083	965.175	CAF	0912-CAF-V2	B2	4	YPG760	1	1	1
YPG761	17.4848019586	1118.328	1296.279	CAF	0912-CAF-V1	A1	4	YPG761	2	2	2
YPG761	16.9079675195	1113.877	1296.467	CAF	0912-CAF-V2	B2	4	YPG761	2	2	2
YPG764	21.0817854199	1121.316	964.09	CAF	0912-CAF-V1	A1	4	YPG764	1	2	2
YPG764	18.5016212361	1117.641	964.088	CAF	0912-CAF-V2	B2	4	YPG764	1	2	2
YPG765	12.2784729559	1006.916	1295.671	CAF	0912-CAF-V1	A1	4	YPG765	2	2	2
YPG765	10.8635119887	1002.198	1295.36	CAF	0912-CAF-V2	B2	4	YPG765	2	2	2
YPG766	20.2097894293	1007.976	1184.663	CAF	0912-CAF-V1	A1	4	YPG766	1	1	2
YPG766	17.428603395	1004.143	1184.3	CAF	0912-CAF-V2	B2	4	YPG766	1	1	2
YPG767	11.169242762	1009.034	1072.949	CAF	0912-CAF-V1	A1	4	YPG767	1	2	1
YPG767	10.6920831028	1004.985	1072.48	CAF	0912-CAF-V2	B2	4	YPG767	1	2	1
YPG769	0.6283500521	896.337	1293.827	CAF	0912-CAF-V1	A1	4	YPG769	2	1	1
YPG769	2.2095278621	891.348	1296.092	CAF	0912-CAF-V2	B2	4	YPG769	2	1	1
YPG770	19.3057347626	895.603	1183.569	CAF	0912-CAF-V1	A1	4	YPG770	1	2	2
YPG770	17.0159042254	892.022	1182.056	CAF	0912-CAF-V2	B2	4	YPG770	1	2	2
YPG771	13.9134654383	897.302	1071.811	CAF	0912-CAF-V1	A1	4	YPG771	1	2	1
YPG771	13.2635163906	893.113	1070.378	CAF	0912-CAF-V2	B2	4	YPG771	1	2	1
YPG773	15.3945762753	784.822	1293.278	CAF	0912-CAF-V1	A1	4	YPG773	2	1	2
YPG773	14.5460584255	779.248	1291.675	CAF	0912-CAF-V2	B2	4	YPG773	2	1	2
YPG774	8.8161359344	784.733	1182.069	CAF	0912-CAF-V1	A1	4	YPG774	1	2	1
YPG774	8.3936661888	780.002	1180.613	CAF	0912-CAF-V2	B2	4	YPG774	1	2	1
YPG775	24.2299474154	785.043	1070.818	CAF	0912-CAF-V1	A1	4	YPG775	1	1	2
YPG775	21.0349592159	780.596	1068.687	CAF	0912-CAF-V2	B2	4	YPG775	1	1	2
YPG777	19.9276730794	672.96	1291.801	CAF	0912-CAF-V1	A1	4	YPG777	2	2	2
YPG777	17.9301916166	667.714	1289.938	CAF	0912-CAF-V2	B2	4	YPG777	2	2	2
YPG778	15.8305742706	673.142	1180.846	CAF	0912-CAF-V1	A1	4	YPG778	2	1	1
YPG778	14.9651068131	668.542	1178.879	CAF	0912-CAF-V2	B2	4	YPG778	2	1	1
YPG779	1.8209328039	670.215	1072.599	CAF	0912-CAF-V1	A1	4	YPG779	1	1	1
YPG779	0	NA	NA	CAF	0912-CAF-V2	B2	4	YPG779	1	1	1
YPG781	20.5944935428	560.511	1291.002	CAF	0912-CAF-V1	A1	4	YPG781	1	NA	2
YPG781	19.6508296931	555.157	1288.659	CAF	0912-CAF-V2	B2	4	YPG781	1	NA	2
YPG782	0	NA	NA	CAF	0912-CAF-V1	A1	4	YPG782	2	1	1
YPG782	0	NA	NA	CAF	0912-CAF-V2	B2	4	YPG782	2	1	1
YPG783	26.5638190373	561.773	1068.062	CAF	0912-CAF-V1	A1	4	YPG783	1	1	2
YPG783	24.2857588291	557.234	1065.775	CAF	0912-CAF-V2	B2	4	YPG783	1	1	2
YPG784	0	NA	NA	CAF	0912-CAF-V1	A1	4	YPG784	2	2	2
YPG784	0	NA	NA	CAF	0912-CAF-V2	B2	4	YPG784	2	2	2
YPG785	0	NA	NA	CAF	0912-CAF-V1	A1	4	YPG785	2	1	1
YPG785	0	NA	NA	CAF	0912-CAF-V2	B2	4	YPG785	2	1	1
YPG786	19.8379087862	448.346	1178.236	CAF	0912-CAF-V1	A1	4	YPG786	2	1	2
YPG786	18.9143204057	444.387	1175.343	CAF	0912-CAF-V2	B2	4	YPG786	2	1	2
YPG788	14.0032297315	450.096	955.891	CAF	0912-CAF-V1	A1	4	YPG788	1	2	2
YPG788	13.949231934	445.606	952.341	CAF	0912-CAF-V2	B2	4	YPG788	1	2	2
YPG790	12.4387663366	336.503	1178.084	CAF	0912-CAF-V1	A1	4	YPG790	2	1	2
YPG790	13.1111351587	332.52	1173.685	CAF	0912-CAF-V2	B2	4	YPG790	2	1	2
YPG791	0	NA	NA	CAF	0912-CAF-V1	A1	4	YPG791	2	2	1
YPG791	16.7111417616	332.98	1062.412	CAF	0912-CAF-V2	B2	4	YPG791	2	2	1
YPG792	10.9384202939	336.44	954.297	CAF	0912-CAF-V1	A1	4	YPG792	1	1	2
YPG792	10.1523995733	332.544	951.596	CAF	0912-CAF-V2	B2	4	YPG792	1	1	2
YPG793	17.6322718688	223.243	1287.464	CAF	0912-CAF-V1	A1	4	YPG793	2	1	2
YPG793	16.260347284	218.198	1283.135	CAF	0912-CAF-V2	B2	4	YPG793	2	1	2
YPG794	18.5299148003	223.919	1175.498	CAF	0912-CAF-V1	A1	4	YPG794	2	2	2
YPG794	17.0793964053	218.786	1172.147	CAF	0912-CAF-V2	B2	4	YPG794	2	2	2
YPG795	0	NA	NA	CAF	0912-CAF-V1	A1	4	YPG795	1	1	1
YPG795	0	NA	NA	CAF	0912-CAF-V2	B2	4	YPG795	1	1	1
YPG796	2.8532221751	224.761	957.63	CAF	0912-CAF-V1	A1	4	YPG796	1	2	1
YPG796	0	NA	NA	CAF	0912-CAF-V2	B2	4	YPG796	1	2	1
YPG797	0	NA	NA	CAF	0912-CAF-V1	A1	4	YPG797	2	1	1
YPG797	0.1460320139	1340.37	848.37	CAF	0912-CAF-V2	B2	4	YPG797	2	1	1
YPG798	17.7412713676	1344.227	745.971	CAF	0912-CAF-V1	A1	4	YPG798	1	2	2
YPG798	18.2540017343	1343.269	745.09	CAF	0912-CAF-V2	B2	4	YPG798	1	2	2
YPG799	11.2141249086	1344.067	635.088	CAF	0912-CAF-V1	A1	4	YPG799	2	2	1
YPG799	8.6222380366	1344.795	635.779	CAF	0912-CAF-V2	B2	4	YPG799	2	2	1
YPG810	19.9148496089	1009.475	742.203	CAF	0912-CAF-V1	A1	4	YPG810	2	1	2
YPG810	18.8635266618	1007.372	741.714	CAF	0912-CAF-V2	B2	4	YPG810	2	1	2
YPG811	4.8216248892	1010.194	630.73	CAF	0912-CAF-V1	A1	4	YPG811	2	1	1
YPG811	4.9142947278	1008.911	630.056	CAF	0912-CAF-V2	B2	4	YPG811	2	1	1
YPG812	17.4335080768	1011.118	518.547	CAF	0912-CAF-V1	A1	4	YPG812	1	2	2
YPG812	16.330188682	1010.128	517.995	CAF	0912-CAF-V2	B2	4	YPG812	1	2	2
YPG816	9.489368133	899.369	516.661	CAF	0912-CAF-V1	A1	4	YPG816	1	1	1
YPG816	8.3428724448	897.958	515.991	CAF	0912-CAF-V2	B2	4	YPG816	1	1	1
YPG817	0	NA	NA	CAF	0912-CAF-V1	A1	4	YPG817	1	1	1
YPG817	0	NA	NA	CAF	0912-CAF-V2	B2	4	YPG817	1	1	1
YPG818	19.2095587342	786.321	739.75	CAF	0912-CAF-V1	A1	4	YPG818	1	2	2
YPG818	17.2063807652	783.97	738.129	CAF	0912-CAF-V2	B2	4	YPG818	1	2	2
YPG819	8.6237838777	786.766	627.487	CAF	0912-CAF-V1	A1	4	YPG819	2	2	1
YPG819	7.7206490814	784.789	626.562	CAF	0912-CAF-V2	B2	4	YPG819	2	2	1
YPG822	16.0742202091	674.726	737.599	CAF	0912-CAF-V1	A1	4	YPG822	1	2	2
YPG822	15.6000286126	671.306	735.415	CAF	0912-CAF-V2	B2	4	YPG822	1	2	2
YPG823	0	NA	NA	CAF	0912-CAF-V1	A1	4	YPG823	2	1	1
YPG823	0	NA	NA	CAF	0912-CAF-V2	B2	4	YPG823	2	1	1
YPG824	0	NA	NA	CAF	0912-CAF-V1	A1	4	YPG824	2	1	2
YPG824	0	NA	NA	CAF	0912-CAF-V2	B2	4	YPG824	2	1	2
YPG826	23.8003611553	562.389	737.238	CAF	0912-CAF-V1	A1	4	YPG826	2	1	1
YPG826	0	NA	NA	CAF	0912-CAF-V2	B2	4	YPG826	2	1	1
YPG827	15.1188716606	562.863	624.009	CAF	0912-CAF-V1	A1	4	YPG827	1	2	2
YPG827	15.149234135	560.754	621.689	CAF	0912-CAF-V2	B2	4	YPG827	1	2	2
YPG828	0.8014669031	557.068	514.244	CAF	0912-CAF-V1	A1	4	YPG828	2	1	2
YPG828	2.6539731217	562.096	511.098	CAF	0912-CAF-V2	B2	4	YPG828	2	1	2
YPG830	19.8635557271	449.74	736.262	CAF	0912-CAF-V1	A1	4	YPG830	2	2	2
YPG830	8.9968418983	446.882	732.047	CAF	0912-CAF-V2	B2	4	YPG830	2	2	2
YPG831	19.3506169091	450.412	622.63	CAF	0912-CAF-V1	A1	4	YPG831	1	1	2
YPG831	19.4857500252	448.364	620.433	CAF	0912-CAF-V2	B2	4	YPG831	1	1	2
YPG832	8.9828410503	449.64	510.341	CAF	0912-CAF-V1	A1	4	YPG832	1	2	1
YPG832	9.1682707841	451.346	506.416	CAF	0912-CAF-V2	B2	4	YPG832	1	2	1
YPG833	17.5873897222	336.983	844.819	CAF	0912-CAF-V1	A1	4	YPG833	1	1	2
YPG833	16.8063800315	333.498	841.73	CAF	0912-CAF-V2	B2	4	YPG833	1	1	2
YPG834	5.8667377309	337.426	732.878	CAF	0912-CAF-V1	A1	4	YPG834	1	1	1
YPG834	5.5238196553	335.147	729.729	CAF	0912-CAF-V2	B2	4	YPG834	1	1	1
YPG836	8.0851981188	336.754	509.94	CAF	0912-CAF-V1	A1	4	YPG836	2	2	1
YPG836	6.8762030881	333.59	504.53	CAF	0912-CAF-V2	B2	4	YPG836	2	2	1
YPG838	16.753864143	223.538	730.476	CAF	0912-CAF-V1	A1	4	YPG838	1	2	1
YPG838	4.8317548938	223.122	730.624	CAF	0912-CAF-V2	B2	4	YPG838	1	2	1
YPG839	4.757507537	222.1	620.487	CAF	0912-CAF-V1	A1	4	YPG839	2	1	2
YPG839	3.4285777171	223.663	616.513	CAF	0912-CAF-V2	B2	4	YPG839	2	1	2
YPG840	8.6109604072	223.543	507.083	CAF	0912-CAF-V1	A1	4	YPG840	1	1	1
YPG840	0	NA	NA	CAF	0912-CAF-V2	B2	4	YPG840	1	1	1
YPG842	0.2436459386	115.105	725.737	CAF	0912-CAF-V1	A1	4	YPG842	2	1	1
YPG842	0	NA	NA	CAF	0912-CAF-V2	B2	4	YPG842	2	1	1
YPG844	16.0485732682	108.488	505.51	CAF	0912-CAF-V1	A1	4	YPG844	2	1	2
YPG844	15.5555840866	109.715	501.64	CAF	0912-CAF-V2	B2	4	YPG844	2	1	2
YPG845	13.7595837929	1346.78	411.307	CAF	0912-CAF-V1	A1	4	YPG845	1	1	2
YPG845	13.0158968888	1345.806	412.047	CAF	0912-CAF-V2	B2	4	YPG845	1	1	2
YPG846	11.284653996	1346.586	298.945	CAF	0912-CAF-V1	A1	4	YPG846	1	2	1
YPG846	10.476209691	1346.951	299.441	CAF	0912-CAF-V2	B2	4	YPG846	1	2	1
YPG847	0	NA	NA	CAF	0912-CAF-V1	A1	4	YPG847	2	2	1
YPG847	0	NA	NA	CAF	0912-CAF-V2	B2	4	YPG847	2	2	1
YPG848	17.3693907246	1348.548	74.748	CAF	0912-CAF-V1	A1	4	YPG848	2	1	2
YPG848	15.6889176645	1349.08	75.304	CAF	0912-CAF-V2	B2	4	YPG848	2	1	2
YPG849	0.0256469409	1229	409.5	CAF	0912-CAF-V1	A1	4	YPG849	1	1	1
YPG849	0.3619054257	1233.307	403.254	CAF	0912-CAF-V2	B2	4	YPG849	1	1	1
YPG850	27.3973446165	1235.417	297.417	CAF	0912-CAF-V1	A1	4	YPG850	1	1	2
YPG850	24.2794096111	1235.869	297.471	CAF	0912-CAF-V2	B2	4	YPG850	1	1	2
YPG851	0	NA	NA	CAF	0912-CAF-V1	A1	4	YPG851	2	2	1
YPG851	0	NA	NA	CAF	0912-CAF-V2	B2	4	YPG851	2	2	1
YPG852	16.555100351	1236.955	72.636	CAF	0912-CAF-V1	A1	4	YPG852	2	2	2
YPG852	0	NA	NA	CAF	0912-CAF-V2	B2	4	YPG852	2	2	2
YPG854	0	NA	NA	CAF	0912-CAF-V1	A1	4	YPG854	1	1	2
YPG854	2.1777817721	1123.544	295.555	CAF	0912-CAF-V2	B2	4	YPG854	1	1	2
YPG855	23.3900101009	1125.111	184.24	CAF	0912-CAF-V1	A1	4	YPG855	2	2	2
YPG855	21.6508333614	1125.713	183.547	CAF	0912-CAF-V2	B2	4	YPG855	2	2	2
YPG856	19.004383207	1125.483	70.908	CAF	0912-CAF-V1	A1	4	YPG856	2	1	1
YPG856	17.6635244608	1126.574	70.707	CAF	0912-CAF-V2	B2	4	YPG856	2	1	1
YPG869	22.9604238408	675.417	401.952	CAF	0912-CAF-V1	A1	4	YPG869	2	1	2
YPG869	21.1174990498	674.443	399.946	CAF	0912-CAF-V2	B2	4	YPG869	2	1	2
YPG870	0	NA	NA	CAF	0912-CAF-V1	A1	4	YPG870	2	1	1
YPG870	0	NA	NA	CAF	0912-CAF-V2	B2	4	YPG870	2	1	1
YPG871	1.4169934847	673.093	173.206	CAF	0912-CAF-V1	A1	4	YPG871	1	2	1
YPG871	4.3936588522	672.496	176.147	CAF	0912-CAF-V2	B2	4	YPG871	1	2	1
YPG872	14.8752257221	675.786	63.987	CAF	0912-CAF-V1	A1	4	YPG872	1	2	2
YPG872	12.819071131	677.268	62.659	CAF	0912-CAF-V2	B2	4	YPG872	1	2	2
YPG874	7.8094935041	563.3	288.524	CAF	0912-CAF-V1	A1	4	YPG874	1	1	1
YPG874	7.5047756695	562.421	286.263	CAF	0912-CAF-V2	B2	4	YPG874	1	1	1
YPG876	19.7994383749	562.096	62.019	CAF	0912-CAF-V1	A1	4	YPG876	2	2	2
YPG876	17.0793964053	563.646	59.891	CAF	0912-CAF-V2	B2	4	YPG876	2	2	2
YPG878	8.290373646	449.233	285.543	CAF	0912-CAF-V1	A1	4	YPG878	1	2	1
YPG878	6.8952507421	449.923	283.526	CAF	0912-CAF-V2	B2	4	YPG878	1	2	1
YPG879	13.3941148851	449.429	172.89	CAF	0912-CAF-V1	A1	4	YPG879	1	1	2
YPG879	10.8698612067	450.97	170.859	CAF	0912-CAF-V2	B2	4	YPG879	1	1	2
YPG880	1.282347045	446.76	60.435	CAF	0912-CAF-V1	A1	4	YPG880	1	1	1
YPG880	0.8253983393	446.254	61.215	CAF	0912-CAF-V2	B2	4	YPG880	1	1	1
YPG888	0	NA	NA	CAF	0912-CAF-V1	A1	4	YPG888	1	1	1
YPG888	0	NA	NA	CAF	0912-CAF-V2	B2	4	YPG888	1	1	1
YO486_1	20.4306266949	1430.519	1963.244	COP	0912-COP-V1	A1	4	YO486	1	1	1
YO486_1	19.1184579084	1435.826	1959.827	COP	0912-COP-V2	B2	4	YO486	1	1	1
YO486_2	22.3463997456	1436.69	1079.922	COP	0912-COP-V1	A1	4	YO486	1	1	1
YO486_2	18.9603495896	1447.516	1076.412	COP	0912-COP-V2	B2	4	YO486	1	1	1
YO486_3	21.9992462397	1438.988	188.328	COP	0912-COP-V1	A1	4	YO486	1	1	1
YO486_3	19.5295395373	1456.006	183.443	COP	0912-COP-V2	B2	4	YO486	1	1	1
YO486_4	16.7019408915	92.947	1955.694	COP	0912-COP-V1	A1	4	YO486	1	1	1
YO486_4	15.7349398863	97.225	1943.577	COP	0912-COP-V2	B2	4	YO486	1	1	1
YO486_5	16.4383613779	92.857	1069.706	COP	0912-COP-V1	A1	4	YO486	1	1	1
YO486_5	16.3547244959	102.22	1056.167	COP	0912-COP-V2	B2	4	YO486	1	1	1
YO486_6	30.6716551168	88.443	174.222	COP	0912-COP-V1	A1	4	YO486	1	1	1
YO486_6	28.579659705	104.518	160.278	COP	0912-COP-V2	B2	4	YO486	1	1	1
YO502_1	21.632806428	1430.895	1852.058	COP	0912-COP-V1	A1	4	YO502	2	2	2
YO502_1	22.5209489289	1436.985	1849.043	COP	0912-COP-V2	B2	4	YO502	2	2	2
YO502_2	20.1927622557	1435.365	968.032	COP	0912-COP-V1	A1	4	YO502	2	2	2
YO502_2	22.8371655664	1448.618	964.534	COP	0912-COP-V2	B2	4	YO502	2	2	2
YO502_3	20.2184773302	1438.341	76.266	COP	0912-COP-V1	A1	4	YO502	2	2	2
YO502_3	24.9431683728	1458.525	71.828	COP	0912-COP-V2	B2	4	YO502	2	2	2
YO502_4	20.8870692674	90.703	1843.657	COP	0912-COP-V1	A1	4	YO502	2	2	2
YO502_4	28.1559294106	97.759	1832.086	COP	0912-COP-V2	B2	4	YO502	2	2	2
YO502_5	26.6215308822	90.497	957.225	COP	0912-COP-V1	A1	4	YO502	2	2	2
YO502_5	30.5212298598	102.752	943.584	COP	0912-COP-V2	B2	4	YO502	2	2	2
YO502_6	24.0885960433	91.085	57.085	COP	0912-COP-V1	A1	4	YO502	2	2	2
YO502_6	29.0413359959	105.556	45.976	COP	0912-COP-V2	B2	4	YO502	2	2	2
YPG337	33.9310408104	2640.976	2633.562	COP	0912-COP-V1	A1	4	YPG337	1	NA	2
YPG337	32.5133946766	2641.888	2641.051	COP	0912-COP-V2	B2	4	YPG337	1	NA	2
YPG339	14.1240046723	2642.414	2411.615	COP	0912-COP-V1	A1	4	YPG339	2	NA	1
YPG339	14.4005056757	2644.544	2418.805	COP	0912-COP-V2	B2	4	YPG339	2	NA	1
YPG340	7.1616482499	2645.362	2304.162	COP	0912-COP-V1	A1	4	YPG340	2	2	1
YPG340	8.9426065109	2647.56	2307.783	COP	0912-COP-V2	B2	4	YPG340	2	2	1
YPG341	36.4896907238	2528.05	2633.122	COP	0912-COP-V1	A1	4	YPG341	1	2	2
YPG341	36.3838863206	2530.316	2638.777	COP	0912-COP-V2	B2	4	YPG341	1	2	2
YPG342	12.6261015824	2530.051	2520.536	COP	0912-COP-V1	A1	4	YPG342	2	1	1
YPG342	13.0534227995	2531.389	2526.999	COP	0912-COP-V2	B2	4	YPG342	2	1	1
YPG343	32.9345816733	2531.922	2410.833	COP	0912-COP-V1	A1	4	YPG343	1	1	2
YPG343	33.2786389395	2535.286	2417.099	COP	0912-COP-V2	B2	4	YPG343	1	1	2
YPG344	8.84598563	2533.651	2301.507	COP	0912-COP-V1	A1	4	YPG344	2	2	1
YPG344	8.1014702549	2535.679	2306.854	COP	0912-COP-V2	B2	4	YPG344	2	2	1
YPG345	21.85781333	2418.375	2631.417	COP	0912-COP-V1	A1	4	YPG345	2	2	1
YPG345	26.9479818551	2421.385	2638.952	COP	0912-COP-V2	B2	4	YPG345	2	2	1
YPG347	17.7626877149	2421.53	2410.427	COP	0912-COP-V1	A1	4	YPG347	1	1	1
YPG347	17.5436990533	2422.23	2415.342	COP	0912-COP-V2	B2	4	YPG347	1	1	1
YPG348	23.5421507101	2422.884	2299.959	COP	0912-COP-V1	A1	4	YPG348	1	1	2
YPG348	22.1794349603	2425.404	2304.636	COP	0912-COP-V2	B2	4	YPG348	1	1	2
YPG350	19.9034676675	2309.532	2520.12	COP	0912-COP-V1	A1	4	YPG350	2	2	2
YPG350	19.1500795722	2310.033	2525.038	COP	0912-COP-V2	B2	4	YPG350	2	2	2
YPG351	12.7032468059	2311.419	2409.388	COP	0912-COP-V1	A1	4	YPG351	1	NA	1
YPG351	12.3008272021	2312.238	2413.849	COP	0912-COP-V2	B2	4	YPG351	1	NA	1
YPG352	37.9168773588	2311.747	2299.435	COP	0912-COP-V1	A1	4	YPG352	2	1	2
YPG352	34.5245324916	2313.993	2302.969	COP	0912-COP-V2	B2	4	YPG352	2	1	2
YPG353	13.4554127352	2198.995	2629.65	COP	0912-COP-V1	A1	4	YPG353	2	2	1
YPG353	12.888990148	2198.481	2633.098	COP	0912-COP-V2	B2	4	YPG353	2	2	1
YPG355	37.1068525119	2201.224	2409.2	COP	0912-COP-V1	A1	4	YPG355	2	1	2
YPG355	34.8091274654	2201.895	2411.909	COP	0912-COP-V2	B2	4	YPG355	2	1	2
YPG356	13.114687998	2199.566	2301.059	COP	0912-COP-V1	A1	4	YPG356	1	1	2
YPG356	13.6036397489	2201.827	2300.494	COP	0912-COP-V2	B2	4	YPG356	1	1	2
YPG359	33.8538955869	2090.182	2407.472	COP	0912-COP-V1	A1	4	YPG359	2	2	2
YPG359	30.8374464974	2091.589	2410.031	COP	0912-COP-V2	B2	4	YPG359	2	2	2
YPG360	10.2088845788	2090.977	2296.071	COP	0912-COP-V1	A1	4	YPG360	1	2	1
YPG360	10.5742843609	2093.95	2299.747	COP	0912-COP-V2	B2	4	YPG360	1	2	1
YPG361	28.2801531878	1978.739	2628.572	COP	0912-COP-V1	A1	4	YPG361	2	1	2
YPG361	25.8981426183	1976.71	2630.171	COP	0912-COP-V2	B2	4	YPG361	2	1	2
YPG362	35.3389411396	1978.312	2516.998	COP	0912-COP-V1	A1	4	YPG362	2	1	2
YPG362	33.8920992164	1978.975	2518.733	COP	0912-COP-V2	B2	4	YPG362	2	1	2
YPG363	14.9790308996	1979.312	2406.321	COP	0912-COP-V1	A1	4	YPG363	1	2	1
YPG363	13.7870453987	1980.718	2408.083	COP	0912-COP-V2	B2	4	YPG363	1	2	1
YPG364	10.0481653632	1980.561	2295.981	COP	0912-COP-V1	A1	4	YPG364	NA	2	1
YPG364	9.144985159	1983.539	2298.202	COP	0912-COP-V2	B2	4	YPG364	NA	2	1
YPG365	28.7623108348	1867.058	2627.369	COP	0912-COP-V1	A1	4	YPG365	1	1	1
YPG365	26.4926298969	1867.519	2630.972	COP	0912-COP-V2	B2	4	YPG365	1	1	1
YPG367	11.5460684531	1869.984	2405.227	COP	0912-COP-V1	A1	4	YPG367	2	2	1
YPG367	10.3466083818	1870.95	2405.913	COP	0912-COP-V2	B2	4	YPG367	2	2	1
YPG368	30.3887892973	1871.66	2295.693	COP	0912-COP-V1	A1	4	YPG368	1	1	2
YPG368	28.0167940901	1872.42	2296.472	COP	0912-COP-V2	B2	4	YPG368	1	1	2
YPG369	27.6115612506	1756.879	2625.898	COP	0912-COP-V1	A1	4	YPG369	1	1	2
YPG369	26.1764132594	1756.228	2626.727	COP	0912-COP-V2	B2	4	YPG369	1	1	2
YPG370	13.5004141156	1757.616	2515.607	COP	0912-COP-V1	A1	4	YPG370	2	1	1
YPG370	13.5214234232	1757.512	2514.14	COP	0912-COP-V2	B2	4	YPG370	2	1	1
YPG371	19.5370278558	1759.153	2405.335	COP	0912-COP-V1	A1	4	YPG371	1	2	1
YPG371	20.402297457	1761.354	2403.863	COP	0912-COP-V2	B2	4	YPG371	1	2	1
YPG372	21.3370830712	1760.473	2294.969	COP	0912-COP-V1	A1	4	YPG372	2	2	2
YPG372	19.5485125356	1760.842	2295.582	COP	0912-COP-V2	B2	4	YPG372	2	2	2
YPG373	41.1826918211	1645.637	2627.124	COP	0912-COP-V1	A1	4	YPG373	1	2	2
YPG373	37.0669142578	1644.868	2626.4	COP	0912-COP-V2	B2	4	YPG373	1	2	2
YPG374	23.4328616434	1647.973	2515.5	COP	0912-COP-V1	A1	4	YPG374	2	2	2
YPG374	24.6838707299	1648.884	2512.732	COP	0912-COP-V2	B2	4	YPG374	2	2	2
YPG375	18.276989205	1648.511	2404.329	COP	0912-COP-V1	A1	4	YPG375	1	1	1
YPG375	16.1776431789	1649.471	2403.509	COP	0912-COP-V2	B2	4	YPG375	1	1	1
YPG376	8.6274074967	1649.537	2295.691	COP	0912-COP-V1	A1	4	YPG376	2	1	1
YPG376	8.455632889	1650.871	2293.124	COP	0912-COP-V2	B2	4	YPG376	2	1	1
YPG377	16.9333765621	1534.831	2624.499	COP	0912-COP-V1	A1	4	YPG377	1	1	1
YPG377	14.4384516722	1534.005	2624.239	COP	0912-COP-V2	B2	4	YPG377	1	1	1
YPG378	2.7257978976	1540.462	2516.774	COP	0912-COP-V1	A1	4	YPG378	2	1	1
YPG378	6.4002247447	1539.628	2512.137	COP	0912-COP-V2	B2	4	YPG378	2	1	1
YPG379	23.5035780983	1538.261	2403.724	COP	0912-COP-V1	A1	4	YPG379	1	2	2
YPG379	21.2624067113	1539.245	2402.241	COP	0912-COP-V2	B2	4	YPG379	1	2	2
YPG382	14.6961650801	1426.722	2514.346	COP	0912-COP-V1	A1	4	YPG382	1	1	1
YPG382	13.9767753813	1428.068	2511.942	COP	0912-COP-V2	B2	4	YPG382	1	1	1
YPG383	15.4869036211	1428.053	2403.417	COP	0912-COP-V1	A1	4	YPG383	2	2	1
YPG383	14.7609926425	1429.863	2401.263	COP	0912-COP-V2	B2	4	YPG383	2	2	1
YPG384	26.1779458469	1428.043	2291.428	COP	0912-COP-V1	A1	4	YPG384	1	2	2
YPG384	24.2601404356	1431.078	2289.741	COP	0912-COP-V2	B2	4	YPG384	1	2	2
YPG385	25.5993566706	2645.211	2192.172	COP	0912-COP-V1	A1	4	YPG385	1	2	1
YPG385	23.943923798	2649.068	2197.714	COP	0912-COP-V2	B2	4	YPG385	1	2	1
YPG386	19.723462146	2646.046	2080.773	COP	0912-COP-V1	A1	4	YPG386	2	1	2
YPG386	20.6742437654	2651.187	2087.336	COP	0912-COP-V2	B2	4	YPG386	2	1	2
YPG387	21.5170885928	2647.782	1972.565	COP	0912-COP-V1	A1	4	YPG387	1	2	1
YPG387	19.2386202307	2655.222	1977.469	COP	0912-COP-V2	B2	4	YPG387	1	2	1
YPG389	35.8082412494	2534.732	2190.983	COP	0912-COP-V1	A1	4	YPG389	2	2	2
YPG389	33.6075042426	2538.449	2196.687	COP	0912-COP-V2	B2	4	YPG389	2	2	2
YPG390	21.0156446399	2535.48	2079.394	COP	0912-COP-V1	A1	4	YPG390	1	1	1
YPG390	20.0228374919	2539.788	2085.522	COP	0912-COP-V2	B2	4	YPG390	1	1	1
YPG392	29.6494809052	2537.97	1860.423	COP	0912-COP-V1	A1	4	YPG392	2	1	2
YPG392	28.2001997399	2544.028	1865.208	COP	0912-COP-V2	B2	4	YPG392	2	1	2
YPG393	16.8369450327	2423.948	2188.813	COP	0912-COP-V1	A1	4	YPG393	2	2	2
YPG393	21.2877040423	2427.537	2193.037	COP	0912-COP-V2	B2	4	YPG393	2	2	2
YPG394	28.9873177367	2424.387	2079.73	COP	0912-COP-V1	A1	4	YPG394	1	1	2
YPG394	26.3345215781	2428.998	2083.824	COP	0912-COP-V2	B2	4	YPG394	1	1	2
YPG397	22.3785435887	2313.104	2188.625	COP	0912-COP-V1	A1	4	YPG397	2	2	2
YPG397	20.2378648055	2316.511	2191.854	COP	0912-COP-V2	B2	4	YPG397	2	2	2
YPG398	14.1432909782	2313.33	2076.136	COP	0912-COP-V1	A1	4	YPG398	1	1	1
YPG398	14.8368846355	2318.049	2081.382	COP	0912-COP-V2	B2	4	YPG398	1	1	1
YPG399	33.8860394301	2316.115	1967.909	COP	0912-COP-V1	A1	4	YPG399	1	2	2
YPG399	30.2745808825	2320.4	1971.191	COP	0912-COP-V2	B2	4	YPG399	1	2	2
YPG400	14.8954569075	2317.109	1858.945	COP	0912-COP-V1	A1	4	YPG400	2	1	1
YPG400	14.3815326774	2322.024	1860.99	COP	0912-COP-V2	B2	4	YPG400	2	1	1
YPG401	20.2377636361	2202.806	2187.751	COP	0912-COP-V1	A1	4	YPG401	1	1	1
YPG401	19.257593229	2205.831	2190.855	COP	0912-COP-V2	B2	4	YPG401	1	1	1
YPG402	0	NA	NA	COP	0912-COP-V1	A1	4	YPG402	2	2	2
YPG402	15.9752645308	2207.431	2080.108	COP	0912-COP-V2	B2	4	YPG402	2	2	2
YPG403	30.478792058	2205.679	1968	COP	0912-COP-V1	A1	4	YPG403	1	1	2
YPG403	26.4483595677	2209.921	1969.85	COP	0912-COP-V2	B2	4	YPG403	1	1	2
YPG404	10.5753243905	2206.262	1857.471	COP	0912-COP-V1	A1	4	YPG404	2	2	1
YPG404	10.2327703923	2212.176	1860.038	COP	0912-COP-V2	B2	4	YPG404	2	2	1
YPG407	27.1872625213	2094.936	1966.438	COP	0912-COP-V1	A1	4	YPG407	1	2	2
YPG407	23.8047884775	2098.602	1967.815	COP	0912-COP-V2	B2	4	YPG407	1	2	2
YPG409	0	NA	NA	COP	0912-COP-V1	A1	4	YPG409	2	2	1
YPG409	9.1323364935	1984.777	2187.668	COP	0912-COP-V2	B2	4	YPG409	2	2	1
YPG410	27.3929831173	1983.176	2075.916	COP	0912-COP-V1	A1	4	YPG410	1	2	2
YPG410	24.8293303832	1985.943	2077.182	COP	0912-COP-V2	B2	4	YPG410	1	2	2
YPG411	20.996358334	1983.532	1965.648	COP	0912-COP-V1	A1	4	YPG411	2	1	1
YPG411	17.7144560376	1987.371	1966.494	COP	0912-COP-V2	B2	4	YPG411	2	1	1
YPG412	25.6700731254	1985.65	1855.063	COP	0912-COP-V1	A1	4	YPG412	1	1	2
YPG412	24.2348431046	1990.664	1856.423	COP	0912-COP-V2	B2	4	YPG412	1	1	2
YPG416	15.5640488447	1874.064	1854.456	COP	0912-COP-V1	A1	4	YPG416	2	1	1
YPG416	14.5775869927	1879.382	1854.872	COP	0912-COP-V2	B2	4	YPG416	2	1	1
YPG421	16.9912354797	1650.852	2184.492	COP	0912-COP-V1	A1	4	YPG421	1	2	1
YPG421	15.0835336128	1651.28	2182.813	COP	0912-COP-V2	B2	4	YPG421	1	2	1
YPG422	25.9850827881	1653.659	2073.554	COP	0912-COP-V1	A1	4	YPG422	2	2	2
YPG422	22.8561385647	1655.814	2072.884	COP	0912-COP-V2	B2	4	YPG422	2	2	2
YPG423	33.0631570459	1653.76	1962.916	COP	0912-COP-V1	A1	4	YPG423	1	1	2
YPG423	30.1101482309	1656.896	1962.307	COP	0912-COP-V2	B2	4	YPG423	1	1	2
YPG424	15.02403228	1654.344	1852.524	COP	0912-COP-V1	A1	4	YPG424	2	1	1
YPG424	15.0519119491	1659.384	1851.673	COP	0912-COP-V2	B2	4	YPG424	2	1	1
YPG425	33.9310408104	1539.001	2183.269	COP	0912-COP-V1	A1	4	YPG425	1	1	2
YPG425	30.9892304834	1542.403	2181.434	COP	0912-COP-V2	B2	4	YPG425	1	1	2
YPG426	14.0661457547	1541.467	2071.614	COP	0912-COP-V1	A1	4	YPG426	1	2	1
YPG426	13.831315728	1544.111	2070.496	COP	0912-COP-V2	B2	4	YPG426	1	2	1
YPG427	11.616784908	1541.875	1962.777	COP	0912-COP-V1	A1	4	YPG427	2	1	1
YPG427	12.4526111881	1545.965	1961.183	COP	0912-COP-V2	B2	4	YPG427	2	1	1
YPG428	35.0239314769	1543.502	1853.924	COP	0912-COP-V1	A1	4	YPG428	2	2	2
YPG428	31.4888527708	1549.969	1850.55	COP	0912-COP-V2	B2	4	YPG428	2	2	2
YPG429	20.6106322164	2650.762	1753.764	COP	0912-COP-V1	A1	4	YPG429	2	2	1
YPG429	20.6173247706	2657.604	1758.87	COP	0912-COP-V2	B2	4	YPG429	2	2	1
YPG430	35.6089494219	2652.285	1642.723	COP	0912-COP-V1	A1	4	YPG430	1	1	2
YPG430	32.7790166521	2659.408	1648.427	COP	0912-COP-V2	B2	4	YPG430	1	1	2
YPG431	27.1101172978	2652.992	1531.121	COP	0912-COP-V1	A1	4	YPG431	1	2	2
YPG431	27.789118111	2661.266	1536.885	COP	0912-COP-V2	B2	4	YPG431	1	2	2
YPG434	31.0380949285	2539.375	1640.875	COP	0912-COP-V1	A1	4	YPG434	1	2	2
YPG434	26.8025222018	2547.027	1646.577	COP	0912-COP-V2	B2	4	YPG434	1	2	2
YPG435	21.6392351967	2540.643	1530.594	COP	0912-COP-V1	A1	4	YPG435	1	1	1
YPG435	19.3018635582	2549.489	1536.058	COP	0912-COP-V2	B2	4	YPG435	1	1	1
YPG437	37.1904265041	2426.232	1748.804	COP	0912-COP-V1	A1	4	YPG437	1	1	2
YPG437	30.8184734991	2434.092	1756.138	COP	0912-COP-V2	B2	4	YPG437	1	1	2
YPG438	0	NA	NA	COP	0912-COP-V1	A1	4	YPG438	1	1	1
YPG438	21.066352396	2435.476	1645.535	COP	0912-COP-V2	B2	4	YPG438	1	1	1
YPG439	24.3200317139	2430.256	1529.989	COP	0912-COP-V1	A1	4	YPG439	2	2	2
YPG439	21.8189479934	2438.34	1534.435	COP	0912-COP-V2	B2	4	YPG439	2	2	2
YPG440	15.3068980996	2432.296	1420.089	COP	0912-COP-V1	A1	4	YPG440	2	NA	1
YPG440	13.4139097664	2440.216	1424.001	COP	0912-COP-V2	B2	4	YPG440	2	NA	1
YPG441	21.3885132202	2317.085	1750.152	COP	0912-COP-V1	A1	4	YPG441	2	2	2
YPG441	19.9216481679	2323.607	1753.534	COP	0912-COP-V2	B2	4	YPG441	2	2	2
YPG442	32.2467034303	2317.448	1637.975	COP	0912-COP-V1	A1	4	YPG442	1	1	2
YPG442	29.1741469837	2323.716	1642.141	COP	0912-COP-V2	B2	4	YPG442	1	1	2
YPG443	0	NA	NA	COP	0912-COP-V1	A1	4	YPG443	2	NA	1
YPG443	13.3380177734	2326.4	1533.3	COP	0912-COP-V2	B2	4	YPG443	2	NA	1
YPG444	17.6083972679	2319.979	1418.631	COP	0912-COP-V1	A1	4	YPG444	1	1	1
YPG444	16.0638051894	2328.916	1422.621	COP	0912-COP-V2	B2	4	YPG444	1	1	1
YPG445	17.7755452522	2206.688	1748.158	COP	0912-COP-V1	A1	4	YPG445	1	2	1
YPG445	17.0883470951	2212.949	1751.771	COP	0912-COP-V2	B2	4	YPG445	1	2	1
YPG448	27.7401366232	2211.054	1418.414	COP	0912-COP-V1	A1	4	YPG448	2	NA	2
YPG448	29.7370125986	2218.089	1421.857	COP	0912-COP-V2	B2	4	YPG448	2	NA	2
YPG449	31.6038265677	2096.4	1747.413	COP	0912-COP-V1	A1	4	YPG449	1	NA	2
YPG449	29.1614983182	2101.617	1749.027	COP	0912-COP-V2	B2	4	YPG449	1	NA	2
YPG450	1.1057482038	2099.326	1638.238	COP	0912-COP-V1	A1	4	YPG450	2	1	1
YPG450	4.9962228739	2103.025	1639.961	COP	0912-COP-V2	B2	4	YPG450	2	1	1
YPG451	16.5797942876	2098.413	1527.773	COP	0912-COP-V1	A1	4	YPG451	2	NA	1
YPG451	16.1902918444	2106.789	1530.295	COP	0912-COP-V2	B2	4	YPG451	2	NA	1
YPG452	32.1181280578	2100.024	1417.706	COP	0912-COP-V1	A1	4	YPG452	1	2	2
YPG452	29.0286873304	2107.318	1419.354	COP	0912-COP-V2	B2	4	YPG452	1	2	2
YPG453	8.0038169399	1985.21	1746.492	COP	0912-COP-V1	A1	4	YPG453	1	NA	1
YPG453	7.5891993021	1990.927	1748.401	COP	0912-COP-V2	B2	4	YPG453	1	NA	1
YPG454	15.4097583976	1986.853	1636.5	COP	0912-COP-V1	A1	4	YPG454	2	NA	1
YPG454	15.1531012731	1994.254	1638.409	COP	0912-COP-V2	B2	4	YPG454	2	NA	1
YPG455	29.945204262	1987.835	1527.216	COP	0912-COP-V1	A1	4	YPG455	1	2	2
YPG455	28.2697674002	1995.138	1528.596	COP	0912-COP-V2	B2	4	YPG455	1	2	2
YPG456	25.8886512587	1988.852	1416.113	COP	0912-COP-V1	A1	4	YPG456	2	1	2
YPG456	23.6656531569	1995.909	1416.958	COP	0912-COP-V2	B2	4	YPG456	2	1	2
YPG457	18.2062727501	1874.506	1745.893	COP	0912-COP-V1	A1	4	YPG457	1	NA	1
YPG457	18.3468893127	1880.948	1747.002	COP	0912-COP-V2	B2	4	YPG457	1	NA	1
YPG458	25.7215032745	1875.545	1636.201	COP	0912-COP-V1	A1	4	YPG458	2	NA	NA
YPG458	22.9573278887	1882.602	1636.848	COP	0912-COP-V2	B2	4	YPG458	2	NA	NA
YPG459	25.6893594313	1876.959	1525.837	COP	0912-COP-V1	A1	4	YPG459	2	NA	2
YPG459	24.2664647683	1884.281	1526.16	COP	0912-COP-V2	B2	4	YPG459	2	NA	2
YPG460	17.8526904757	1877.862	1414.978	COP	0912-COP-V1	A1	4	YPG460	1	1	2
YPG460	16.4369408217	1886.212	1415.522	COP	0912-COP-V2	B2	4	YPG460	1	1	2
YPG461	18.2191302874	1763.956	1746.471	COP	0912-COP-V1	A1	4	YPG461	1	1	1
YPG461	17.8156453616	1769.777	1746.289	COP	0912-COP-V2	B2	4	YPG461	1	1	1
YPG462	27.0458296115	1765.48	1635.171	COP	0912-COP-V1	A1	4	YPG462	2	NA	NA
YPG462	26.6507382157	1771.383	1635.043	COP	0912-COP-V2	B2	4	YPG462	2	NA	NA
YPG463	21.5042310555	1765.626	1524.932	COP	0912-COP-V1	A1	4	YPG463	1	1	NA
YPG463	19.257593229	1773.179	1524.13	COP	0912-COP-V2	B2	4	YPG463	1	1	NA
YPG464	26.3386650626	1766.309	1413.637	COP	0912-COP-V1	A1	4	YPG464	2	NA	2
YPG464	23.9123021342	1773.825	1413.256	COP	0912-COP-V2	B2	4	YPG464	2	NA	2
YPG465	13.3975538175	1654.813	1744.575	COP	0912-COP-V1	A1	4	YPG465	1	2	NA
YPG465	12.149043216	1659.519	1744.404	COP	0912-COP-V2	B2	4	YPG465	1	2	NA
YPG469	25.470781298	1543.104	1743.416	COP	0912-COP-V1	A1	4	YPG469	2	NA	2
YPG469	25.2910066741	1548.893	1742.063	COP	0912-COP-V2	B2	4	YPG469	2	NA	2
YPG470	18.9262948363	1544.345	1633.448	COP	0912-COP-V1	A1	4	YPG470	1	1	1
YPG470	17.448834062	1550.258	1631.428	COP	0912-COP-V2	B2	4	YPG470	1	1	1
YPG471	14.9918884369	1545.161	1523.345	COP	0912-COP-V1	A1	4	YPG471	1	NA	1
YPG471	13.3506664389	1551.429	1521.456	COP	0912-COP-V2	B2	4	YPG471	1	NA	1
YPG472	22.2049668358	1545.75	1412.437	COP	0912-COP-V1	A1	4	YPG472	2	NA	2
YPG472	24.2727891011	1554.213	1409.955	COP	0912-COP-V2	B2	4	YPG472	2	NA	2
YPG473	23.6257247022	1433.927	1742.512	COP	0912-COP-V1	A1	4	YPG473	2	NA	2
YPG473	21.9707319795	1438.149	1740.481	COP	0912-COP-V2	B2	4	YPG473	2	NA	2
YPG474	13.3654099744	1432.56	1634.224	COP	0912-COP-V1	A1	4	YPG474	2	NA	2
YPG474	17.2717527449	1438.619	1630.286	COP	0912-COP-V2	B2	4	YPG474	2	NA	2
YPG475	23.4200041062	1435.905	1523.144	COP	0912-COP-V1	A1	4	YPG475	1	NA	NA
YPG475	24.4056000889	1442.32	1519.301	COP	0912-COP-V2	B2	4	YPG475	1	NA	NA
YPG476	7.3995126891	1434.776	1412.627	COP	0912-COP-V1	A1	4	YPG476	1	NA	1
YPG476	7.7030372916	1443.254	1408.423	COP	0912-COP-V2	B2	4	YPG476	1	NA	1
YPG478	26.280806145	2656.089	1200.311	COP	0912-COP-V1	A1	4	YPG478	2	NA	2
YPG478	25.3099796724	2666.354	1206.189	COP	0912-COP-V2	B2	4	YPG478	2	NA	2
YPG479	23.2657136591	2659.162	1089.637	COP	0912-COP-V1	A1	4	YPG479	1	NA	1
YPG479	21.8252723262	2669.22	1095.647	COP	0912-COP-V2	B2	4	YPG479	1	NA	1
YPG480	23.6192959336	2658.411	978.258	COP	0912-COP-V1	A1	4	YPG480	1	2	1
YPG480	22.5841922564	2670.747	984.47	COP	0912-COP-V2	B2	4	YPG480	1	2	1
YPG481	15.782626978	2543.674	1311.909	COP	0912-COP-V1	A1	4	YPG481	1	2	1
YPG481	16.5950491405	2552.753	1315.179	COP	0912-COP-V2	B2	4	YPG481	1	2	1
YPG482	13.6418470253	2544.968	1199.581	COP	0912-COP-V1	A1	4	YPG482	2	1	2
YPG482	12.5095301829	2555.489	1204.337	COP	0912-COP-V2	B2	4	YPG482	2	1	2
YPG483	31.9574088421	2547.171	1088.523	COP	0912-COP-V1	A1	4	YPG483	2	2	2
YPG483	29.5346339505	2556.709	1093.821	COP	0912-COP-V2	B2	4	YPG483	2	2	2
YPG484	29.8102001209	2547.726	977.493	COP	0912-COP-V1	A1	4	YPG484	1	1	1
YPG484	28.2634430674	2559.783	981.154	COP	0912-COP-V2	B2	4	YPG484	1	1	1
YPG486	19.0998715892	2434.043	1198.128	COP	0912-COP-V1	A1	4	YPG486	1	NA	1
YPG486	18.1634836629	2444.9	1202.61	COP	0912-COP-V2	B2	4	YPG486	1	NA	1
YPG487	12.4718111353	2435.898	1088.191	COP	0912-COP-V1	A1	4	YPG487	2	1	2
YPG487	12.3198002003	2445.991	1091.132	COP	0912-COP-V2	B2	4	YPG487	2	1	2
YPG489	16.8433738013	2321.808	1308.282	COP	0912-COP-V1	A1	4	YPG489	1	NA	1
YPG489	16.1902918444	2330.845	1311.677	COP	0912-COP-V2	B2	4	YPG489	1	NA	1
YPG490	33.9374695791	2323.3	1197.009	COP	0912-COP-V1	A1	4	YPG490	1	2	2
YPG490	31.204257797	2333.396	1200.438	COP	0912-COP-V2	B2	4	YPG490	1	2	2
YPG491	11.5782122962	2325.338	1087.3	COP	0912-COP-V1	A1	4	YPG491	2	2	1
YPG491	11.8012049147	2334.524	1090.002	COP	0912-COP-V2	B2	4	YPG491	2	2	1
YPG492	19.3827374088	2326.386	976.754	COP	0912-COP-V1	A1	4	YPG492	2	1	2
YPG492	19.6370531941	2337.635	979.501	COP	0912-COP-V2	B2	4	YPG492	2	1	2
YPG493	23.4135753376	2210.489	1307.001	COP	0912-COP-V1	A1	4	YPG493	2	2	2
YPG493	22.5841922564	2220.108	1309.654	COP	0912-COP-V2	B2	4	YPG493	2	2	2
YPG494	22.545691573	2212.566	1196.036	COP	0912-COP-V1	A1	4	YPG494	1	1	1
YPG494	21.3256500388	2221.704	1198.74	COP	0912-COP-V2	B2	4	YPG494	1	1	1
YPG495	13.7897087038	2212.75	1085.341	COP	0912-COP-V1	A1	4	YPG495	2	NA	1
YPG495	13.6858560747	2224.107	1088.773	COP	0912-COP-V2	B2	4	YPG495	2	NA	1
YPG496	28.1065764349	2214.352	975.048	COP	0912-COP-V1	A1	4	YPG496	1	1	2
YPG496	25.5313313187	2225.65	977.6	COP	0912-COP-V2	B2	4	YPG496	1	1	2
YPG497	14.5225883272	2100.087	1305.71	COP	0912-COP-V1	A1	4	YPG497	2	NA	NA
YPG497	13.8882347228	2108.972	1308.422	COP	0912-COP-V2	B2	4	YPG497	2	NA	NA
YPG498	14.1175759037	2103.018	1193.97	COP	0912-COP-V1	A1	4	YPG498	1	NA	1
YPG498	13.7174777385	2110.917	1195.355	COP	0912-COP-V2	B2	4	YPG498	1	NA	1
YPG499	23.9535919022	2105.636	1085.013	COP	0912-COP-V1	A1	4	YPG499	1	1	2
YPG499	25.4870609894	2113.986	1086.873	COP	0912-COP-V2	B2	4	YPG499	1	1	2
YPG502	34.1367614065	1991.336	1193.401	COP	0912-COP-V1	A1	4	YPG502	2	1	2
YPG502	31.2927984555	1998.994	1194.714	COP	0912-COP-V2	B2	4	YPG502	2	1	2
YPG504	22.6742669455	1993.426	972.923	COP	0912-COP-V1	A1	4	YPG504	1	NA	1
YPG504	21.3888933663	2004.31	974.146	COP	0912-COP-V2	B2	4	YPG504	1	NA	1
YPG505	34.1753340182	1879.066	1303.731	COP	0912-COP-V1	A1	4	YPG505	2	2	NA
YPG505	29.1172279889	1886.981	1303.769	COP	0912-COP-V2	B2	4	YPG505	2	2	NA
YPG507	13.2496921391	1882.411	1083.549	COP	0912-COP-V1	A1	4	YPG507	1	NA	1
YPG507	12.047853892	1890.857	1083.016	COP	0912-COP-V2	B2	4	YPG507	1	NA	1
YPG508	27.7722804663	1881.144	972.02	COP	0912-COP-V1	A1	4	YPG508	1	NA	2
YPG508	25.9424129475	1892.254	972.613	COP	0912-COP-V2	B2	4	YPG508	1	NA	2
YPG510	28.1130052035	1769.432	1192.19	COP	0912-COP-V1	A1	4	YPG510	1	NA	2
YPG510	25.676790972	1778.535	1191.867	COP	0912-COP-V2	B2	4	YPG510	1	NA	2
YPG511	33.9503271163	1770.783	1081.687	COP	0912-COP-V1	A1	4	YPG511	NA	NA	2
YPG511	31.1852847987	1780.241	1080.807	COP	0912-COP-V2	B2	4	YPG511	NA	NA	2
YPG513	26.7372487174	1657.283	1304.611	COP	0912-COP-V1	A1	4	YPG513	2	1	1
YPG513	22.9573278887	1664.971	1301.256	COP	0912-COP-V2	B2	4	YPG513	2	1	1
YPG514	25.3036333137	1658.512	1191.578	COP	0912-COP-V1	A1	4	YPG514	1	NA	2
YPG514	24.5257624112	1667.641	1190.538	COP	0912-COP-V2	B2	4	YPG514	1	NA	2
YPG515	15.4290447035	1659.909	1080.47	COP	0912-COP-V1	A1	4	YPG515	1	1	1
YPG515	13.8755860573	1668.547	1079.434	COP	0912-COP-V2	B2	4	YPG515	1	1	1
YPG516	23.1692821298	1665.094	963.171	COP	0912-COP-V1	A1	4	YPG516	2	NA	2
YPG516	23.026895549	1668.239	967.981	COP	0912-COP-V2	B2	4	YPG516	2	NA	2
YPG517	28.138720278	1545.574	1302.338	COP	0912-COP-V1	A1	4	YPG517	2	2	2
YPG517	25.3542500016	1554.147	1299.522	COP	0912-COP-V2	B2	4	YPG517	2	2	2
YPG518	14.9468870565	1548.122	1192.969	COP	0912-COP-V1	A1	4	YPG518	1	NA	1
YPG518	13.9198563865	1555.012	1188.614	COP	0912-COP-V2	B2	4	YPG518	1	NA	1
YPG519	28.8330272897	1548.187	1080.112	COP	0912-COP-V1	A1	4	YPG519	1	NA	NA
YPG519	26.9353331896	1557.521	1077.822	COP	0912-COP-V2	B2	4	YPG519	1	NA	NA
YPG521	32.3045623479	2660.257	869.639	COP	0912-COP-V1	A1	4	YPG521	2	1	2
YPG521	32.9244763054	2672.587	875.359	COP	0912-COP-V2	B2	4	YPG521	2	1	2
YPG523	0	NA	NA	COP	0912-COP-V1	A1	4	YPG523	2	1	2
YPG523	28.3140377294	2677.455	652.451	COP	0912-COP-V2	B2	4	YPG523	2	1	2
YPG525	14.9340295193	2547.824	868.163	COP	0912-COP-V1	A1	4	YPG525	2	NA	1
YPG525	0	NA	NA	COP	0912-COP-V2	B2	4	YPG525	2	NA	1
YPG529	28.4794450152	2437.2	867.182	COP	0912-COP-V1	A1	4	YPG529	1	1	2
YPG529	25.62619631	2450.046	871.884	COP	0912-COP-V2	B2	4	YPG529	1	1	2
YPG530	14.3811554174	2439.828	755.291	COP	0912-COP-V1	A1	4	YPG530	2	1	1
YPG530	13.5277477559	2451.418	761.244	COP	0912-COP-V2	B2	4	YPG530	2	1	1
YPG531	0	NA	NA	COP	0912-COP-V1	A1	4	YPG531	1	2	1
YPG531	17.2148337502	2452.636	649.863	COP	0912-COP-V2	B2	4	YPG531	1	2	1
YPG533	29.6687672111	2325.67	866.729	COP	0912-COP-V1	A1	4	YPG533	1	2	2
YPG533	27.6183611267	2338.263	870.432	COP	0912-COP-V2	B2	4	YPG533	1	2	2
YPG534	34.9403574848	2326.532	754.483	COP	0912-COP-V1	A1	4	YPG534	2	1	2
YPG534	29.7939315933	2339.496	759.438	COP	0912-COP-V2	B2	4	YPG534	2	1	2
YPG535	25.4514949921	2328.012	643.943	COP	0912-COP-V1	A1	4	YPG535	1	1	1
YPG535	19.434674546	2340.9	647.966	COP	0912-COP-V2	B2	4	YPG535	1	1	1
YPG536	0	NA	NA	COP	0912-COP-V1	A1	4	YPG536	2	NA	1
YPG536	10.4288247076	2342.955	536.285	COP	0912-COP-V2	B2	4	YPG536	2	NA	1
YPG537	28.8715999014	2213.952	865.793	COP	0912-COP-V1	A1	4	YPG537	1	1	2
YPG537	25.9993319423	2226.779	868.362	COP	0912-COP-V2	B2	4	YPG537	1	1	2
YPG538	12.7225331118	2215.46	753.845	COP	0912-COP-V1	A1	4	YPG538	2	NA	1
YPG538	11.3458529566	2228.596	756.896	COP	0912-COP-V2	B2	4	YPG538	2	NA	1
YPG539	6.1459028069	2216.619	644.983	COP	0912-COP-V1	A1	4	YPG539	2	NA	1
YPG539	5.375682839	2230.242	648.966	COP	0912-COP-V2	B2	4	YPG539	2	NA	1
YPG540	25.0079099569	2217.395	531.693	COP	0912-COP-V1	A1	4	YPG540	1	1	2
YPG540	20.5793787741	2231.886	534.442	COP	0912-COP-V2	B2	4	YPG540	1	1	2
YPG541	26.0493704744	2102.888	865.338	COP	0912-COP-V1	A1	4	YPG541	1	2	2
YPG541	24.1779241098	2115.495	865.748	COP	0912-COP-V2	B2	4	YPG541	1	2	2
YPG542	11.9832247197	2107.659	752.649	COP	0912-COP-V1	A1	4	YPG542	2	2	1
YPG542	11.1877446378	2119.899	758.254	COP	0912-COP-V2	B2	4	YPG542	2	2	1
YPG543	11.7003589002	2104.609	642.932	COP	0912-COP-V1	A1	4	YPG543	1	1	1
YPG543	10.7007710159	2119.151	644.446	COP	0912-COP-V2	B2	4	YPG543	1	1	1
YPG544	9.6174378652	2105.886	530.918	COP	0912-COP-V1	A1	4	YPG544	2	1	2
YPG544	30.6540408476	2120.232	532.727	COP	0912-COP-V2	B2	4	YPG544	2	1	2
YPG545	14.9018856761	1991.955	863.827	COP	0912-COP-V1	A1	4	YPG545	1	1	1
YPG545	14.773641308	2004.424	865.243	COP	0912-COP-V2	B2	4	YPG545	1	1	1
YPG546	33.7060339085	1994.379	752.251	COP	0912-COP-V1	A1	4	YPG546	2	2	2
YPG546	30.4010675375	2005.75	752.814	COP	0912-COP-V2	B2	4	YPG546	2	2	2
YPG549	19.0548702088	1882.041	863.175	COP	0912-COP-V1	A1	4	YPG549	1	1	1
YPG549	17.550023386	1893.633	863.369	COP	0912-COP-V2	B2	4	YPG549	1	1	1
YPG550	18.7462893147	1882.157	752.096	COP	0912-COP-V1	A1	4	YPG550	1	2	1
YPG550	17.3160230742	1895.125	752.297	COP	0912-COP-V2	B2	4	YPG550	1	2	1
YPG553	24.680042757	1769.486	861.999	COP	0912-COP-V1	A1	4	YPG553	2	1	2
YPG553	23.2482471953	1781.837	862.022	COP	0912-COP-V2	B2	4	YPG553	2	1	2
YPG554	12.786820798	1771.427	750.79	COP	0912-COP-V1	A1	4	YPG554	2	NA	1
YPG554	12.7814764912	1783.23	749.508	COP	0912-COP-V2	B2	4	YPG554	2	NA	1
YPG555	18.4055645775	1773.065	639.236	COP	0912-COP-V1	A1	4	YPG555	1	1	1
YPG555	17.8662400236	1785.061	639.117	COP	0912-COP-V2	B2	4	YPG555	1	1	1
YPG556	28.138720278	1773.259	527.994	COP	0912-COP-V1	A1	4	YPG556	1	2	2
YPG556	25.9740346113	1786.851	527.185	COP	0912-COP-V2	B2	4	YPG556	1	2	2
YPG558	25.8050772666	1659.483	752.251	COP	0912-COP-V1	A1	4	YPG558	2	2	1
YPG558	23.7352208172	1672.927	746.887	COP	0912-COP-V2	B2	4	YPG558	2	2	1
YPG559	14.6125910879	1660.793	638.375	COP	0912-COP-V1	A1	4	YPG559	2	NA	1
YPG559	14.0273700433	1674.471	637.689	COP	0912-COP-V2	B2	4	YPG559	2	NA	1
YPG560	35.4418014377	1660.873	527.68	COP	0912-COP-V1	A1	4	YPG560	1	2	2
YPG560	32.5513406731	1675.398	525.477	COP	0912-COP-V2	B2	4	YPG560	1	2	2
YPG562	28.9551738936	1548.299	749.459	COP	0912-COP-V1	A1	4	YPG562	2	1	2
YPG562	27.2894958237	1560.96	747.186	COP	0912-COP-V2	B2	4	YPG562	2	1	2
YPG563	12.1568014726	1547.557	634.484	COP	0912-COP-V1	A1	4	YPG563	2	1	1
YPG563	13.3063961096	1561.588	636.229	COP	0912-COP-V2	B2	4	YPG563	2	1	1
YPG564	18.7334317775	1549.759	525.539	COP	0912-COP-V1	A1	4	YPG564	1	2	2
YPG564	17.3792664017	1563.299	523.625	COP	0912-COP-V2	B2	4	YPG564	1	2	2
YPG565	29.636623368	1437.53	858.808	COP	0912-COP-V1	A1	4	YPG565	2	2	2
YPG565	26.796197869	1448.991	855.918	COP	0912-COP-V2	B2	4	YPG565	2	2	2
YPG566	9.2895706652	1436.955	748.96	COP	0912-COP-V1	A1	4	YPG566	2	1	1
YPG566	10.062013408	1450.971	744.282	COP	0912-COP-V2	B2	4	YPG566	2	1	1
YPG567	25.1686291726	1439.214	636.688	COP	0912-COP-V1	A1	4	YPG567	1	NA	2
YPG567	25.676790972	1451.821	633.505	COP	0912-COP-V2	B2	4	YPG567	1	NA	2
YPG568	16.5926518249	1433.187	522.537	COP	0912-COP-V1	A1	4	YPG568	1	1	1
YPG568	15.0076416198	1452.576	520.403	COP	0912-COP-V2	B2	4	YPG568	1	1	1
YPG569	0	NA	NA	COP	0912-COP-V1	A1	4	YPG569	1	2	1
YPG569	27.6057124612	2680.417	430.184	COP	0912-COP-V2	B2	4	YPG569	1	2	1
YPG570	26.4222390547	2665.877	312.745	COP	0912-COP-V1	A1	4	YPG570	2	1	2
YPG570	23.6150584949	2681.898	317.795	COP	0912-COP-V2	B2	4	YPG570	2	1	2
YPG571	18.276989205	2669.188	201.679	COP	0912-COP-V1	A1	4	YPG571	2	1	1
YPG571	21.2054877165	2686.075	192.805	COP	0912-COP-V2	B2	4	YPG571	2	1	1
YPG572	39.6655024252	2668.276	86.825	COP	0912-COP-V1	A1	4	YPG572	1	2	2
YPG572	56.5521834658	2683.327	83.033	COP	0912-COP-V2	B2	4	YPG572	1	2	2
YPG573	20.4499130008	2553.149	423.53	COP	0912-COP-V1	A1	4	YPG573	2	NA	1
YPG573	15.5262369055	2567.478	427.99	COP	0912-COP-V2	B2	4	YPG573	2	NA	1
YPG574	25.901508796	2553.728	311.176	COP	0912-COP-V1	A1	4	YPG574	1	NA	2
YPG574	20.8576494152	2570.158	315.537	COP	0912-COP-V2	B2	4	YPG574	1	NA	2
YPG575	39.3054913822	2554.955	197.893	COP	0912-COP-V1	A1	4	YPG575	2	1	2
YPG575	36.1625346743	2571.622	202.244	COP	0912-COP-V2	B2	4	YPG575	2	1	2
YPG576	23.3171438082	2557.678	85.82	COP	0912-COP-V1	A1	4	YPG576	1	2	1
YPG576	10.1821757303	2562.563	91.581	COP	0912-COP-V2	B2	4	YPG576	1	2	1
YPG577	15.5640488447	2441.337	420.903	COP	0912-COP-V1	A1	4	YPG577	2	2	1
YPG577	11.971961899	2456.885	424.852	COP	0912-COP-V2	B2	4	YPG577	2	2	1
YPG578	0	NA	NA	COP	0912-COP-V1	A1	4	YPG578	1	1	2
YPG578	24.7281410592	2459.175	313.302	COP	0912-COP-V2	B2	4	YPG578	1	1	2
YPG579	18.9777249853	2443.526	197.711	COP	0912-COP-V1	A1	4	YPG579	1	2	1
YPG579	17.4361853965	2459.998	200.087	COP	0912-COP-V2	B2	4	YPG579	1	2	1
YPG581	32.3431349597	2328.302	423.523	COP	0912-COP-V1	A1	4	YPG581	1	1	2
YPG581	25.0570063623	2344.94	424.631	COP	0912-COP-V2	B2	4	YPG581	1	1	2
YPG582	38.585469296	2332.441	307.856	COP	0912-COP-V1	A1	4	YPG582	1	1	2
YPG582	33.8920992164	2347.817	310.387	COP	0912-COP-V2	B2	4	YPG582	1	1	2
YPG584	8.5245471987	2334.71	83.73	COP	0912-COP-V1	A1	4	YPG584	2	2	1
YPG584	12.3703948624	2351.834	86.854	COP	0912-COP-V2	B2	4	YPG584	2	2	1
YPG585	0	NA	NA	COP	0912-COP-V1	A1	4	YPG585	1	1	2
YPG585	22.2742999515	2233.945	422.452	COP	0912-COP-V2	B2	4	YPG585	1	1	2
YPG586	29.6301945993	2220.244	308.423	COP	0912-COP-V1	A1	4	YPG586	2	2	1
YPG586	24.8988980435	2235.382	310.023	COP	0912-COP-V2	B2	4	YPG586	2	2	1
YPG587	24.403605706	2220.964	195.387	COP	0912-COP-V1	A1	4	YPG587	2	2	2
YPG587	21.0094334012	2238.709	197.912	COP	0912-COP-V2	B2	4	YPG587	2	2	2
YPG588	28.1322915094	2221.352	81.869	COP	0912-COP-V1	A1	4	YPG588	1	1	1
YPG588	27.9029561006	2239.93	83.866	COP	0912-COP-V2	B2	4	YPG588	1	1	1
YPG589	25.3936360745	2108	419.701	COP	0912-COP-V1	A1	4	YPG589	2	1	2
YPG589	23.2166255315	2121.807	420.704	COP	0912-COP-V2	B2	4	YPG589	2	1	2
YPG590	18.2834179736	2108.711	306.64	COP	0912-COP-V1	A1	4	YPG590	2	1	1
YPG590	15.0519119491	2124.325	308.447	COP	0912-COP-V2	B2	4	YPG590	2	1	1
YPG592	0	NA	NA	COP	0912-COP-V1	A1	4	YPG592	1	2	2
YPG592	28.7883626858	2129.607	81.652	COP	0912-COP-V2	B2	4	YPG592	1	2	2
YPG593	18.6370002481	1996.062	418.233	COP	0912-COP-V1	A1	4	YPG593	1	1	1
YPG593	16.4938598165	2010.987	418.58	COP	0912-COP-V2	B2	4	YPG593	1	1	1
YPG594	23.3171438082	1997.345	305.967	COP	0912-COP-V1	A1	4	YPG594	2	2	2
YPG594	22.1541376293	2013.205	306.194	COP	0912-COP-V2	B2	4	YPG594	2	2	2
YPG595	29.8166288895	2000.741	194.13	COP	0912-COP-V1	A1	4	YPG595	2	2	2
YPG595	30.7995005009	2013.717	192.738	COP	0912-COP-V2	B2	4	YPG595	2	2	2
YPG596	26.4672404351	2000.188	79.117	COP	0912-COP-V1	A1	4	YPG596	1	1	1
YPG596	22.7612735734	2016.357	81.02	COP	0912-COP-V2	B2	4	YPG596	1	1	1
YPG597	29.7716275091	1885.271	417.829	COP	0912-COP-V1	A1	4	YPG597	1	2	1
YPG597	25.6831153047	1899.992	417.272	COP	0912-COP-V2	B2	4	YPG597	1	2	1
YPG598	22.8928450788	1885.411	304.935	COP	0912-COP-V1	A1	4	YPG598	2	1	2
YPG598	22.2237052895	1900.982	304.657	COP	0912-COP-V2	B2	4	YPG598	2	1	2
YPG600	30.7873729521	1888.394	78.389	COP	0912-COP-V1	A1	4	YPG600	1	2	1
YPG600	26.8531168638	1904.228	77.727	COP	0912-COP-V2	B2	4	YPG600	1	2	1
YPG601	14.9983172055	1773.308	416.242	COP	0912-COP-V1	A1	4	YPG601	1	1	1
YPG601	13.9641267158	1788.483	415.341	COP	0912-COP-V2	B2	4	YPG601	1	1	1
YPG602	20.4691993066	1773.555	303.052	COP	0912-COP-V1	A1	4	YPG602	2	1	2
YPG602	21.5027313558	1788.832	302.668	COP	0912-COP-V2	B2	4	YPG602	2	1	2
YPG603	29.5401918386	1775.307	191.013	COP	0912-COP-V1	A1	4	YPG603	1	2	2
YPG603	27.1630091686	1791.449	190.467	COP	0912-COP-V2	B2	4	YPG603	1	2	2
YPG604	17.4798218953	1776.787	76.252	COP	0912-COP-V1	A1	4	YPG604	2	2	1
YPG604	14.1412080328	1793.435	78.519	COP	0912-COP-V2	B2	4	YPG604	2	2	1
YPG605	29.360186317	1662.07	416.073	COP	0912-COP-V1	A1	4	YPG605	2	1	1
YPG605	25.7969532943	1676.762	413.237	COP	0912-COP-V2	B2	4	YPG605	2	1	1
YPG607	17.4991082012	1664.247	190.927	COP	0912-COP-V1	A1	4	YPG607	1	1	1
YPG607	17.6701857083	1679.747	188.639	COP	0912-COP-V2	B2	4	YPG607	1	1	1
YPG608	18.7012879344	1664.137	76.174	COP	0912-COP-V1	A1	4	YPG608	2	2	2
YPG608	18.7832682726	1680.534	75.413	COP	0912-COP-V2	B2	4	YPG608	2	2	2
YPG609	31.8609773127	1548.974	413.527	COP	0912-COP-V1	A1	4	YPG609	1	1	2
YPG609	29.2437146439	1564.115	410.96	COP	0912-COP-V2	B2	4	YPG609	1	1	2
YPG611	27.4829858781	1551.595	189.005	COP	0912-COP-V1	A1	4	YPG611	2	2	2
YPG611	24.5953300714	1566.811	185.711	COP	0912-COP-V2	B2	4	YPG611	2	2	2
YPG613	32.3495637283	1316.713	2625.625	COP	0912-COP-V1	A1	4	YPG613	1	2	2
YPG613	33.2723146068	1317.408	2622.27	COP	0912-COP-V2	B2	4	YPG613	1	2	2
YPG614	7.4316565322	1319.409	2513.638	COP	0912-COP-V1	A1	4	YPG614	2	1	1
YPG614	12.9269361445	1317.727	2509.942	COP	0912-COP-V2	B2	4	YPG614	2	1	1
YPG615	33.2367337988	1319.065	2403.209	COP	0912-COP-V1	A1	4	YPG615	2	1	2
YPG615	31.406636445	1319.935	2399.823	COP	0912-COP-V2	B2	4	YPG615	2	1	2
YPG616	14.3747266488	1320.094	2292.283	COP	0912-COP-V1	A1	4	YPG616	1	2	1
YPG616	14.1665053638	1321.828	2288.704	COP	0912-COP-V2	B2	4	YPG616	1	2	1
YPG617	25.3422059255	1207.119	2623.645	COP	0912-COP-V1	A1	4	YPG617	1	2	2
YPG617	26.5558732245	1207.42	2619.029	COP	0912-COP-V2	B2	4	YPG617	1	2	2
YPG618	15.4097583976	1207.529	2512.208	COP	0912-COP-V1	A1	4	YPG618	2	1	1
YPG618	13.5909910834	1207.3	2508.533	COP	0912-COP-V2	B2	4	YPG618	2	1	1
YPG619	17.7176863345	1207.677	2402.413	COP	0912-COP-V1	A1	4	YPG619	1	2	1
YPG619	17.6195910463	1209.037	2398.367	COP	0912-COP-V2	B2	4	YPG619	1	2	1
YPG621	39.2604900018	1096.228	2624.664	COP	0912-COP-V1	A1	4	YPG621	2	2	2
YPG621	35.2012360961	1093.16	2619.005	COP	0912-COP-V2	B2	4	YPG621	2	2	2
YPG623	16.6505107425	1097.081	2401.291	COP	0912-COP-V1	A1	4	YPG623	1	2	1
YPG623	15.7286155535	1099.886	2397.406	COP	0912-COP-V2	B2	4	YPG623	1	2	1
YPG625	25.1686291726	983.414	2623.736	COP	0912-COP-V1	A1	4	YPG625	1	1	1
YPG625	24.5447354094	983.881	2618.159	COP	0912-COP-V2	B2	4	YPG625	1	1	1
YPG626	21.8449557927	985.433	2511.563	COP	0912-COP-V1	A1	4	YPG626	2	2	2
YPG626	20.8513250824	985.033	2506.054	COP	0912-COP-V2	B2	4	YPG626	2	2	2
YPG627	33.6353174536	987.052	2401.581	COP	0912-COP-V1	A1	4	YPG627	1	1	2
YPG627	33.013016964	987.576	2395.48	COP	0912-COP-V2	B2	4	YPG627	1	1	2
YPG628	8.0166744772	988.21	2289.652	COP	0912-COP-V1	A1	4	YPG628	2	2	1
YPG628	9.0564445005	990.812	2285.747	COP	0912-COP-V2	B2	4	YPG628	2	2	1
YPG629	24.3650330943	871.925	2624.125	COP	0912-COP-V1	A1	4	YPG629	1	1	2
YPG629	27.0491711791	872.642	2617.326	COP	0912-COP-V2	B2	4	YPG629	1	1	2
YPG630	12.7996783353	874.801	2511.694	COP	0912-COP-V1	A1	4	YPG630	2	2	2
YPG630	11.8897455732	874.687	2505.279	COP	0912-COP-V2	B2	4	YPG630	2	2	2
YPG631	25.419351149	875.205	2400.84	COP	0912-COP-V1	A1	4	YPG631	2	2	1
YPG631	24.1589511116	875.06	2394.858	COP	0912-COP-V2	B2	4	YPG631	2	2	1
YPG632	24.5321810786	876.641	2289.792	COP	0912-COP-V1	A1	4	YPG632	1	1	1
YPG632	23.6213828277	877.657	2283.226	COP	0912-COP-V2	B2	4	YPG632	1	1	1
YPG633	9.585294022	762.481	2623.669	COP	0912-COP-V1	A1	4	YPG633	NA	2	1
YPG633	8.0192539292	761.308	2616.12	COP	0912-COP-V2	B2	4	YPG633	NA	2	1
YPG635	18.86200715	763.209	2400.788	COP	0912-COP-V1	A1	4	YPG635	1	1	2
YPG635	17.1262930916	764.142	2393.789	COP	0912-COP-V2	B2	4	YPG635	1	1	2
YPG636	14.5097307899	764.383	2289.793	COP	0912-COP-V1	A1	4	YPG636	1	1	2
YPG636	12.5285031811	765.789	2282.751	COP	0912-COP-V2	B2	4	YPG636	1	1	2
YPG637	39.3119201508	650.389	2623.763	COP	0912-COP-V1	A1	4	YPG637	2	1	2
YPG637	38.2242671514	649.661	2616.627	COP	0912-COP-V2	B2	4	YPG637	2	1	2
YPG638	20.4884856125	651.556	2510.937	COP	0912-COP-V1	A1	4	YPG638	2	1	1
YPG638	19.6560261923	651.654	2502.17	COP	0912-COP-V2	B2	4	YPG638	2	1	1
YPG639	25.2264880902	652.227	2400.809	COP	0912-COP-V1	A1	4	YPG639	1	2	1
YPG639	24.7407897247	652.554	2393.651	COP	0912-COP-V2	B2	4	YPG639	1	2	1
YPG641	3.4715350583	536.894	2623.144	COP	0912-COP-V1	A1	4	YPG641	2	2	1
YPG641	6.5014140688	537.717	2612.485	COP	0912-COP-V2	B2	4	YPG641	2	2	1
YPG642	13.423268892	539.068	2510.04	COP	0912-COP-V1	A1	4	YPG642	1	1	1
YPG642	13.2874231114	539.408	2503.541	COP	0912-COP-V2	B2	4	YPG642	1	1	1
YPG644	41.2919808877	540.833	2290.34	COP	0912-COP-V1	A1	4	YPG644	1	1	2
YPG644	39.76108001	540.368	2281.559	COP	0912-COP-V2	B2	4	YPG644	1	1	2
YPG645	23.1949972043	428.67	2621.637	COP	0912-COP-V1	A1	4	YPG645	2	2	2
YPG645	23.2925175246	427.155	2612.849	COP	0912-COP-V2	B2	4	YPG645	2	2	2
YPG646	14.4068704919	428.4	2510.782	COP	0912-COP-V1	A1	4	YPG646	2	2	2
YPG646	12.8700171497	427.87	2501.99	COP	0912-COP-V2	B2	4	YPG646	2	2	2
YPG647	13.8089950096	428.726	2400.306	COP	0912-COP-V1	A1	4	YPG647	1	1	1
YPG647	13.9135320538	428.685	2390.332	COP	0912-COP-V2	B2	4	YPG647	1	1	1
YPG648	28.4923025525	429.031	2288.793	COP	0912-COP-V1	A1	4	YPG648	1	1	1
YPG648	28.2381457364	429.871	2278.966	COP	0912-COP-V2	B2	4	YPG648	1	1	1
YPG650	28.7044519171	316.283	2510.8	COP	0912-COP-V1	A1	4	YPG650	2	1	2
YPG650	29.0097143321	315.421	2499.802	COP	0912-COP-V2	B2	4	YPG650	2	1	2
YPG651	17.0876670091	316.559	2399.946	COP	0912-COP-V1	A1	4	YPG651	2	1	1
YPG651	13.8945590555	316.347	2388.752	COP	0912-COP-V2	B2	4	YPG651	2	1	1
YPG652	19.7491772205	316.988	2288.6	COP	0912-COP-V1	A1	4	YPG652	1	2	1
YPG652	17.6638613755	318.358	2277.73	COP	0912-COP-V2	B2	4	YPG652	1	2	1
YPG654	10.5046079356	202.957	2510.051	COP	0912-COP-V1	A1	4	YPG654	1	2	1
YPG654	8.2089839117	203.317	2499.383	COP	0912-COP-V2	B2	4	YPG654	1	2	1
YPG655	30.9223770933	202.391	2399.628	COP	0912-COP-V1	A1	4	YPG655	2	2	2
YPG655	33.1837739483	203.791	2387.757	COP	0912-COP-V2	B2	4	YPG655	2	2	2
YPG657	40.6619615623	88.925	2620.888	COP	0912-COP-V1	A1	4	YPG657	2	1	2
YPG657	39.6535663533	87.841	2610.398	COP	0912-COP-V2	B2	4	YPG657	2	1	2
YPG658	21.3499406085	90.751	2509.648	COP	0912-COP-V1	A1	4	YPG658	1	2	2
YPG658	28.427875719	90.207	2498.024	COP	0912-COP-V2	B2	4	YPG658	1	2	2
YPG660	20.3727677772	91.338	2287.085	COP	0912-COP-V1	A1	4	YPG660	2	1	1
YPG660	19.7951615129	92.196	2275.374	COP	0912-COP-V2	B2	4	YPG660	2	1	1
YPG661	16.9205190248	1319.472	2183.875	COP	0912-COP-V1	A1	4	YPG661	2	2	1
YPG661	18.1128890009	1324.687	2178.868	COP	0912-COP-V2	B2	4	YPG661	2	2	1
YPG662	29.103035572	1322.043	2071.955	COP	0912-COP-V1	A1	4	YPG662	1	2	2
YPG662	28.1938754072	1324.854	2068.921	COP	0912-COP-V2	B2	4	YPG662	1	2	2
YPG663	21.5106598241	1322.278	1962.085	COP	0912-COP-V1	A1	4	YPG663	1	1	1
YPG663	20.8133790859	1326.527	1958.881	COP	0912-COP-V2	B2	4	YPG663	1	1	1
YPG664	28.4022997917	1323.131	1851.415	COP	0912-COP-V1	A1	4	YPG664	2	1	2
YPG664	28.0231184229	1327.061	1847.416	COP	0912-COP-V2	B2	4	YPG664	2	1	2
YPG666	26.6793897998	1210.572	2071.345	COP	0912-COP-V1	A1	4	YPG666	2	1	2
YPG666	24.4308974199	1213.757	2067.207	COP	0912-COP-V2	B2	4	YPG666	2	1	2
YPG667	28.466587478	1210.738	1960.287	COP	0912-COP-V1	A1	4	YPG667	2	1	2
YPG667	27.7954424438	1215.09	1955.864	COP	0912-COP-V2	B2	4	YPG667	2	1	2
YPG669	15.3390419427	1098.877	2179.578	COP	0912-COP-V1	A1	4	YPG669	2	1	1
YPG669	16.9365631091	1101.322	2176.979	COP	0912-COP-V2	B2	4	YPG669	2	1	1
YPG670	23.818587761	1100.295	2070.078	COP	0912-COP-V1	A1	4	YPG670	1	2	2
YPG670	22.2300296223	1103.486	2065.172	COP	0912-COP-V2	B2	4	YPG670	1	2	2
YPG672	24.2750303335	1101.651	1849.657	COP	0912-COP-V1	A1	4	YPG672	1	2	2
YPG672	22.4324082703	1106.717	1844.876	COP	0912-COP-V2	B2	4	YPG672	1	2	2
YPG673	32.1438431323	989.03	2180.64	COP	0912-COP-V1	A1	4	YPG673	2	1	2
YPG673	30.2935538807	990.474	2174.602	COP	0912-COP-V2	B2	4	YPG673	2	1	2
YPG674	15.9754900367	988.3	2070.284	COP	0912-COP-V1	A1	4	YPG674	1	2	1
YPG674	15.4756422434	992.296	2063.721	COP	0912-COP-V2	B2	4	YPG674	1	2	1
YPG675	32.9217241361	989.745	1959.1	COP	0912-COP-V1	A1	4	YPG675	2	2	2
YPG675	30.6730138458	993.812	1952.88	COP	0912-COP-V2	B2	4	YPG675	2	2	2
YPG676	10.7681874493	989.939	1849.206	COP	0912-COP-V1	A1	4	YPG676	2	1	1
YPG676	10.6122303574	994.762	1843.018	COP	0912-COP-V2	B2	4	YPG676	2	1	1
YPG677	32.6967172342	876.967	2179.916	COP	0912-COP-V1	A1	4	YPG677	1	1	2
YPG677	31.4888527708	879.153	2173.285	COP	0912-COP-V2	B2	4	YPG677	1	1	2
YPG678	8.5438335046	877.449	2069.306	COP	0912-COP-V1	A1	4	YPG678	2	2	1
YPG678	7.9686592672	878.569	2061.182	COP	0912-COP-V2	B2	4	YPG678	2	2	1
YPG679	18.5598550246	878.821	1959.088	COP	0912-COP-V1	A1	4	YPG679	1	1	1
YPG679	17.8852130219	882.193	1952.264	COP	0912-COP-V2	B2	4	YPG679	1	1	1
YPG680	27.9972873682	878.577	1847.88	COP	0912-COP-V1	A1	4	YPG680	2	2	2
YPG680	27.1756578341	882.929	1840.928	COP	0912-COP-V2	B2	4	YPG680	2	2	2
YPG681	23.8571603728	764.965	2180.172	COP	0912-COP-V1	A1	4	YPG681	1	2	2
YPG681	22.185759293	766.99	2172.534	COP	0912-COP-V2	B2	4	YPG681	1	2	2
YPG682	23.4714342552	766.843	2068.47	COP	0912-COP-V1	A1	4	YPG682	2	1	1
YPG682	22.5525705926	769.395	2061.358	COP	0912-COP-V2	B2	4	YPG682	2	1	1
YPG683	20.9384994164	766.614	1958.154	COP	0912-COP-V1	A1	4	YPG683	2	1	2
YPG683	19.9216481679	770.242	1950.606	COP	0912-COP-V2	B2	4	YPG683	2	1	2
YPG684	19.395594946	768.519	1847.641	COP	0912-COP-V1	A1	4	YPG684	1	2	1
YPG684	18.59353829	771.673	1838.809	COP	0912-COP-V2	B2	4	YPG684	1	2	1
YPG685	15.3261844055	654.224	2178.425	COP	0912-COP-V1	A1	4	YPG685	2	2	1
YPG685	14.7926143063	656.286	2170.668	COP	0912-COP-V2	B2	4	YPG685	2	2	1
YPG686	22.5135477299	655.261	2067.883	COP	0912-COP-V1	A1	4	YPG686	2	2	2
YPG686	22.6411112511	657.111	2060.684	COP	0912-COP-V2	B2	4	YPG686	2	2	2
YPG687	26.6986761057	654.744	1956.923	COP	0912-COP-V1	A1	4	YPG687	1	1	2
YPG687	25.0506820295	658.225	1949.563	COP	0912-COP-V2	B2	4	YPG687	1	1	2
YPG688	16.9205190248	656.483	1846.301	COP	0912-COP-V1	A1	4	YPG688	1	1	1
YPG688	16.1776431789	660.352	1838.821	COP	0912-COP-V2	B2	4	YPG688	1	1	1
YPG689	15.9626324995	542.459	2178.567	COP	0912-COP-V1	A1	4	YPG689	1	1	2
YPG689	15.9942375291	544.17	2169.969	COP	0912-COP-V2	B2	4	YPG689	1	1	2
YPG690	33.6160311477	542.002	2068.3	COP	0912-COP-V1	A1	4	YPG690	1	2	1
YPG690	33.0319899622	545.263	2059.529	COP	0912-COP-V2	B2	4	YPG690	1	2	1
YPG691	26.3965239802	544.792	1956.745	COP	0912-COP-V1	A1	4	YPG691	2	2	2
YPG691	24.7724113885	546.698	1947.246	COP	0912-COP-V2	B2	4	YPG691	2	2	2
YPG692	12.8511084843	544.029	1846.479	COP	0912-COP-V1	A1	4	YPG692	1	1	1
YPG692	12.9838551393	547.903	1837.074	COP	0912-COP-V2	B2	4	YPG692	1	1	1
YPG693	12.304663151	430.094	2177.736	COP	0912-COP-V1	A1	4	YPG693	2	1	1
YPG693	12.3767191951	431.739	2169.146	COP	0912-COP-V2	B2	4	YPG693	2	1	1
YPG694	25.0464825687	429.814	2067.249	COP	0912-COP-V1	A1	4	YPG694	1	2	2
YPG694	24.4435460854	432.598	2057.902	COP	0912-COP-V2	B2	4	YPG694	1	2	2
YPG695	34.7603519633	431.187	1956.086	COP	0912-COP-V1	A1	4	YPG695	1	2	2
YPG695	31.457231107	435.239	1946.102	COP	0912-COP-V2	B2	4	YPG695	1	2	2
YPG696	12.3368069942	432.002	1846.687	COP	0912-COP-V1	A1	4	YPG696	2	1	1
YPG696	14.5775869927	435.919	1835.797	COP	0912-COP-V2	B2	4	YPG696	2	1	1
YPG697	22.6806957141	317.328	2178.539	COP	0912-COP-V1	A1	4	YPG697	1	2	1
YPG697	20.6552707671	318.902	2167.713	COP	0912-COP-V2	B2	4	YPG697	1	2	1
YPG698	9.3988597319	318.598	2067.993	COP	0912-COP-V1	A1	4	YPG698	1	1	1
YPG698	9.7204994394	320.922	2056.852	COP	0912-COP-V2	B2	4	YPG698	1	1	1
YPG699	25.3357771569	319.477	1956.294	COP	0912-COP-V1	A1	4	YPG699	2	1	2
YPG699	25.4491149929	321.597	1945.467	COP	0912-COP-V2	B2	4	YPG699	2	1	2
YPG702	22.8221286239	206.762	2067.69	COP	0912-COP-V1	A1	4	YPG702	2	1	1
YPG702	22.9952738852	207.629	2056.002	COP	0912-COP-V2	B2	4	YPG702	2	1	1
YPG703	28.2672956505	206.864	1955.22	COP	0912-COP-V1	A1	4	YPG703	1	2	2
YPG703	25.828574958	209.986	1944.75	COP	0912-COP-V2	B2	4	YPG703	1	2	2
YPG704	15.4483310094	207.808	1846.12	COP	0912-COP-V1	A1	4	YPG704	2	2	1
YPG704	9.7837427669	210.049	1834.102	COP	0912-COP-V2	B2	4	YPG704	2	2	1
YPG705	36.4189742689	1322.958	1742.325	COP	0912-COP-V1	A1	4	YPG705	2	2	2
YPG705	34.5308568244	1329.246	1739.205	COP	0912-COP-V2	B2	4	YPG705	2	2	2
YPG706	11.1924861787	1323.791	1632.216	COP	0912-COP-V1	A1	4	YPG706	1	2	1
YPG706	11.1877446378	1330.878	1628.739	COP	0912-COP-V2	B2	4	YPG706	1	2	1
YPG707	12.6518166569	1323.526	1522.088	COP	0912-COP-V1	A1	4	YPG707	2	1	1
YPG707	11.2699609636	1330.963	1518.231	COP	0912-COP-V2	B2	4	YPG707	2	1	1
YPG708	36.3868304257	1325.325	1411.211	COP	0912-COP-V1	A1	4	YPG708	1	1	2
YPG708	33.2027469465	1333.171	1407.012	COP	0912-COP-V2	B2	4	YPG708	1	1	2
YPG709	13.1918332215	1212.103	1742.596	COP	0912-COP-V1	A1	4	YPG709	1	2	1
YPG709	12.787800824	1217.343	1737.951	COP	0912-COP-V2	B2	4	YPG709	1	2	1
YPG710	26.1779458469	1212.135	1631.475	COP	0912-COP-V1	A1	4	YPG710	2	2	2
YPG710	24.0324644565	1218.741	1627.397	COP	0912-COP-V2	B2	4	YPG710	2	2	2
YPG711	31.9702663794	1213.259	1519.915	COP	0912-COP-V1	A1	4	YPG711	2	1	2
YPG711	30.0469049034	1219.998	1515.39	COP	0912-COP-V2	B2	4	YPG711	2	1	2
YPG713	14.2011498958	1101.156	1741.376	COP	0912-COP-V1	A1	4	YPG713	1	1	1
YPG713	15.2100202679	1107.244	1736.917	COP	0912-COP-V2	B2	4	YPG713	1	1	1
YPG714	23.9021617532	1101.857	1630.654	COP	0912-COP-V1	A1	4	YPG714	1	1	2
YPG714	21.015757734	1107.455	1625.654	COP	0912-COP-V2	B2	4	YPG714	1	1	2
YPG715	12.9861126254	1101.558	1520.35	COP	0912-COP-V1	A1	4	YPG715	2	2	1
YPG715	14.9507226251	1108.808	1514.527	COP	0912-COP-V2	B2	4	YPG715	2	2	1
YPG717	29.6494809052	989.578	1740.536	COP	0912-COP-V1	A1	4	YPG717	2	1	2
YPG717	29.1804713164	995.141	1734.528	COP	0912-COP-V2	B2	4	YPG717	2	1	2
YPG718	10.9867655826	990.355	1628.822	COP	0912-COP-V1	A1	4	YPG718	1	2	1
YPG718	12.9459091428	996.637	1624.31	COP	0912-COP-V2	B2	4	YPG718	1	2	1
YPG719	32.5681418616	991.337	1519.849	COP	0912-COP-V1	A1	4	YPG719	2	1	2
YPG719	31.2169064625	997.994	1513.429	COP	0912-COP-V2	B2	4	YPG719	2	1	2
YPG720	17.4283917463	992.131	1408.305	COP	0912-COP-V1	A1	4	YPG720	1	2	1
YPG720	16.7974277886	999.21	1402.299	COP	0912-COP-V2	B2	4	YPG720	1	2	1
YPG721	15.2554679506	879.058	1738.808	COP	0912-COP-V1	A1	4	YPG721	1	2	1
YPG721	14.3625596791	883.736	1733.403	COP	0912-COP-V2	B2	4	YPG721	1	2	1
YPG723	33.2688776419	879.368	1519.459	COP	0912-COP-V1	A1	4	YPG723	2	1	2
YPG723	30.6287435166	886.121	1512.604	COP	0912-COP-V2	B2	4	YPG723	2	1	2
YPG724	23.4650054866	879.699	1407.06	COP	0912-COP-V1	A1	4	YPG724	2	1	1
YPG724	24.5953300714	888.101	1400.561	COP	0912-COP-V2	B2	4	YPG724	2	1	1
YPG725	15.8147708211	769.765	1736.329	COP	0912-COP-V1	A1	4	YPG725	1	1	2
YPG725	16.2282378409	770.148	1733.087	COP	0912-COP-V2	B2	4	YPG725	1	1	2
YPG726	14.7475952291	768.046	1629.595	COP	0912-COP-V1	A1	4	YPG726	2	2	1
YPG726	13.8692617245	773.443	1621.109	COP	0912-COP-V2	B2	4	YPG726	2	2	1
YPG727	22.3721148201	765.7	1518.387	COP	0912-COP-V1	A1	4	YPG727	2	1	2
YPG727	19.6939721888	774.172	1510.873	COP	0912-COP-V2	B2	4	YPG727	2	1	2
YPG728	31.4238210461	768.079	1407.31	COP	0912-COP-V1	A1	4	YPG728	1	1	1
YPG728	28.4089027207	775.563	1400.321	COP	0912-COP-V2	B2	4	YPG728	1	1	1
YPG729	28.344440874	654.61	1738.129	COP	0912-COP-V1	A1	4	YPG729	1	2	2
YPG729	27.3147931547	660.049	1730.019	COP	0912-COP-V2	B2	4	YPG729	1	2	2
YPG730	20.3534814714	656.34	1626.857	COP	0912-COP-V1	A1	4	YPG730	2	2	1
YPG730	15.51358824	661.318	1619.572	COP	0912-COP-V2	B2	4	YPG730	2	2	1
YPG731	4.853720313	655.164	1515.544	COP	0912-COP-V1	A1	4	YPG731	2	1	1
YPG731	12.914287479	661.6	1509.735	COP	0912-COP-V2	B2	4	YPG731	2	1	1
YPG732	30.427361909	655.638	1408.025	COP	0912-COP-V1	A1	4	YPG732	1	1	2
YPG732	27.8397127731	663.125	1398.619	COP	0912-COP-V2	B2	4	YPG732	1	1	2
YPG733	14.2590088135	543.766	1737.061	COP	0912-COP-V1	A1	4	YPG733	2	NA	1
YPG733	14.6028843237	548.919	1729.134	COP	0912-COP-V2	B2	4	YPG733	2	NA	1
YPG734	23.5035780983	543.855	1626.786	COP	0912-COP-V1	A1	4	YPG734	1	1	2
YPG734	22.5146245961	549.644	1618.445	COP	0912-COP-V2	B2	4	YPG734	1	1	2
YPG737	16.5797942876	431.16	1737.263	COP	0912-COP-V1	A1	4	YPG737	1	2	1
YPG737	0	NA	NA	COP	0912-COP-V2	B2	4	YPG737	1	2	1
YPG739	31.9188362304	433.091	1516.164	COP	0912-COP-V1	A1	4	YPG739	1	1	2
YPG739	30.1227968964	438.885	1505.899	COP	0912-COP-V2	B2	4	YPG739	1	1	2
YPG740	38.6047556019	432.515	1404.22	COP	0912-COP-V1	A1	4	YPG740	2	1	2
YPG740	35.5933447267	438.716	1394.432	COP	0912-COP-V2	B2	4	YPG740	2	1	2
YPG742	24.2557440276	319.698	1626.879	COP	0912-COP-V1	A1	4	YPG742	1	2	2
YPG742	22.6600842494	325.436	1615.636	COP	0912-COP-V2	B2	4	YPG742	1	2	2
YPG743	26.0172266313	320.257	1514.864	COP	0912-COP-V1	A1	4	YPG743	1	2	2
YPG743	24.8799250453	326.564	1504.361	COP	0912-COP-V2	B2	4	YPG743	1	2	2
YPG745	17.8912630874	206.25	1735.422	COP	0912-COP-V1	A1	4	YPG745	1	1	2
YPG745	30.1417698947	210.946	1724.793	COP	0912-COP-V2	B2	4	YPG745	1	1	2
YPG746	18.9970112912	207.56	1625.183	COP	0912-COP-V1	A1	4	YPG746	2	2	1
YPG746	17.5057530568	212.365	1614.056	COP	0912-COP-V2	B2	4	YPG746	2	2	1
YPG748	17.3383889856	208.335	1402.971	COP	0912-COP-V1	A1	4	YPG748	1	1	1
YPG748	15.3871015849	213.901	1391.358	COP	0912-COP-V2	B2	4	YPG748	1	1	1
YPG750	30.9738072423	92.643	1626.023	COP	0912-COP-V1	A1	4	YPG750	1	2	2
YPG750	31.5267987673	98.286	1612.651	COP	0912-COP-V2	B2	4	YPG750	1	2	2
YPG751	11.3017752453	94.69	1514.83	COP	0912-COP-V1	A1	4	YPG751	2	1	1
YPG751	12.6233681724	100.002	1501.243	COP	0912-COP-V2	B2	4	YPG751	2	1	1
YPG752	29.6944822856	92.492	1398.663	COP	0912-COP-V1	A1	4	YPG752	1	2	1
YPG752	30.7868518354	100.712	1389.608	COP	0912-COP-V2	B2	4	YPG752	1	2	1
YPG753	21.9671023966	1325.825	1300.468	COP	0912-COP-V1	A1	4	YPG753	1	1	1
YPG753	21.8062993279	1333.886	1295.961	COP	0912-COP-V2	B2	4	YPG753	1	1	1
YPG754	27.7015640114	1325.752	1189.735	COP	0912-COP-V1	A1	4	YPG754	2	1	2
YPG754	26.0688996026	1335.753	1186.145	COP	0912-COP-V2	B2	4	YPG754	2	1	2
YPG756	18.9455811422	1327.897	967.877	COP	0912-COP-V1	A1	4	YPG756	1	2	1
YPG756	17.6322397118	1338.206	964.047	COP	0912-COP-V2	B2	4	YPG756	1	2	1
YPG757	26.4093815175	1214.444	1299.793	COP	0912-COP-V1	A1	4	YPG757	2	2	2
YPG757	24.6079787369	1222.223	1294.877	COP	0912-COP-V2	B2	4	YPG757	2	2	2
YPG760	22.0442476201	1216.262	966.75	COP	0912-COP-V1	A1	4	YPG760	1	1	1
YPG760	20.4402434535	1227.14	961.987	COP	0912-COP-V2	B2	4	YPG760	1	1	1
YPG761	21.4978022869	1103.659	1298.619	COP	0912-COP-V1	A1	4	YPG761	2	2	2
YPG761	20.9145684099	1111.689	1292.284	COP	0912-COP-V2	B2	4	YPG761	2	2	2
YPG764	24.9950524197	1104.928	966.226	COP	0912-COP-V1	A1	4	YPG764	1	2	2
YPG764	23.203976866	1115.509	961.527	COP	0912-COP-V2	B2	4	YPG764	1	2	2
YPG765	32.7031460028	992.27	1298.429	COP	0912-COP-V1	A1	4	YPG765	2	2	2
YPG765	28.6176057015	1000.17	1291.62	COP	0912-COP-V2	B2	4	YPG765	2	2	2
YPG766	34.4003409202	994.361	1186.19	COP	0912-COP-V1	A1	4	YPG766	1	1	2
YPG766	32.8612329779	1003.237	1180.034	COP	0912-COP-V2	B2	4	YPG766	1	1	2
YPG767	18.7398605461	993.902	1074.642	COP	0912-COP-V1	A1	4	YPG767	1	2	1
YPG767	18.0053753441	1003.262	1068.62	COP	0912-COP-V2	B2	4	YPG767	1	2	1
YPG769	10.6846134572	881.291	1295.788	COP	0912-COP-V1	A1	4	YPG769	2	1	1
YPG769	13.1988824528	889.563	1290.527	COP	0912-COP-V2	B2	4	YPG769	2	1	1
YPG770	29.103035572	881.108	1185.94	COP	0912-COP-V1	A1	4	YPG770	1	2	2
YPG770	26.3281972454	890.623	1179.237	COP	0912-COP-V2	B2	4	YPG770	1	2	2
YPG771	30.4402194463	881.807	1073.875	COP	0912-COP-V1	A1	4	YPG771	1	2	1
YPG771	28.2254970709	891.226	1066.589	COP	0912-COP-V2	B2	4	YPG771	1	2	1
YPG773	28.775168372	768.771	1296.598	COP	0912-COP-V1	A1	4	YPG773	2	1	2
YPG773	26.9606305206	776.956	1288.412	COP	0912-COP-V2	B2	4	YPG773	2	1	2
YPG774	23.2657136591	769.112	1184.875	COP	0912-COP-V1	A1	4	YPG774	1	2	1
YPG774	21.8632183227	777.944	1177.121	COP	0912-COP-V2	B2	4	YPG774	1	2	1
YPG775	34.3231956967	769.042	1072.251	COP	0912-COP-V1	A1	4	YPG775	1	1	2
YPG775	33.0003682985	778.637	1064.562	COP	0912-COP-V2	B2	4	YPG775	1	1	2
YPG777	26.4029527489	656.501	1295.269	COP	0912-COP-V1	A1	4	YPG777	2	2	2
YPG777	25.3985203309	665.07	1287.127	COP	0912-COP-V2	B2	4	YPG777	2	2	2
YPG778	26.3643801371	657.681	1183.807	COP	0912-COP-V1	A1	4	YPG778	2	1	1
YPG778	24.4119244216	666.355	1175.295	COP	0912-COP-V2	B2	4	YPG778	2	1	1
YPG779	10.8389039042	663.272	1068.941	COP	0912-COP-V1	A1	4	YPG779	1	1	1
YPG779	14.4953706669	665.807	1063.49	COP	0912-COP-V2	B2	4	YPG779	1	1	1
YPG781	30.3052153051	545.014	1295.321	COP	0912-COP-V1	A1	4	YPG781	1	NA	2
YPG781	28.6934976945	552.822	1285.805	COP	0912-COP-V2	B2	4	YPG781	1	NA	2
YPG782	16.1554955583	545.068	1183.333	COP	0912-COP-V1	A1	4	YPG782	2	1	1
YPG782	15.1720742714	554.052	1173.894	COP	0912-COP-V2	B2	4	YPG782	2	1	1
YPG783	35.281082222	546.157	1071.622	COP	0912-COP-V1	A1	4	YPG783	1	1	2
YPG783	32.7410706556	555.39	1061.823	COP	0912-COP-V2	B2	4	YPG783	1	1	2
YPG784	13.2046907587	545.12	959.796	COP	0912-COP-V1	A1	4	YPG784	2	2	2
YPG784	12.3387731986	555.902	950.794	COP	0912-COP-V2	B2	4	YPG784	2	2	2
YPG785	16.8498025699	431.886	1294.07	COP	0912-COP-V1	A1	4	YPG785	2	1	1
YPG785	15.9815888636	439.964	1284.357	COP	0912-COP-V2	B2	4	YPG785	2	1	1
YPG786	34.0981887947	431.567	1182.424	COP	0912-COP-V1	A1	4	YPG786	2	1	2
YPG786	31.8936100669	440.792	1172.563	COP	0912-COP-V2	B2	4	YPG786	2	1	2
YPG788	23.1885684356	433.259	959.266	COP	0912-COP-V1	A1	4	YPG788	1	2	2
YPG788	22.0276509742	443.608	949.757	COP	0912-COP-V2	B2	4	YPG788	1	2	2
YPG790	24.7057578315	321.505	1182.064	COP	0912-COP-V1	A1	4	YPG790	2	1	2
YPG790	23.4000311813	328.922	1171.061	COP	0912-COP-V2	B2	4	YPG790	2	1	2
YPG791	0	NA	NA	COP	0912-COP-V1	A1	4	YPG791	2	2	1
YPG791	18.441754304	329.461	1059.853	COP	0912-COP-V2	B2	4	YPG791	2	2	1
YPG792	23.7028699257	320.609	960.098	COP	0912-COP-V1	A1	4	YPG792	1	1	2
YPG792	21.932785983	329.918	948.513	COP	0912-COP-V2	B2	4	YPG792	1	1	2
YPG793	34.7410656574	207.13	1291.627	COP	0912-COP-V1	A1	4	YPG793	2	1	2
YPG793	32.4628000146	214.908	1280.381	COP	0912-COP-V2	B2	4	YPG793	2	1	2
YPG794	26.8529665527	207.45	1181.182	COP	0912-COP-V1	A1	4	YPG794	2	2	2
YPG794	28.7820383531	215.061	1169.329	COP	0912-COP-V2	B2	4	YPG794	2	2	2
YPG795	16.3226435426	206.578	1068.701	COP	0912-COP-V1	A1	4	YPG795	1	1	1
YPG795	15.3554799212	216.214	1056.347	COP	0912-COP-V2	B2	4	YPG795	1	1	1
YPG796	23.3107150395	208.085	958.491	COP	0912-COP-V1	A1	4	YPG796	1	2	1
YPG796	23.0901388765	216.998	946.859	COP	0912-COP-V2	B2	4	YPG796	1	2	1
YPG797	11.2053437159	1327.712	858.137	COP	0912-COP-V1	A1	4	YPG797	2	1	1
YPG797	12.7182331637	1342.321	856.211	COP	0912-COP-V2	B2	4	YPG797	2	1	1
YPG798	25.2972045451	1328.276	747.281	COP	0912-COP-V1	A1	4	YPG798	1	2	2
YPG798	23.7605181482	1340.652	743.19	COP	0912-COP-V2	B2	4	YPG798	1	2	2
YPG799	22.2756832907	1328.838	636.257	COP	0912-COP-V1	A1	4	YPG799	2	2	1
YPG799	15.0329389508	1342.428	630.575	COP	0912-COP-V2	B2	4	YPG799	2	2	1
YPG810	24.095024812	992.381	743.349	COP	0912-COP-V1	A1	4	YPG810	2	1	2
YPG810	22.084569969	1005.447	737.447	COP	0912-COP-V2	B2	4	YPG810	2	1	2
YPG811	11.3724917002	992.543	631.889	COP	0912-COP-V1	A1	4	YPG811	2	1	1
YPG811	10.2327703923	1006.416	626.583	COP	0912-COP-V2	B2	4	YPG811	2	1	1
YPG812	25.7407895803	992.913	521.08	COP	0912-COP-V1	A1	4	YPG812	1	2	2
YPG812	23.7858154792	1007.52	514.796	COP	0912-COP-V2	B2	4	YPG812	1	2	2
YPG816	25.5672128274	881.193	518.829	COP	0912-COP-V1	A1	4	YPG816	1	1	1
YPG816	21.5217043541	895.12	512.154	COP	0912-COP-V2	B2	4	YPG816	1	1	1
YPG817	19.9227539734	768.898	854.157	COP	0912-COP-V1	A1	4	YPG817	1	1	1
YPG817	19.9975401609	780.552	846.876	COP	0912-COP-V2	B2	4	YPG817	1	1	1
YPG818	28.5565902387	769.228	741.605	COP	0912-COP-V1	A1	4	YPG818	1	2	2
YPG818	28.2634430674	780.36	734.823	COP	0912-COP-V2	B2	4	YPG818	1	2	2
YPG819	15.4161871662	768.822	629.961	COP	0912-COP-V1	A1	4	YPG819	2	2	1
YPG819	13.6099640817	782.322	621.868	COP	0912-COP-V2	B2	4	YPG819	2	2	1
YPG822	27.8301393839	657.792	740.002	COP	0912-COP-V1	A1	4	YPG822	1	2	2
YPG822	26.56852189	669.309	732.403	COP	0912-COP-V2	B2	4	YPG822	1	2	2
YPG823	0	NA	NA	COP	0912-COP-V1	A1	4	YPG823	2	1	1
YPG823	9.195579821	668.633	619.252	COP	0912-COP-V2	B2	4	YPG823	2	1	1
YPG824	17.7626877149	656.753	517.2	COP	0912-COP-V1	A1	4	YPG824	2	1	2
YPG824	16.7215357955	670.295	508.598	COP	0912-COP-V2	B2	4	YPG824	2	1	2
YPG826	27.2515502076	544.517	739.678	COP	0912-COP-V1	A1	4	YPG826	2	1	1
YPG826	0	NA	NA	COP	0912-COP-V2	B2	4	YPG826	2	1	1
YPG827	36.4896907238	546.82	627.206	COP	0912-COP-V1	A1	4	YPG827	1	2	2
YPG827	34.1260995283	557.861	618.656	COP	0912-COP-V2	B2	4	YPG827	1	2	2
YPG828	7.7402374263	542.352	519.44	COP	0912-COP-V1	A1	4	YPG828	2	1	2
YPG828	11.4407179479	557.776	506.695	COP	0912-COP-V2	B2	4	YPG828	2	1	2
YPG830	26.1008006234	432.4	738.344	COP	0912-COP-V1	A1	4	YPG830	2	2	2
YPG830	9.1513094917	443.772	728.658	COP	0912-COP-V2	B2	4	YPG830	2	2	2
YPG831	27.1679762154	432.333	626.798	COP	0912-COP-V1	A1	4	YPG831	1	1	2
YPG831	27.0175495153	445.191	617.285	COP	0912-COP-V2	B2	4	YPG831	1	1	2
YPG832	24.249315259	431.712	513.54	COP	0912-COP-V1	A1	4	YPG832	1	2	1
YPG832	20.7754330894	445.164	504.022	COP	0912-COP-V2	B2	4	YPG832	1	2	1
YPG833	35.5318041984	319.404	849.834	COP	0912-COP-V1	A1	4	YPG833	1	1	2
YPG833	33.265990274	330.898	838.295	COP	0912-COP-V2	B2	4	YPG833	1	1	2
YPG834	22.6549806396	319.326	736.709	COP	0912-COP-V1	A1	4	YPG834	1	1	1
YPG834	22.7549492407	330.759	725.905	COP	0912-COP-V2	B2	4	YPG834	1	1	1
YPG836	14.4583006409	319.031	513.953	COP	0912-COP-V1	A1	4	YPG836	2	2	1
YPG836	15.2100202679	331.781	502.649	COP	0912-COP-V2	B2	4	YPG836	2	2	1
YPG838	23.818587761	204.556	736.826	COP	0912-COP-V1	A1	4	YPG838	1	2	1
YPG838	11.4217449496	218.566	723.956	COP	0912-COP-V2	B2	4	YPG838	1	2	1
YPG839	20.2441924047	205.801	624.49	COP	0912-COP-V1	A1	4	YPG839	2	1	2
YPG839	21.8315966589	217.766	612.327	COP	0912-COP-V2	B2	4	YPG839	2	1	2
YPG840	21.7485242633	205.337	512.034	COP	0912-COP-V1	A1	4	YPG840	1	1	1
YPG840	0	NA	NA	COP	0912-COP-V2	B2	4	YPG840	1	1	1
YPG842	8.3766855203	92.639	734.162	COP	0912-COP-V1	A1	4	YPG842	2	1	1
YPG842	0	NA	NA	COP	0912-COP-V2	B2	4	YPG842	2	1	1
YPG844	24.3457467884	91.096	509.888	COP	0912-COP-V1	A1	4	YPG844	2	1	2
YPG844	25.3732229999	105.107	497.524	COP	0912-COP-V2	B2	4	YPG844	2	1	2
YPG845	37.6597266138	1330.695	411.652	COP	0912-COP-V1	A1	4	YPG845	1	1	2
YPG845	35.3530200821	1345.192	407.782	COP	0912-COP-V2	B2	4	YPG845	1	1	2
YPG846	20.5077719184	1329.705	299.476	COP	0912-COP-V1	A1	4	YPG846	1	2	1
YPG846	19.9848914954	1345.97	295.511	COP	0912-COP-V2	B2	4	YPG846	1	2	1
YPG847	6.2359055677	1330.3	187.492	COP	0912-COP-V1	A1	4	YPG847	2	2	1
YPG847	8.4429842235	1345.943	183.716	COP	0912-COP-V2	B2	4	YPG847	2	2	1
YPG848	41.407698723	1331	73.659	COP	0912-COP-V1	A1	4	YPG848	2	1	2
YPG848	43.0434087082	1346.177	68.995	COP	0912-COP-V2	B2	4	YPG848	2	1	2
YPG849	16.2197832446	1217.493	410.907	COP	0912-COP-V1	A1	4	YPG849	1	1	1
YPG849	15.6716965588	1232.414	405.846	COP	0912-COP-V2	B2	4	YPG849	1	1	1
YPG850	32.2852760421	1218.124	298.1	COP	0912-COP-V1	A1	4	YPG850	1	1	2
YPG850	29.39549863	1233.994	293.595	COP	0912-COP-V2	B2	4	YPG850	1	1	2
YPG851	10.9867655826	1219.347	187.963	COP	0912-COP-V1	A1	4	YPG851	2	2	1
YPG851	13.1925581201	1235.59	180.812	COP	0912-COP-V2	B2	4	YPG851	2	2	1
YPG852	32.9667255165	1218.754	72.459	COP	0912-COP-V1	A1	4	YPG852	2	2	2
YPG852	0	NA	NA	COP	0912-COP-V2	B2	4	YPG852	2	2	2
YPG854	14.1432909782	1104.35	299.545	COP	0912-COP-V1	A1	4	YPG854	1	1	2
YPG854	15.538885571	1121.38	290.992	COP	0912-COP-V2	B2	4	YPG854	1	1	2
YPG855	23.2978575023	1106.882	185.27	COP	0912-COP-V1	A1	4	YPG855	2	2	2
YPG855	23.9059778015	1123.722	178.522	COP	0912-COP-V2	B2	4	YPG855	2	2	2
YPG856	29.739483666	1106.073	71.674	COP	0912-COP-V1	A1	4	YPG856	2	1	1
YPG856	30.0974995654	1124.606	64.83	COP	0912-COP-V2	B2	4	YPG856	2	1	1
YPG869	36.933275759	656.881	404.241	COP	0912-COP-V1	A1	4	YPG869	2	1	2
YPG869	31.5457717656	671.562	396.29	COP	0912-COP-V2	B2	4	YPG869	2	1	2
YPG870	0	NA	NA	COP	0912-COP-V1	A1	4	YPG870	2	1	1
YPG870	14.3688840119	672.177	283.761	COP	0912-COP-V2	B2	4	YPG870	2	1	1
YPG871	20.790637738	656.844	179.137	COP	0912-COP-V1	A1	4	YPG871	1	2	1
YPG871	20.2378648055	672.41	170.244	COP	0912-COP-V2	B2	4	YPG871	1	2	1
YPG872	31.1988141442	657.312	65.251	COP	0912-COP-V1	A1	4	YPG872	1	2	2
YPG872	29.1804713164	673.816	56.447	COP	0912-COP-V2	B2	4	YPG872	1	2	2
YPG874	16.0333489544	544.445	291.237	COP	0912-COP-V1	A1	4	YPG874	1	1	1
YPG874	14.5649383272	559.058	281.781	COP	0912-COP-V2	B2	4	YPG874	1	1	1
YPG876	35.3453699083	543.566	63.989	COP	0912-COP-V1	A1	4	YPG876	2	2	2
YPG876	32.348962025	560.13	54.366	COP	0912-COP-V2	B2	4	YPG876	2	2	2
YPG878	14.3747266488	430.852	289.368	COP	0912-COP-V1	A1	4	YPG878	1	2	1
YPG878	14.5016949997	446.079	279.963	COP	0912-COP-V2	B2	4	YPG878	1	2	1
YPG879	33.9888997281	430.629	177.008	COP	0912-COP-V1	A1	4	YPG879	1	1	2
YPG879	32.1845293735	446.786	166.648	COP	0912-COP-V2	B2	4	YPG879	1	1	2
YPG880	23.7928726865	430.16	63.016	COP	0912-COP-V1	A1	4	YPG880	1	1	1
YPG880	22.7043545787	446.836	52.703	COP	0912-COP-V2	B2	4	YPG880	1	1	1
YPG888	18.276989205	200.737	62.502	COP	0912-COP-V1	A1	4	YPG888	1	1	1
YPG888	16.1460215151	219.878	49.514	COP	0912-COP-V2	B2	4	YPG888	1	1	1
YO486_1	15.3342888763	1437.791	1956.805	ETH	0912-ETH-V1	A1	4	YO486	1	1	1
YO486_1	16.3510111507	1444.479	1957.753	ETH	0912-ETH-V3	A3	4	YO486	1	1	1
YO486_1	10.5466024088	1436.158	1958.956	ETH	0912-ETH-V2	B2	4	YO486	1	1	1
YO486_1	10.56697562	1440.39	1953.047	ETH	0912-ETH-V4	B4	4	YO486	1	1	1
YO486_2	11.8083588353	1449.293	1073.949	ETH	0912-ETH-V1	A1	4	YO486	1	1	1
YO486_2	15.6773977881	1457.59	1077.945	ETH	0912-ETH-V3	A3	4	YO486	1	1	1
YO486_2	9.5388441257	1448.968	1078.67	ETH	0912-ETH-V2	B2	4	YO486	1	1	1
YO486_2	9.9593105571	1449.401	1071.49	ETH	0912-ETH-V4	B4	4	YO486	1	1	1
YO486_3	15.423552928	1460.804	187.148	ETH	0912-ETH-V1	A1	4	YO486	1	1	1
YO486_3	16.3001724064	1469.996	188.384	ETH	0912-ETH-V3	A3	4	YO486	1	1	1
YO486_3	13.6586106917	1461.423	188.397	ETH	0912-ETH-V2	B2	4	YO486	1	1	1
YO486_3	11.7695127971	1457.658	182.307	ETH	0912-ETH-V4	B4	4	YO486	1	1	1
YO486_4	0.0127520074	97.5	1942	ETH	0912-ETH-V1	A1	4	YO486	1	1	1
YO486_4	2.6817437643	112.379	1939.211	ETH	0912-ETH-V3	A3	4	YO486	1	1	1
YO486_4	0.0063381024	98.5	1949.5	ETH	0912-ETH-V2	B2	4	YO486	1	1	1
YO486_4	0.0063964743	95.5	1941.5	ETH	0912-ETH-V4	B4	4	YO486	1	1	1
YO486_5	0.0191280111	116.167	1059.833	ETH	0912-ETH-V1	A1	4	YO486	1	1	1
YO486_5	3.0121956026	120.563	1053.928	ETH	0912-ETH-V3	A3	4	YO486	1	1	1
YO486_5	0	NA	NA	ETH	0912-ETH-V2	B2	4	YO486	1	1	1
YO486_5	0	NA	NA	ETH	0912-ETH-V4	B4	4	YO486	1	1	1
YO486_6	16.8772817695	113.312	160.373	ETH	0912-ETH-V1	A1	4	YO486	1	1	1
YO486_6	19.5030133003	123.251	160.985	ETH	0912-ETH-V3	A3	4	YO486	1	1	1
YO486_6	16.2255421674	113.649	160.735	ETH	0912-ETH-V2	B2	4	YO486	1	1	1
YO486_6	18.7736522062	110.222	160.163	ETH	0912-ETH-V4	B4	4	YO486	1	1	1
YO502_1	5.7447793254	1440.827	1847.16	ETH	0912-ETH-V1	A1	4	YO502	2	2	2
YO502_1	5.420681116	1446.363	1848.038	ETH	0912-ETH-V3	A3	4	YO502	2	2	2
YO502_1	3.4415896082	1437.59	1849.736	ETH	0912-ETH-V2	B2	4	YO502	2	2	2
YO502_1	3.1918406988	1442.256	1843.566	ETH	0912-ETH-V4	B4	4	YO502	2	2	2
YO502_2	2.8692016608	1452.051	965.596	ETH	0912-ETH-V1	A1	4	YO502	2	2	2
YO502_2	4.3848417	1458.832	966.8	ETH	0912-ETH-V3	A3	4	YO502	2	2	2
YO502_2	2.9789081323	1451.898	967.987	ETH	0912-ETH-V2	B2	4	YO502	2	2	2
YO502_2	2.8592240328	1452.104	960.977	ETH	0912-ETH-V4	B4	4	YO502	2	2	2
YO502_3	4.5907226574	1461.908	74.717	ETH	0912-ETH-V1	A1	4	YO502	2	2	2
YO502_3	5.420681116	1471.931	76.779	ETH	0912-ETH-V3	A3	4	YO502	2	2	2
YO502_3	6.6486694272	1463.809	76.832	ETH	0912-ETH-V2	B2	4	YO502	2	2	2
YO502_3	3.7995057617	1459.013	71.172	ETH	0912-ETH-V4	B4	4	YO502	2	2	2
YO502_4	4.7309947386	106.038	1830.058	ETH	0912-ETH-V1	A1	4	YO502	2	2	2
YO502_4	6.9521982895	110.864	1828.263	ETH	0912-ETH-V3	A3	4	YO502	2	2	2
YO502_4	7.0923365958	102.101	1829.368	ETH	0912-ETH-V2	B2	4	YO502	2	2	2
YO502_4	5.6928621681	107.779	1831.052	ETH	0912-ETH-V4	B4	4	YO502	2	2	2
YO502_5	5.4514831556	112.716	944.119	ETH	0912-ETH-V1	A1	4	YO502	2	2	2
YO502_5	6.3040042991	120.953	941.769	ETH	0912-ETH-V3	A3	4	YO502	2	2	2
YO502_5	6.4775406621	109.896	943.146	ETH	0912-ETH-V2	B2	4	YO502	2	2	2
YO502_5	5.2323160152	110.289	943.663	ETH	0912-ETH-V4	B4	4	YO502	2	2	2
YO502_6	5.547123211	112.72	47.161	ETH	0912-ETH-V1	A1	4	YO502	2	2	2
YO502_6	9.805522816	123.993	45.603	ETH	0912-ETH-V3	A3	4	YO502	2	2	2
YO502_6	8.9494006017	115.12	46.819	ETH	0912-ETH-V2	B2	4	YO502	2	2	2
YO502_6	6.7738663327	109.402	47.087	ETH	0912-ETH-V4	B4	4	YO502	2	2	2
YPG337	15.9782652491	2640.744	2634.873	ETH	0912-ETH-V1	A1	4	YPG337	1	NA	2
YPG337	0	NA	NA	ETH	0912-ETH-V3	A3	4	YPG337	1	NA	2
YPG337	15.5220127999	2636.184	2642.493	ETH	0912-ETH-V2	B2	4	YPG337	1	NA	2
YPG337	14.5839615094	2645.471	2630.513	ETH	0912-ETH-V4	B4	4	YPG337	1	NA	2
YPG339	8.1549087205	2644.106	2414.082	ETH	0912-ETH-V1	A1	4	YPG339	2	NA	1
YPG339	0	NA	NA	ETH	0912-ETH-V3	A3	4	YPG339	2	NA	1
YPG339	6.4395120477	2640.23	2422.008	ETH	0912-ETH-V2	B2	4	YPG339	2	NA	1
YPG339	6.4924214614	2648.144	2409.089	ETH	0912-ETH-V4	B4	4	YPG339	2	NA	1
YPG340	7.9126205803	2646.047	2304.6	ETH	0912-ETH-V1	A1	4	YPG340	2	2	1
YPG340	0	NA	NA	ETH	0912-ETH-V3	A3	4	YPG340	2	2	1
YPG340	8.2585474391	2643.862	2313.372	ETH	0912-ETH-V2	B2	4	YPG340	2	2	1
YPG340	9.108579469	2650.708	2300.879	ETH	0912-ETH-V4	B4	4	YPG340	2	2	1
YPG341	19.051499028	2528.914	2634.059	ETH	0912-ETH-V1	A1	4	YPG341	1	2	2
YPG341	0	NA	NA	ETH	0912-ETH-V3	A3	4	YPG341	1	2	2
YPG341	15.5473652096	2525.067	2640.44	ETH	0912-ETH-V2	B2	4	YPG341	1	2	2
YPG341	15.6585691996	2534.275	2629.036	ETH	0912-ETH-V4	B4	4	YPG341	1	2	2
YPG342	6.618291831	2532.013	2522.481	ETH	0912-ETH-V1	A1	4	YPG342	2	1	1
YPG342	0	NA	NA	ETH	0912-ETH-V3	A3	4	YPG342	2	1	1
YPG342	5.8437304212	2527.617	2530.654	ETH	0912-ETH-V2	B2	4	YPG342	2	1	1
YPG342	6.281337808	2536.17	2518.755	ETH	0912-ETH-V4	B4	4	YPG342	2	1	1
YPG343	15.7232251015	2533.952	2411.793	ETH	0912-ETH-V1	A1	4	YPG343	1	1	2
YPG343	0	NA	NA	ETH	0912-ETH-V3	A3	4	YPG343	1	1	2
YPG343	15.2051076795	2530.077	2420.007	ETH	0912-ETH-V2	B2	4	YPG343	1	1	2
YPG343	14.8206310602	2537.912	2407.795	ETH	0912-ETH-V4	B4	4	YPG343	1	1	2
YPG344	3.3984099672	2535.674	2302.718	ETH	0912-ETH-V1	A1	4	YPG344	2	2	1
YPG344	2.2750338095	2541.087	2308.081	ETH	0912-ETH-V3	A3	4	YPG344	2	2	1
YPG344	2.0155165661	2536.176	2309.884	ETH	0912-ETH-V2	B2	4	YPG344	2	2	1
YPG344	2.8848099301	2540.363	2297.489	ETH	0912-ETH-V4	B4	4	YPG344	2	2	1
YPG345	11.7573508058	2419.035	2632.101	ETH	0912-ETH-V1	A1	4	YPG345	2	2	1
YPG345	0	NA	NA	ETH	0912-ETH-V3	A3	4	YPG345	2	2	1
YPG345	8.7592575294	2415.751	2639.518	ETH	0912-ETH-V2	B2	4	YPG345	2	2	1
YPG345	10.4326496587	2424.663	2625.557	ETH	0912-ETH-V4	B4	4	YPG345	2	2	1
YPG347	10.2781179495	2424.041	2410.973	ETH	0912-ETH-V1	A1	4	YPG347	1	1	1
YPG347	9.8500067173	2429.235	2414.637	ETH	0912-ETH-V3	A3	4	YPG347	1	1	1
YPG347	8.7972861439	2419.398	2418.235	ETH	0912-ETH-V2	B2	4	YPG347	1	1	1
YPG347	8.6736192135	2427.864	2406.757	ETH	0912-ETH-V4	B4	4	YPG347	1	1	1
YPG348	16.6541216403	2425.946	2300.632	ETH	0912-ETH-V1	A1	4	YPG348	1	1	2
YPG348	15.7473010616	2431.333	2305.338	ETH	0912-ETH-V3	A3	4	YPG348	1	1	2
YPG348	14.9072168663	2422.54	2307.581	ETH	0912-ETH-V2	B2	4	YPG348	1	1	2
YPG348	15.5882079818	2429.372	2296.284	ETH	0912-ETH-V4	B4	4	YPG348	1	1	2
YPG350	9.7999176727	2310.766	2519.038	ETH	0912-ETH-V1	A1	4	YPG350	2	2	2
YPG350	0	NA	NA	ETH	0912-ETH-V3	A3	4	YPG350	2	2	2
YPG350	8.2648855415	2307.654	2526.833	ETH	0912-ETH-V2	B2	4	YPG350	2	2	2
YPG350	9.1725442125	2315.593	2514.764	ETH	0912-ETH-V4	B4	4	YPG350	2	2	2
YPG351	9.5193735103	2313.097	2409.251	ETH	0912-ETH-V1	A1	4	YPG351	1	NA	1
YPG351	8.2231668982	2318.145	2413.153	ETH	0912-ETH-V3	A3	4	YPG351	1	NA	1
YPG351	7.358536897	2309.397	2416.148	ETH	0912-ETH-V2	B2	4	YPG351	1	NA	1
YPG351	7.2536019086	2317.223	2404.659	ETH	0912-ETH-V4	B4	4	YPG351	1	NA	1
YPG352	15.6275850461	2315.446	2298.789	ETH	0912-ETH-V1	A1	4	YPG352	2	1	2
YPG352	14.7178164886	2319.972	2303.259	ETH	0912-ETH-V3	A3	4	YPG352	2	1	2
YPG352	13.9311490953	2311.23	2305.531	ETH	0912-ETH-V2	B2	4	YPG352	2	1	2
YPG352	14.1553977282	2319.085	2294.66	ETH	0912-ETH-V4	B4	4	YPG352	2	1	2
YPG353	9.6468935841	2199.93	2628.351	ETH	0912-ETH-V1	A1	4	YPG353	2	2	1
YPG353	0	NA	NA	ETH	0912-ETH-V3	A3	4	YPG353	2	2	1
YPG353	6.2683832826	2194.863	2634.1	ETH	0912-ETH-V2	B2	4	YPG353	2	2	1
YPG353	6.761073384	2204.018	2623.904	ETH	0912-ETH-V4	B4	4	YPG353	2	2	1
YPG355	14.1164721714	2203.029	2408.154	ETH	0912-ETH-V1	A1	4	YPG355	2	1	2
YPG355	14.196719359	2207.079	2412.148	ETH	0912-ETH-V3	A3	4	YPG355	2	1	2
YPG355	12.8726859929	2198.801	2414.334	ETH	0912-ETH-V2	B2	4	YPG355	2	1	2
YPG355	11.5200502976	2206.728	2403.841	ETH	0912-ETH-V4	B4	4	YPG355	2	1	2
YPG356	13.8486800164	2204.679	2296.828	ETH	0912-ETH-V1	A1	4	YPG356	1	1	2
YPG356	12.0678469395	2209.461	2300.277	ETH	0912-ETH-V3	A3	4	YPG356	1	1	2
YPG356	12.0423945773	2202.265	2303.743	ETH	0912-ETH-V2	B2	4	YPG356	1	1	2
YPG356	12.4603320264	2209.723	2292.515	ETH	0912-ETH-V4	B4	4	YPG356	1	1	2
YPG359	10.6670541747	2092.557	2404.866	ETH	0912-ETH-V1	A1	4	YPG359	2	2	2
YPG359	8.7951027721	2096.868	2408.488	ETH	0912-ETH-V3	A3	4	YPG359	2	2	2
YPG359	7.6564277102	2088.068	2411.77	ETH	0912-ETH-V2	B2	4	YPG359	2	2	2
YPG359	7.5222538312	2096.63	2401.622	ETH	0912-ETH-V4	B4	4	YPG359	2	2	2
YPG360	6.9817240414	2094.667	2295.284	ETH	0912-ETH-V1	A1	4	YPG360	1	2	1
YPG360	5.6621651517	2100.196	2298.86	ETH	0912-ETH-V3	A3	4	YPG360	1	2	1
YPG360	6.9275459332	2090.843	2301.978	ETH	0912-ETH-V2	B2	4	YPG360	1	2	1
YPG360	6.8890028709	2098.458	2291.606	ETH	0912-ETH-V4	B4	4	YPG360	1	2	1
YPG361	11.9231269017	1979.299	2624.768	ETH	0912-ETH-V1	A1	4	YPG361	2	1	2
YPG361	10.3266199456	1982.98	2627.829	ETH	0912-ETH-V3	A3	4	YPG361	2	1	2
YPG361	12.3149329809	1973.471	2630.324	ETH	0912-ETH-V2	B2	4	YPG361	2	1	2
YPG361	11.3601384389	1983.408	2620.599	ETH	0912-ETH-V4	B4	4	YPG361	2	1	2
YPG362	18.5031627106	1981.118	2514.51	ETH	0912-ETH-V1	A1	4	YPG362	2	1	2
YPG362	17.1453665312	1985.466	2516.715	ETH	0912-ETH-V3	A3	4	YPG362	2	1	2
YPG362	18.6974021069	1976.503	2519.774	ETH	0912-ETH-V2	B2	4	YPG362	2	1	2
YPG362	17.014621761	1985.137	2510.44	ETH	0912-ETH-V4	B4	4	YPG362	2	1	2
YPG363	12.3630711564	1982.53	2403.328	ETH	0912-ETH-V1	A1	4	YPG363	1	2	1
YPG363	10.1042004391	1987.163	2406.1	ETH	0912-ETH-V3	A3	4	YPG363	1	2	1
YPG363	9.7099728908	1978.687	2409.649	ETH	0912-ETH-V2	B2	4	YPG363	1	2	1
YPG363	9.773812801	1986.59	2399.867	ETH	0912-ETH-V4	B4	4	YPG363	1	2	1
YPG364	3.4047859709	1984.751	2293.757	ETH	0912-ETH-V1	A1	4	YPG364	NA	2	1
YPG364	2.77706641	1990.621	2296.516	ETH	0912-ETH-V3	A3	4	YPG364	NA	2	1
YPG364	3.5556754515	1981.249	2299.516	ETH	0912-ETH-V2	B2	4	YPG364	NA	2	1
YPG364	3.4860785187	1989.003	2290.065	ETH	0912-ETH-V4	B4	4	YPG364	NA	2	1
YPG365	12.3375671417	1869.896	2622.478	ETH	0912-ETH-V1	A1	4	YPG365	1	1	1
YPG365	10.9557494069	1874.336	2624.708	ETH	0912-ETH-V3	A3	4	YPG365	1	1	1
YPG365	10.6289977401	1864.585	2627.785	ETH	0912-ETH-V2	B2	4	YPG365	1	1	1
YPG365	10.4582355561	1874.043	2619.559	ETH	0912-ETH-V4	B4	4	YPG365	1	1	1
YPG367	8.0975246873	1872.85	2402.701	ETH	0912-ETH-V1	A1	4	YPG367	2	2	1
YPG367	7.8736505308	1878.007	2404.084	ETH	0912-ETH-V3	A3	4	YPG367	2	2	1
YPG367	7.3014939753	1869.59	2409.081	ETH	0912-ETH-V2	B2	4	YPG367	2	2	1
YPG367	7.2536019086	1876.689	2400.005	ETH	0912-ETH-V4	B4	4	YPG367	2	2	1
YPG368	12.24830309	1874.952	2293.127	ETH	0912-ETH-V1	A1	4	YPG368	1	1	2
YPG368	11.9534597647	1880.32	2295.155	ETH	0912-ETH-V3	A3	4	YPG368	1	1	2
YPG368	10.7430835835	1869.362	2297.865	ETH	0912-ETH-V2	B2	4	YPG368	1	1	2
YPG368	10.4582355561	1878.689	2288.841	ETH	0912-ETH-V4	B4	4	YPG368	1	1	2
YPG369	9.8254216875	1759.52	2621.25	ETH	0912-ETH-V1	A1	4	YPG369	1	1	2
YPG369	8.3883928173	1764.114	2623.046	ETH	0912-ETH-V3	A3	4	YPG369	1	1	2
YPG369	7.7451611439	1754.569	2626.296	ETH	0912-ETH-V2	B2	4	YPG369	1	1	2
YPG369	7.8612669715	1762.797	2617.949	ETH	0912-ETH-V4	B4	4	YPG369	1	1	2
YPG370	7.8616125507	1760.828	2511.543	ETH	0912-ETH-V1	A1	4	YPG370	2	1	1
YPG370	6.882295016	1765.049	2513.95	ETH	0912-ETH-V3	A3	4	YPG370	2	1	1
YPG370	7.1303652103	1756.007	2515.038	ETH	0912-ETH-V2	B2	4	YPG370	2	1	1
YPG370	6.8442275505	1765.161	2507.837	ETH	0912-ETH-V4	B4	4	YPG370	2	1	1
YPG371	9.9274377465	1762.123	2400.852	ETH	0912-ETH-V1	A1	4	YPG371	1	2	1
YPG371	10.1804585556	1768.277	2403.813	ETH	0912-ETH-V3	A3	4	YPG371	1	2	1
YPG371	8.3789713849	1759.008	2406.492	ETH	0912-ETH-V2	B2	4	YPG371	1	2	1
YPG371	8.3793813936	1766.432	2397.477	ETH	0912-ETH-V4	B4	4	YPG371	1	2	1
YPG372	6.4142597129	1764.74	2290.758	ETH	0912-ETH-V1	A1	4	YPG372	2	2	2
YPG372	6.5581980208	1769.381	2292.968	ETH	0912-ETH-V3	A3	4	YPG372	2	2	2
YPG372	5.8944352405	1761.509	2294.905	ETH	0912-ETH-V2	B2	4	YPG372	2	2	2
YPG372	5.1811442204	1768.337	2287.714	ETH	0912-ETH-V4	B4	4	YPG372	2	2	2
YPG373	13.300343699	1649.275	2619.672	ETH	0912-ETH-V1	A1	4	YPG373	1	2	2
YPG373	11.9534597647	1653.445	2622.074	ETH	0912-ETH-V3	A3	4	YPG373	1	2	2
YPG373	12.0043659629	1643.923	2624.959	ETH	0912-ETH-V2	B2	4	YPG373	1	2	2
YPG373	11.1618477342	1653.536	2617.11	ETH	0912-ETH-V4	B4	4	YPG373	1	2	2
YPG374	5.7575313328	1651.886	2509.182	ETH	0912-ETH-V1	A1	4	YPG374	2	2	2
YPG374	5.5795521921	1655.013	2510.557	ETH	0912-ETH-V3	A3	4	YPG374	2	2	2
YPG374	5.9324638549	1646.174	2513.938	ETH	0912-ETH-V2	B2	4	YPG374	2	2	2
YPG374	6.1022365263	1654.403	2506.66	ETH	0912-ETH-V4	B4	4	YPG374	2	2	2
YPG375	6.535403783	1652.527	2399.758	ETH	0912-ETH-V1	A1	4	YPG375	1	1	1
YPG375	6.0180363621	1657.345	2401.493	ETH	0912-ETH-V3	A3	4	YPG375	1	1	1
YPG375	5.4697823791	1648.536	2404.28	ETH	0912-ETH-V2	B2	4	YPG375	1	1	1
YPG375	4.9124922979	1656.755	2396.441	ETH	0912-ETH-V4	B4	4	YPG375	1	1	1
YPG376	9.5448775251	1654.366	2290.229	ETH	0912-ETH-V1	A1	4	YPG376	2	1	1
YPG376	9.5195548791	1659.549	2292.168	ETH	0912-ETH-V3	A3	4	YPG376	2	1	1
YPG376	7.6944563247	1650.085	2293.507	ETH	0912-ETH-V2	B2	4	YPG376	2	1	1
YPG376	7.3815313955	1657.933	2287.225	ETH	0912-ETH-V4	B4	4	YPG376	2	1	1
YPG377	11.4066706028	1537.821	2618.259	ETH	0912-ETH-V1	A1	4	YPG377	1	1	1
YPG377	9.5449742512	1543.208	2620.407	ETH	0912-ETH-V3	A3	4	YPG377	1	1	1
YPG377	7.776851656	1533.275	2622.402	ETH	0912-ETH-V2	B2	4	YPG377	1	1	1
YPG377	7.4518926134	1543.037	2614.567	ETH	0912-ETH-V4	B4	4	YPG377	1	1	1
YPG378	5.5343712036	1540.267	2508.612	ETH	0912-ETH-V1	A1	4	YPG378	2	1	1
YPG378	5.5414231339	1545.148	2509.586	ETH	0912-ETH-V3	A3	4	YPG378	2	1	1
YPG378	5.5902063248	1536.529	2512.303	ETH	0912-ETH-V2	B2	4	YPG378	2	1	1
YPG378	5.2642983869	1543.72	2504.942	ETH	0912-ETH-V4	B4	4	YPG378	2	1	1
YPG379	8.5757249641	1541.58	2398.119	ETH	0912-ETH-V1	A1	4	YPG379	1	2	2
YPG379	8.337554073	1546.692	2400.207	ETH	0912-ETH-V3	A3	4	YPG379	1	2	2
YPG379	6.7754314754	1537.537	2402.461	ETH	0912-ETH-V2	B2	4	YPG379	1	2	2
YPG379	6.2749413336	1545.467	2395.21	ETH	0912-ETH-V4	B4	4	YPG379	1	2	2
YPG382	11.8848708796	1429.747	2506.373	ETH	0912-ETH-V1	A1	4	YPG382	1	1	1
YPG382	11.5276852808	1434.445	2508.751	ETH	0912-ETH-V3	A3	4	YPG382	1	1	1
YPG382	9.7923682221	1426.194	2510.468	ETH	0912-ETH-V2	B2	4	YPG382	1	1	1
YPG382	9.0574076743	1434.542	2504.193	ETH	0912-ETH-V4	B4	4	YPG382	1	1	1
YPG383	8.123028702	1432.637	2396.72	ETH	0912-ETH-V1	A1	4	YPG383	2	2	1
YPG383	8.7887479291	1438.253	2398.94	ETH	0912-ETH-V3	A3	4	YPG383	2	2	1
YPG383	5.2479487948	1427.44	2400.348	ETH	0912-ETH-V2	B2	4	YPG383	2	2	1
YPG383	4.9572676183	1435.936	2393.172	ETH	0912-ETH-V4	B4	4	YPG383	2	2	1
YPG384	11.1580064589	1432.917	2286.414	ETH	0912-ETH-V1	A1	4	YPG384	1	2	2
YPG384	11.1463946982	1438.819	2287.262	ETH	0912-ETH-V3	A3	4	YPG384	1	2	2
YPG384	9.3994058727	1430.185	2290.07	ETH	0912-ETH-V2	B2	4	YPG384	1	2	2
YPG384	8.60965447	1437.169	2283.842	ETH	0912-ETH-V4	B4	4	YPG384	1	2	2
YPG385	11.4194226102	2647.656	2194.825	ETH	0912-ETH-V1	A1	4	YPG385	1	2	1
YPG385	0	NA	NA	ETH	0912-ETH-V3	A3	4	YPG385	1	2	1
YPG385	9.2156009029	2645.292	2201.851	ETH	0912-ETH-V2	B2	4	YPG385	1	2	1
YPG385	9.5179538272	2651.885	2189.061	ETH	0912-ETH-V4	B4	4	YPG385	1	2	1
YPG386	14.8305845847	2650.256	2084.313	ETH	0912-ETH-V1	A1	4	YPG386	2	1	2
YPG386	15.1753651877	2654.826	2088.743	ETH	0912-ETH-V3	A3	4	YPG386	2	1	2
YPG386	14.5839736434	2647.726	2089.845	ETH	0912-ETH-V2	B2	4	YPG386	2	1	2
YPG386	12.6138474108	2651.811	2078.538	ETH	0912-ETH-V4	B4	4	YPG386	2	1	2
YPG387	8.3971968608	2651.875	1974.888	ETH	0912-ETH-V1	A1	4	YPG387	1	2	1
YPG387	7.7719730421	2656.723	1980.68	ETH	0912-ETH-V3	A3	4	YPG387	1	2	1
YPG387	5.8437304212	2649.578	1981.839	ETH	0912-ETH-V2	B2	4	YPG387	1	2	1
YPG387	7.0361217808	2654.941	1969.246	ETH	0912-ETH-V4	B4	4	YPG387	1	2	1
YPG389	13.753039961	2537.513	2193.082	ETH	0912-ETH-V1	A1	4	YPG389	2	2	2
YPG389	14.2284935742	2546.181	2194.239	ETH	0912-ETH-V3	A3	4	YPG389	2	2	2
YPG389	9.4691249992	2535.3	2199.692	ETH	0912-ETH-V2	B2	4	YPG389	2	2	2
YPG389	10.6309403634	2540.998	2186.68	ETH	0912-ETH-V4	B4	4	YPG389	2	2	2
YPG390	12.7647593889	2539.253	2082.94	ETH	0912-ETH-V1	A1	4	YPG390	1	1	1
YPG390	11.8072983747	2545.106	2086.193	ETH	0912-ETH-V3	A3	4	YPG390	1	1	1
YPG390	11.1740745473	2536.241	2089.148	ETH	0912-ETH-V2	B2	4	YPG390	1	1	1
YPG390	12.3899708086	2542.743	2076.949	ETH	0912-ETH-V4	B4	4	YPG390	1	1	1
YPG392	12.8093914148	2543.121	1862.791	ETH	0912-ETH-V1	A1	4	YPG392	2	1	2
YPG392	11.127330169	2549.905	1866.821	ETH	0912-ETH-V3	A3	4	YPG392	2	1	2
YPG392	10.1980067763	2541.275	1870.152	ETH	0912-ETH-V2	B2	4	YPG392	2	1	2
YPG392	10.1576012618	2546.274	1857.506	ETH	0912-ETH-V4	B4	4	YPG392	2	1	2
YPG393	8.0146366393	2427.078	2190.197	ETH	0912-ETH-V1	A1	4	YPG393	2	2	2
YPG393	6.5137141195	2432.634	2193.529	ETH	0912-ETH-V3	A3	4	YPG393	2	2	2
YPG393	7.0099412645	2424.451	2197.033	ETH	0912-ETH-V2	B2	4	YPG393	2	2	2
YPG393	6.9593640887	2431.274	2185.635	ETH	0912-ETH-V4	B4	4	YPG393	2	2	2
YPG394	12.2801831084	2429.285	2080.608	ETH	0912-ETH-V1	A1	4	YPG394	1	1	2
YPG394	10.3647490038	2434.67	2085.425	ETH	0912-ETH-V3	A3	4	YPG394	1	1	2
YPG394	10.3437831317	2426.974	2087.714	ETH	0912-ETH-V2	B2	4	YPG394	1	1	2
YPG394	10.4454426074	2432.846	2076.326	ETH	0912-ETH-V4	B4	4	YPG394	1	1	2
YPG397	9.6277655731	2316.945	2189.099	ETH	0912-ETH-V1	A1	4	YPG397	2	2	2
YPG397	8.4646509338	2322.18	2192.355	ETH	0912-ETH-V3	A3	4	YPG397	2	2	2
YPG397	7.4155798187	2313.37	2195.621	ETH	0912-ETH-V2	B2	4	YPG397	2	2	2
YPG397	7.5030644081	2320.722	2184.415	ETH	0912-ETH-V4	B4	4	YPG397	2	2	2
YPG398	4.6353546832	2318.584	2081.063	ETH	0912-ETH-V1	A1	4	YPG398	1	1	1
YPG398	1.6522591913	2324.677	2088.654	ETH	0912-ETH-V3	A3	4	YPG398	1	1	1
YPG398	6.2620451802	2316.319	2085.528	ETH	0912-ETH-V2	B2	4	YPG398	1	1	1
YPG398	5.6544833221	2322.708	2074.707	ETH	0912-ETH-V4	B4	4	YPG398	1	1	1
YPG399	13.4406157802	2320.808	1969.136	ETH	0912-ETH-V1	A1	4	YPG399	1	2	2
YPG399	14.3111065338	2326.88	1973.339	ETH	0912-ETH-V3	A3	4	YPG399	1	2	2
YPG399	9.8113825293	2319.254	1975.581	ETH	0912-ETH-V2	B2	4	YPG399	1	2	2
YPG399	10.6693192095	2324.466	1964.465	ETH	0912-ETH-V4	B4	4	YPG399	1	2	2
YPG400	14.1611041972	2323.018	1859.166	ETH	0912-ETH-V1	A1	4	YPG400	2	1	1
YPG400	14.3047516908	2329.13	1862.951	ETH	0912-ETH-V3	A3	4	YPG400	2	1	1
YPG400	10.4832213847	2321.035	1865.523	ETH	0912-ETH-V2	B2	4	YPG400	2	1	1
YPG400	9.7290374806	2325.992	1854.286	ETH	0912-ETH-V4	B4	4	YPG400	2	1	1
YPG401	16.5712335923	2206.094	2186.852	ETH	0912-ETH-V1	A1	4	YPG401	1	1	1
YPG401	15.2389136181	2212.442	2190.815	ETH	0912-ETH-V3	A3	4	YPG401	1	1	1
YPG401	13.5572010531	2203.783	2194.297	ETH	0912-ETH-V2	B2	4	YPG401	1	1	1
YPG401	13.2534948454	2210.124	2182.582	ETH	0912-ETH-V4	B4	4	YPG401	1	1	1
YPG402	0	NA	NA	ETH	0912-ETH-V1	A1	4	YPG402	2	2	2
YPG402	0	NA	NA	ETH	0912-ETH-V3	A3	4	YPG402	2	2	2
YPG402	6.0528878007	2206.399	2083.024	ETH	0912-ETH-V2	B2	4	YPG402	2	2	2
YPG402	5.7952057577	2212.34	2071.993	ETH	0912-ETH-V4	B4	4	YPG402	2	2	2
YPG403	15.9527612343	2211.191	1967.886	ETH	0912-ETH-V1	A1	4	YPG403	1	1	2
YPG403	15.804494649	2216.929	1971.731	ETH	0912-ETH-V3	A3	4	YPG403	1	1	2
YPG403	11.2881603906	2208.867	1973.787	ETH	0912-ETH-V2	B2	4	YPG403	1	1	2
YPG403	12.0189752966	2214.195	1962.936	ETH	0912-ETH-V4	B4	4	YPG403	1	1	2
YPG404	8.0783966762	2212.479	1857.075	ETH	0912-ETH-V1	A1	4	YPG404	2	2	1
YPG404	7.320779186	2218.448	1861.175	ETH	0912-ETH-V3	A3	4	YPG404	2	2	1
YPG404	6.0338734935	2210.493	1863.011	ETH	0912-ETH-V2	B2	4	YPG404	2	2	1
YPG404	6.1022365263	2215.326	1852.903	ETH	0912-ETH-V4	B4	4	YPG404	2	2	1
YPG407	10.6479261636	2100.472	1965.378	ETH	0912-ETH-V1	A1	4	YPG407	1	2	2
YPG407	10.4410071204	2106.278	1969.762	ETH	0912-ETH-V3	A3	4	YPG407	1	2	2
YPG407	6.6740218368	2097.7	1971.176	ETH	0912-ETH-V2	B2	4	YPG407	1	2	2
YPG407	7.2855842804	2102.886	1959.796	ETH	0912-ETH-V4	B4	4	YPG407	1	2	2
YPG409	0	NA	NA	ETH	0912-ETH-V1	A1	4	YPG409	2	2	1
YPG409	0	NA	NA	ETH	0912-ETH-V3	A3	4	YPG409	2	2	1
YPG409	3.2767989455	1983.881	2189.221	ETH	0912-ETH-V2	B2	4	YPG409	2	2	1
YPG409	3.4604926213	1989.918	2179.955	ETH	0912-ETH-V4	B4	4	YPG409	2	2	1
YPG410	10.0230778019	1988.992	2075.406	ETH	0912-ETH-V1	A1	4	YPG410	1	2	2
YPG410	11.4005884199	1994.088	2077.035	ETH	0912-ETH-V3	A3	4	YPG410	1	2	2
YPG410	7.7641754512	1985.453	2079.862	ETH	0912-ETH-V2	B2	4	YPG410	1	2	2
YPG410	7.5350467799	1992.3	2070.141	ETH	0912-ETH-V4	B4	4	YPG410	1	2	2
YPG411	11.2727745253	1989.826	1964.387	ETH	0912-ETH-V1	A1	4	YPG411	2	1	1
YPG411	11.3370399895	1996.65	1967.433	ETH	0912-ETH-V3	A3	4	YPG411	2	1	1
YPG411	7.1747319271	1987.326	1969.149	ETH	0912-ETH-V2	B2	4	YPG411	2	1	1
YPG411	7.7461304333	1992.438	1960.251	ETH	0912-ETH-V4	B4	4	YPG411	2	1	1
YPG412	15.8252411605	1992.347	1853.71	ETH	0912-ETH-V1	A1	4	YPG412	1	1	2
YPG412	15.4803976538	1998.545	1857.254	ETH	0912-ETH-V3	A3	4	YPG412	1	1	2
YPG412	12.7902906616	1989.706	1859.17	ETH	0912-ETH-V2	B2	4	YPG412	1	1	2
YPG412	12.8505169616	1994.679	1849.987	ETH	0912-ETH-V4	B4	4	YPG412	1	1	2
YPG416	8.4227008755	1881.093	1852.564	ETH	0912-ETH-V1	A1	4	YPG416	2	1	1
YPG416	9.3352644308	1887.661	1855.248	ETH	0912-ETH-V3	A3	4	YPG416	2	1	1
YPG416	4.3796287647	1878.51	1856.791	ETH	0912-ETH-V2	B2	4	YPG416	2	1	1
YPG416	3.8570740308	1884.85	1847.905	ETH	0912-ETH-V4	B4	4	YPG416	2	1	1
YPG421	5.9806914619	1656.543	2180.242	ETH	0912-ETH-V1	A1	4	YPG421	1	2	1
YPG421	5.7384232682	1661.131	2182.327	ETH	0912-ETH-V3	A3	4	YPG421	1	2	1
YPG421	4.5000527105	1651.714	2184.565	ETH	0912-ETH-V2	B2	4	YPG421	1	2	1
YPG421	4.0105894151	1658.305	2176.817	ETH	0912-ETH-V4	B4	4	YPG421	1	2	1
YPG422	8.4290768792	1657.928	2069.502	ETH	0912-ETH-V1	A1	4	YPG422	2	2	2
YPG422	8.3311992299	1663.765	2072.154	ETH	0912-ETH-V3	A3	4	YPG422	2	2	2
YPG422	6.8514887043	1654.77	2073.265	ETH	0912-ETH-V2	B2	4	YPG422	2	2	2
YPG422	6.0382717828	1660.832	2065.798	ETH	0912-ETH-V4	B4	4	YPG422	2	2	2
YPG423	15.1430087656	1660.051	1959.445	ETH	0912-ETH-V1	A1	4	YPG423	1	1	2
YPG423	15.366010479	1665.475	1961.992	ETH	0912-ETH-V3	A3	4	YPG423	1	1	2
YPG423	11.5670368966	1656.07	1964.007	ETH	0912-ETH-V2	B2	4	YPG423	1	1	2
[truncated: 5,633 more rows]
