# Supplementary material for: Natural Variation in SER1 and ENA6 Underlie Condition-Specific Growth Defects in Saccharomyces cerevisiae
Source: G3 (Bethesda). 2017 Nov 14;8(1):239–51. doi: 10.1534/g3.117.300392 (PMC5765352; doi:10.1534/g3.117.300392)
Supplement: Supplementary file 19 [file 239FileS3.zip › Data/Phenotyping/H2_input-averages.csv]

	Label	Area	Condition	Day	Strain	chr04_531513	chr09_409532	chr15_643999	chr10_564092
1	YO486_1	13.3848783181	CAF	4	YO486	1	1	1	1
3	YO486_2	14.5608102786	CAF	4	YO486	1	1	1	1
5	YO486_3	13.4818045532	CAF	4	YO486	1	1	1	1
7	YO486_4	13.1313647077	CAF	4	YO486	1	1	1	1
9	YO486_5	13.2625239523	CAF	4	YO486	1	1	1	1
11	YO486_6	12.720312194	CAF	4	YO486	1	1	1	1
13	YO502_1	15.0634612931	CAF	4	YO502	2	2	2	2
15	YO502_2	15.2312604605	CAF	4	YO502	2	2	2	2
17	YO502_3	15.3911474791	CAF	4	YO502	2	2	2	2
19	YO502_4	15.9424491629	CAF	4	YO502	2	2	2	2
21	YO502_5	16.9049008553	CAF	4	YO502	2	2	2	2
23	YO502_6	6.6169107523	CAF	4	YO502	2	2	2	2
25	YPG337	14.2201755877	CAF	4	YPG337	1	NA	2	2
27	YPG339	8.2834703177	CAF	4	YPG339	2	NA	1	1
29	YPG340	0	CAF	4	YPG340	2	2	1	2
31	YPG341	22.5160905534	CAF	4	YPG341	1	2	2	1
33	YPG342	0	CAF	4	YPG342	2	1	1	2
35	YPG343	20.0750112244	CAF	4	YPG343	1	1	2	1
37	YPG344	0	CAF	4	YPG344	2	2	1	2
39	YPG345	7.1703677746	CAF	4	YPG345	2	2	1	1
41	YPG347	7.7993043022	CAF	4	YPG347	1	1	1	1
43	YPG348	14.8183112219	CAF	4	YPG348	1	1	2	2
45	YPG350	9.5127592288	CAF	4	YPG350	2	2	2	1
47	YPG351	0	CAF	4	YPG351	1	NA	1	2
49	YPG352	21.2873468086	CAF	4	YPG352	2	1	2	1
51	YPG353	1.1653628295	CAF	4	YPG353	2	2	1	2
53	YPG355	21.154812185	CAF	4	YPG355	2	1	2	1
55	YPG356	20.5232250067	CAF	4	YPG356	1	1	2	1
57	YPG359	16.7667047031	CAF	4	YPG359	2	2	2	1
59	YPG360	3.826486736	CAF	4	YPG360	1	2	1	2
61	YPG361	10.4374594579	CAF	4	YPG361	2	1	2	2
63	YPG362	19.8791094553	CAF	4	YPG362	2	1	2	1
65	YPG363	6.0473614754	CAF	4	YPG363	1	2	1	1
67	YPG364	0	CAF	4	YPG364	NA	2	1	2
69	YPG365	22.5205329958	CAF	4	YPG365	1	1	1	1
71	YPG367	6.6645972302	CAF	4	YPG367	2	2	1	1
73	YPG368	16.2563116027	CAF	4	YPG368	1	1	2	2
75	YPG369	14.5884127425	CAF	4	YPG369	1	1	2	2
77	YPG370	0	CAF	4	YPG370	2	1	1	2
79	YPG371	8.6093435041	CAF	4	YPG371	1	2	1	1
81	YPG372	18.0561061446	CAF	4	YPG372	2	2	2	1
83	YPG373	20.2590272815	CAF	4	YPG373	1	2	2	1
85	YPG374	17.676125801	CAF	4	YPG374	2	2	2	1
87	YPG375	0.1474699102	CAF	4	YPG375	1	1	1	2
89	YPG376	4.4846173044	CAF	4	YPG376	2	1	1	2
91	YPG377	4.2932305455	CAF	4	YPG377	1	1	1	2
93	YPG378	0	CAF	4	YPG378	2	1	1	2
95	YPG379	15.2779868654	CAF	4	YPG379	1	2	2	1
97	YPG382	0	CAF	4	YPG382	1	1	1	2
99	YPG383	12.1192308117	CAF	4	YPG383	2	2	1	1
101	YPG384	8.7923280269	CAF	4	YPG384	1	2	2	2
103	YPG385	2.1313605152	CAF	4	YPG385	1	2	1	2
105	YPG386	19.2706648096	CAF	4	YPG386	2	1	2	1
107	YPG387	6.1247574076	CAF	4	YPG387	1	2	1	NA
109	YPG389	13.5599194335	CAF	4	YPG389	2	2	2	1
111	YPG390	7.7533906213	CAF	4	YPG390	1	1	1	2
113	YPG392	14.889608005	CAF	4	YPG392	2	1	2	2
115	YPG393	14.5827300061	CAF	4	YPG393	2	2	2	1
117	YPG394	17.9175348891	CAF	4	YPG394	1	1	2	1
119	YPG397	12.7070161253	CAF	4	YPG397	2	2	2	1
121	YPG398	1.3382608703	CAF	4	YPG398	1	1	1	2
123	YPG399	22.3157463418	CAF	4	YPG399	1	2	2	1
125	YPG400	0	CAF	4	YPG400	2	1	1	2
127	YPG401	6.8353834549	CAF	4	YPG401	1	1	1	1
129	YPG402	5.2888985895	CAF	4	YPG402	2	2	2	2
131	YPG403	11.4724895367	CAF	4	YPG403	1	1	2	1
133	YPG404	0	CAF	4	YPG404	2	2	1	2
135	YPG407	16.8337916239	CAF	4	YPG407	1	2	2	2
137	YPG409	0	CAF	4	YPG409	2	2	1	2
139	YPG410	17.4443305968	CAF	4	YPG410	1	2	2	1
141	YPG411	2.0408635042	CAF	4	YPG411	2	1	1	2
143	YPG412	23.358876121	CAF	4	YPG412	1	1	2	1
145	YPG416	0.6379538851	CAF	4	YPG416	2	1	1	1
147	YPG421	5.8971996052	CAF	4	YPG421	1	2	1	2
149	YPG422	14.2190015301	CAF	4	YPG422	2	2	2	1
151	YPG423	26.4441472884	CAF	4	YPG423	1	1	2	1
153	YPG424	2.7852187039	CAF	4	YPG424	2	1	1	2
155	YPG425	11.1059853754	CAF	4	YPG425	1	1	2	2
157	YPG426	9.697824309	CAF	4	YPG426	1	2	1	1
159	YPG427	0	CAF	4	YPG427	2	1	1	2
161	YPG428	17.7749763006	CAF	4	YPG428	2	2	2	1
163	YPG429	1.7823060995	CAF	4	YPG429	2	2	1	1
165	YPG430	19.8340847854	CAF	4	YPG430	1	1	2	1
167	YPG431	19.1687785053	CAF	4	YPG431	1	2	2	2
169	YPG434	17.5023488	CAF	4	YPG434	1	2	2	1
171	YPG435	6.2670971858	CAF	4	YPG435	1	1	1	2
173	YPG437	22.1433971863	CAF	4	YPG437	1	1	2	1
175	YPG438	1.7841302565	CAF	4	YPG438	1	1	1	1
177	YPG439	17.4860556232	CAF	4	YPG439	2	2	2	2
179	YPG440	2.3034945795	CAF	4	YPG440	2	NA	1	2
181	YPG441	14.1783567854	CAF	4	YPG441	2	2	2	2
183	YPG442	27.1541169048	CAF	4	YPG442	1	1	2	1
185	YPG443	0	CAF	4	YPG443	2	NA	1	2
187	YPG444	3.0539351586	CAF	4	YPG444	1	1	1	1
189	YPG445	0.3254043071	CAF	4	YPG445	1	2	1	2
191	YPG448	16.6304153266	CAF	4	YPG448	2	NA	2	1
193	YPG449	23.3373415475	CAF	4	YPG449	1	NA	2	1
195	YPG450	0	CAF	4	YPG450	2	1	1	2
197	YPG451	2.0819458694	CAF	4	YPG451	2	NA	1	1
199	YPG452	22.9592504907	CAF	4	YPG452	1	2	2	2
201	YPG453	0	CAF	4	YPG453	1	NA	1	2
203	YPG454	5.4716494256	CAF	4	YPG454	2	NA	1	1
205	YPG455	20.2968100034	CAF	4	YPG455	1	2	2	2
207	YPG456	10.7616097013	CAF	4	YPG456	2	1	2	1
209	YPG457	14.6501369512	CAF	4	YPG457	1	NA	1	1
211	YPG458	10.7422982086	CAF	4	YPG458	2	NA	NA	1
213	YPG459	11.4861395009	CAF	4	YPG459	2	NA	2	2
215	YPG460	0	CAF	4	YPG460	1	1	2	2
217	YPG461	13.2890461344	CAF	4	YPG461	1	1	1	1
219	YPG462	15.1171308297	CAF	4	YPG462	2	NA	NA	2
221	YPG463	8.2515504458	CAF	4	YPG463	1	1	NA	1
223	YPG464	13.7942290968	CAF	4	YPG464	2	NA	2	2
225	YPG465	0	CAF	4	YPG465	1	2	NA	2
227	YPG469	16.8744363685	CAF	4	YPG469	2	NA	2	2
229	YPG470	6.4891947811	CAF	4	YPG470	1	1	1	1
231	YPG471	5.295889362	CAF	4	YPG471	1	NA	1	2
233	YPG472	23.6549137119	CAF	4	YPG472	2	NA	2	1
235	YPG473	16.3147049093	CAF	4	YPG473	2	NA	2	2
237	YPG474	0.0984128789	CAF	4	YPG474	2	NA	2	2
239	YPG475	17.1923523777	CAF	4	YPG475	1	NA	NA	1
241	YPG476	9.0984971283	CAF	4	YPG476	1	NA	1	1
243	YPG478	21.3585810745	CAF	4	YPG478	2	NA	2	2
245	YPG479	4.2324615842	CAF	4	YPG479	1	NA	1	1
247	YPG480	8.9267243977	CAF	4	YPG480	1	2	1	2
249	YPG481	1.2440541347	CAF	4	YPG481	1	2	1	2
251	YPG482	8.1267091607	CAF	4	YPG482	2	1	2	2
253	YPG483	19.765261152	CAF	4	YPG483	2	2	2	1
255	YPG484	17.6561541583	CAF	4	YPG484	1	1	1	1
257	YPG486	3.8882909507	CAF	4	YPG486	1	NA	1	1
259	YPG487	5.9268063396	CAF	4	YPG487	2	1	2	2
261	YPG489	5.6683188903	CAF	4	YPG489	1	NA	1	2
263	YPG490	15.8217515037	CAF	4	YPG490	1	2	2	2
265	YPG491	0	CAF	4	YPG491	2	2	1	1
267	YPG492	13.1226223461	CAF	4	YPG492	2	1	2	1
269	YPG493	13.476285548	CAF	4	YPG493	2	2	2	2
271	YPG494	0	CAF	4	YPG494	1	1	1	2
273	YPG495	0	CAF	4	YPG495	2	NA	1	1
275	YPG496	23.7134458227	CAF	4	YPG496	1	1	2	1
277	YPG497	5.1422890441	CAF	4	YPG497	2	NA	NA	2
279	YPG498	9.485952	CAF	4	YPG498	1	NA	1	1
281	YPG499	12.4292346722	CAF	4	YPG499	1	1	2	1
283	YPG502	12.4460867849	CAF	4	YPG502	2	1	2	1
285	YPG504	14.3611950658	CAF	4	YPG504	1	NA	1	2
287	YPG505	16.0710589708	CAF	4	YPG505	2	2	NA	2
289	YPG507	5.5921145047	CAF	4	YPG507	1	NA	1	1
291	YPG508	16.8232987798	CAF	4	YPG508	1	NA	2	2
293	YPG510	17.6556052731	CAF	4	YPG510	1	NA	2	2
295	YPG511	20.5413624417	CAF	4	YPG511	NA	NA	2	1
297	YPG513	12.1452666258	CAF	4	YPG513	2	1	1	1
299	YPG514	14.8413462089	CAF	4	YPG514	1	NA	2	2
301	YPG515	5.9856372668	CAF	4	YPG515	1	1	1	2
303	YPG516	5.1793215592	CAF	4	YPG516	2	NA	2	1
305	YPG517	18.4071261339	CAF	4	YPG517	2	2	2	1
307	YPG518	1.6349236336	CAF	4	YPG518	1	NA	1	2
309	YPG519	2.4235358077	CAF	4	YPG519	1	NA	NA	1
311	YPG521	17.0076274231	CAF	4	YPG521	2	1	2	2
313	YPG523	7.1301718079	CAF	4	YPG523	2	1	2	2
315	YPG525	0	CAF	4	YPG525	2	NA	1	1
317	YPG529	20.084642597	CAF	4	YPG529	1	1	2	1
319	YPG530	0	CAF	4	YPG530	2	1	1	2
321	YPG531	4.5714369561	CAF	4	YPG531	1	2	1	1
323	YPG533	15.7731633517	CAF	4	YPG533	1	2	2	2
325	YPG534	15.5607108987	CAF	4	YPG534	2	1	2	1
327	YPG535	14.173914343	CAF	4	YPG535	1	1	1	1
329	YPG536	0	CAF	4	YPG536	2	NA	1	2
331	YPG537	15.5341611771	CAF	4	YPG537	1	1	2	1
333	YPG538	3.5197237208	CAF	4	YPG538	2	NA	1	1
335	YPG539	0	CAF	4	YPG539	2	NA	1	2
337	YPG540	18.0708989077	CAF	4	YPG540	1	1	2	2
339	YPG541	23.4167830595	CAF	4	YPG541	1	2	2	1
341	YPG542	0	CAF	4	YPG542	2	2	1	2
343	YPG543	0.2539687198	CAF	4	YPG543	1	1	1	2
345	YPG544	11.286997993	CAF	4	YPG544	2	1	2	1
347	YPG545	0	CAF	4	YPG545	1	1	1	2
349	YPG546	20.4080288639	CAF	4	YPG546	2	2	2	1
351	YPG549	8.322267085	CAF	4	YPG549	1	1	1	2
353	YPG550	6.1678403242	CAF	4	YPG550	1	2	1	2
355	YPG553	18.1380520648	CAF	4	YPG553	2	1	2	1
357	YPG554	0.1174605329	CAF	4	YPG554	2	NA	1	1
359	YPG555	4.0040147709	CAF	4	YPG555	1	1	1	2
361	YPG556	11.8908952631	CAF	4	YPG556	1	2	2	2
363	YPG558	19.8064685517	CAF	4	YPG558	2	2	1	1
365	YPG559	2.1480150256	CAF	4	YPG559	2	NA	1	1
367	YPG560	17.0697892523	CAF	4	YPG560	1	2	2	2
369	YPG562	13.4522015379	CAF	4	YPG562	2	1	2	1
371	YPG563	0	CAF	4	YPG563	2	1	1	1
373	YPG564	13.715332751	CAF	4	YPG564	1	2	2	2
375	YPG565	16.9733181267	CAF	4	YPG565	2	2	2	1
377	YPG566	3.8389838505	CAF	4	YPG566	2	1	1	2
379	YPG567	17.1057589745	CAF	4	YPG567	1	NA	2	2
381	YPG568	2.1094858161	CAF	4	YPG568	1	1	1	1
383	YPG569	1.7714318205	CAF	4	YPG569	1	2	1	1
385	YPG570	16.8623318462	CAF	4	YPG570	2	1	2	2
387	YPG571	2.510438078	CAF	4	YPG571	2	1	1	1
389	YPG572	18.1406465299	CAF	4	YPG572	1	2	2	2
391	YPG573	2.6469600346	CAF	4	YPG573	2	NA	1	1
393	YPG574	12.7247471983	CAF	4	YPG574	1	NA	2	2
395	YPG575	12.5166333613	CAF	4	YPG575	2	1	2	2
397	YPG576	7.6603315104	CAF	4	YPG576	1	2	1	1
399	YPG577	0	CAF	4	YPG577	2	2	1	1
401	YPG578	12.4635149233	CAF	4	YPG578	1	1	2	1
403	YPG579	0	CAF	4	YPG579	1	2	1	2
405	YPG581	18.6321445503	CAF	4	YPG581	1	1	2	1
407	YPG582	23.7608111697	CAF	4	YPG582	1	1	2	2
409	YPG584	3.5427099604	CAF	4	YPG584	2	2	1	2
411	YPG585	3.6000066029	CAF	4	YPG585	1	1	2	2
413	YPG586	18.7467292906	CAF	4	YPG586	2	2	1	1
415	YPG587	18.3409107354	CAF	4	YPG587	2	2	2	1
417	YPG588	0	CAF	4	YPG588	1	1	1	2
419	YPG589	13.2882196407	CAF	4	YPG589	2	1	2	1
421	YPG590	0	CAF	4	YPG590	2	1	1	2
423	YPG592	11.2063697604	CAF	4	YPG592	1	2	2	1
425	YPG593	6.1907502767	CAF	4	YPG593	1	1	1	2
427	YPG594	8.8714431829	CAF	4	YPG594	2	2	2	2
429	YPG595	16.1360965926	CAF	4	YPG595	2	2	2	1
431	YPG596	8.9801438654	CAF	4	YPG596	1	1	1	1
433	YPG597	16.1615422121	CAF	4	YPG597	1	2	1	1
435	YPG598	19.9777236556	CAF	4	YPG598	2	1	2	2
437	YPG600	10.5642700359	CAF	4	YPG600	1	2	1	1
439	YPG601	0	CAF	4	YPG601	1	1	1	2
441	YPG602	16.2073796059	CAF	4	YPG602	2	1	2	1
443	YPG603	15.5137206552	CAF	4	YPG603	1	2	2	1
445	YPG604	6.3451633186	CAF	4	YPG604	2	2	1	2
447	YPG605	16.0529803339	CAF	4	YPG605	2	1	1	2
449	YPG607	11.8194872153	CAF	4	YPG607	1	1	1	2
451	YPG608	7.7825247574	CAF	4	YPG608	2	2	2	1
453	YPG609	23.6868748931	CAF	4	YPG609	1	1	2	1
455	YPG611	12.7407002494	CAF	4	YPG611	2	2	2	2
457	YPG613	15.3746805204	CAF	4	YPG613	1	2	2	1
459	YPG614	0	CAF	4	YPG614	2	1	1	2
461	YPG615	25.7878509277	CAF	4	YPG615	2	1	2	1
463	YPG616	7.5590968113	CAF	4	YPG616	1	2	1	2
465	YPG617	15.9814509707	CAF	4	YPG617	1	2	2	2
467	YPG618	5.8885859972	CAF	4	YPG618	2	1	1	1
469	YPG619	0	CAF	4	YPG619	1	2	1	1
471	YPG621	14.9187771188	CAF	4	YPG621	2	2	2	2
473	YPG623	16.5664542674	CAF	4	YPG623	1	2	1	1
475	YPG625	6.5937068091	CAF	4	YPG625	1	1	1	1
477	YPG626	13.8971469354	CAF	4	YPG626	2	2	2	2
479	YPG627	25.404053314	CAF	4	YPG627	1	1	2	1
481	YPG628	0	CAF	4	YPG628	2	2	1	1
483	YPG629	23.0361325153	CAF	4	YPG629	1	1	2	1
485	YPG630	0	CAF	4	YPG630	2	2	2	2
487	YPG631	20.5504173895	CAF	4	YPG631	2	2	1	1
489	YPG632	4.2885242644	CAF	4	YPG632	1	1	1	2
491	YPG633	1.8193010244	CAF	4	YPG633	NA	2	1	1
493	YPG635	6.0424989012	CAF	4	YPG635	1	1	2	2
495	YPG636	2.31111535	CAF	4	YPG636	1	1	2	2
497	YPG637	18.8690698865	CAF	4	YPG637	2	1	2	2
499	YPG638	15.5586828078	CAF	4	YPG638	2	1	1	2
501	YPG639	11.2415558038	CAF	4	YPG639	1	2	1	1
503	YPG641	0	CAF	4	YPG641	2	2	1	1
505	YPG642	3.6501640173	CAF	4	YPG642	1	1	1	2
507	YPG644	21.8382559001	CAF	4	YPG644	1	1	2	1
509	YPG645	12.6789585519	CAF	4	YPG645	2	2	2	2
511	YPG646	0	CAF	4	YPG646	2	2	2	1
513	YPG647	11.7004812405	CAF	4	YPG647	1	1	1	1
515	YPG648	16.5150040925	CAF	4	YPG648	1	1	1	2
517	YPG650	13.3864899963	CAF	4	YPG650	2	1	2	2
519	YPG651	4.5492485642	CAF	4	YPG651	2	1	1	1
521	YPG652	6.7284920531	CAF	4	YPG652	1	2	1	1
523	YPG654	1.1789953049	CAF	4	YPG654	1	2	1	1
525	YPG655	19.6359949132	CAF	4	YPG655	2	2	2	2
527	YPG657	23.0501300433	CAF	4	YPG657	2	1	2	1
529	YPG658	13.6091989942	CAF	4	YPG658	1	2	2	2
531	YPG660	11.3958125526	CAF	4	YPG660	2	1	1	1
533	YPG661	7.1123384141	CAF	4	YPG661	2	2	1	1
535	YPG662	14.6829320643	CAF	4	YPG662	1	2	2	1
537	YPG663	3.690558693	CAF	4	YPG663	1	1	1	2
539	YPG664	17.8431435031	CAF	4	YPG664	2	1	2	2
541	YPG666	16.0176532729	CAF	4	YPG666	2	1	2	2
543	YPG667	21.7368421942	CAF	4	YPG667	2	1	2	1
545	YPG669	1.8171404609	CAF	4	YPG669	2	1	1	1
547	YPG670	15.9259472265	CAF	4	YPG670	1	2	2	2
549	YPG672	9.8554432185	CAF	4	YPG672	1	2	2	2
551	YPG673	18.7302310733	CAF	4	YPG673	2	1	2	2
553	YPG674	2.9199138912	CAF	4	YPG674	1	2	1	1
555	YPG675	14.538963119	CAF	4	YPG675	2	2	2	1
557	YPG676	5.1604927155	CAF	4	YPG676	2	1	1	2
559	YPG677	22.0480163931	CAF	4	YPG677	1	1	2	1
561	YPG678	0	CAF	4	YPG678	2	2	1	1
563	YPG679	7.471788179	CAF	4	YPG679	1	1	1	2
565	YPG680	16.1817501539	CAF	4	YPG680	2	2	2	2
567	YPG681	20.4355550408	CAF	4	YPG681	1	2	2	1
569	YPG682	13.0210661168	CAF	4	YPG682	2	1	1	2
571	YPG683	0.2724987471	CAF	4	YPG683	2	1	2	2
573	YPG684	8.7628638158	CAF	4	YPG684	1	2	1	1
575	YPG685	7.4293616933	CAF	4	YPG685	2	2	1	1
577	YPG686	16.0587043796	CAF	4	YPG686	2	2	2	2
579	YPG687	21.3036437045	CAF	4	YPG687	1	1	2	1
581	YPG688	3.7519390569	CAF	4	YPG688	1	1	1	2
583	YPG689	9.4070106259	CAF	4	YPG689	1	1	2	2
585	YPG690	16.1048856182	CAF	4	YPG690	1	2	1	2
587	YPG691	17.0984894869	CAF	4	YPG691	2	2	2	1
589	YPG692	0	CAF	4	YPG692	1	1	1	1
591	YPG693	0.4680566715	CAF	4	YPG693	2	1	1	2
593	YPG694	19.1227085313	CAF	4	YPG694	1	2	2	2
595	YPG695	17.905010235	CAF	4	YPG695	1	2	2	1
597	YPG696	9.0820301697	CAF	4	YPG696	2	1	1	1
599	YPG697	0.0128234705	CAF	4	YPG697	1	2	1	1
601	YPG698	6.2796705873	CAF	4	YPG698	1	1	1	2
603	YPG699	19.4252966617	CAF	4	YPG699	2	1	2	2
605	YPG702	1.1733475462	CAF	4	YPG702	2	1	1	1
607	YPG703	16.2034373013	CAF	4	YPG703	1	2	2	2
609	YPG704	7.8811765479	CAF	4	YPG704	2	2	1	2
611	YPG705	18.2822986185	CAF	4	YPG705	2	2	2	2
613	YPG706	6.8708668089	CAF	4	YPG706	1	2	1	2
615	YPG707	10.0920712442	CAF	4	YPG707	2	1	1	1
617	YPG708	26.3804362981	CAF	4	YPG708	1	1	2	1
619	YPG709	0.7546016941	CAF	4	YPG709	1	2	1	1
621	YPG710	13.147862925	CAF	4	YPG710	2	2	2	1
623	YPG711	25.4438190983	CAF	4	YPG711	2	1	2	2
625	YPG713	9.0818738766	CAF	4	YPG713	1	1	1	2
627	YPG714	18.8269384981	CAF	4	YPG714	1	1	2	2
629	YPG715	0	CAF	4	YPG715	2	2	1	1
631	YPG717	17.5671088134	CAF	4	YPG717	2	1	2	2
633	YPG718	6.8337092594	CAF	4	YPG718	1	2	1	2
635	YPG719	20.7252084361	CAF	4	YPG719	2	1	2	1
637	YPG720	7.1520454004	CAF	4	YPG720	1	2	1	1
639	YPG721	3.5303590883	CAF	4	YPG721	1	2	1	1
641	YPG723	17.5889697427	CAF	4	YPG723	2	1	2	2
643	YPG724	11.6702080246	CAF	4	YPG724	2	1	1	1
645	YPG725	8.9283413009	CAF	4	YPG725	1	1	2	1
647	YPG726	0	CAF	4	YPG726	2	2	1	2
649	YPG727	14.6158726831	CAF	4	YPG727	2	1	2	2
651	YPG728	19.7469149573	CAF	4	YPG728	1	1	1	1
653	YPG729	21.1881524643	CAF	4	YPG729	1	2	2	2
655	YPG730	7.0911339157	CAF	4	YPG730	2	2	1	1
657	YPG731	0.2130426476	CAF	4	YPG731	2	1	1	2
659	YPG732	22.5971887719	CAF	4	YPG732	1	1	2	1
661	YPG733	3.4122558942	CAF	4	YPG733	2	NA	1	1
663	YPG734	14.4411128952	CAF	4	YPG734	1	1	2	2
665	YPG737	3.673924284	CAF	4	YPG737	1	2	1	1
667	YPG739	21.1416761284	CAF	4	YPG739	1	1	2	2
669	YPG740	13.8356553068	CAF	4	YPG740	2	1	2	1
671	YPG742	19.1248828646	CAF	4	YPG742	1	2	2	2
673	YPG743	21.976313248	CAF	4	YPG743	1	2	2	1
675	YPG745	14.8316247796	CAF	4	YPG745	1	1	2	2
677	YPG746	0	CAF	4	YPG746	2	2	1	2
679	YPG748	5.777738521	CAF	4	YPG748	1	1	1	1
681	YPG750	14.2375490462	CAF	4	YPG750	1	2	2	2
683	YPG751	0	CAF	4	YPG751	2	1	1	2
685	YPG752	15.3656568313	CAF	4	YPG752	1	2	1	1
687	YPG753	5.0971568286	CAF	4	YPG753	1	1	1	2
689	YPG754	14.4233155858	CAF	4	YPG754	2	1	2	1
691	YPG756	8.0217144837	CAF	4	YPG756	1	2	1	1
693	YPG757	15.8098657918	CAF	4	YPG757	2	2	2	2
695	YPG760	8.0498170854	CAF	4	YPG760	1	1	1	1
697	YPG761	17.1963847391	CAF	4	YPG761	2	2	2	1
699	YPG764	19.791703328	CAF	4	YPG764	1	2	2	2
701	YPG765	11.5709924723	CAF	4	YPG765	2	2	2	1
703	YPG766	18.8191964122	CAF	4	YPG766	1	1	2	2
705	YPG767	10.9306629324	CAF	4	YPG767	1	2	1	1
707	YPG769	1.4189389571	CAF	4	YPG769	2	1	1	1
709	YPG770	18.160819494	CAF	4	YPG770	1	2	2	2
711	YPG771	13.5884909145	CAF	4	YPG771	1	2	1	1
713	YPG773	14.9703173504	CAF	4	YPG773	2	1	2	2
715	YPG774	8.6049010616	CAF	4	YPG774	1	2	1	2
717	YPG775	22.6324533157	CAF	4	YPG775	1	1	2	1
719	YPG777	18.928932348	CAF	4	YPG777	2	2	2	1
721	YPG778	15.3978405419	CAF	4	YPG778	2	1	1	2
723	YPG779	0.910466402	CAF	4	YPG779	1	1	1	1
725	YPG781	20.122661618	CAF	4	YPG781	1	NA	2	1
727	YPG782	0	CAF	4	YPG782	2	1	1	2
729	YPG783	25.4247889332	CAF	4	YPG783	1	1	2	1
731	YPG784	0	CAF	4	YPG784	2	2	2	2
733	YPG785	0	CAF	4	YPG785	2	1	1	2
735	YPG786	19.376114596	CAF	4	YPG786	2	1	2	1
737	YPG788	13.9762308328	CAF	4	YPG788	1	2	2	2
739	YPG790	12.7749507477	CAF	4	YPG790	2	1	2	2
741	YPG791	8.3555708808	CAF	4	YPG791	2	2	1	1
743	YPG792	10.5454099336	CAF	4	YPG792	1	1	2	2
745	YPG793	16.9463095764	CAF	4	YPG793	2	1	2	1
747	YPG794	17.8046556028	CAF	4	YPG794	2	2	2	1
749	YPG795	0	CAF	4	YPG795	1	1	1	2
751	YPG796	1.4266110876	CAF	4	YPG796	1	2	1	2
753	YPG797	0.073016007	CAF	4	YPG797	2	1	1	2
755	YPG798	17.997636551	CAF	4	YPG798	1	2	2	2
757	YPG799	9.9181814726	CAF	4	YPG799	2	2	1	1
759	YPG810	19.3891881354	CAF	4	YPG810	2	1	2	2
761	YPG811	4.8679598085	CAF	4	YPG811	2	1	1	1
763	YPG812	16.8818483794	CAF	4	YPG812	1	2	2	1
765	YPG816	8.9161202889	CAF	4	YPG816	1	1	1	1
767	YPG817	0	CAF	4	YPG817	1	1	1	2
769	YPG818	18.2079697497	CAF	4	YPG818	1	2	2	1
771	YPG819	8.1722164796	CAF	4	YPG819	2	2	1	2
773	YPG822	15.8371244109	CAF	4	YPG822	1	2	2	1
775	YPG823	0	CAF	4	YPG823	2	1	1	2
777	YPG824	0	CAF	4	YPG824	2	1	2	1
779	YPG826	11.9001805777	CAF	4	YPG826	2	1	1	1
781	YPG827	15.1340528978	CAF	4	YPG827	1	2	2	2
783	YPG828	1.7277200124	CAF	4	YPG828	2	1	2	1
785	YPG830	14.4301988127	CAF	4	YPG830	2	2	2	2
787	YPG831	19.4181834672	CAF	4	YPG831	1	1	2	1
789	YPG832	9.0755559172	CAF	4	YPG832	1	2	1	2
791	YPG833	17.1968848769	CAF	4	YPG833	1	1	2	2
793	YPG834	5.6952786931	CAF	4	YPG834	1	1	1	1
795	YPG836	7.4807006035	CAF	4	YPG836	2	2	1	1
797	YPG838	10.7928095184	CAF	4	YPG838	1	2	1	2
799	YPG839	4.0930426271	CAF	4	YPG839	2	1	2	1
801	YPG840	4.3054802036	CAF	4	YPG840	1	1	1	1
803	YPG842	0.1218229693	CAF	4	YPG842	2	1	1	1
805	YPG844	15.8020786774	CAF	4	YPG844	2	1	2	2
807	YPG845	13.3877403409	CAF	4	YPG845	1	1	2	2
809	YPG846	10.8804318435	CAF	4	YPG846	1	2	1	1
811	YPG847	0	CAF	4	YPG847	2	2	1	2
813	YPG848	16.5291541946	CAF	4	YPG848	2	1	2	1
815	YPG849	0.1937761833	CAF	4	YPG849	1	1	1	2
817	YPG850	25.8383771138	CAF	4	YPG850	1	1	2	1
819	YPG851	0	CAF	4	YPG851	2	2	1	1
821	YPG852	8.2775501755	CAF	4	YPG852	2	2	2	2
823	YPG854	1.0888908861	CAF	4	YPG854	1	1	2	2
825	YPG855	22.5204217312	CAF	4	YPG855	2	2	2	1
827	YPG856	18.3339538339	CAF	4	YPG856	2	1	1	2
829	YPG869	22.0389614453	CAF	4	YPG869	2	1	2	1
831	YPG870	0	CAF	4	YPG870	2	1	1	1
833	YPG871	2.9053261685	CAF	4	YPG871	1	2	1	2
835	YPG872	13.8471484266	CAF	4	YPG872	1	2	2	2
837	YPG874	7.6571345868	CAF	4	YPG874	1	1	1	1
839	YPG876	18.4394173901	CAF	4	YPG876	2	2	2	2
841	YPG878	7.5928121941	CAF	4	YPG878	1	2	1	2
843	YPG879	12.1319880459	CAF	4	YPG879	1	1	2	1
845	YPG880	1.0538726922	CAF	4	YPG880	1	1	1	2
847	YPG888	0	CAF	4	YPG888	1	1	1	1
849	YO486_1	19.7745423017	COP	4	YO486	1	1	1	1
851	YO486_2	20.6533746676	COP	4	YO486	1	1	1	1
853	YO486_3	20.7643928885	COP	4	YO486	1	1	1	1
855	YO486_4	16.2184403889	COP	4	YO486	1	1	1	1
857	YO486_5	16.3965429369	COP	4	YO486	1	1	1	1
859	YO486_6	29.6256574109	COP	4	YO486	1	1	1	1
861	YO502_1	22.0768776785	COP	4	YO502	2	2	2	2
863	YO502_2	21.5149639111	COP	4	YO502	2	2	2	2
865	YO502_3	22.5808228515	COP	4	YO502	2	2	2	2
867	YO502_4	24.521499339	COP	4	YO502	2	2	2	2
869	YO502_5	28.571380371	COP	4	YO502	2	2	2	2
871	YO502_6	26.5649660196	COP	4	YO502	2	2	2	2
873	YPG337	33.2222177435	COP	4	YPG337	1	NA	2	2
875	YPG339	14.262255174	COP	4	YPG339	2	NA	1	1
877	YPG340	8.0521273804	COP	4	YPG340	2	2	1	2
879	YPG341	36.4367885222	COP	4	YPG341	1	2	2	1
881	YPG342	12.839762191	COP	4	YPG342	2	1	1	2
883	YPG343	33.1066103064	COP	4	YPG343	1	1	2	1
885	YPG344	8.4737279425	COP	4	YPG344	2	2	1	2
887	YPG345	24.4028975926	COP	4	YPG345	2	2	1	1
889	YPG347	17.6531933841	COP	4	YPG347	1	1	1	1
891	YPG348	22.8607928352	COP	4	YPG348	1	1	2	2
893	YPG350	19.5267736199	COP	4	YPG350	2	2	2	1
895	YPG351	12.502037004	COP	4	YPG351	1	NA	1	2
897	YPG352	36.2207049252	COP	4	YPG352	2	1	2	1
899	YPG353	13.1722014416	COP	4	YPG353	2	2	1	2
901	YPG355	35.9579899887	COP	4	YPG355	2	1	2	1
903	YPG356	13.3591638735	COP	4	YPG356	1	1	2	1
905	YPG359	32.3456710422	COP	4	YPG359	2	2	2	1
907	YPG360	10.3915844699	COP	4	YPG360	1	2	1	2
909	YPG361	27.0891479031	COP	4	YPG361	2	1	2	2
911	YPG362	34.615520178	COP	4	YPG362	2	1	2	1
913	YPG363	14.3830381492	COP	4	YPG363	1	2	1	1
915	YPG364	9.5965752611	COP	4	YPG364	NA	2	1	2
917	YPG365	27.6274703659	COP	4	YPG365	1	1	1	1
919	YPG367	10.9463384175	COP	4	YPG367	2	2	1	1
921	YPG368	29.2027916937	COP	4	YPG368	1	1	2	2
923	YPG369	26.893987255	COP	4	YPG369	1	1	2	2
925	YPG370	13.5109187694	COP	4	YPG370	2	1	1	2
927	YPG371	19.9696626564	COP	4	YPG371	1	2	1	1
929	YPG372	20.4427978034	COP	4	YPG372	2	2	2	1
931	YPG373	39.1248030395	COP	4	YPG373	1	2	2	1
933	YPG374	24.0583661867	COP	4	YPG374	2	2	2	1
935	YPG375	17.227316192	COP	4	YPG375	1	1	1	2
937	YPG376	8.5415201929	COP	4	YPG376	2	1	1	2
939	YPG377	15.6859141172	COP	4	YPG377	1	1	1	2
941	YPG378	4.5630113212	COP	4	YPG378	2	1	1	2
943	YPG379	22.3829924048	COP	4	YPG379	1	2	2	1
945	YPG382	14.3364702307	COP	4	YPG382	1	1	1	2
947	YPG383	15.1239481318	COP	4	YPG383	2	2	1	1
949	YPG384	25.2190431413	COP	4	YPG384	1	2	2	2
951	YPG385	24.7716402343	COP	4	YPG385	1	2	1	2
953	YPG386	20.1988529557	COP	4	YPG386	2	1	2	1
955	YPG387	20.3778544118	COP	4	YPG387	1	2	1	NA
957	YPG389	34.707872746	COP	4	YPG389	2	2	2	1
959	YPG390	20.5192410659	COP	4	YPG390	1	1	1	2
961	YPG392	28.9248403226	COP	4	YPG392	2	1	2	2
963	YPG393	19.0623245375	COP	4	YPG393	2	2	2	1
965	YPG394	27.6609196574	COP	4	YPG394	1	1	2	1
967	YPG397	21.3082041971	COP	4	YPG397	2	2	2	1
969	YPG398	14.4900878069	COP	4	YPG398	1	1	1	2
971	YPG399	32.0803101563	COP	4	YPG399	1	2	2	1
973	YPG400	14.6384947925	COP	4	YPG400	2	1	1	2
975	YPG401	19.7476784326	COP	4	YPG401	1	1	1	1
977	YPG402	7.9876322654	COP	4	YPG402	2	2	2	2
979	YPG403	28.4635758129	COP	4	YPG403	1	1	2	1
981	YPG404	10.4040473914	COP	4	YPG404	2	2	1	2
983	YPG407	25.4960254994	COP	4	YPG407	1	2	2	2
985	YPG409	4.5661682468	COP	4	YPG409	2	2	1	2
987	YPG410	26.1111567503	COP	4	YPG410	1	2	2	1
989	YPG411	19.3554071858	COP	4	YPG411	2	1	1	2
991	YPG412	24.952458115	COP	4	YPG412	1	1	2	1
993	YPG416	15.0708179187	COP	4	YPG416	2	1	1	1
995	YPG421	16.0373845463	COP	4	YPG421	1	2	1	2
997	YPG422	24.4206106764	COP	4	YPG422	2	2	2	1
999	YPG423	31.5866526384	COP	4	YPG423	1	1	2	1
1001	YPG424	15.0379721146	COP	4	YPG424	2	1	1	2
1003	YPG425	32.4601356469	COP	4	YPG425	1	1	2	2
1005	YPG426	13.9487307414	COP	4	YPG426	1	2	1	1
1007	YPG427	12.0346980481	COP	4	YPG427	2	1	1	2
1009	YPG428	33.2563921239	COP	4	YPG428	2	2	2	1
1011	YPG429	20.6139784935	COP	4	YPG429	2	2	1	1
1013	YPG430	34.193983037	COP	4	YPG430	1	1	2	1
1015	YPG431	27.4496177044	COP	4	YPG431	1	2	2	2
1017	YPG434	28.9203085652	COP	4	YPG434	1	2	2	1
1019	YPG435	20.4705493775	COP	4	YPG435	1	1	1	2
1021	YPG437	34.0044500016	COP	4	YPG437	1	1	2	1
1023	YPG438	10.533176198	COP	4	YPG438	1	1	1	1
1025	YPG439	23.0694898537	COP	4	YPG439	2	2	2	2
1027	YPG440	14.360403933	COP	4	YPG440	2	NA	1	2
1029	YPG441	20.6550806941	COP	4	YPG441	2	2	2	2
1031	YPG442	30.710425207	COP	4	YPG442	1	1	2	1
1033	YPG443	6.6690088867	COP	4	YPG443	2	NA	1	2
1035	YPG444	16.8361012287	COP	4	YPG444	1	1	1	1
1037	YPG445	17.4319461737	COP	4	YPG445	1	2	1	2
1039	YPG448	28.7385746109	COP	4	YPG448	2	NA	2	1
1041	YPG449	30.382662443	COP	4	YPG449	1	NA	2	1
1043	YPG450	3.0509855389	COP	4	YPG450	2	1	1	2
1045	YPG451	16.385043066	COP	4	YPG451	2	NA	1	1
1047	YPG452	30.5734076941	COP	4	YPG452	1	2	2	2
1049	YPG453	7.796508121	COP	4	YPG453	1	NA	1	2
1051	YPG454	15.2814298354	COP	4	YPG454	2	NA	1	1
1053	YPG455	29.1074858311	COP	4	YPG455	1	2	2	2
1055	YPG456	24.7771522078	COP	4	YPG456	2	1	2	1
1057	YPG457	18.2765810314	COP	4	YPG457	1	NA	1	1
1059	YPG458	24.3394155816	COP	4	YPG458	2	NA	NA	1
1061	YPG459	24.9779120998	COP	4	YPG459	2	NA	2	2
1063	YPG460	17.1448156487	COP	4	YPG460	1	1	2	2
1065	YPG461	18.0173878245	COP	4	YPG461	1	1	1	1
1067	YPG462	26.8482839136	COP	4	YPG462	2	NA	NA	2
1069	YPG463	20.3809121423	COP	4	YPG463	1	1	NA	1
1071	YPG464	25.1254835984	COP	4	YPG464	2	NA	2	2
1073	YPG465	12.7732985168	COP	4	YPG465	1	2	NA	2
1075	YPG469	25.3808939861	COP	4	YPG469	2	NA	2	2
1077	YPG470	18.1875644492	COP	4	YPG470	1	1	1	1
1079	YPG471	14.1712774379	COP	4	YPG471	1	NA	1	2
1081	YPG472	23.2388779685	COP	4	YPG472	2	NA	2	1
1083	YPG473	22.7982283409	COP	4	YPG473	2	NA	2	2
1085	YPG474	15.3185813597	COP	4	YPG474	2	NA	2	2
1087	YPG475	23.9128020976	COP	4	YPG475	1	NA	NA	1
1089	YPG476	7.5512749904	COP	4	YPG476	1	NA	1	1
1091	YPG478	25.7953929087	COP	4	YPG478	2	NA	2	2
1093	YPG479	22.5454929927	COP	4	YPG479	1	NA	1	1
1095	YPG480	23.101744095	COP	4	YPG480	1	2	1	2
1097	YPG481	16.1888380593	COP	4	YPG481	1	2	1	2
1099	YPG482	13.0756886041	COP	4	YPG482	2	1	2	2
1101	YPG483	30.7460213963	COP	4	YPG483	2	2	2	1
1103	YPG484	29.0368215942	COP	4	YPG484	1	1	1	1
1105	YPG486	18.6316776261	COP	4	YPG486	1	NA	1	1
1107	YPG487	12.3958056678	COP	4	YPG487	2	1	2	2
1109	YPG489	16.5168328229	COP	4	YPG489	1	NA	1	2
1111	YPG490	32.5708636881	COP	4	YPG490	1	2	2	2
1113	YPG491	11.6897086055	COP	4	YPG491	2	2	1	1
1115	YPG492	19.5098953015	COP	4	YPG492	2	1	2	1
1117	YPG493	22.998883797	COP	4	YPG493	2	2	2	2
1119	YPG494	21.9356708059	COP	4	YPG494	1	1	1	2
1121	YPG495	13.7377823893	COP	4	YPG495	2	NA	1	1
1123	YPG496	26.8189538768	COP	4	YPG496	1	1	2	1
1125	YPG497	14.205411525	COP	4	YPG497	2	NA	NA	2
1127	YPG498	13.9175268211	COP	4	YPG498	1	NA	1	1
1129	YPG499	24.7203264458	COP	4	YPG499	1	1	2	1
1131	YPG502	32.714779931	COP	4	YPG502	2	1	2	1
1133	YPG504	22.0315801559	COP	4	YPG504	1	NA	1	2
1135	YPG505	31.6462810036	COP	4	YPG505	2	2	NA	2
1137	YPG507	12.6487730156	COP	4	YPG507	1	NA	1	1
1139	YPG508	26.8573467069	COP	4	YPG508	1	NA	2	2
1141	YPG510	26.8948980878	COP	4	YPG510	1	NA	2	2
1143	YPG511	32.5678059575	COP	4	YPG511	NA	NA	2	1
1145	YPG513	24.8472883031	COP	4	YPG513	2	1	1	1
1147	YPG514	24.9146978625	COP	4	YPG514	1	NA	2	2
1149	YPG515	14.6523153804	COP	4	YPG515	1	1	1	2
1151	YPG516	23.0980888394	COP	4	YPG516	2	NA	2	1
1153	YPG517	26.7464851398	COP	4	YPG517	2	2	2	1
1155	YPG518	14.4333717215	COP	4	YPG518	1	NA	1	2
1157	YPG519	27.8841802397	COP	4	YPG519	1	NA	NA	1
1159	YPG521	32.6145193267	COP	4	YPG521	2	1	2	2
1161	YPG523	14.1570188647	COP	4	YPG523	2	1	2	2
1163	YPG525	7.4670147597	COP	4	YPG525	2	NA	1	1
1165	YPG529	27.0528206626	COP	4	YPG529	1	1	2	1
1167	YPG530	13.9544515867	COP	4	YPG530	2	1	1	2
1169	YPG531	8.6074168751	COP	4	YPG531	1	2	1	1
1171	YPG533	28.6435641689	COP	4	YPG533	1	2	2	2
1173	YPG534	32.3671445391	COP	4	YPG534	2	1	2	1
1175	YPG535	22.4430847691	COP	4	YPG535	1	1	1	1
1177	YPG536	5.2144123538	COP	4	YPG536	2	NA	1	2
1179	YPG537	27.4354659219	COP	4	YPG537	1	1	2	1
1181	YPG538	12.0341930342	COP	4	YPG538	2	NA	1	1
1183	YPG539	5.760792823	COP	4	YPG539	2	NA	1	2
1185	YPG540	22.7936443655	COP	4	YPG540	1	1	2	2
1187	YPG541	25.1136472921	COP	4	YPG541	1	2	2	1
1189	YPG542	11.5854846788	COP	4	YPG542	2	2	1	2
1191	YPG543	11.2005649581	COP	4	YPG543	1	1	1	2
1193	YPG544	20.1357393564	COP	4	YPG544	2	1	2	1
1195	YPG545	14.8377634921	COP	4	YPG545	1	1	1	2
1197	YPG546	32.053550723	COP	4	YPG546	2	2	2	1
1199	YPG549	18.3024467974	COP	4	YPG549	1	1	1	2
1201	YPG550	18.0311561945	COP	4	YPG550	1	2	1	2
1203	YPG553	23.9641449762	COP	4	YPG553	2	1	2	1
1205	YPG554	12.7841486446	COP	4	YPG554	2	NA	1	1
1207	YPG555	18.1359023006	COP	4	YPG555	1	1	1	2
1209	YPG556	27.0563774447	COP	4	YPG556	1	2	2	2
1211	YPG558	24.7701490419	COP	4	YPG558	2	2	1	1
1213	YPG559	14.3199805656	COP	4	YPG559	2	NA	1	1
1215	YPG560	33.9965710554	COP	4	YPG560	1	2	2	2
1217	YPG562	28.1223348587	COP	4	YPG562	2	1	2	1
1219	YPG563	12.7315987911	COP	4	YPG563	2	1	1	1
1221	YPG564	18.0563490896	COP	4	YPG564	1	2	2	2
1223	YPG565	28.2164106185	COP	4	YPG565	2	2	2	1
1225	YPG566	9.6757920366	COP	4	YPG566	2	1	1	2
1227	YPG567	25.4227100723	COP	4	YPG567	1	NA	2	2
1229	YPG568	15.8001467224	COP	4	YPG568	1	1	1	1
1231	YPG569	13.8028562306	COP	4	YPG569	1	2	1	1
1233	YPG570	25.0186487748	COP	4	YPG570	2	1	2	2
1235	YPG571	19.7412384608	COP	4	YPG571	2	1	1	1
1237	YPG572	48.1088429455	COP	4	YPG572	1	2	2	2
1239	YPG573	17.9880749532	COP	4	YPG573	2	NA	1	1
1241	YPG574	23.3795791056	COP	4	YPG574	1	NA	2	2
1243	YPG575	37.7340130283	COP	4	YPG575	2	1	2	2
1245	YPG576	16.7496597693	COP	4	YPG576	1	2	1	1
1247	YPG577	13.7680053719	COP	4	YPG577	2	2	1	1
1249	YPG578	12.3640705296	COP	4	YPG578	1	1	2	1
1251	YPG579	18.2069551909	COP	4	YPG579	1	2	1	2
1253	YPG581	28.700070661	COP	4	YPG581	1	1	2	1
1255	YPG582	36.2387842562	COP	4	YPG582	1	1	2	2
1257	YPG584	10.4474710306	COP	4	YPG584	2	2	1	2
1259	YPG585	11.1371499758	COP	4	YPG585	1	1	2	2
1261	YPG586	27.2645463214	COP	4	YPG586	2	2	1	1
1263	YPG587	22.7065195536	COP	4	YPG587	2	2	2	1
1265	YPG588	28.017623805	COP	4	YPG588	1	1	1	2
1267	YPG589	24.305130803	COP	4	YPG589	2	1	2	1
1269	YPG590	16.6676649614	COP	4	YPG590	2	1	1	2
1271	YPG592	14.3941813429	COP	4	YPG592	1	2	2	1
1273	YPG593	17.5654300323	COP	4	YPG593	1	1	1	2
1275	YPG594	22.7356407188	COP	4	YPG594	2	2	2	2
1277	YPG595	30.3080646952	COP	4	YPG595	2	2	2	1
1279	YPG596	24.6142570043	COP	4	YPG596	1	1	1	1
1281	YPG597	27.7273714069	COP	4	YPG597	1	2	1	1
1283	YPG598	22.5582751842	COP	4	YPG598	2	1	2	2
1285	YPG600	28.820244908	COP	4	YPG600	1	2	1	1
1287	YPG601	14.4812219607	COP	4	YPG601	1	1	1	2
1289	YPG602	20.9859653312	COP	4	YPG602	2	1	2	1
1291	YPG603	28.3516005036	COP	4	YPG603	1	2	2	1
1293	YPG604	15.8105149641	COP	4	YPG604	2	2	1	2
1295	YPG605	27.5785698057	COP	4	YPG605	2	1	1	2
1297	YPG607	17.5846469548	COP	4	YPG607	1	1	1	2
1299	YPG608	18.7422781035	COP	4	YPG608	2	2	2	1
1301	YPG609	30.5523459783	COP	4	YPG609	1	1	2	1
1303	YPG611	26.0391579748	COP	4	YPG611	2	2	2	2
1305	YPG613	32.8109391676	COP	4	YPG613	1	2	2	1
1307	YPG614	10.1792963384	COP	4	YPG614	2	1	1	2
1309	YPG615	32.3216851219	COP	4	YPG615	2	1	2	1
1311	YPG616	14.2706160063	COP	4	YPG616	1	2	1	2
1313	YPG617	25.949039575	COP	4	YPG617	1	2	2	2
1315	YPG618	14.5003747405	COP	4	YPG618	2	1	1	1
1317	YPG619	17.6686386904	COP	4	YPG619	1	2	1	1
1319	YPG621	37.230863049	COP	4	YPG621	2	2	2	2
1321	YPG623	16.189563148	COP	4	YPG623	1	2	1	1
1323	YPG625	24.856682291	COP	4	YPG625	1	1	1	1
1325	YPG626	21.3481404376	COP	4	YPG626	2	2	2	2
1327	YPG627	33.3241672088	COP	4	YPG627	1	1	2	1
1329	YPG628	8.5365594889	COP	4	YPG628	2	2	1	1
1331	YPG629	25.7071021367	COP	4	YPG629	1	1	2	1
1333	YPG630	12.3447119543	COP	4	YPG630	2	2	2	2
1335	YPG631	24.7891511303	COP	4	YPG631	2	2	1	1
1337	YPG632	24.0767819532	COP	4	YPG632	1	1	1	2
1339	YPG633	8.8022739756	COP	4	YPG633	NA	2	1	1
1341	YPG635	17.9941501208	COP	4	YPG635	1	1	2	2
1343	YPG636	13.5191169855	COP	4	YPG636	1	1	2	2
1345	YPG637	38.7680936511	COP	4	YPG637	2	1	2	2
1347	YPG638	20.0722559024	COP	4	YPG638	2	1	1	2
1349	YPG639	24.9836389075	COP	4	YPG639	1	2	1	1
1351	YPG641	4.9864745636	COP	4	YPG641	2	2	1	1
1353	YPG642	13.3553460017	COP	4	YPG642	1	1	1	2
1355	YPG644	40.5265304489	COP	4	YPG644	1	1	2	1
1357	YPG645	23.2437573645	COP	4	YPG645	2	2	2	2
1359	YPG646	13.6384438208	COP	4	YPG646	2	2	2	1
1361	YPG647	13.8612635317	COP	4	YPG647	1	1	1	1
1363	YPG648	28.3652241445	COP	4	YPG648	1	1	1	2
1365	YPG650	28.8570831246	COP	4	YPG650	2	1	2	2
1367	YPG651	15.4911130323	COP	4	YPG651	2	1	1	1
1369	YPG652	18.706519298	COP	4	YPG652	1	2	1	1
1371	YPG654	9.3567959237	COP	4	YPG654	1	2	1	1
1373	YPG655	32.0530755208	COP	4	YPG655	2	2	2	2
1375	YPG657	40.1577639578	COP	4	YPG657	2	1	2	1
1377	YPG658	24.8889081638	COP	4	YPG658	1	2	2	2
1379	YPG660	20.0839646451	COP	4	YPG660	2	1	1	1
1381	YPG661	17.5167040129	COP	4	YPG661	2	2	1	1
1383	YPG662	28.6484554896	COP	4	YPG662	1	2	2	1
1385	YPG663	21.162019455	COP	4	YPG663	1	1	1	2
1387	YPG664	28.2127091073	COP	4	YPG664	2	1	2	2
1389	YPG666	25.5551436099	COP	4	YPG666	2	1	2	2
1391	YPG667	28.1310149609	COP	4	YPG667	2	1	2	1
1393	YPG669	16.1378025259	COP	4	YPG669	2	1	1	1
1395	YPG670	23.0243086917	COP	4	YPG670	1	2	2	2
1397	YPG672	23.3537193019	COP	4	YPG672	1	2	2	2
1399	YPG673	31.2186985065	COP	4	YPG673	2	1	2	2
1401	YPG674	15.7255661401	COP	4	YPG674	1	2	1	1
1403	YPG675	31.797368991	COP	4	YPG675	2	2	2	1
1405	YPG676	10.6902089034	COP	4	YPG676	2	1	1	2
1407	YPG677	32.0927850025	COP	4	YPG677	1	1	2	1
1409	YPG678	8.2562463859	COP	4	YPG678	2	2	1	1
1411	YPG679	18.2225340233	COP	4	YPG679	1	1	1	2
1413	YPG680	27.5864726012	COP	4	YPG680	2	2	2	2
1415	YPG681	23.0214598329	COP	4	YPG681	1	2	2	1
1417	YPG682	23.0120024239	COP	4	YPG682	2	1	1	2
1419	YPG683	20.4300737922	COP	4	YPG683	2	1	2	2
1421	YPG684	18.994566618	COP	4	YPG684	1	2	1	1
1423	YPG685	15.0593993559	COP	4	YPG685	2	2	1	1
1425	YPG686	22.5773294905	COP	4	YPG686	2	2	2	2
1427	YPG687	25.8746790676	COP	4	YPG687	1	1	2	1
1429	YPG688	16.5490811019	COP	4	YPG688	1	1	1	2
1431	YPG689	15.9784350143	COP	4	YPG689	1	1	2	2
1433	YPG690	33.324010555	COP	4	YPG690	1	2	1	2
1435	YPG691	25.5844676844	COP	4	YPG691	2	2	2	1
1437	YPG692	12.9174818118	COP	4	YPG692	1	1	1	1
1439	YPG693	12.3406911731	COP	4	YPG693	2	1	1	2
1441	YPG694	24.7450143271	COP	4	YPG694	1	2	2	2
1443	YPG695	33.1087915352	COP	4	YPG695	1	2	2	1
1445	YPG696	13.4571969935	COP	4	YPG696	2	1	1	1
1447	YPG697	21.6679832406	COP	4	YPG697	1	2	1	1
1449	YPG698	9.5596795857	COP	4	YPG698	1	1	1	2
1451	YPG699	25.3924460749	COP	4	YPG699	2	1	2	2
1453	YPG702	22.9087012546	COP	4	YPG702	2	1	1	1
1455	YPG703	27.0479353043	COP	4	YPG703	1	2	2	2
1457	YPG704	12.6160368882	COP	4	YPG704	2	2	1	2
1459	YPG705	35.4749155467	COP	4	YPG705	2	2	2	2
1461	YPG706	11.1901154083	COP	4	YPG706	1	2	1	2
1463	YPG707	11.9608888103	COP	4	YPG707	2	1	1	1
1465	YPG708	34.7947886861	COP	4	YPG708	1	1	2	1
1467	YPG709	12.9898170228	COP	4	YPG709	1	2	1	1
1469	YPG710	25.1052051517	COP	4	YPG710	2	2	2	1
1471	YPG711	31.0085856414	COP	4	YPG711	2	1	2	2
1473	YPG713	14.7055850819	COP	4	YPG713	1	1	1	2
1475	YPG714	22.4589597436	COP	4	YPG714	1	1	2	2
1477	YPG715	13.9684176253	COP	4	YPG715	2	2	1	1
1479	YPG717	29.4149761108	COP	4	YPG717	2	1	2	2
1481	YPG718	11.9663373627	COP	4	YPG718	1	2	1	2
1483	YPG719	31.8925241621	COP	4	YPG719	2	1	2	1
1485	YPG720	17.1129097675	COP	4	YPG720	1	2	1	1
1487	YPG721	14.8090138149	COP	4	YPG721	1	2	1	1
1489	YPG723	31.9488105793	COP	4	YPG723	2	1	2	2
1491	YPG724	24.030167779	COP	4	YPG724	2	1	1	1
1493	YPG725	16.021504331	COP	4	YPG725	1	1	2	1
1495	YPG726	14.3084284768	COP	4	YPG726	2	2	1	2
1497	YPG727	21.0330435045	COP	4	YPG727	2	1	2	2
1499	YPG728	29.9163618834	COP	4	YPG728	1	1	1	1
1501	YPG729	27.8296170144	COP	4	YPG729	1	2	2	2
1503	YPG730	17.9335348557	COP	4	YPG730	2	2	1	1
1505	YPG731	8.884003896	COP	4	YPG731	2	1	1	2
1507	YPG732	29.1335373411	COP	4	YPG732	1	1	2	1
1509	YPG733	14.4309465686	COP	4	YPG733	2	NA	1	1
1511	YPG734	23.0091013472	COP	4	YPG734	1	1	2	2
1513	YPG737	8.2898971438	COP	4	YPG737	1	2	1	1
1515	YPG739	31.0208165634	COP	4	YPG739	1	1	2	2
1517	YPG740	37.0990501643	COP	4	YPG740	2	1	2	1
1519	YPG742	23.4579141385	COP	4	YPG742	1	2	2	2
1521	YPG743	25.4485758383	COP	4	YPG743	1	2	2	1
1523	YPG745	24.0165164911	COP	4	YPG745	1	1	2	2
1525	YPG746	18.251382174	COP	4	YPG746	2	2	1	2
1527	YPG748	16.3627452853	COP	4	YPG748	1	1	1	1
1529	YPG750	31.2503030048	COP	4	YPG750	1	2	2	2
1531	YPG751	11.9625717089	COP	4	YPG751	2	1	1	2
1533	YPG752	30.2406670605	COP	4	YPG752	1	2	1	1
1535	YPG753	21.8867008623	COP	4	YPG753	1	1	1	2
1537	YPG754	26.885231807	COP	4	YPG754	2	1	2	1
1539	YPG756	18.288910427	COP	4	YPG756	1	2	1	1
1541	YPG757	25.5086801272	COP	4	YPG757	2	2	2	2
1543	YPG760	21.2422455368	COP	4	YPG760	1	1	1	1
1545	YPG761	21.2061853484	COP	4	YPG761	2	2	2	1
1547	YPG764	24.0995146429	COP	4	YPG764	1	2	2	2
1549	YPG765	30.6603758522	COP	4	YPG765	2	2	2	1
1551	YPG766	33.6307869491	COP	4	YPG766	1	1	2	2
1553	YPG767	18.3726179451	COP	4	YPG767	1	2	1	1
1555	YPG769	11.941747955	COP	4	YPG769	2	1	1	1
1557	YPG770	27.7156164087	COP	4	YPG770	1	2	2	2
1559	YPG771	29.3328582586	COP	4	YPG771	1	2	1	1
1561	YPG773	27.8678994463	COP	4	YPG773	2	1	2	2
1563	YPG774	22.5644659909	COP	4	YPG774	1	2	1	2
1565	YPG775	33.6617819976	COP	4	YPG775	1	1	2	1
1567	YPG777	25.9007365399	COP	4	YPG777	2	2	2	1
1569	YPG778	25.3881522794	COP	4	YPG778	2	1	1	2
1571	YPG779	12.6671372856	COP	4	YPG779	1	1	1	1
1573	YPG781	29.4993564998	COP	4	YPG781	1	NA	2	1
1575	YPG782	15.6637849149	COP	4	YPG782	2	1	1	2
1577	YPG783	34.0110764388	COP	4	YPG783	1	1	2	1
1579	YPG784	12.7717319787	COP	4	YPG784	2	2	2	2
1581	YPG785	16.4156957168	COP	4	YPG785	2	1	1	2
1583	YPG786	32.9958994308	COP	4	YPG786	2	1	2	1
1585	YPG788	22.6081097049	COP	4	YPG788	1	2	2	2
1587	YPG790	24.0528945064	COP	4	YPG790	2	1	2	2
1589	YPG791	9.220877152	COP	4	YPG791	2	2	1	1
1591	YPG792	22.8178279544	COP	4	YPG792	1	1	2	2
1593	YPG793	33.601932836	COP	4	YPG793	2	1	2	1
1595	YPG794	27.8175024529	COP	4	YPG794	2	2	2	1
1597	YPG795	15.8390617319	COP	4	YPG795	1	1	1	2
1599	YPG796	23.200426958	COP	4	YPG796	1	2	1	2
1601	YPG797	11.9617884398	COP	4	YPG797	2	1	1	2
1603	YPG798	24.5288613467	COP	4	YPG798	1	2	2	2
1605	YPG799	18.6543111208	COP	4	YPG799	2	2	1	1
1607	YPG810	23.0897973905	COP	4	YPG810	2	1	2	2
1609	YPG811	10.8026310463	COP	4	YPG811	2	1	1	1
1611	YPG812	24.7633025298	COP	4	YPG812	1	2	2	1
1613	YPG816	23.5444585908	COP	4	YPG816	1	1	1	1
1615	YPG817	19.9601470672	COP	4	YPG817	1	1	1	2
1617	YPG818	28.4100166531	COP	4	YPG818	1	2	2	1
1619	YPG819	14.513075624	COP	4	YPG819	2	2	1	2
1621	YPG822	27.199330637	COP	4	YPG822	1	2	2	1
1623	YPG823	4.5977899105	COP	4	YPG823	2	1	1	2
1625	YPG824	17.2421117552	COP	4	YPG824	2	1	2	1
1627	YPG826	13.6257751038	COP	4	YPG826	2	1	1	1
1629	YPG827	35.3078951261	COP	4	YPG827	1	2	2	2
1631	YPG828	9.5904776871	COP	4	YPG828	2	1	2	1
1633	YPG830	17.6260550576	COP	4	YPG830	2	2	2	2
1635	YPG831	27.0927628654	COP	4	YPG831	1	1	2	1
1637	YPG832	22.5123741742	COP	4	YPG832	1	2	1	2
1639	YPG833	34.3988972362	COP	4	YPG833	1	1	2	2
1641	YPG834	22.7049649402	COP	4	YPG834	1	1	1	1
1643	YPG836	14.8341604544	COP	4	YPG836	2	2	1	1
1645	YPG838	17.6201663553	COP	4	YPG838	1	2	1	2
1647	YPG839	21.0378945318	COP	4	YPG839	2	1	2	1
1649	YPG840	10.8742621317	COP	4	YPG840	1	1	1	1
1651	YPG842	4.1883427602	COP	4	YPG842	2	1	1	1
1653	YPG844	24.8594848942	COP	4	YPG844	2	1	2	2
1655	YPG845	36.506373348	COP	4	YPG845	1	1	2	2
1657	YPG846	20.2463317069	COP	4	YPG846	1	2	1	1
1659	YPG847	7.3394448956	COP	4	YPG847	2	2	1	2
1661	YPG848	42.2255537156	COP	4	YPG848	2	1	2	1
1663	YPG849	15.9457399017	COP	4	YPG849	1	1	1	2
1665	YPG850	30.8403873361	COP	4	YPG850	1	1	2	1
1667	YPG851	12.0896618514	COP	4	YPG851	2	2	1	1
1669	YPG852	16.4833627583	COP	4	YPG852	2	2	2	2
1671	YPG854	14.8410882746	COP	4	YPG854	1	1	2	2
1673	YPG855	23.6019176519	COP	4	YPG855	2	2	2	1
1675	YPG856	29.9184916157	COP	4	YPG856	2	1	1	2
1677	YPG869	34.2395237623	COP	4	YPG869	2	1	2	1
1679	YPG870	7.184442006	COP	4	YPG870	2	1	1	1
1681	YPG871	20.5142512718	COP	4	YPG871	1	2	1	2
1683	YPG872	30.1896427303	COP	4	YPG872	1	2	2	2
1685	YPG874	15.2991436408	COP	4	YPG874	1	1	1	1
1687	YPG876	33.8471659667	COP	4	YPG876	2	2	2	2
1689	YPG878	14.4382108243	COP	4	YPG878	1	2	1	2
1691	YPG879	33.0867145508	COP	4	YPG879	1	1	2	1
1693	YPG880	23.2486136326	COP	4	YPG880	1	1	1	2
1695	YPG888	17.2115053601	COP	4	YPG888	1	1	1	1
1697	YO486_1	13.199719514	ETH	4	YO486	1	1	1	1
1701	YO486_2	11.7459778266	ETH	4	YO486	1	1	1	1
1705	YO486_3	14.2879622058	ETH	4	YO486	1	1	1	1
1709	YO486_4	0.6768075871	ETH	4	YO486	1	1	1	1
1713	YO486_5	0.7578309034	ETH	4	YO486	1	1	1	1
1717	YO486_6	17.8448723609	ETH	4	YO486	1	1	1	1
1721	YO502_1	4.4497226871	ETH	4	YO502	2	2	2	2
1725	YO502_2	3.2730438815	ETH	4	YO502	2	2	2	2
1729	YO502_3	5.1148947406	ETH	4	YO502	2	2	2	2
1733	YO502_4	6.117097948	ETH	4	YO502	2	2	2	2
1737	YO502_5	5.866336033	ETH	4	YO502	2	2	2	2
1741	YO502_6	7.7689782404	ETH	4	YO502	2	2	2	2
1745	YPG337	11.5210598896	ETH	4	YPG337	1	NA	2	2
1749	YPG339	5.2717105574	ETH	4	YPG339	2	NA	1	1
1753	YPG340	6.3199368721	ETH	4	YPG340	2	2	1	2
1757	YPG341	12.5643583593	ETH	4	YPG341	1	2	2	1
1761	YPG342	4.6858400151	ETH	4	YPG342	2	1	1	2
1765	YPG343	11.4372409603	ETH	4	YPG343	1	1	2	1
1769	YPG344	2.6434425682	ETH	4	YPG344	2	2	1	2
1773	YPG345	7.7373144985	ETH	4	YPG345	2	2	1	1
1777	YPG347	9.3997575061	ETH	4	YPG347	1	1	1	1
1781	YPG348	15.7242118875	ETH	4	YPG348	1	1	2	2
1785	YPG350	6.8093368567	ETH	4	YPG350	2	2	2	1
1789	YPG351	8.0886698035	ETH	4	YPG351	1	NA	1	2
1793	YPG352	14.6079870896	ETH	4	YPG352	2	1	2	1
1797	YPG353	5.6690875627	ETH	4	YPG353	2	2	1	2
1801	YPG355	13.1764819552	ETH	4	YPG355	2	1	2	1
1805	YPG356	12.6048133899	ETH	4	YPG356	1	1	2	1
1809	YPG359	8.6602096221	ETH	4	YPG359	2	2	2	1
1813	YPG360	6.6151094993	ETH	4	YPG360	1	2	1	2
1817	YPG361	11.4812045668	ETH	4	YPG361	2	1	2	2
1821	YPG362	17.8401382774	ETH	4	YPG362	2	1	2	1
1825	YPG363	10.4877643218	ETH	4	YPG363	1	2	1	1
1829	YPG364	3.3059015878	ETH	4	YPG364	NA	2	1	2
1833	YPG365	11.0951374612	ETH	4	YPG365	1	1	1	1
1837	YPG367	7.6315677755	ETH	4	YPG367	2	2	1	1
1841	YPG368	11.3507704986	ETH	4	YPG368	1	1	2	2
1845	YPG369	8.4550606551	ETH	4	YPG369	1	1	2	2
1849	YPG370	7.1796250819	ETH	4	YPG370	2	1	1	2
1853	YPG371	9.2165622702	ETH	4	YPG371	1	2	1	1
1857	YPG372	6.0120092987	ETH	4	YPG372	2	2	2	1
1861	YPG373	12.1050042902	ETH	4	YPG373	1	2	2	1
1865	YPG374	5.8429459765	ETH	4	YPG374	2	2	2	1
1869	YPG375	5.7339287055	ETH	4	YPG375	1	1	1	2
1873	YPG376	8.5351050311	ETH	4	YPG376	2	1	1	2
1877	YPG377	9.0450972809	ETH	4	YPG377	1	1	1	2
1881	YPG378	5.4825747623	ETH	4	YPG378	2	1	1	2
1885	YPG379	7.4909129615	ETH	4	YPG379	1	2	2	1
1889	YPG382	10.5655830142	ETH	4	YPG382	1	1	1	2
1893	YPG383	6.7792482611	ETH	4	YPG383	2	2	1	1
1897	YPG384	10.078365375	ETH	4	YPG384	1	2	2	2
1901	YPG385	7.5382443351	ETH	4	YPG385	1	2	1	2
1905	YPG386	14.3009427067	ETH	4	YPG386	2	1	2	1
1909	YPG387	7.2622555262	ETH	4	YPG387	1	2	1	NA
1913	YPG389	12.0203997245	ETH	4	YPG389	2	2	2	1
1917	YPG390	12.0340257799	ETH	4	YPG390	1	1	1	2
1921	YPG392	11.0730824055	ETH	4	YPG392	2	1	2	2
1925	YPG393	7.124414028	ETH	4	YPG393	2	2	2	1
1929	YPG394	10.8585394628	ETH	4	YPG394	1	1	2	1
1933	YPG397	8.2527651834	ETH	4	YPG397	2	2	2	1
1937	YPG398	4.5510355942	ETH	4	YPG398	1	1	1	2
1941	YPG399	12.0581060132	ETH	4	YPG399	1	2	2	1
1945	YPG400	12.1695286883	ETH	4	YPG400	2	1	1	2
1949	YPG401	14.6552107772	ETH	4	YPG401	1	1	1	1
1953	YPG402	2.9620233896	ETH	4	YPG402	2	2	2	2
1957	YPG403	13.7660978926	ETH	4	YPG403	1	1	2	1
1961	YPG404	6.8838214705	ETH	4	YPG404	2	2	1	2
1965	YPG407	8.7621348503	ETH	4	YPG407	1	2	2	2
1969	YPG409	1.6843228917	ETH	4	YPG409	2	2	1	2
1973	YPG410	9.1807221132	ETH	4	YPG410	1	2	2	1
1977	YPG411	9.3826692188	ETH	4	YPG411	2	1	1	2
1981	YPG412	14.2366116094	ETH	4	YPG412	1	1	2	1
1985	YPG416	6.4986670255	ETH	4	YPG416	2	1	1	1
1989	YPG421	5.0574392139	ETH	4	YPG421	1	2	1	2
1993	YPG422	7.4125091491	ETH	4	YPG422	2	2	2	1
1997	YPG423	13.2998812573	ETH	4	YPG423	1	1	2	1
2001	YPG424	8.1321153712	ETH	4	YPG424	2	1	1	2
2005	YPG425	15.5063263945	ETH	4	YPG425	1	1	2	2
2009	YPG426	7.5744053104	ETH	4	YPG426	1	2	1	1
2013	YPG427	4.417375032	ETH	4	YPG427	2	1	1	2
2017	YPG428	5.8474633078	ETH	4	YPG428	2	2	2	1
2021	YPG429	11.5970710683	ETH	4	YPG429	2	2	1	1
2025	YPG430	15.6612996295	ETH	4	YPG430	1	1	2	1
2029	YPG431	13.3952314574	ETH	4	YPG431	1	2	2	2
2033	YPG434	10.9551547408	ETH	4	YPG434	1	2	2	1
2037	YPG435	13.1882250398	ETH	4	YPG435	1	1	1	2
2041	YPG437	12.688821769	ETH	4	YPG437	1	1	2	1
2045	YPG438	3.3204533311	ETH	4	YPG438	1	1	1	1
2049	YPG439	6.8708271116	ETH	4	YPG439	2	2	2	2
2053	YPG440	6.7281939936	ETH	4	YPG440	2	NA	1	2
2057	YPG441	6.1623154804	ETH	4	YPG441	2	2	2	2
2061	YPG442	17.192662605	ETH	4	YPG442	1	1	2	1
2065	YPG443	2.4085216833	ETH	4	YPG443	2	NA	1	2
2069	YPG444	7.1410188552	ETH	4	YPG444	1	1	1	1
2073	YPG445	9.7101512137	ETH	4	YPG445	1	2	1	2
2077	YPG448	7.7568820825	ETH	4	YPG448	2	NA	2	1
2081	YPG449	11.3870242926	ETH	4	YPG449	1	NA	2	1
2085	YPG450	3.4848285896	ETH	4	YPG450	2	1	1	2
2089	YPG451	6.2332911788	ETH	4	YPG451	2	NA	1	1
2093	YPG452	7.1951912365	ETH	4	YPG452	1	2	2	2
2097	YPG453	6.6024859259	ETH	4	YPG453	1	NA	1	2
2101	YPG454	5.7292484966	ETH	4	YPG454	2	NA	1	1
2105	YPG455	9.1034160318	ETH	4	YPG455	1	2	2	2
2109	YPG456	9.3983230486	ETH	4	YPG456	2	1	2	1
2113	YPG457	18.9973337225	ETH	4	YPG457	1	NA	1	1
2117	YPG458	4.8158126375	ETH	4	YPG458	2	NA	NA	1
2121	YPG459	5.3395339938	ETH	4	YPG459	2	NA	2	2
2125	YPG460	7.9145405652	ETH	4	YPG460	1	1	2	2
2129	YPG461	8.0798725759	ETH	4	YPG461	1	1	1	1
2133	YPG462	7.0019201878	ETH	4	YPG462	2	NA	NA	2
2137	YPG463	4.3639466559	ETH	4	YPG463	1	1	NA	1
2141	YPG464	6.4180730202	ETH	4	YPG464	2	NA	2	2
2145	YPG465	3.0933520514	ETH	4	YPG465	1	2	NA	2
2149	YPG469	10.470824139	ETH	4	YPG469	2	NA	2	2
2153	YPG470	6.7761473663	ETH	4	YPG470	1	1	1	1
2157	YPG471	4.2176238596	ETH	4	YPG471	1	NA	1	2
2161	YPG472	7.3319126842	ETH	4	YPG472	2	NA	2	1
2165	YPG473	5.787133728	ETH	4	YPG473	2	NA	2	2
2169	YPG474	5.0918281757	ETH	4	YPG474	2	NA	2	2
2173	YPG475	4.9367225299	ETH	4	YPG475	1	NA	NA	1
2177	YPG476	9.0230501099	ETH	4	YPG476	1	NA	1	1
2181	YPG478	12.463695144	ETH	4	YPG478	2	NA	2	2
2185	YPG479	16.7890976276	ETH	4	YPG479	1	NA	1	1
2189	YPG480	8.3709930245	ETH	4	YPG480	1	2	1	2
2193	YPG481	7.9939344587	ETH	4	YPG481	1	2	1	2
2197	YPG482	10.2379291054	ETH	4	YPG482	2	1	2	2
2201	YPG483	7.6671019091	ETH	4	YPG483	2	2	2	1
2205	YPG484	8.6026998827	ETH	4	YPG484	1	1	1	1
2209	YPG486	6.6735571054	ETH	4	YPG486	1	NA	1	1
2213	YPG487	11.0806814765	ETH	4	YPG487	2	1	2	2
2217	YPG489	8.8379070319	ETH	4	YPG489	1	NA	1	2
2221	YPG490	15.0750653176	ETH	4	YPG490	1	2	2	2
2225	YPG491	1.3977079978	ETH	4	YPG491	2	2	1	1
2229	YPG492	5.2401812571	ETH	4	YPG492	2	1	2	1
2233	YPG493	5.3057202462	ETH	4	YPG493	2	2	2	2
2237	YPG494	8.9853335182	ETH	4	YPG494	1	1	1	2
2241	YPG495	4.9325408404	ETH	4	YPG495	2	NA	1	1
2245	YPG496	17.9996023667	ETH	4	YPG496	1	1	2	1
2249	YPG497	5.3074525955	ETH	4	YPG497	2	NA	NA	2
2253	YPG498	7.4819053311	ETH	4	YPG498	1	NA	1	1
2257	YPG499	2.1273006152	ETH	4	YPG499	1	1	2	1
2261	YPG502	7.683258899	ETH	4	YPG502	2	1	2	1
2265	YPG504	10.9642149999	ETH	4	YPG504	1	NA	1	2
2269	YPG505	7.2635385331	ETH	4	YPG505	2	2	NA	2
2273	YPG507	4.0108190561	ETH	4	YPG507	1	NA	1	1
2277	YPG508	13.8563496013	ETH	4	YPG508	1	NA	2	2
2281	YPG510	6.555099692	ETH	4	YPG510	1	NA	2	2
2285	YPG511	11.5962291259	ETH	4	YPG511	NA	NA	2	1
2289	YPG513	6.2037770914	ETH	4	YPG513	2	1	1	1
2293	YPG514	7.9188512778	ETH	4	YPG514	1	NA	2	2
2297	YPG515	10.9770057932	ETH	4	YPG515	1	1	1	2
2301	YPG516	3.05029521	ETH	4	YPG516	2	NA	2	1
2305	YPG517	5.1634542429	ETH	4	YPG517	2	2	2	1
2309	YPG518	7.9790386217	ETH	4	YPG518	1	NA	1	2
2313	YPG519	12.9644759377	ETH	4	YPG519	1	NA	NA	1
2317	YPG521	13.7034279434	ETH	4	YPG521	2	1	2	2
2321	YPG523	4.3801106845	ETH	4	YPG523	2	1	2	2
2325	YPG525	1.3619466728	ETH	4	YPG525	2	NA	1	1
2329	YPG529	16.6546820116	ETH	4	YPG529	1	1	2	1
2333	YPG530	5.2166130413	ETH	4	YPG530	2	1	1	2
2337	YPG531	4.4432059586	ETH	4	YPG531	1	2	1	1
2341	YPG533	9.2893994232	ETH	4	YPG533	1	2	2	2
2345	YPG534	7.3010123828	ETH	4	YPG534	2	1	2	1
2349	YPG535	15.2156406716	ETH	4	YPG535	1	1	1	1
2353	YPG536	2.6866308708	ETH	4	YPG536	2	NA	1	2
2357	YPG537	12.2097743129	ETH	4	YPG537	1	1	2	1
2361	YPG538	5.0097087397	ETH	4	YPG538	2	NA	1	1
2365	YPG539	3.5432722412	ETH	4	YPG539	2	NA	1	2
2369	YPG540	14.1638523323	ETH	4	YPG540	1	1	2	2
2373	YPG541	8.5083090992	ETH	4	YPG541	1	2	2	1
2377	YPG542	4.5215566392	ETH	4	YPG542	2	2	1	2
2381	YPG543	6.4516523084	ETH	4	YPG543	1	1	1	2
2385	YPG544	3.6578968749	ETH	4	YPG544	2	1	2	1
2389	YPG545	10.4499167475	ETH	4	YPG545	1	1	1	2
2393	YPG546	7.5527376789	ETH	4	YPG546	2	2	2	1
2397	YPG549	11.2178432916	ETH	4	YPG549	1	1	1	2
2401	YPG550	8.7716891206	ETH	4	YPG550	1	2	1	2
2405	YPG553	6.9211200552	ETH	4	YPG553	2	1	2	1
2409	YPG554	6.3769540259	ETH	4	YPG554	2	NA	1	1
2413	YPG555	8.7282921702	ETH	4	YPG555	1	1	1	2
2417	YPG556	6.0445652477	ETH	4	YPG556	1	2	2	2
2421	YPG558	4.2955314257	ETH	4	YPG558	2	2	1	1
2425	YPG559	5.2119264132	ETH	4	YPG559	2	NA	1	1
2429	YPG560	17.6952868392	ETH	4	YPG560	1	2	2	2
2433	YPG562	5.435456985	ETH	4	YPG562	2	1	2	1
2437	YPG563	5.4598704328	ETH	4	YPG563	2	1	1	1
2441	YPG564	5.4194440947	ETH	4	YPG564	1	2	2	2
2445	YPG565	4.8353990156	ETH	4	YPG565	2	2	2	1
2449	YPG566	2.9942654583	ETH	4	YPG566	2	1	1	2
2453	YPG567	6.1276589483	ETH	4	YPG567	1	NA	2	2
2457	YPG568	7.9362248469	ETH	4	YPG568	1	1	1	1
2461	YPG569	6.5625936303	ETH	4	YPG569	1	2	1	1
2465	YPG570	7.9945074266	ETH	4	YPG570	2	1	2	2
2469	YPG571	11.9164795326	ETH	4	YPG571	2	1	1	1
2473	YPG572	18.8674620567	ETH	4	YPG572	1	2	2	2
2477	YPG573	7.9698983392	ETH	4	YPG573	2	NA	1	1
2481	YPG574	8.7162663736	ETH	4	YPG574	1	NA	2	2
2485	YPG575	17.1470578835	ETH	4	YPG575	2	1	2	2
2489	YPG576	10.4058964076	ETH	4	YPG576	1	2	1	1
2493	YPG577	6.0112744728	ETH	4	YPG577	2	2	1	1
2497	YPG578	7.0038275067	ETH	4	YPG578	1	1	2	1
2501	YPG579	6.6477749019	ETH	4	YPG579	1	2	1	2
2505	YPG581	8.9757977207	ETH	4	YPG581	1	1	2	1
2509	YPG582	11.729539563	ETH	4	YPG582	1	1	2	2
2513	YPG584	6.1976404516	ETH	4	YPG584	2	2	1	2
2517	YPG585	6.4226676992	ETH	4	YPG585	1	1	2	2
2521	YPG586	8.0314303227	ETH	4	YPG586	2	2	1	1
2525	YPG587	9.0598720988	ETH	4	YPG587	2	2	2	1
2529	YPG588	24.2407554272	ETH	4	YPG588	1	1	1	2
2533	YPG589	13.0300150598	ETH	4	YPG589	2	1	2	1
2537	YPG590	9.1950874764	ETH	4	YPG590	2	1	1	2
2541	YPG592	4.7527952467	ETH	4	YPG592	1	2	2	1
2545	YPG593	10.8949649986	ETH	4	YPG593	1	1	1	2
2549	YPG594	6.1671281741	ETH	4	YPG594	2	2	2	2
2553	YPG595	7.0494275522	ETH	4	YPG595	2	2	2	1
2557	YPG596	21.3809486279	ETH	4	YPG596	1	1	1	1
2561	YPG597	7.8465877644	ETH	4	YPG597	1	2	1	1
2565	YPG598	8.8858281747	ETH	4	YPG598	2	1	2	2
2569	YPG600	9.3301468686	ETH	4	YPG600	1	2	1	1
2573	YPG601	10.4629435719	ETH	4	YPG601	1	1	1	2
2577	YPG602	9.9713844679	ETH	4	YPG602	2	1	2	1
2581	YPG603	8.0052937619	ETH	4	YPG603	1	2	2	1
2585	YPG604	4.0162858399	ETH	4	YPG604	2	2	1	2
2589	YPG605	6.7107132124	ETH	4	YPG605	2	1	1	2
2593	YPG607	8.7524470969	ETH	4	YPG607	1	1	1	2
2597	YPG608	6.8353117104	ETH	4	YPG608	2	2	2	1
2601	YPG609	12.152305594	ETH	4	YPG609	1	1	2	1
2605	YPG611	8.6582529734	ETH	4	YPG611	2	2	2	2
2609	YPG613	10.2771181227	ETH	4	YPG613	1	2	2	1
2613	YPG614	5.6354022041	ETH	4	YPG614	2	1	1	2
2617	YPG615	14.6651594137	ETH	4	YPG615	2	1	2	1
2621	YPG616	7.6575798054	ETH	4	YPG616	1	2	1	2
2625	YPG617	8.5413603265	ETH	4	YPG617	1	2	2	2
2629	YPG618	10.8659421374	ETH	4	YPG618	2	1	1	1
2633	YPG619	7.2140041192	ETH	4	YPG619	1	2	1	1
2637	YPG621	8.4200856726	ETH	4	YPG621	2	2	2	2
2641	YPG623	7.5606525949	ETH	4	YPG623	1	2	1	1
2645	YPG625	19.6528841843	ETH	4	YPG625	1	1	1	1
2649	YPG626	5.354963456	ETH	4	YPG626	2	2	2	2
2653	YPG627	13.119201992	ETH	4	YPG627	1	1	2	1
2657	YPG628	4.5850611848	ETH	4	YPG628	2	2	1	1
2661	YPG629	16.1129173934	ETH	4	YPG629	1	1	2	1
2665	YPG630	0.5417503695	ETH	4	YPG630	2	2	2	2
2669	YPG631	4.7858967145	ETH	4	YPG631	2	2	1	1
2673	YPG632	12.0358725601	ETH	4	YPG632	1	1	1	2
2677	YPG633	5.3680140875	ETH	4	YPG633	NA	2	1	1
2681	YPG635	0.1048549102	ETH	4	YPG635	1	1	2	2
2685	YPG636	0.0270080829	ETH	4	YPG636	1	1	2	2
2689	YPG637	16.7180949235	ETH	4	YPG637	2	1	2	2
2693	YPG638	8.3453840878	ETH	4	YPG638	2	1	1	2
2697	YPG639	9.2451204837	ETH	4	YPG639	1	2	1	1
2701	YPG641	5.6415706538	ETH	4	YPG641	2	2	1	1
2705	YPG642	10.9704866442	ETH	4	YPG642	1	1	1	2
2709	YPG644	7.7977507306	ETH	4	YPG644	1	1	2	1
2713	YPG645	7.0078763259	ETH	4	YPG645	2	2	2	2
2717	YPG646	4.8328045955	ETH	4	YPG646	2	2	2	1
2721	YPG647	10.1444347843	ETH	4	YPG647	1	1	1	1
2725	YPG648	12.5650018126	ETH	4	YPG648	1	1	1	2
2729	YPG650	13.4359443678	ETH	4	YPG650	2	1	2	2
2733	YPG651	14.2665392922	ETH	4	YPG651	2	1	1	1
2737	YPG652	6.868672322	ETH	4	YPG652	1	2	1	1
2741	YPG654	4.4990116758	ETH	4	YPG654	1	2	1	1
2745	YPG655	9.3256467973	ETH	4	YPG655	2	2	2	2
2749	YPG657	8.9627384438	ETH	4	YPG657	2	1	2	1
2753	YPG658	8.4460014891	ETH	4	YPG658	1	2	2	2
2757	YPG660	5.8598543201	ETH	4	YPG660	2	1	1	1
2761	YPG661	6.0811824065	ETH	4	YPG661	2	2	1	1
2765	YPG662	9.2294266328	ETH	4	YPG662	1	2	2	1
2769	YPG663	10.029311998	ETH	4	YPG663	1	1	1	2
2773	YPG664	14.4613802987	ETH	4	YPG664	2	1	2	2
2777	YPG666	10.5544432233	ETH	4	YPG666	2	1	2	2
2781	YPG667	6.5159930515	ETH	4	YPG667	2	1	2	1
2785	YPG669	11.6194086568	ETH	4	YPG669	2	1	1	1
2789	YPG670	5.7322861274	ETH	4	YPG670	1	2	2	2
2793	YPG672	7.2306455498	ETH	4	YPG672	1	2	2	2
2797	YPG673	13.3448333392	ETH	4	YPG673	2	1	2	2
2801	YPG674	7.64811429	ETH	4	YPG674	1	2	1	1
2805	YPG675	9.0697152316	ETH	4	YPG675	2	2	2	1
2809	YPG676	5.5080175501	ETH	4	YPG676	2	1	1	2
2813	YPG677	16.052706219	ETH	4	YPG677	1	1	2	1
2817	YPG678	3.6396792368	ETH	4	YPG678	2	2	1	1
2821	YPG679	14.3114013426	ETH	4	YPG679	1	1	1	2
2825	YPG680	5.7036832978	ETH	4	YPG680	2	2	2	2
2829	YPG681	8.7658330297	ETH	4	YPG681	1	2	2	1
2833	YPG682	11.0206215734	ETH	4	YPG682	2	1	1	2
2837	YPG683	9.5449159955	ETH	4	YPG683	2	1	2	2
2841	YPG684	5.3610668707	ETH	4	YPG684	1	2	1	1
2845	YPG685	6.5707095084	ETH	4	YPG685	2	2	1	1
2849	YPG686	6.8330403106	ETH	4	YPG686	2	2	2	2
2853	YPG687	8.1544274409	ETH	4	YPG687	1	1	2	1
2857	YPG688	9.1270776771	ETH	4	YPG688	1	1	1	2
2861	YPG689	16.24118418	ETH	4	YPG689	1	1	2	2
2865	YPG690	9.9120545936	ETH	4	YPG690	1	2	1	2
2869	YPG691	5.9343182205	ETH	4	YPG691	2	2	2	1
2873	YPG692	5.2712678441	ETH	4	YPG692	1	1	1	1
2877	YPG693	6.6616643738	ETH	4	YPG693	2	1	1	2
2881	YPG694	8.3179739225	ETH	4	YPG694	1	2	2	2
2885	YPG695	9.7239058427	ETH	4	YPG695	1	2	2	1
2889	YPG696	10.7565942133	ETH	4	YPG696	2	1	1	1
2893	YPG697	10.3412049212	ETH	4	YPG697	1	2	1	1
2897	YPG698	5.5043826892	ETH	4	YPG698	1	1	1	2
2901	YPG699	9.3443502149	ETH	4	YPG699	2	1	2	2
2905	YPG702	8.3232930444	ETH	4	YPG702	2	1	1	1
2909	YPG703	8.745928269	ETH	4	YPG703	1	2	2	2
2913	YPG704	4.6855256324	ETH	4	YPG704	2	2	1	2
2917	YPG705	5.6661094144	ETH	4	YPG705	2	2	2	2
2921	YPG706	7.874247094	ETH	4	YPG706	1	2	1	2
2925	YPG707	4.9388060901	ETH	4	YPG707	2	1	1	1
2929	YPG708	14.3192136844	ETH	4	YPG708	1	1	2	1
2933	YPG709	4.0720466272	ETH	4	YPG709	1	2	1	1
2937	YPG710	6.3665703007	ETH	4	YPG710	2	2	2	1
2941	YPG711	10.3980052716	ETH	4	YPG711	2	1	2	2
2945	YPG713	9.0638975839	ETH	4	YPG713	1	1	1	2
2949	YPG714	12.3518438844	ETH	4	YPG714	1	1	2	2
2953	YPG715	2.9951924415	ETH	4	YPG715	2	2	1	1
2957	YPG717	8.5409162885	ETH	4	YPG717	2	1	2	2
2961	YPG718	3.739812763	ETH	4	YPG718	1	2	1	2
2965	YPG719	9.6422011784	ETH	4	YPG719	2	1	2	1
2969	YPG720	5.259479861	ETH	4	YPG720	1	2	1	1
2973	YPG721	5.751090191	ETH	4	YPG721	1	2	1	1
2977	YPG723	9.2596385287	ETH	4	YPG723	2	1	2	2
2981	YPG724	12.5023674018	ETH	4	YPG724	2	1	1	1
2985	YPG725	5.3146358315	ETH	4	YPG725	1	1	2	1
2989	YPG726	3.7191810847	ETH	4	YPG726	2	2	1	2
2993	YPG727	5.4855497366	ETH	4	YPG727	2	1	2	2
2997	YPG728	10.0523234408	ETH	4	YPG728	1	1	1	1
3001	YPG729	8.6398030488	ETH	4	YPG729	1	2	2	2
3005	YPG730	5.4293950067	ETH	4	YPG730	2	2	1	1
3009	YPG731	5.710024342	ETH	4	YPG731	2	1	1	2
3013	YPG732	9.7839849743	ETH	4	YPG732	1	1	2	1
3017	YPG733	5.6505220346	ETH	4	YPG733	2	NA	1	1
3021	YPG734	9.1415037598	ETH	4	YPG734	1	1	2	2
3025	YPG737	3.6801474369	ETH	4	YPG737	1	2	1	1
3029	YPG739	8.6661626435	ETH	4	YPG739	1	1	2	2
3033	YPG740	9.9384806448	ETH	4	YPG740	2	1	2	1
3037	YPG742	7.6867758808	ETH	4	YPG742	1	2	2	2
3041	YPG743	7.4157951048	ETH	4	YPG743	1	2	2	1
3045	YPG745	8.3306294752	ETH	4	YPG745	1	1	2	2
3049	YPG746	4.8297279579	ETH	4	YPG746	2	2	1	2
3053	YPG748	7.0372165676	ETH	4	YPG748	1	1	1	1
3057	YPG750	8.2730161683	ETH	4	YPG750	1	2	2	2
3061	YPG751	6.8478887978	ETH	4	YPG751	2	1	1	2
3065	YPG752	6.404625533	ETH	4	YPG752	1	2	1	1
3069	YPG753	13.8420845658	ETH	4	YPG753	1	1	1	2
3073	YPG754	5.346679425	ETH	4	YPG754	2	1	2	1
3077	YPG756	10.1420236043	ETH	4	YPG756	1	2	1	1
3081	YPG757	5.7546938721	ETH	4	YPG757	2	2	2	2
3085	YPG760	10.0872577748	ETH	4	YPG760	1	1	1	1
3089	YPG761	5.7971186311	ETH	4	YPG761	2	2	2	1
3093	YPG764	7.8699048421	ETH	4	YPG764	1	2	2	2
3097	YPG765	6.4002107512	ETH	4	YPG765	2	2	2	1
3101	YPG766	15.8063961313	ETH	4	YPG766	1	1	2	2
3105	YPG767	9.5004370382	ETH	4	YPG767	1	2	1	1
3109	YPG769	3.2244421695	ETH	4	YPG769	2	1	1	1
3113	YPG770	7.1470448858	ETH	4	YPG770	1	2	2	2
3117	YPG771	6.0907709714	ETH	4	YPG771	1	2	1	1
3121	YPG773	7.222737529	ETH	4	YPG773	2	1	2	2
3125	YPG774	6.6869277516	ETH	4	YPG774	1	2	1	2
3129	YPG775	12.1769475005	ETH	4	YPG775	1	1	2	1
3133	YPG777	6.7874086899	ETH	4	YPG777	2	2	2	1
3137	YPG778	8.1032412757	ETH	4	YPG778	2	1	1	2
3141	YPG779	3.3701630805	ETH	4	YPG779	1	1	1	1
3145	YPG781	8.7956828858	ETH	4	YPG781	1	NA	2	1
3149	YPG782	6.4048804226	ETH	4	YPG782	2	1	1	2
3153	YPG783	19.9282458499	ETH	4	YPG783	1	1	2	1
3157	YPG784	4.2408923717	ETH	4	YPG784	2	2	2	2
3161	YPG785	9.7500456552	ETH	4	YPG785	2	1	1	2
3165	YPG786	11.3261434111	ETH	4	YPG786	2	1	2	1
3169	YPG788	6.7744279038	ETH	4	YPG788	1	2	2	2
3173	YPG790	5.3388442388	ETH	4	YPG790	2	1	2	2
3177	YPG791	2.7130716446	ETH	4	YPG791	2	2	1	1
3181	YPG792	15.2542560141	ETH	4	YPG792	1	1	2	2
3185	YPG793	8.2595753705	ETH	4	YPG793	2	1	2	1
3189	YPG794	8.5950833472	ETH	4	YPG794	2	2	2	1
3193	YPG795	5.4140085454	ETH	4	YPG795	1	1	1	2
3197	YPG796	6.0398121668	ETH	4	YPG796	1	2	1	2
3201	YPG797	6.1608131415	ETH	4	YPG797	2	1	1	2
3205	YPG798	13.4049196385	ETH	4	YPG798	1	2	2	2
3209	YPG799	5.2279391798	ETH	4	YPG799	2	2	1	1
3213	YPG810	10.2461030939	ETH	4	YPG810	2	1	2	2
3217	YPG811	4.3849455099	ETH	4	YPG811	2	1	1	1
3221	YPG812	12.2244084596	ETH	4	YPG812	1	2	2	1
3225	YPG816	16.0449278852	ETH	4	YPG816	1	1	1	1
3229	YPG817	10.3361318729	ETH	4	YPG817	1	1	1	2
3233	YPG818	5.6727845395	ETH	4	YPG818	1	2	2	1
3237	YPG819	7.4659845309	ETH	4	YPG819	2	2	1	2
3241	YPG822	6.9254933713	ETH	4	YPG822	1	2	2	1
3245	YPG823	3.9238280566	ETH	4	YPG823	2	1	1	2
3249	YPG824	5.9848495081	ETH	4	YPG824	2	1	2	1
3253	YPG826	4.3390004964	ETH	4	YPG826	2	1	1	1
3257	YPG827	9.859829272	ETH	4	YPG827	1	2	2	2
3261	YPG828	2.0259714753	ETH	4	YPG828	2	1	2	1
3265	YPG830	4.1345976105	ETH	4	YPG830	2	2	2	2
3269	YPG831	9.9768072731	ETH	4	YPG831	1	1	2	1
3273	YPG832	8.9637069617	ETH	4	YPG832	1	2	1	2
3277	YPG833	13.2018300395	ETH	4	YPG833	1	1	2	2
3281	YPG834	8.9505139045	ETH	4	YPG834	1	1	1	1
3285	YPG836	7.2818802193	ETH	4	YPG836	2	2	1	1
3289	YPG838	3.6826864395	ETH	4	YPG838	1	2	1	2
3293	YPG839	12.580071267	ETH	4	YPG839	2	1	2	1
3297	YPG840	7.9482008357	ETH	4	YPG840	1	1	1	1
3301	YPG842	5.7099557077	ETH	4	YPG842	2	1	1	1
3305	YPG844	7.5524770927	ETH	4	YPG844	2	1	2	2
3309	YPG845	12.3986111727	ETH	4	YPG845	1	1	2	2
3313	YPG846	9.7299327134	ETH	4	YPG846	1	2	1	1
3317	YPG847	0.2128370201	ETH	4	YPG847	2	2	1	2
3321	YPG848	11.0912737115	ETH	4	YPG848	2	1	2	1
3325	YPG849	14.921409078	ETH	4	YPG849	1	1	1	2
3329	YPG850	11.6872399355	ETH	4	YPG850	1	1	2	1
3333	YPG851	5.495983004	ETH	4	YPG851	2	2	1	1
3337	YPG852	4.2117872519	ETH	4	YPG852	2	2	2	2
3341	YPG854	9.3735101452	ETH	4	YPG854	1	1	2	2
3345	YPG855	7.4823823189	ETH	4	YPG855	2	2	2	1
3349	YPG856	13.9247391322	ETH	4	YPG856	2	1	1	2
3353	YPG869	13.4962686521	ETH	4	YPG869	2	1	2	1
3357	YPG870	1.3433529179	ETH	4	YPG870	2	1	1	1
3361	YPG871	5.9752059638	ETH	4	YPG871	1	2	1	2
3365	YPG872	11.4946272457	ETH	4	YPG872	1	2	2	2
3369	YPG874	4.3075342276	ETH	4	YPG874	1	1	1	1
3373	YPG876	12.9780442329	ETH	4	YPG876	2	2	2	2
3377	YPG878	8.0225294235	ETH	4	YPG878	1	2	1	2
3381	YPG879	13.4692221974	ETH	4	YPG879	1	1	2	1
3385	YPG880	14.3969442543	ETH	4	YPG880	1	1	1	2
3389	YPG888	10.9786134693	ETH	4	YPG888	1	1	1	1
3393	YO486_1	5.1531759975	RAP	4	YO486	1	1	1	1
3395	YO486_2	6.3516444268	RAP	4	YO486	1	1	1	1
3397	YO486_3	5.9223197862	RAP	4	YO486	1	1	1	1
3399	YO486_4	5.5267517442	RAP	4	YO486	1	1	1	1
3401	YO486_5	5.4502974665	RAP	4	YO486	1	1	1	1
3403	YO486_6	6.358200384	RAP	4	YO486	1	1	1	1
3405	YO502_1	15.6708780241	RAP	4	YO502	2	2	2	2
3407	YO502_2	18.7499507973	RAP	4	YO502	2	2	2	2
3409	YO502_3	16.5628174348	RAP	4	YO502	2	2	2	2
3411	YO502_4	18.2310302749	RAP	4	YO502	2	2	2	2
3413	YO502_5	17.8950692211	RAP	4	YO502	2	2	2	2
3415	YO502_6	18.2846084745	RAP	4	YO502	2	2	2	2
3417	YPG337	7.2008228184	RAP	4	YPG337	1	NA	2	2
3419	YPG339	2.5562773314	RAP	4	YPG339	2	NA	1	1
3421	YPG340	0	RAP	4	YPG340	2	2	1	2
3423	YPG341	17.1497149829	RAP	4	YPG341	1	2	2	1
3425	YPG342	0	RAP	4	YPG342	2	1	1	2
3427	YPG343	16.4729424636	RAP	4	YPG343	1	1	2	1
3429	YPG344	0	RAP	4	YPG344	2	2	1	2
3431	YPG345	3.0573556071	RAP	4	YPG345	2	2	1	1
3433	YPG347	0	RAP	4	YPG347	1	1	1	1
3435	YPG348	9.2194252281	RAP	4	YPG348	1	1	2	2
3437	YPG350	1.7566950052	RAP	4	YPG350	2	2	2	1
3439	YPG351	0	RAP	4	YPG351	1	NA	1	2
3441	YPG352	26.781664077	RAP	4	YPG352	2	1	2	1
3443	YPG353	0	RAP	4	YPG353	2	2	1	2
3445	YPG355	15.3027121877	RAP	4	YPG355	2	1	2	1
3447	YPG356	17.7535670349	RAP	4	YPG356	1	1	2	1
3449	YPG359	10.9162638456	RAP	4	YPG359	2	2	2	1
3451	YPG360	0	RAP	4	YPG360	1	2	1	2
3453	YPG361	8.898357839	RAP	4	YPG361	2	1	2	2
3455	YPG362	25.4885916643	RAP	4	YPG362	2	1	2	1
3457	YPG363	5.7849095889	RAP	4	YPG363	1	2	1	1
3459	YPG364	0	RAP	4	YPG364	NA	2	1	2
3461	YPG365	15.8623780847	RAP	4	YPG365	1	1	1	1
3463	YPG367	0.1811001938	RAP	4	YPG367	2	2	1	1
3465	YPG368	16.0436023181	RAP	4	YPG368	1	1	2	2
3467	YPG369	7.6587098964	RAP	4	YPG369	1	1	2	2
3469	YPG370	1.3277889986	RAP	4	YPG370	2	1	1	2
3471	YPG371	0	RAP	4	YPG371	1	2	1	1
3473	YPG372	4.3906333608	RAP	4	YPG372	2	2	2	1
3475	YPG373	19.5487140008	RAP	4	YPG373	1	2	2	1
3477	YPG374	17.9140406898	RAP	4	YPG374	2	2	2	1
3479	YPG375	0	RAP	4	YPG375	1	1	1	2
3481	YPG376	1.4170295865	RAP	4	YPG376	2	1	1	2
3483	YPG377	0	RAP	4	YPG377	1	1	1	2
3485	YPG378	0	RAP	4	YPG378	2	1	1	2
3487	YPG379	9.8184423733	RAP	4	YPG379	1	2	2	1
3489	YPG382	0.0921386951	RAP	4	YPG382	1	1	1	2
3491	YPG383	4.4295969851	RAP	4	YPG383	2	2	1	1
3493	YPG384	1.1755626615	RAP	4	YPG384	1	2	2	2
3495	YPG385	0.0505870628	RAP	4	YPG385	1	2	1	2
3497	YPG386	17.189855664	RAP	4	YPG386	2	1	2	1
3499	YPG387	2.425516121	RAP	4	YPG387	1	2	1	NA
3501	YPG389	11.0419717596	RAP	4	YPG389	2	2	2	1
3503	YPG390	0	RAP	4	YPG390	1	1	1	2
3505	YPG392	7.9047326391	RAP	4	YPG392	2	1	2	2
3507	YPG393	22.4001100215	RAP	4	YPG393	2	2	2	1
3509	YPG394	18.1276854552	RAP	4	YPG394	1	1	2	1
3511	YPG397	8.2578665863	RAP	4	YPG397	2	2	2	1
3513	YPG398	0.0730755168	RAP	4	YPG398	1	1	1	2
3515	YPG399	26.3607546686	RAP	4	YPG399	1	2	2	1
3517	YPG400	0	RAP	4	YPG400	2	1	1	2
3519	YPG401	5.0629430922	RAP	4	YPG401	1	1	1	1
3521	YPG402	2.8803008873	RAP	4	YPG402	2	2	2	2
3523	YPG403	15.2634849791	RAP	4	YPG403	1	1	2	1
3525	YPG404	0	RAP	4	YPG404	2	2	1	2
3527	YPG407	9.8368543434	RAP	4	YPG407	1	2	2	2
3529	YPG409	0	RAP	4	YPG409	2	2	1	2
3531	YPG410	13.9654084251	RAP	4	YPG410	1	2	2	1
3533	YPG411	0	RAP	4	YPG411	2	1	1	2
3535	YPG412	13.9056140572	RAP	4	YPG412	1	1	2	1
3537	YPG416	1.4392699612	RAP	4	YPG416	2	1	1	1
3539	YPG421	0	RAP	4	YPG421	1	2	1	2
3541	YPG422	8.2139750253	RAP	4	YPG422	2	2	2	1
3543	YPG423	29.3924795954	RAP	4	YPG423	1	1	2	1
3545	YPG424	3.13004746	RAP	4	YPG424	2	1	1	2
3547	YPG425	5.7704655681	RAP	4	YPG425	1	1	2	2
3549	YPG426	6.146923917	RAP	4	YPG426	1	2	1	1
3551	YPG427	0	RAP	4	YPG427	2	1	1	2
3553	YPG428	29.8376733928	RAP	4	YPG428	2	2	2	1
3555	YPG429	3.4566939941	RAP	4	YPG429	2	2	1	1
3557	YPG430	17.2915259482	RAP	4	YPG430	1	1	2	1
3559	YPG431	12.4005080747	RAP	4	YPG431	1	2	2	2
3561	YPG434	12.8052976067	RAP	4	YPG434	1	2	2	1
3563	YPG435	3.2401019665	RAP	4	YPG435	1	1	1	2
3565	YPG437	14.7029042896	RAP	4	YPG437	1	1	2	1
3567	YPG438	1.811649186	RAP	4	YPG438	1	1	1	1
3569	YPG439	15.8400756901	RAP	4	YPG439	2	2	2	2
3571	YPG440	0	RAP	4	YPG440	2	NA	1	2
3573	YPG441	21.0617687467	RAP	4	YPG441	2	2	2	2
3575	YPG442	16.4079100599	RAP	4	YPG442	1	1	2	1
3577	YPG443	0	RAP	4	YPG443	2	NA	1	2
3579	YPG444	4.6162763238	RAP	4	YPG444	1	1	1	1
3581	YPG445	0	RAP	4	YPG445	1	2	1	2
3583	YPG448	19.3214275123	RAP	4	YPG448	2	NA	2	1
3585	YPG449	20.4457505826	RAP	4	YPG449	1	NA	2	1
3587	YPG450	0	RAP	4	YPG450	2	1	1	2
3589	YPG451	1.7049450705	RAP	4	YPG451	2	NA	1	1
3591	YPG452	22.8395102448	RAP	4	YPG452	1	2	2	2
3593	YPG453	0	RAP	4	YPG453	1	NA	1	2
3595	YPG454	0	RAP	4	YPG454	2	NA	1	1
3597	YPG455	13.5713585489	RAP	4	YPG455	1	2	2	2
3599	YPG456	15.41062833	RAP	4	YPG456	2	1	2	1
3601	YPG457	0	RAP	4	YPG457	1	NA	1	1
3603	YPG458	12.2895232707	RAP	4	YPG458	2	NA	NA	1
3605	YPG459	15.0005839372	RAP	4	YPG459	2	NA	2	2
3607	YPG460	0	RAP	4	YPG460	1	1	2	2
3609	YPG461	5.7507666866	RAP	4	YPG461	1	1	1	1
3611	YPG462	7.5031513134	RAP	4	YPG462	2	NA	NA	2
3613	YPG463	2.0453857372	RAP	4	YPG463	1	1	NA	1
3615	YPG464	8.0339911885	RAP	4	YPG464	2	NA	2	2
3617	YPG465	0	RAP	4	YPG465	1	2	NA	2
3619	YPG469	13.8632574871	RAP	4	YPG469	2	NA	2	2
3621	YPG470	0.1302650517	RAP	4	YPG470	1	1	1	1
3623	YPG471	1.8816431762	RAP	4	YPG471	1	NA	1	2
3625	YPG472	23.7516730655	RAP	4	YPG472	2	NA	2	1
3627	YPG473	8.3091500521	RAP	4	YPG473	2	NA	2	2
3629	YPG474	0	RAP	4	YPG474	2	NA	2	2
3631	YPG475	12.8954839971	RAP	4	YPG475	1	NA	NA	1
3633	YPG476	0	RAP	4	YPG476	1	NA	1	1
3635	YPG478	14.2136625617	RAP	4	YPG478	2	NA	2	2
3637	YPG479	3.1629189559	RAP	4	YPG479	1	NA	1	1
3639	YPG480	0	RAP	4	YPG480	1	2	1	2
3641	YPG481	0.0031771964	RAP	4	YPG481	1	2	1	2
3643	YPG482	0	RAP	4	YPG482	2	1	2	2
3645	YPG483	10.2778179273	RAP	4	YPG483	2	2	2	1
3647	YPG484	21.0478235247	RAP	4	YPG484	1	1	1	1
3649	YPG486	0	RAP	4	YPG486	1	NA	1	1
3651	YPG487	0	RAP	4	YPG487	2	1	2	2
3653	YPG489	1.4329155684	RAP	4	YPG489	1	NA	1	2
3655	YPG490	11.7233789414	RAP	4	YPG490	1	2	2	2
3657	YPG491	0	RAP	4	YPG491	2	2	1	1
3659	YPG492	18.1624795658	RAP	4	YPG492	2	1	2	1
3661	YPG493	15.1459597229	RAP	4	YPG493	2	2	2	2
3663	YPG494	0	RAP	4	YPG494	1	1	1	2
3665	YPG495	0	RAP	4	YPG495	2	NA	1	1
3667	YPG496	21.701703141	RAP	4	YPG496	1	1	2	1
3669	YPG497	0	RAP	4	YPG497	2	NA	NA	2
3671	YPG498	4.6008709956	RAP	4	YPG498	1	NA	1	1
3673	YPG499	9.4529394297	RAP	4	YPG499	1	1	2	1
3675	YPG502	16.5972859413	RAP	4	YPG502	2	1	2	1
3677	YPG504	0.0158859819	RAP	4	YPG504	1	NA	1	2
3679	YPG505	10.6484955669	RAP	4	YPG505	2	2	NA	2
3681	YPG507	4.507817508	RAP	4	YPG507	1	NA	1	1
3683	YPG508	17.7509325121	RAP	4	YPG508	1	NA	2	2
3685	YPG510	17.9942445271	RAP	4	YPG510	1	NA	2	2
3687	YPG511	10.7503364057	RAP	4	YPG511	NA	NA	2	1
3689	YPG513	1.7156550365	RAP	4	YPG513	2	1	1	1
3691	YPG514	9.7823768561	RAP	4	YPG514	1	NA	2	2
3693	YPG515	0.0095315892	RAP	4	YPG515	1	1	1	2
3695	YPG516	21.5317289069	RAP	4	YPG516	2	NA	2	1
3697	YPG517	14.4179489325	RAP	4	YPG517	2	2	2	1
3699	YPG518	0	RAP	4	YPG518	1	NA	1	2
3701	YPG519	0	RAP	4	YPG519	1	NA	NA	1
3703	YPG521	10.5411376031	RAP	4	YPG521	2	1	2	2
3705	YPG523	7.4615917607	RAP	4	YPG523	2	1	2	2
3707	YPG525	0	RAP	4	YPG525	2	NA	1	1
3709	YPG529	12.2772331191	RAP	4	YPG529	1	1	2	1
3711	YPG530	0	RAP	4	YPG530	2	1	1	2
3713	YPG531	0	RAP	4	YPG531	1	2	1	1
3715	YPG533	12.3722234064	RAP	4	YPG533	1	2	2	2
3717	YPG534	20.6588087998	RAP	4	YPG534	2	1	2	1
3719	YPG535	7.9797462756	RAP	4	YPG535	1	1	1	1
3721	YPG536	0	RAP	4	YPG536	2	NA	1	2
3723	YPG537	12.0362158378	RAP	4	YPG537	1	1	2	1
3725	YPG538	0	RAP	4	YPG538	2	NA	1	1
3727	YPG539	0	RAP	4	YPG539	2	NA	1	2
3729	YPG540	13.4153968369	RAP	4	YPG540	1	1	2	2
3731	YPG541	19.4304290016	RAP	4	YPG541	1	2	2	1
3733	YPG542	0	RAP	4	YPG542	2	2	1	2
3735	YPG543	0	RAP	4	YPG543	1	1	1	2
3737	YPG544	5.8871832465	RAP	4	YPG544	2	1	2	1
3739	YPG545	0.174745801	RAP	4	YPG545	1	1	1	2
3741	YPG546	22.2349604696	RAP	4	YPG546	2	2	2	1
3743	YPG549	1.3789032299	RAP	4	YPG549	1	1	1	2
3745	YPG550	3.8414590404	RAP	4	YPG550	1	2	1	2
3747	YPG553	24.6463413489	RAP	4	YPG553	2	1	2	1
3749	YPG554	0	RAP	4	YPG554	2	NA	1	1
3751	YPG555	0	RAP	4	YPG555	1	1	1	2
3753	YPG556	10.2634656162	RAP	4	YPG556	1	2	2	2
3755	YPG558	15.5925799765	RAP	4	YPG558	2	2	1	1
3757	YPG559	0	RAP	4	YPG559	2	NA	1	1
3759	YPG560	10.7748546892	RAP	4	YPG560	1	2	2	2
3761	YPG562	16.1322537177	RAP	4	YPG562	2	1	2	1
3763	YPG563	0	RAP	4	YPG563	2	1	1	1
3765	YPG564	7.8083792355	RAP	4	YPG564	1	2	2	2
3767	YPG565	7.6734330064	RAP	4	YPG565	2	2	2	1
3769	YPG566	10.2438802139	RAP	4	YPG566	2	1	1	2
3771	YPG567	18.1534441353	RAP	4	YPG567	1	NA	2	2
3773	YPG568	0	RAP	4	YPG568	1	1	1	1
3775	YPG569	1.1793109012	RAP	4	YPG569	1	2	1	1
3777	YPG570	16.0236243473	RAP	4	YPG570	2	1	2	2
3779	YPG571	0	RAP	4	YPG571	2	1	1	1
3781	YPG572	8.2441512985	RAP	4	YPG572	1	2	2	2
3783	YPG573	0	RAP	4	YPG573	2	NA	1	1
3785	YPG574	15.8591711984	RAP	4	YPG574	1	NA	2	2
3787	YPG575	10.8907997597	RAP	4	YPG575	2	1	2	2
3789	YPG576	14.4078278194	RAP	4	YPG576	1	2	1	1
3791	YPG577	0	RAP	4	YPG577	2	2	1	1
3793	YPG578	10.803499596	RAP	4	YPG578	1	1	2	1
3795	YPG579	1.8432661002	RAP	4	YPG579	1	2	1	2
3797	YPG581	15.3460610751	RAP	4	YPG581	1	1	2	1
3799	YPG582	21.2583686185	RAP	4	YPG582	1	1	2	2
3801	YPG584	0	RAP	4	YPG584	2	2	1	2
3803	YPG585	2.1625969341	RAP	4	YPG585	1	1	2	2
3805	YPG586	24.0236276829	RAP	4	YPG586	2	2	1	1
3807	YPG587	21.2014581729	RAP	4	YPG587	2	2	2	1
3809	YPG588	0	RAP	4	YPG588	1	1	1	2
3811	YPG589	16.8417440032	RAP	4	YPG589	2	1	2	1
3813	YPG590	0	RAP	4	YPG590	2	1	1	2
3815	YPG592	9.5388230263	RAP	4	YPG592	1	2	2	1
3817	YPG593	4.7174659543	RAP	4	YPG593	1	1	1	2
3819	YPG594	4.888259311	RAP	4	YPG594	2	2	2	2
3821	YPG595	15.052676301	RAP	4	YPG595	2	2	2	1
3823	YPG596	4.9224642332	RAP	4	YPG596	1	1	1	1
3825	YPG597	13.8562518861	RAP	4	YPG597	1	2	1	1
3827	YPG598	17.7076456445	RAP	4	YPG598	2	1	2	2
3829	YPG600	5.6665948999	RAP	4	YPG600	1	2	1	1
3831	YPG601	1.6775441849	RAP	4	YPG601	1	1	1	2
3833	YPG602	20.8094536311	RAP	4	YPG602	2	1	2	1
3835	YPG603	19.5834602765	RAP	4	YPG603	1	2	2	1
3837	YPG604	0.6129043076	RAP	4	YPG604	2	2	1	2
3839	YPG605	5.9188945105	RAP	4	YPG605	2	1	1	2
3841	YPG607	10.3334569664	RAP	4	YPG607	1	1	1	2
3843	YPG608	0.0158859819	RAP	4	YPG608	2	2	2	1
3845	YPG609	21.285087286	RAP	4	YPG609	1	1	2	1
3847	YPG611	8.3071835625	RAP	4	YPG611	2	2	2	2
3849	YPG613	11.6800597438	RAP	4	YPG613	1	2	2	1
3851	YPG614	0	RAP	4	YPG614	2	1	1	2
3853	YPG615	20.5529690018	RAP	4	YPG615	2	1	2	1
3855	YPG616	0	RAP	4	YPG616	1	2	1	2
3857	YPG617	15.2843919274	RAP	4	YPG617	1	2	2	2
3859	YPG618	0	RAP	4	YPG618	2	1	1	1
3861	YPG619	0.0508351421	RAP	4	YPG619	1	2	1	1
3863	YPG621	12.8486464941	RAP	4	YPG621	2	2	2	2
3865	YPG623	11.436687029	RAP	4	YPG623	1	2	1	1
3867	YPG625	4.1155041871	RAP	4	YPG625	1	1	1	1
3869	YPG626	13.4884723537	RAP	4	YPG626	2	2	2	2
3871	YPG627	23.9844779991	RAP	4	YPG627	1	1	2	1
3873	YPG628	0	RAP	4	YPG628	2	2	1	1
3875	YPG629	17.661383145	RAP	4	YPG629	1	1	2	1
3877	YPG630	0	RAP	4	YPG630	2	2	2	2
3879	YPG631	17.3016312208	RAP	4	YPG631	2	2	1	1
3881	YPG632	1.3471312661	RAP	4	YPG632	1	1	1	2
3883	YPG633	0	RAP	4	YPG633	NA	2	1	1
3885	YPG635	12.366845826	RAP	4	YPG635	1	1	2	2
3887	YPG636	3.730630606	RAP	4	YPG636	1	1	2	2
3889	YPG637	9.9330075026	RAP	4	YPG637	2	1	2	2
3891	YPG638	7.6968827679	RAP	4	YPG638	2	1	1	2
3893	YPG639	7.0760903967	RAP	4	YPG639	1	2	1	1
3895	YPG641	0	RAP	4	YPG641	2	2	1	1
3897	YPG642	0	RAP	4	YPG642	1	1	1	2
3899	YPG644	23.0783568319	RAP	4	YPG644	1	1	2	1
3901	YPG645	13.0228819515	RAP	4	YPG645	2	2	2	2
3903	YPG646	0	RAP	4	YPG646	2	2	2	1
3905	YPG647	10.2088188945	RAP	4	YPG647	1	1	1	1
3907	YPG648	14.3531180934	RAP	4	YPG648	1	1	1	2
3909	YPG650	14.2454810403	RAP	4	YPG650	2	1	2	2
3911	YPG651	0	RAP	4	YPG651	2	1	1	1
3913	YPG652	0	RAP	4	YPG652	1	2	1	1
3915	YPG654	11.8092965237	RAP	4	YPG654	1	2	1	1
3917	YPG655	27.4018827647	RAP	4	YPG655	2	2	2	2
3919	YPG657	16.987463538	RAP	4	YPG657	2	1	2	1
3921	YPG658	10.9266313824	RAP	4	YPG658	1	2	2	2
3923	YPG660	0	RAP	4	YPG660	2	1	1	1
3925	YPG661	1.7920291492	RAP	4	YPG661	2	2	1	1
3927	YPG662	11.4167090581	RAP	4	YPG662	1	2	2	1
3929	YPG663	3.1729622086	RAP	4	YPG663	1	1	1	2
3931	YPG664	14.2620479204	RAP	4	YPG664	2	1	2	2
3933	YPG666	12.3666287566	RAP	4	YPG666	2	1	2	2
3935	YPG667	22.60345191	RAP	4	YPG667	2	1	2	1
3937	YPG669	0	RAP	4	YPG669	2	1	1	1
3939	YPG670	14.6766184409	RAP	4	YPG670	1	2	2	2
3941	YPG672	5.794115574	RAP	4	YPG672	1	2	2	2
3943	YPG673	8.3189155357	RAP	4	YPG673	2	1	2	2
3945	YPG674	3.9790242873	RAP	4	YPG674	1	2	1	1
3947	YPG675	23.8811796943	RAP	4	YPG675	2	2	2	1
3949	YPG676	0	RAP	4	YPG676	2	1	1	2
3951	YPG677	18.4139432287	RAP	4	YPG677	1	1	2	1
3953	YPG678	0	RAP	4	YPG678	2	2	1	1
3955	YPG679	7.3048175263	RAP	4	YPG679	1	1	1	2
3957	YPG680	11.539163571	RAP	4	YPG680	2	2	2	2
3959	YPG681	21.471643905	RAP	4	YPG681	1	2	2	1
3961	YPG682	8.9615141427	RAP	4	YPG682	2	1	1	2
3963	YPG683	1.3121821059	RAP	4	YPG683	2	1	2	2
3965	YPG684	2.3496975467	RAP	4	YPG684	1	2	1	1
3967	YPG685	4.3437041481	RAP	4	YPG685	2	2	1	1
3969	YPG686	14.5037642448	RAP	4	YPG686	2	2	2	2
3971	YPG687	20.4790575373	RAP	4	YPG687	1	1	2	1
3973	YPG688	4.5149626536	RAP	4	YPG688	1	1	1	2
3975	YPG689	0.0474253714	RAP	4	YPG689	1	1	2	2
3977	YPG690	11.52665635	RAP	4	YPG690	1	2	1	2
3979	YPG691	11.6571849859	RAP	4	YPG691	2	2	2	1
3981	YPG692	0	RAP	4	YPG692	1	1	1	1
3983	YPG693	0	RAP	4	YPG693	2	1	1	2
3985	YPG694	18.6279937632	RAP	4	YPG694	1	2	2	2
3987	YPG695	30.3739696932	RAP	4	YPG695	1	2	2	1
3989	YPG696	5.0728157905	RAP	4	YPG696	2	1	1	1
3991	YPG697	2.1945279076	RAP	4	YPG697	1	2	1	1
3993	YPG698	0	RAP	4	YPG698	1	1	1	2
3995	YPG699	13.4194733209	RAP	4	YPG699	2	1	2	2
3997	YPG702	0	RAP	4	YPG702	2	1	1	1
3999	YPG703	17.9975754531	RAP	4	YPG703	1	2	2	2
4001	YPG704	0.082203977	RAP	4	YPG704	2	2	1	2
4003	YPG705	16.4960497959	RAP	4	YPG705	2	2	2	2
4005	YPG706	0	RAP	4	YPG706	1	2	1	2
4007	YPG707	20.3676527794	RAP	4	YPG707	2	1	1	1
4009	YPG708	25.8040475787	RAP	4	YPG708	1	1	2	1
4011	YPG709	3.0181323586	RAP	4	YPG709	1	2	1	1
4013	YPG710	6.5719394992	RAP	4	YPG710	2	2	2	1
4015	YPG711	28.8320836454	RAP	4	YPG711	2	1	2	2
4017	YPG713	3.5828515519	RAP	4	YPG713	1	1	1	2
4019	YPG714	12.0725294343	RAP	4	YPG714	1	1	2	2
4021	YPG715	10.3544830098	RAP	4	YPG715	2	2	1	1
4023	YPG717	8.4573787501	RAP	4	YPG717	2	1	2	2
4025	YPG718	0	RAP	4	YPG718	1	2	1	2
4027	YPG719	25.5210006515	RAP	4	YPG719	2	1	2	1
4029	YPG720	3.1011425935	RAP	4	YPG720	1	2	1	1
4031	YPG721	1.5345858526	RAP	4	YPG721	1	2	1	1
4033	YPG723	14.4665371758	RAP	4	YPG723	2	1	2	2
4035	YPG724	1.2453059323	RAP	4	YPG724	2	1	1	1
4037	YPG725	1.6566049067	RAP	4	YPG725	1	1	2	1
4039	YPG726	0	RAP	4	YPG726	2	2	1	2
4041	YPG727	19.650755084	RAP	4	YPG727	2	1	2	2
4043	YPG728	10.3856720498	RAP	4	YPG728	1	1	1	1
4045	YPG729	13.9131778367	RAP	4	YPG729	1	2	2	2
4047	YPG730	2.8356238537	RAP	4	YPG730	2	2	1	1
4049	YPG731	0	RAP	4	YPG731	2	1	1	2
4051	YPG732	20.9527840823	RAP	4	YPG732	1	1	2	1
4053	YPG733	0.2541757106	RAP	4	YPG733	2	NA	1	1
4055	YPG734	9.4533903935	RAP	4	YPG734	1	1	2	2
4057	YPG737	2.0461144702	RAP	4	YPG737	1	2	1	1
4059	YPG739	15.4251188657	RAP	4	YPG739	1	1	2	2
4061	YPG740	19.0578752621	RAP	4	YPG740	2	1	2	1
4063	YPG742	17.9864481733	RAP	4	YPG742	1	2	2	2
4065	YPG743	21.9015564139	RAP	4	YPG743	1	2	2	1
4067	YPG745	8.9186445889	RAP	4	YPG745	1	1	2	2
4069	YPG746	0	RAP	4	YPG746	2	2	1	2
4071	YPG748	0	RAP	4	YPG748	1	1	1	1
4073	YPG750	10.8577253793	RAP	4	YPG750	1	2	2	2
4075	YPG751	0	RAP	4	YPG751	2	1	1	2
4077	YPG752	14.5916403964	RAP	4	YPG752	1	2	1	1
4079	YPG753	1.2867645348	RAP	4	YPG753	1	1	1	2
4081	YPG754	17.1730703945	RAP	4	YPG754	2	1	2	1
4083	YPG756	1.2294664652	RAP	4	YPG756	1	2	1	1
4085	YPG757	8.2205309825	RAP	4	YPG757	2	2	2	2
4087	YPG760	9.2704296047	RAP	4	YPG760	1	1	1	1
4089	YPG761	15.6560928942	RAP	4	YPG761	2	2	2	1
4091	YPG764	18.0325246133	RAP	4	YPG764	1	2	2	2
4093	YPG765	23.9545201154	RAP	4	YPG765	2	2	2	1
4095	YPG766	13.8910304918	RAP	4	YPG766	1	1	2	2
4097	YPG767	4.6292021787	RAP	4	YPG767	1	2	1	1
4099	YPG769	0.0063543928	RAP	4	YPG769	2	1	1	1
4101	YPG770	13.1522012008	RAP	4	YPG770	1	2	2	2
4103	YPG771	26.2362548214	RAP	4	YPG771	1	2	1	1
4105	YPG773	11.9148931869	RAP	4	YPG773	2	1	2	2
4107	YPG774	3.1895769236	RAP	4	YPG774	1	2	1	2
4109	YPG775	15.0518067033	RAP	4	YPG775	1	1	2	1
4111	YPG777	20.719160026	RAP	4	YPG777	2	2	2	1
4113	YPG778	9.5960696365	RAP	4	YPG778	2	1	1	2
4115	YPG779	0	RAP	4	YPG779	1	1	1	1
4117	YPG781	15.7643811554	RAP	4	YPG781	1	NA	2	1
4119	YPG782	0.2446441215	RAP	4	YPG782	2	1	1	2
4121	YPG783	16.3411114111	RAP	4	YPG783	1	1	2	1
4123	YPG784	0	RAP	4	YPG784	2	2	2	2
4125	YPG785	0	RAP	4	YPG785	2	1	1	2
4127	YPG786	25.7863488367	RAP	4	YPG786	2	1	2	1
4129	YPG788	8.4676545772	RAP	4	YPG788	1	2	2	2
4131	YPG790	10.0057729202	RAP	4	YPG790	2	1	2	2
4133	YPG791	12.9755816043	RAP	4	YPG791	2	2	1	1
4135	YPG792	3.3237479047	RAP	4	YPG792	1	1	2	2
4137	YPG793	22.6776282788	RAP	4	YPG793	2	1	2	1
4139	YPG794	20.9220974656	RAP	4	YPG794	2	2	2	1
4141	YPG795	0	RAP	4	YPG795	1	1	1	2
4143	YPG796	0	RAP	4	YPG796	1	2	1	2
4145	YPG797	1.1501450904	RAP	4	YPG797	2	1	1	2
4147	YPG798	19.6853888648	RAP	4	YPG798	1	2	2	2
4149	YPG799	1.429738372	RAP	4	YPG799	2	2	1	1
4151	YPG810	12.4773499763	RAP	4	YPG810	2	1	2	2
4153	YPG811	0	RAP	4	YPG811	2	1	1	1
4155	YPG812	17.2608858463	RAP	4	YPG812	1	2	2	1
4157	YPG816	11.265837917	RAP	4	YPG816	1	1	1	1
4159	YPG817	0	RAP	4	YPG817	1	1	1	2
4161	YPG818	19.5525242604	RAP	4	YPG818	1	2	2	1
4163	YPG819	0	RAP	4	YPG819	2	2	1	2
4165	YPG822	9.3768275812	RAP	4	YPG822	1	2	2	1
4167	YPG823	0	RAP	4	YPG823	2	1	1	2
4169	YPG824	0	RAP	4	YPG824	2	1	2	1
4171	YPG826	9.9636878547	RAP	4	YPG826	2	1	1	1
4173	YPG827	13.6471926282	RAP	4	YPG827	1	2	2	2
4175	YPG828	0	RAP	4	YPG828	2	1	2	1
4177	YPG830	14.0667105504	RAP	4	YPG830	2	2	2	2
4179	YPG831	14.8346875071	RAP	4	YPG831	1	1	2	1
4181	YPG832	5.3394211973	RAP	4	YPG832	1	2	1	2
4183	YPG833	10.6653428562	RAP	4	YPG833	1	1	2	2
4185	YPG834	4.1869064884	RAP	4	YPG834	1	1	1	1
4187	YPG836	0	RAP	4	YPG836	2	2	1	1
4189	YPG838	7.4444927676	RAP	4	YPG838	1	2	1	2
4191	YPG839	0	RAP	4	YPG839	2	1	2	1
4193	YPG840	0	RAP	4	YPG840	1	1	1	1
4195	YPG842	0	RAP	4	YPG842	2	1	1	1
4197	YPG844	13.4647448231	RAP	4	YPG844	2	1	2	2
4199	YPG845	11.2755958159	RAP	4	YPG845	1	1	2	2
4201	YPG846	8.0389191251	RAP	4	YPG846	1	2	1	1
4203	YPG847	0	RAP	4	YPG847	2	2	1	2
4205	YPG848	25.0254329005	RAP	4	YPG848	2	1	2	1
4207	YPG849	1.7054722391	RAP	4	YPG849	1	1	1	2
4209	YPG850	22.5450853183	RAP	4	YPG850	1	1	2	1
4211	YPG851	0	RAP	4	YPG851	2	2	1	1
4213	YPG852	8.9501622088	RAP	4	YPG852	2	2	2	2
4215	YPG854	0	RAP	4	YPG854	1	1	2	2
4217	YPG855	23.6947639399	RAP	4	YPG855	2	2	2	1
4219	YPG856	11.0754789587	RAP	4	YPG856	2	1	1	2
4221	YPG869	15.2020807357	RAP	4	YPG869	2	1	2	1
4223	YPG870	0	RAP	4	YPG870	2	1	1	1
4225	YPG871	0.0254175711	RAP	4	YPG871	1	2	1	2
4227	YPG872	13.3772097805	RAP	4	YPG872	1	2	2	2
4229	YPG874	3.1174277441	RAP	4	YPG874	1	1	1	1
4231	YPG876	12.7634527002	RAP	4	YPG876	2	2	2	2
4233	YPG878	0	RAP	4	YPG878	1	2	1	2
4235	YPG879	18.8144870423	RAP	4	YPG879	1	1	2	1
4237	YPG880	3.8497515529	RAP	4	YPG880	1	1	1	2
4239	YPG888	0	RAP	4	YPG888	1	1	1	1
4241	YO486_1	4.257036708	SD	4	YO486	1	1	1	1
4245	YO486_2	9.1739383194	SD	4	YO486	1	1	1	1
4249	YO486_3	7.9414599626	SD	4	YO486	1	1	1	1
4253	YO486_4	0.0302813587	SD	4	YO486	1	1	1	1
4257	YO486_5	13.8116640275	SD	4	YO486	1	1	1	1
4261	YO486_6	2.1785126547	SD	4	YO486	1	1	1	1
4265	YO502_1	15.6122372094	SD	4	YO502	2	2	2	2
4269	YO502_2	17.9012787913	SD	4	YO502	2	2	2	2
4273	YO502_3	14.6466379956	SD	4	YO502	2	2	2	2
4277	YO502_4	17.1765331107	SD	4	YO502	2	2	2	2
4281	YO502_5	14.1345059595	SD	4	YO502	2	2	2	2
4285	YO502_6	18.0850949135	SD	4	YO502	2	2	2	2
4289	YPG337	12.4395351888	SD	4	YPG337	1	NA	2	2
4293	YPG339	3.3172492779	SD	4	YPG339	2	NA	1	1
4297	YPG340	1.1444837837	SD	4	YPG340	2	2	1	2
4301	YPG341	21.8608678238	SD	4	YPG341	1	2	2	1
4305	YPG342	0.051864323	SD	4	YPG342	2	1	1	2
4309	YPG343	17.1312448028	SD	4	YPG343	1	1	2	1
4313	YPG344	8.4843984589	SD	4	YPG344	2	2	1	2
4317	YPG345	1.9618364065	SD	4	YPG345	2	2	1	1
4321	YPG347	3.2599928584	SD	4	YPG347	1	1	1	1
4325	YPG348	17.3714893707	SD	4	YPG348	1	1	2	2
4329	YPG350	2.6074246571	SD	4	YPG350	2	2	2	1
4333	YPG351	2.1264644421	SD	4	YPG351	1	NA	1	2
4337	YPG352	16.3012893594	SD	4	YPG352	2	1	2	1
4341	YPG353	6.8898496663	SD	4	YPG353	2	2	1	2
4345	YPG355	17.2915185501	SD	4	YPG355	2	1	2	1
4349	YPG356	14.7174948527	SD	4	YPG356	1	1	2	1
4353	YPG359	16.6937174414	SD	4	YPG359	2	2	2	1
4357	YPG360	0.9749306306	SD	4	YPG360	1	2	1	2
4361	YPG361	14.8203512324	SD	4	YPG361	2	1	2	2
4365	YPG362	18.3147888764	SD	4	YPG362	2	1	2	1
4369	YPG363	4.2517015076	SD	4	YPG363	1	2	1	1
4373	YPG364	0	SD	4	YPG364	NA	2	1	2
4377	YPG365	15.1699949611	SD	4	YPG365	1	1	1	1
4381	YPG367	2.8798854288	SD	4	YPG367	2	2	1	1
4385	YPG368	23.3131006619	SD	4	YPG368	1	1	2	2
4389	YPG369	17.8959722485	SD	4	YPG369	1	1	2	2
4393	YPG370	1.0150421624	SD	4	YPG370	2	1	1	2
4397	YPG371	2.1761540745	SD	4	YPG371	1	2	1	1
4401	YPG372	14.2400721156	SD	4	YPG372	2	2	2	1
4405	YPG373	22.8389359061	SD	4	YPG373	1	2	2	1
4409	YPG374	13.5561373446	SD	4	YPG374	2	2	2	1
4413	YPG375	4.6216947011	SD	4	YPG375	1	1	1	2
4417	YPG376	3.0963494553	SD	4	YPG376	2	1	1	2
4421	YPG377	2.2621277281	SD	4	YPG377	1	1	1	2
4425	YPG378	0.0306638681	SD	4	YPG378	2	1	1	2
4429	YPG379	15.4994531525	SD	4	YPG379	1	2	2	1
4433	YPG382	8.1591493163	SD	4	YPG382	1	1	1	2
4437	YPG383	15.0525508516	SD	4	YPG383	2	2	1	1
4441	YPG384	4.5605818939	SD	4	YPG384	1	2	2	2
4445	YPG385	4.0956914895	SD	4	YPG385	1	2	1	2
4449	YPG386	22.5842929069	SD	4	YPG386	2	1	2	1
4453	YPG387	0.0728997746	SD	4	YPG387	1	2	1	NA
4457	YPG389	20.234571181	SD	4	YPG389	2	2	2	1
4461	YPG390	1.0506940689	SD	4	YPG390	1	1	1	2
4465	YPG392	18.4890134442	SD	4	YPG392	2	1	2	2
4469	YPG393	10.6029595962	SD	4	YPG393	2	2	2	1
4473	YPG394	14.8582819476	SD	4	YPG394	1	1	2	1
4477	YPG397	14.7870649977	SD	4	YPG397	2	2	2	1
4481	YPG398	0.0323824338	SD	4	YPG398	1	1	1	2
4485	YPG399	18.9648329485	SD	4	YPG399	1	2	2	1
4489	YPG400	4.7740792018	SD	4	YPG400	2	1	1	2
4493	YPG401	4.8802352428	SD	4	YPG401	1	1	1	1
4497	YPG402	13.6032663756	SD	4	YPG402	2	2	2	2
4501	YPG403	12.964501536	SD	4	YPG403	1	1	2	1
4505	YPG404	6.7975392747	SD	4	YPG404	2	2	1	2
4509	YPG407	17.6180638086	SD	4	YPG407	1	2	2	2
4513	YPG409	1.089920136	SD	4	YPG409	2	2	1	2
4517	YPG410	12.04590474	SD	4	YPG410	1	2	2	1
4521	YPG411	1.1470897507	SD	4	YPG411	2	1	1	2
4525	YPG412	15.7680166556	SD	4	YPG412	1	1	2	1
4529	YPG416	3.4932023948	SD	4	YPG416	2	1	1	1
4533	YPG421	0.0180182646	SD	4	YPG421	1	2	1	2
4537	YPG422	20.0323113633	SD	4	YPG422	2	2	2	1
4541	YPG423	15.4560550877	SD	4	YPG423	1	1	2	1
4545	YPG424	3.5902827784	SD	4	YPG424	2	1	1	2
4549	YPG425	23.8149089638	SD	4	YPG425	1	1	2	2
4553	YPG426	4.1906963188	SD	4	YPG426	1	2	1	1
4557	YPG427	4.8356077554	SD	4	YPG427	2	1	1	2
4561	YPG428	17.3598802878	SD	4	YPG428	2	2	2	1
4565	YPG429	8.897057202	SD	4	YPG429	2	2	1	1
4569	YPG430	21.6122008707	SD	4	YPG430	1	1	2	1
4573	YPG431	18.7971456248	SD	4	YPG431	1	2	2	2
4577	YPG434	7.6523246405	SD	4	YPG434	1	2	2	1
4581	YPG435	5.2628472002	SD	4	YPG435	1	1	1	2
4585	YPG437	14.7278743001	SD	4	YPG437	1	1	2	1
4589	YPG438	0	SD	4	YPG438	1	1	1	1
4593	YPG439	17.2993608881	SD	4	YPG439	2	2	2	2
4597	YPG440	1.2201900618	SD	4	YPG440	2	NA	1	2
4601	YPG441	14.9776662442	SD	4	YPG441	2	2	2	2
4605	YPG442	20.3761341594	SD	4	YPG442	1	1	2	1
4609	YPG443	1.1293997278	SD	4	YPG443	2	NA	1	2
4613	YPG444	2.8567019137	SD	4	YPG444	1	1	1	1
4617	YPG445	2.1079212309	SD	4	YPG445	1	2	1	2
4621	YPG448	21.6810526584	SD	4	YPG448	2	NA	2	1
4625	YPG449	14.622406428	SD	4	YPG449	1	NA	2	1
4629	YPG450	0	SD	4	YPG450	2	1	1	2
4633	YPG451	3.1957911795	SD	4	YPG451	2	NA	1	1
4637	YPG452	11.6620984135	SD	4	YPG452	1	2	2	2
4641	YPG453	0.0040805289	SD	4	YPG453	1	NA	1	2
4645	YPG454	3.8115191688	SD	4	YPG454	2	NA	1	1
4649	YPG455	17.07668308	SD	4	YPG455	1	2	2	2
4653	YPG456	20.6394947437	SD	4	YPG456	2	1	2	1
4657	YPG457	0.0925752603	SD	4	YPG457	1	NA	1	1
4661	YPG458	16.2430076409	SD	4	YPG458	2	NA	NA	1
4665	YPG459	15.2980394246	SD	4	YPG459	2	NA	2	2
4669	YPG460	1.2637066203	SD	4	YPG460	1	1	2	2
4673	YPG461	1.0863313827	SD	4	YPG461	1	1	1	1
4677	YPG462	14.5847640239	SD	4	YPG462	2	NA	NA	2
4681	YPG463	0	SD	4	YPG463	1	1	NA	1
4685	YPG464	15.7573413726	SD	4	YPG464	2	NA	2	2
4689	YPG465	3.1539443546	SD	4	YPG465	1	2	NA	2
4693	YPG469	12.242212666	SD	4	YPG469	2	NA	2	2
4697	YPG470	2.6516291759	SD	4	YPG470	1	1	1	1
4701	YPG471	1.045606516	SD	4	YPG471	1	NA	1	2
4705	YPG472	20.5123565375	SD	4	YPG472	2	NA	2	1
4709	YPG473	8.7638840016	SD	4	YPG473	2	NA	2	2
4713	YPG474	8.7726314039	SD	4	YPG474	2	NA	2	2
4717	YPG475	20.0331873651	SD	4	YPG475	1	NA	NA	1
4721	YPG476	0	SD	4	YPG476	1	NA	1	1
4725	YPG478	21.0509444584	SD	4	YPG478	2	NA	2	2
4729	YPG479	11.7670095847	SD	4	YPG479	1	NA	1	1
4733	YPG480	11.5799042374	SD	4	YPG480	1	2	1	2
4737	YPG481	1.0862013927	SD	4	YPG481	1	2	1	2
4741	YPG482	1.2356107694	SD	4	YPG482	2	1	2	2
4745	YPG483	16.275400525	SD	4	YPG483	2	2	2	1
4749	YPG484	18.8895193738	SD	4	YPG484	1	1	1	1
4753	YPG486	1.099022457	SD	4	YPG486	1	NA	1	1
4757	YPG487	1.057653247	SD	4	YPG487	2	1	2	2
4761	YPG489	1.7945393099	SD	4	YPG489	1	NA	1	2
4765	YPG490	20.9291077593	SD	4	YPG490	1	2	2	2
4769	YPG491	1.210617815	SD	4	YPG491	2	2	1	1
4773	YPG492	19.7555367995	SD	4	YPG492	2	1	2	1
4777	YPG493	11.4782517475	SD	4	YPG493	2	2	2	2
4781	YPG494	3.3802391735	SD	4	YPG494	1	1	1	2
4785	YPG495	0.0362239988	SD	4	YPG495	2	NA	1	1
4789	YPG496	20.1188947754	SD	4	YPG496	1	1	2	1
4793	YPG497	1.1057443895	SD	4	YPG497	2	NA	NA	2
4797	YPG498	2.2314724855	SD	4	YPG498	1	NA	1	1
4801	YPG499	14.5576580212	SD	4	YPG499	1	1	2	1
4805	YPG502	14.2854243137	SD	4	YPG502	2	1	2	1
4809	YPG504	5.1078064124	SD	4	YPG504	1	NA	1	2
4813	YPG505	14.4298408098	SD	4	YPG505	2	2	NA	2
4817	YPG507	1.2935169999	SD	4	YPG507	1	NA	1	1
4821	YPG508	16.8892732125	SD	4	YPG508	1	NA	2	2
4825	YPG510	13.5418790872	SD	4	YPG510	1	NA	2	2
4829	YPG511	18.6176877364	SD	4	YPG511	NA	NA	2	1
4833	YPG513	1.1623981044	SD	4	YPG513	2	1	1	1
4837	YPG514	17.243157451	SD	4	YPG514	1	NA	2	2
4841	YPG515	2.6533780474	SD	4	YPG515	1	1	1	2
4845	YPG516	14.6673010008	SD	4	YPG516	2	NA	2	1
4849	YPG517	19.0165585541	SD	4	YPG517	2	2	2	1
4853	YPG518	0.007691876	SD	4	YPG518	1	NA	1	2
4857	YPG519	6.8361509015	SD	4	YPG519	1	NA	NA	1
4861	YPG521	23.7403103825	SD	4	YPG521	2	1	2	2
4865	YPG523	19.8190038723	SD	4	YPG523	2	1	2	2
4869	YPG525	3.1002834128	SD	4	YPG525	2	NA	1	1
4873	YPG529	15.2929141641	SD	4	YPG529	1	1	2	1
4877	YPG530	6.7650706898	SD	4	YPG530	2	1	1	2
4881	YPG531	0.0995960458	SD	4	YPG531	1	2	1	1
4885	YPG533	15.5407083986	SD	4	YPG533	1	2	2	2
4889	YPG534	12.139900977	SD	4	YPG534	2	1	2	1
4893	YPG535	3.1695642198	SD	4	YPG535	1	1	1	1
4897	YPG536	4.2810412362	SD	4	YPG536	2	NA	1	2
4901	YPG537	16.9960369642	SD	4	YPG537	1	1	2	1
4905	YPG538	1.1353531425	SD	4	YPG538	2	NA	1	1
4909	YPG539	0.0244463391	SD	4	YPG539	2	NA	1	2
4913	YPG540	14.0784198665	SD	4	YPG540	1	1	2	2
4917	YPG541	19.3200074653	SD	4	YPG541	1	2	2	1
4921	YPG542	0.0101497937	SD	4	YPG542	2	2	1	2
4925	YPG543	1.0148708875	SD	4	YPG543	1	1	1	2
4929	YPG544	19.0848564396	SD	4	YPG544	2	1	2	1
4933	YPG545	4.3414898196	SD	4	YPG545	1	1	1	2
4937	YPG546	20.1499269499	SD	4	YPG546	2	2	2	1
4941	YPG549	4.7041833489	SD	4	YPG549	1	1	1	2
4945	YPG550	4.5820305197	SD	4	YPG550	1	2	1	2
4949	YPG553	20.2343192094	SD	4	YPG553	2	1	2	1
4953	YPG554	3.1497980242	SD	4	YPG554	2	NA	1	1
4957	YPG555	4.1727533852	SD	4	YPG555	1	1	1	2
4961	YPG556	14.9087980662	SD	4	YPG556	1	2	2	2
4965	YPG558	16.447148239	SD	4	YPG558	2	2	1	1
4969	YPG559	4.4255927311	SD	4	YPG559	2	NA	1	1
4973	YPG560	18.5986493619	SD	4	YPG560	1	2	2	2
4977	YPG562	15.5134518051	SD	4	YPG562	2	1	2	1
4981	YPG563	1.063572133	SD	4	YPG563	2	1	1	1
4985	YPG564	14.1161922662	SD	4	YPG564	1	2	2	2
4989	YPG565	15.4066530711	SD	4	YPG565	2	2	2	1
4993	YPG566	5.0823214553	SD	4	YPG566	2	1	1	2
4997	YPG567	19.9971613212	SD	4	YPG567	1	NA	2	2
5001	YPG568	10.1633490813	SD	4	YPG568	1	1	1	1
5005	YPG569	4.7720391426	SD	4	YPG569	1	2	1	1
5009	YPG570	19.0725673459	SD	4	YPG570	2	1	2	2
5013	YPG571	4.5420224106	SD	4	YPG571	2	1	1	1
5017	YPG572	18.8636629196	SD	4	YPG572	1	2	2	2
5021	YPG573	4.2836563911	SD	4	YPG573	2	NA	1	1
5025	YPG574	11.3566163817	SD	4	YPG574	1	NA	2	2
5029	YPG575	26.0501918692	SD	4	YPG575	2	1	2	2
5033	YPG576	4.4019522557	SD	4	YPG576	1	2	1	1
5037	YPG577	2.1366874304	SD	4	YPG577	2	2	1	1
5041	YPG578	16.2035966684	SD	4	YPG578	1	1	2	1
5045	YPG579	2.9683601447	SD	4	YPG579	1	2	1	2
5049	YPG581	15.5657029367	SD	4	YPG581	1	1	2	1
5053	YPG582	17.3007847431	SD	4	YPG582	1	1	2	2
5057	YPG584	0.911629316	SD	4	YPG584	2	2	1	2
5061	YPG585	5.4481133005	SD	4	YPG585	1	1	2	2
5065	YPG586	12.6126711839	SD	4	YPG586	2	2	1	1
5069	YPG587	16.9290614554	SD	4	YPG587	2	2	2	1
5073	YPG588	4.2445068576	SD	4	YPG588	1	1	1	2
5077	YPG589	16.4661327022	SD	4	YPG589	2	1	2	1
5081	YPG590	4.5866678291	SD	4	YPG590	2	1	1	2
5085	YPG592	16.8196964799	SD	4	YPG592	1	2	2	1
5089	YPG593	4.4823158317	SD	4	YPG593	1	1	1	2
5093	YPG594	16.2613793943	SD	4	YPG594	2	2	2	2
5097	YPG595	15.974469417	SD	4	YPG595	2	2	2	1
5101	YPG596	3.1610638866	SD	4	YPG596	1	1	1	1
5105	YPG597	13.7979590974	SD	4	YPG597	1	2	1	1
5109	YPG598	14.1748728483	SD	4	YPG598	2	1	2	2
5113	YPG600	2.0234930443	SD	4	YPG600	1	2	1	1
5117	YPG601	3.9550451407	SD	4	YPG601	1	1	1	2
5121	YPG602	14.2011695113	SD	4	YPG602	2	1	2	1
5125	YPG603	20.3478723668	SD	4	YPG603	1	2	2	1
5129	YPG604	4.5166739501	SD	4	YPG604	2	2	1	2
5133	YPG605	14.7069960874	SD	4	YPG605	2	1	1	2
5137	YPG607	4.642937311	SD	4	YPG607	1	1	1	2
5141	YPG608	3.970932915	SD	4	YPG608	2	2	2	1
5145	YPG609	15.872864568	SD	4	YPG609	1	1	2	1
5149	YPG611	19.7897268854	SD	4	YPG611	2	2	2	2
5153	YPG613	19.7074806136	SD	4	YPG613	1	2	2	1
5157	YPG614	0	SD	4	YPG614	2	1	1	2
5161	YPG615	24.0959211648	SD	4	YPG615	2	1	2	1
5165	YPG616	0.2354048541	SD	4	YPG616	1	2	1	2
5169	YPG617	16.7524366498	SD	4	YPG617	1	2	2	2
5173	YPG618	1.4323641558	SD	4	YPG618	2	1	1	1
5177	YPG619	4.0730576945	SD	4	YPG619	1	2	1	1
5181	YPG621	15.1082080423	SD	4	YPG621	2	2	2	2
5185	YPG623	10.0674309195	SD	4	YPG623	1	2	1	1
5189	YPG625	1.398887632	SD	4	YPG625	1	1	1	1
5193	YPG626	12.4568061245	SD	4	YPG626	2	2	2	2
5197	YPG627	20.243661108	SD	4	YPG627	1	1	2	1
5201	YPG628	0	SD	4	YPG628	2	2	1	1
5205	YPG629	14.7769691762	SD	4	YPG629	1	1	2	1
5209	YPG630	2.3577875076	SD	4	YPG630	2	2	2	2
5213	YPG631	14.120066878	SD	4	YPG631	2	2	1	1
5217	YPG632	2.2245233537	SD	4	YPG632	1	1	1	2
5221	YPG633	1.0591836695	SD	4	YPG633	NA	2	1	1
5225	YPG635	7.7156486388	SD	4	YPG635	1	1	2	2
5229	YPG636	8.422524628	SD	4	YPG636	1	1	2	2
5233	YPG637	11.7277379528	SD	4	YPG637	2	1	2	2
5237	YPG638	11.7897641032	SD	4	YPG638	2	1	1	2
5241	YPG639	1.7647314091	SD	4	YPG639	1	2	1	1
5245	YPG641	4.2138787806	SD	4	YPG641	2	2	1	1
5249	YPG642	2.5142796966	SD	4	YPG642	1	1	1	2
5253	YPG644	21.8421105562	SD	4	YPG644	1	1	2	1
5257	YPG645	15.8180571495	SD	4	YPG645	2	2	2	2
5261	YPG646	6.8564384529	SD	4	YPG646	2	2	2	1
5265	YPG647	0.9982837815	SD	4	YPG647	1	1	1	1
5269	YPG648	13.9389287288	SD	4	YPG648	1	1	1	2
5273	YPG650	17.520619163	SD	4	YPG650	2	1	2	2
5277	YPG651	0.0517852156	SD	4	YPG651	2	1	1	1
5281	YPG652	0.3382821663	SD	4	YPG652	1	2	1	1
5285	YPG654	0.4879433382	SD	4	YPG654	1	2	1	1
5289	YPG655	20.8080241982	SD	4	YPG655	2	2	2	2
5293	YPG657	16.8358192833	SD	4	YPG657	2	1	2	1
5297	YPG658	16.7378382954	SD	4	YPG658	1	2	2	2
5301	YPG660	0.7822415602	SD	4	YPG660	2	1	1	1
5305	YPG661	8.8487743381	SD	4	YPG661	2	2	1	1
5309	YPG662	18.7323591786	SD	4	YPG662	1	2	2	1
5313	YPG663	1.1000578849	SD	4	YPG663	1	1	1	2
5317	YPG664	13.6459334992	SD	4	YPG664	2	1	2	2
5321	YPG666	12.3939316209	SD	4	YPG666	2	1	2	2
5325	YPG667	12.5776920303	SD	4	YPG667	2	1	2	1
5329	YPG669	3.4564024924	SD	4	YPG669	2	1	1	1
5333	YPG670	12.2775372765	SD	4	YPG670	1	2	2	2
5337	YPG672	16.5578647921	SD	4	YPG672	1	2	2	2
5341	YPG673	15.0200359166	SD	4	YPG673	2	1	2	2
5345	YPG674	1.1536485441	SD	4	YPG674	1	2	1	1
5349	YPG675	17.6303932769	SD	4	YPG675	2	2	2	1
5353	YPG676	6.1578642172	SD	4	YPG676	2	1	1	2
5357	YPG677	17.4266876602	SD	4	YPG677	1	1	2	1
5361	YPG678	0	SD	4	YPG678	2	2	1	1
5365	YPG679	3.3350608874	SD	4	YPG679	1	1	1	2
5369	YPG680	17.8991094192	SD	4	YPG680	2	2	2	2
5373	YPG681	15.2409368922	SD	4	YPG681	1	2	2	1
5377	YPG682	13.5769918393	SD	4	YPG682	2	1	1	2
5381	YPG683	2.5778345854	SD	4	YPG683	2	1	2	2
5385	YPG684	6.9540354739	SD	4	YPG684	1	2	1	1
5389	YPG685	3.6518738485	SD	4	YPG685	2	2	1	1
5393	YPG686	16.1254202478	SD	4	YPG686	2	2	2	2
5397	YPG687	11.7357700239	SD	4	YPG687	1	1	2	1
5401	YPG688	2.2953884175	SD	4	YPG688	1	1	1	2
5405	YPG689	2.5535620462	SD	4	YPG689	1	1	2	2
5409	YPG690	8.9211044379	SD	4	YPG690	1	2	1	2
5413	YPG691	15.8820162338	SD	4	YPG691	2	2	2	1
5417	YPG692	1.9058056331	SD	4	YPG692	1	1	1	1
5421	YPG693	1.2533731414	SD	4	YPG693	2	1	1	2
5425	YPG694	14.6191121071	SD	4	YPG694	1	2	2	2
5429	YPG695	19.0871412728	SD	4	YPG695	1	2	2	1
5433	YPG696	7.1987790738	SD	4	YPG696	2	1	1	1
5437	YPG697	4.2550837468	SD	4	YPG697	1	2	1	1
5441	YPG698	5.8153966298	SD	4	YPG698	1	1	1	2
5445	YPG699	14.8503693127	SD	4	YPG699	2	1	2	2
5449	YPG702	2.9017800191	SD	4	YPG702	2	1	1	1
[truncated: 1,829 more rows]
