# Supplementary material for: Natural Variation in SER1 and ENA6 Underlie Condition-Specific Growth Defects in Saccharomyces cerevisiae
Source: G3 (Bethesda). 2017 Nov 14;8(1):239–51. doi: 10.1534/g3.117.300392 (PMC5765352; doi:10.1534/g3.117.300392)
Supplement: Supplementary file 19 [file 239FileS3.zip › Data/Phenotyping/Lookup/0912-CAF-V2.gal]

ATF	1.0
6	6
"Type=GenePix ArrayList V1.0"
"BlockCount=1"
"BlockType=0"
"Plating Time=17-Dec-09 12:11:18"
"Plate=0912-CAF-V2.gal"
"Block1=1400, 640, 600, 24, 1110, 24, 1110"
"Block"	"Row"	"Column"	"Condition"	"Name"	"ID"
1	1	1	CAF	""	"YO502_6B"
1	1	2	CAF	""	"YPG888B"
1	1	3	CAF	""	"YPG884B"
1	1	4	CAF	""	"YPG880B"
1	1	5	CAF	""	"YPG876B"
1	1	6	CAF	""	"YPG872B"
1	1	7	CAF	""	"YPG868B"
1	1	8	CAF	""	"YPG864B"
1	1	9	CAF	""	"YPG860B"
1	1	10	CAF	""	"YPG856B"
1	1	11	CAF	""	"YPG852B"
1	1	12	CAF	""	"YPG848B"
1	2	1	CAF	""	"YO486_6B"
1	2	2	CAF	""	"YPG887B"
1	2	3	CAF	""	"YPG883B"
1	2	4	CAF	""	"YPG879B"
1	2	5	CAF	""	"YPG875B"
1	2	6	CAF	""	"YPG871B"
1	2	7	CAF	""	"YPG867B"
1	2	8	CAF	""	"YPG863B"
1	2	9	CAF	""	"YPG859B"
1	2	10	CAF	""	"YPG855B"
1	2	11	CAF	""	"YPG851B"
1	2	12	CAF	""	"YPG847B"
1	3	1	CAF	""	"EMPTY_12F_6B"
1	3	2	CAF	""	"YPG886B"
1	3	3	CAF	""	"YPG882B"
1	3	4	CAF	""	"YPG878B"
1	3	5	CAF	""	"YPG874B"
1	3	6	CAF	""	"YPG870B"
1	3	7	CAF	""	"YPG866B"
1	3	8	CAF	""	"YPG862B"
1	3	9	CAF	""	"YPG858B"
1	3	10	CAF	""	"YPG854B"
1	3	11	CAF	""	"YPG850B"
1	3	12	CAF	""	"YPG846B"
1	4	1	CAF	""	"EMPTY_12E_6B"
1	4	2	CAF	""	"YPG885B"
1	4	3	CAF	""	"YPG881B"
1	4	4	CAF	""	"YPG877B"
1	4	5	CAF	""	"YPG873B"
1	4	6	CAF	""	"YPG869B"
1	4	7	CAF	""	"YPG865B"
1	4	8	CAF	""	"YPG861B"
1	4	9	CAF	""	"YPG857B"
1	4	10	CAF	""	"YPG853B"
1	4	11	CAF	""	"YPG849B"
1	4	12	CAF	""	"YPG845B"
1	5	1	CAF	""	"YPG844B"
1	5	2	CAF	""	"YPG840B"
1	5	3	CAF	""	"YPG836B"
1	5	4	CAF	""	"YPG832B"
1	5	5	CAF	""	"YPG828B"
1	5	6	CAF	""	"YPG824B"
1	5	7	CAF	""	"YPG820B"
1	5	8	CAF	""	"YPG816B"
1	5	9	CAF	""	"YPG812B"
1	5	10	CAF	""	"YPG808B"
1	5	11	CAF	""	"YPG804B"
1	5	12	CAF	""	"YPG800B"
1	6	1	CAF	""	"YPG843B"
1	6	2	CAF	""	"YPG839B"
1	6	3	CAF	""	"YPG835B"
1	6	4	CAF	""	"YPG831B"
1	6	5	CAF	""	"YPG827B"
1	6	6	CAF	""	"YPG823B"
1	6	7	CAF	""	"YPG819B"
1	6	8	CAF	""	"YPG815B"
1	6	9	CAF	""	"YPG811B"
1	6	10	CAF	""	"YPG807B"
1	6	11	CAF	""	"YPG803B"
1	6	12	CAF	""	"YPG799B"
1	7	1	CAF	""	"YPG842B"
1	7	2	CAF	""	"YPG838B"
1	7	3	CAF	""	"YPG834B"
1	7	4	CAF	""	"YPG830B"
1	7	5	CAF	""	"YPG826B"
1	7	6	CAF	""	"YPG822B"
1	7	7	CAF	""	"YPG818B"
1	7	8	CAF	""	"YPG814B"
1	7	9	CAF	""	"YPG810B"
1	7	10	CAF	""	"YPG806B"
1	7	11	CAF	""	"YPG802B"
1	7	12	CAF	""	"YPG798B"
1	8	1	CAF	""	"YPG841B"
1	8	2	CAF	""	"YPG837B"
1	8	3	CAF	""	"YPG833B"
1	8	4	CAF	""	"YPG829B"
1	8	5	CAF	""	"YPG825B"
1	8	6	CAF	""	"YPG821B"
1	8	7	CAF	""	"YPG817B"
1	8	8	CAF	""	"YPG813B"
1	8	9	CAF	""	"YPG809B"
1	8	10	CAF	""	"YPG805B"
1	8	11	CAF	""	"YPG801B"
1	8	12	CAF	""	"YPG797B"
1	9	1	CAF	""	"YO502_5B"
1	9	2	CAF	""	"YPG796B"
1	9	3	CAF	""	"YPG792B"
1	9	4	CAF	""	"YPG788B"
1	9	5	CAF	""	"YPG784B"
1	9	6	CAF	""	"YPG780B"
1	9	7	CAF	""	"YPG776B"
1	9	8	CAF	""	"YPG772B"
1	9	9	CAF	""	"YPG768B"
1	9	10	CAF	""	"YPG764B"
1	9	11	CAF	""	"YPG760B"
1	9	12	CAF	""	"YPG756B"
1	10	1	CAF	""	"YO486_5B"
1	10	2	CAF	""	"YPG795B"
1	10	3	CAF	""	"YPG791B"
1	10	4	CAF	""	"YPG787B"
1	10	5	CAF	""	"YPG783B"
1	10	6	CAF	""	"YPG779B"
1	10	7	CAF	""	"YPG775B"
1	10	8	CAF	""	"YPG771B"
1	10	9	CAF	""	"YPG767B"
1	10	10	CAF	""	"YPG763B"
1	10	11	CAF	""	"YPG759B"
1	10	12	CAF	""	"YPG755B"
1	11	1	CAF	""	"EMPTY_12F_5B"
1	11	2	CAF	""	"YPG794B"
1	11	3	CAF	""	"YPG790B"
1	11	4	CAF	""	"YPG786B"
1	11	5	CAF	""	"YPG782B"
1	11	6	CAF	""	"YPG778B"
1	11	7	CAF	""	"YPG774B"
1	11	8	CAF	""	"YPG770B"
1	11	9	CAF	""	"YPG766B"
1	11	10	CAF	""	"YPG762B"
1	11	11	CAF	""	"YPG758B"
1	11	12	CAF	""	"YPG754B"
1	12	1	CAF	""	"EMPTY_12E_5B"
1	12	2	CAF	""	"YPG793B"
1	12	3	CAF	""	"YPG789B"
1	12	4	CAF	""	"YPG785B"
1	12	5	CAF	""	"YPG781B"
1	12	6	CAF	""	"YPG777B"
1	12	7	CAF	""	"YPG773B"
1	12	8	CAF	""	"YPG769B"
1	12	9	CAF	""	"YPG765B"
1	12	10	CAF	""	"YPG761B"
1	12	11	CAF	""	"YPG757B"
1	12	12	CAF	""	"YPG753B"
1	13	1	CAF	""	"YPG752B"
1	13	2	CAF	""	"YPG748B"
1	13	3	CAF	""	"YPG744B"
1	13	4	CAF	""	"YPG740B"
1	13	5	CAF	""	"YPG736B"
1	13	6	CAF	""	"YPG732B"
1	13	7	CAF	""	"YPG728B"
1	13	8	CAF	""	"YPG724B"
1	13	9	CAF	""	"YPG720B"
1	13	10	CAF	""	"YPG716B"
1	13	11	CAF	""	"YPG712B"
1	13	12	CAF	""	"YPG708B"
1	14	1	CAF	""	"YPG751B"
1	14	2	CAF	""	"YPG747B"
1	14	3	CAF	""	"YPG743B"
1	14	4	CAF	""	"YPG739B"
1	14	5	CAF	""	"YPG735B"
1	14	6	CAF	""	"YPG731B"
1	14	7	CAF	""	"YPG727B"
1	14	8	CAF	""	"YPG723B"
1	14	9	CAF	""	"YPG719B"
1	14	10	CAF	""	"YPG715B"
1	14	11	CAF	""	"YPG711B"
1	14	12	CAF	""	"YPG707B"
1	15	1	CAF	""	"YPG750B"
1	15	2	CAF	""	"YPG746B"
1	15	3	CAF	""	"YPG742B"
1	15	4	CAF	""	"YPG738B"
1	15	5	CAF	""	"YPG734B"
1	15	6	CAF	""	"YPG730B"
1	15	7	CAF	""	"YPG726B"
1	15	8	CAF	""	"YPG722B"
1	15	9	CAF	""	"YPG718B"
1	15	10	CAF	""	"YPG714B"
1	15	11	CAF	""	"YPG710B"
1	15	12	CAF	""	"YPG706B"
1	16	1	CAF	""	"YPG749B"
1	16	2	CAF	""	"YPG745B"
1	16	3	CAF	""	"YPG741B"
1	16	4	CAF	""	"YPG737B"
1	16	5	CAF	""	"YPG733B"
1	16	6	CAF	""	"YPG729B"
1	16	7	CAF	""	"YPG725B"
1	16	8	CAF	""	"YPG721B"
1	16	9	CAF	""	"YPG717B"
1	16	10	CAF	""	"YPG713B"
1	16	11	CAF	""	"YPG709B"
1	16	12	CAF	""	"YPG705B"
1	17	1	CAF	""	"YO502_4B"
1	17	2	CAF	""	"YPG704B"
1	17	3	CAF	""	"YPG700B"
1	17	4	CAF	""	"YPG696B"
1	17	5	CAF	""	"YPG692B"
1	17	6	CAF	""	"YPG688B"
1	17	7	CAF	""	"YPG684B"
1	17	8	CAF	""	"YPG680B"
1	17	9	CAF	""	"YPG676B"
1	17	10	CAF	""	"YPG672B"
1	17	11	CAF	""	"YPG668B"
1	17	12	CAF	""	"YPG664B"
1	18	1	CAF	""	"YO486_4B"
1	18	2	CAF	""	"YPG703B"
1	18	3	CAF	""	"YPG699B"
1	18	4	CAF	""	"YPG695B"
1	18	5	CAF	""	"YPG691B"
1	18	6	CAF	""	"YPG687B"
1	18	7	CAF	""	"YPG683B"
1	18	8	CAF	""	"YPG679B"
1	18	9	CAF	""	"YPG675B"
1	18	10	CAF	""	"YPG671B"
1	18	11	CAF	""	"YPG667B"
1	18	12	CAF	""	"YPG663B"
1	19	1	CAF	""	"EMPTY_12F_4B"
1	19	2	CAF	""	"YPG702B"
1	19	3	CAF	""	"YPG698B"
1	19	4	CAF	""	"YPG694B"
1	19	5	CAF	""	"YPG690B"
1	19	6	CAF	""	"YPG686B"
1	19	7	CAF	""	"YPG682B"
1	19	8	CAF	""	"YPG678B"
1	19	9	CAF	""	"YPG674B"
1	19	10	CAF	""	"YPG670B"
1	19	11	CAF	""	"YPG666B"
1	19	12	CAF	""	"YPG662B"
1	20	1	CAF	""	"EMPTY_12E_4B"
1	20	2	CAF	""	"YPG701B"
1	20	3	CAF	""	"YPG697B"
1	20	4	CAF	""	"YPG693B"
1	20	5	CAF	""	"YPG689B"
1	20	6	CAF	""	"YPG685B"
1	20	7	CAF	""	"YPG681B"
1	20	8	CAF	""	"YPG677B"
1	20	9	CAF	""	"YPG673B"
1	20	10	CAF	""	"YPG669B"
1	20	11	CAF	""	"YPG665B"
1	20	12	CAF	""	"YPG661B"
1	21	1	CAF	""	"YPG660B"
1	21	2	CAF	""	"YPG656B"
1	21	3	CAF	""	"YPG652B"
1	21	4	CAF	""	"YPG648B"
1	21	5	CAF	""	"YPG644B"
1	21	6	CAF	""	"YPG640B"
1	21	7	CAF	""	"YPG636B"
1	21	8	CAF	""	"YPG632B"
1	21	9	CAF	""	"YPG628B"
1	21	10	CAF	""	"YPG624B"
1	21	11	CAF	""	"YPG620B"
1	21	12	CAF	""	"YPG616B"
1	22	1	CAF	""	"YPG659B"
1	22	2	CAF	""	"YPG655B"
1	22	3	CAF	""	"YPG651B"
1	22	4	CAF	""	"YPG647B"
1	22	5	CAF	""	"YPG643B"
1	22	6	CAF	""	"YPG639B"
1	22	7	CAF	""	"YPG635B"
1	22	8	CAF	""	"YPG631B"
1	22	9	CAF	""	"YPG627B"
1	22	10	CAF	""	"YPG623B"
1	22	11	CAF	""	"YPG619B"
1	22	12	CAF	""	"YPG615B"
1	23	1	CAF	""	"YPG658B"
1	23	2	CAF	""	"YPG654B"
1	23	3	CAF	""	"YPG650B"
1	23	4	CAF	""	"YPG646B"
1	23	5	CAF	""	"YPG642B"
1	23	6	CAF	""	"YPG638B"
1	23	7	CAF	""	"YPG634B"
1	23	8	CAF	""	"YPG630B"
1	23	9	CAF	""	"YPG626B"
1	23	10	CAF	""	"YPG622B"
1	23	11	CAF	""	"YPG618B"
1	23	12	CAF	""	"YPG614B"
1	24	1	CAF	""	"YPG657B"
1	24	2	CAF	""	"YPG653B"
1	24	3	CAF	""	"YPG649B"
1	24	4	CAF	""	"YPG645B"
1	24	5	CAF	""	"YPG641B"
1	24	6	CAF	""	"YPG637B"
1	24	7	CAF	""	"YPG633B"
1	24	8	CAF	""	"YPG629B"
1	24	9	CAF	""	"YPG625B"
1	24	10	CAF	""	"YPG621B"
1	24	11	CAF	""	"YPG617B"
1	24	12	CAF	""	"YPG613B"
1	1	13	CAF	""	"YO502_3B"
1	1	14	CAF	""	"YPG612B"
1	1	15	CAF	""	"YPG608B"
1	1	16	CAF	""	"YPG604B"
1	1	17	CAF	""	"YPG600B"
1	1	18	CAF	""	"YPG596B"
1	1	19	CAF	""	"YPG592B"
1	1	20	CAF	""	"YPG588B"
1	1	21	CAF	""	"YPG584B"
1	1	22	CAF	""	"YPG580B"
1	1	23	CAF	""	"YPG576B"
1	1	24	CAF	""	"YPG572B"
1	2	13	CAF	""	"YO486_3B"
1	2	14	CAF	""	"YPG611B"
1	2	15	CAF	""	"YPG607B"
1	2	16	CAF	""	"YPG603B"
1	2	17	CAF	""	"YPG599B"
1	2	18	CAF	""	"YPG595B"
1	2	19	CAF	""	"YPG591B"
1	2	20	CAF	""	"YPG587B"
1	2	21	CAF	""	"YPG583B"
1	2	22	CAF	""	"YPG579B"
1	2	23	CAF	""	"YPG575B"
1	2	24	CAF	""	"YPG571B"
1	3	13	CAF	""	"EMPTY_12F_3B"
1	3	14	CAF	""	"YPG610B"
1	3	15	CAF	""	"YPG606B"
1	3	16	CAF	""	"YPG602B"
1	3	17	CAF	""	"YPG598B"
1	3	18	CAF	""	"YPG594B"
1	3	19	CAF	""	"YPG590B"
1	3	20	CAF	""	"YPG586B"
1	3	21	CAF	""	"YPG582B"
1	3	22	CAF	""	"YPG578B"
1	3	23	CAF	""	"YPG574B"
1	3	24	CAF	""	"YPG570B"
1	4	13	CAF	""	"EMPTY_12E_3B"
1	4	14	CAF	""	"YPG609B"
1	4	15	CAF	""	"YPG605B"
1	4	16	CAF	""	"YPG601B"
1	4	17	CAF	""	"YPG597B"
1	4	18	CAF	""	"YPG593B"
1	4	19	CAF	""	"YPG589B"
1	4	20	CAF	""	"YPG585B"
1	4	21	CAF	""	"YPG581B"
1	4	22	CAF	""	"YPG577B"
1	4	23	CAF	""	"YPG573B"
1	4	24	CAF	""	"YPG569B"
1	5	13	CAF	""	"YPG568B"
1	5	14	CAF	""	"YPG564B"
1	5	15	CAF	""	"YPG560B"
1	5	16	CAF	""	"YPG556B"
1	5	17	CAF	""	"YPG552B"
1	5	18	CAF	""	"YPG548B"
1	5	19	CAF	""	"YPG544B"
1	5	20	CAF	""	"YPG540B"
1	5	21	CAF	""	"YPG536B"
1	5	22	CAF	""	"YPG532B"
1	5	23	CAF	""	"YPG528B"
1	5	24	CAF	""	"YPG524B"
1	6	13	CAF	""	"YPG567B"
1	6	14	CAF	""	"YPG563B"
1	6	15	CAF	""	"YPG559B"
1	6	16	CAF	""	"YPG555B"
1	6	17	CAF	""	"YPG551B"
1	6	18	CAF	""	"YPG547B"
1	6	19	CAF	""	"YPG543B"
1	6	20	CAF	""	"YPG539B"
1	6	21	CAF	""	"YPG535B"
1	6	22	CAF	""	"YPG531B"
1	6	23	CAF	""	"YPG527B"
1	6	24	CAF	""	"YPG523B"
1	7	13	CAF	""	"YPG566B"
1	7	14	CAF	""	"YPG562B"
1	7	15	CAF	""	"YPG558B"
1	7	16	CAF	""	"YPG554B"
1	7	17	CAF	""	"YPG550B"
1	7	18	CAF	""	"YPG546B"
1	7	19	CAF	""	"YPG542B"
1	7	20	CAF	""	"YPG538B"
1	7	21	CAF	""	"YPG534B"
1	7	22	CAF	""	"YPG530B"
1	7	23	CAF	""	"YPG526B"
1	7	24	CAF	""	"YPG522B"
1	8	13	CAF	""	"YPG565B"
1	8	14	CAF	""	"YPG561B"
1	8	15	CAF	""	"YPG557B"
1	8	16	CAF	""	"YPG553B"
1	8	17	CAF	""	"YPG549B"
1	8	18	CAF	""	"YPG545B"
1	8	19	CAF	""	"YPG541B"
1	8	20	CAF	""	"YPG537B"
1	8	21	CAF	""	"YPG533B"
1	8	22	CAF	""	"YPG529B"
1	8	23	CAF	""	"YPG525B"
1	8	24	CAF	""	"YPG521B"
1	9	13	CAF	""	"YO502_2B"
1	9	14	CAF	""	"YPG520B"
1	9	15	CAF	""	"YPG516B"
1	9	16	CAF	""	"YPG512B"
1	9	17	CAF	""	"YPG508B"
1	9	18	CAF	""	"YPG504B"
1	9	19	CAF	""	"YPG500B"
1	9	20	CAF	""	"YPG496B"
1	9	21	CAF	""	"YPG492B"
1	9	22	CAF	""	"YPG488B"
1	9	23	CAF	""	"YPG484B"
1	9	24	CAF	""	"YPG480B"
1	10	13	CAF	""	"YO486_2B"
1	10	14	CAF	""	"YPG519B"
1	10	15	CAF	""	"YPG515B"
1	10	16	CAF	""	"YPG511B"
1	10	17	CAF	""	"YPG507B"
1	10	18	CAF	""	"YPG503B"
1	10	19	CAF	""	"YPG499B"
1	10	20	CAF	""	"YPG495B"
1	10	21	CAF	""	"YPG491B"
1	10	22	CAF	""	"YPG487B"
1	10	23	CAF	""	"YPG483B"
1	10	24	CAF	""	"YPG479B"
1	11	13	CAF	""	"EMPTY_12F_2B"
1	11	14	CAF	""	"YPG518B"
1	11	15	CAF	""	"YPG514B"
1	11	16	CAF	""	"YPG510B"
1	11	17	CAF	""	"YPG506B"
1	11	18	CAF	""	"YPG502B"
1	11	19	CAF	""	"YPG498B"
1	11	20	CAF	""	"YPG494B"
1	11	21	CAF	""	"YPG490B"
1	11	22	CAF	""	"YPG486B"
1	11	23	CAF	""	"YPG482B"
1	11	24	CAF	""	"YPG478B"
1	12	13	CAF	""	"EMPTY_12E_2B"
1	12	14	CAF	""	"YPG517B"
1	12	15	CAF	""	"YPG513B"
1	12	16	CAF	""	"YPG509B"
1	12	17	CAF	""	"YPG505B"
1	12	18	CAF	""	"YPG501B"
1	12	19	CAF	""	"YPG497B"
1	12	20	CAF	""	"YPG493B"
1	12	21	CAF	""	"YPG489B"
1	12	22	CAF	""	"YPG485B"
1	12	23	CAF	""	"YPG481B"
1	12	24	CAF	""	"YPG477B"
1	13	13	CAF	""	"YPG476B"
1	13	14	CAF	""	"YPG472B"
1	13	15	CAF	""	"YPG468B"
1	13	16	CAF	""	"YPG464B"
1	13	17	CAF	""	"YPG460B"
1	13	18	CAF	""	"YPG456B"
1	13	19	CAF	""	"YPG452B"
1	13	20	CAF	""	"YPG448B"
1	13	21	CAF	""	"YPG444B"
1	13	22	CAF	""	"YPG440B"
1	13	23	CAF	""	"YPG436B"
1	13	24	CAF	""	"YPG432B"
1	14	13	CAF	""	"YPG475B"
1	14	14	CAF	""	"YPG471B"
1	14	15	CAF	""	"YPG467B"
1	14	16	CAF	""	"YPG463B"
1	14	17	CAF	""	"YPG459B"
1	14	18	CAF	""	"YPG455B"
1	14	19	CAF	""	"YPG451B"
1	14	20	CAF	""	"YPG447B"
1	14	21	CAF	""	"YPG443B"
1	14	22	CAF	""	"YPG439B"
1	14	23	CAF	""	"YPG435B"
1	14	24	CAF	""	"YPG431B"
1	15	13	CAF	""	"YPG474B"
1	15	14	CAF	""	"YPG470B"
1	15	15	CAF	""	"YPG466B"
1	15	16	CAF	""	"YPG462B"
1	15	17	CAF	""	"YPG458B"
1	15	18	CAF	""	"YPG454B"
1	15	19	CAF	""	"YPG450B"
1	15	20	CAF	""	"YPG446B"
1	15	21	CAF	""	"YPG442B"
1	15	22	CAF	""	"YPG438B"
1	15	23	CAF	""	"YPG434B"
1	15	24	CAF	""	"YPG430B"
1	16	13	CAF	""	"YPG473B"
1	16	14	CAF	""	"YPG469B"
1	16	15	CAF	""	"YPG465B"
1	16	16	CAF	""	"YPG461B"
1	16	17	CAF	""	"YPG457B"
1	16	18	CAF	""	"YPG453B"
1	16	19	CAF	""	"YPG449B"
1	16	20	CAF	""	"YPG445B"
1	16	21	CAF	""	"YPG441B"
1	16	22	CAF	""	"YPG437B"
1	16	23	CAF	""	"YPG433B"
1	16	24	CAF	""	"YPG429B"
1	17	13	CAF	""	"YO502_1B"
1	17	14	CAF	""	"YPG428B"
1	17	15	CAF	""	"YPG424B"
1	17	16	CAF	""	"YPG420B"
1	17	17	CAF	""	"YPG416B"
1	17	18	CAF	""	"YPG412B"
1	17	19	CAF	""	"YPG408B"
1	17	20	CAF	""	"YPG404B"
1	17	21	CAF	""	"YPG400B"
1	17	22	CAF	""	"YPG396B"
1	17	23	CAF	""	"YPG392B"
1	17	24	CAF	""	"YPG388B"
1	18	13	CAF	""	"YO486_1B"
1	18	14	CAF	""	"YPG427B"
1	18	15	CAF	""	"YPG423B"
1	18	16	CAF	""	"YPG419B"
1	18	17	CAF	""	"YPG415B"
1	18	18	CAF	""	"YPG411B"
1	18	19	CAF	""	"YPG407B"
1	18	20	CAF	""	"YPG403B"
1	18	21	CAF	""	"YPG399B"
1	18	22	CAF	""	"YPG395B"
1	18	23	CAF	""	"YPG391B"
1	18	24	CAF	""	"YPG387B"
1	19	13	CAF	""	"EMPTY_12F_1B"
1	19	14	CAF	""	"YPG426B"
1	19	15	CAF	""	"YPG422B"
1	19	16	CAF	""	"YPG418B"
1	19	17	CAF	""	"YPG414B"
1	19	18	CAF	""	"YPG410B"
1	19	19	CAF	""	"YPG406B"
1	19	20	CAF	""	"YPG402B"
1	19	21	CAF	""	"YPG398B"
1	19	22	CAF	""	"YPG394B"
1	19	23	CAF	""	"YPG390B"
1	19	24	CAF	""	"YPG386B"
1	20	13	CAF	""	"EMPTY_12E_1B"
1	20	14	CAF	""	"YPG425B"
1	20	15	CAF	""	"YPG421B"
1	20	16	CAF	""	"YPG417B"
1	20	17	CAF	""	"YPG413B"
1	20	18	CAF	""	"YPG409B"
1	20	19	CAF	""	"YPG405B"
1	20	20	CAF	""	"YPG401B"
1	20	21	CAF	""	"YPG397B"
1	20	22	CAF	""	"YPG393B"
1	20	23	CAF	""	"YPG389B"
1	20	24	CAF	""	"YPG385B"
1	21	13	CAF	""	"YPG384B"
1	21	14	CAF	""	"YPG380B"
1	21	15	CAF	""	"YPG376B"
1	21	16	CAF	""	"YPG372B"
1	21	17	CAF	""	"YPG368B"
1	21	18	CAF	""	"YPG364B"
1	21	19	CAF	""	"YPG360B"
1	21	20	CAF	""	"YPG356B"
1	21	21	CAF	""	"YPG352B"
1	21	22	CAF	""	"YPG348B"
1	21	23	CAF	""	"YPG344B"
1	21	24	CAF	""	"YPG340B"
1	22	13	CAF	""	"YPG383B"
1	22	14	CAF	""	"YPG379B"
1	22	15	CAF	""	"YPG375B"
1	22	16	CAF	""	"YPG371B"
1	22	17	CAF	""	"YPG367B"
1	22	18	CAF	""	"YPG363B"
1	22	19	CAF	""	"YPG359B"
1	22	20	CAF	""	"YPG355B"
1	22	21	CAF	""	"YPG351B"
1	22	22	CAF	""	"YPG347B"
1	22	23	CAF	""	"YPG343B"
1	22	24	CAF	""	"YPG339B"
1	23	13	CAF	""	"YPG382B"
1	23	14	CAF	""	"YPG378B"
1	23	15	CAF	""	"YPG374B"
1	23	16	CAF	""	"YPG370B"
1	23	17	CAF	""	"YPG366B"
1	23	18	CAF	""	"YPG362B"
1	23	19	CAF	""	"YPG358B"
1	23	20	CAF	""	"YPG354B"
1	23	21	CAF	""	"YPG350B"
1	23	22	CAF	""	"YPG346B"
1	23	23	CAF	""	"YPG342B"
1	23	24	CAF	""	"YPG338B"
1	24	13	CAF	""	"YPG381B"
1	24	14	CAF	""	"YPG377B"
1	24	15	CAF	""	"YPG373B"
1	24	16	CAF	""	"YPG369B"
1	24	17	CAF	""	"YPG365B"
1	24	18	CAF	""	"YPG361B"
1	24	19	CAF	""	"YPG357B"
1	24	20	CAF	""	"YPG353B"
1	24	21	CAF	""	"YPG349B"
1	24	22	CAF	""	"YPG345B"
1	24	23	CAF	""	"YPG341B"
1	24	24	CAF	""	"YPG337B"
