# Supplementary material for: Natural Variation in SER1 and ENA6 Underlie Condition-Specific Growth Defects in Saccharomyces cerevisiae
Source: G3 (Bethesda). 2017 Nov 14;8(1):239–51. doi: 10.1534/g3.117.300392 (PMC5765352; doi:10.1534/g3.117.300392)
Supplement: Supplementary file 19 [file 239FileS3.zip › Data/Phenotyping/Lookup/0912-RAP-V1.gal]

ATF	1.0
6	6
"Type=GenePix ArrayList V1.0"
"BlockCount=1"
"BlockType=0"
"Plating Time=17-Dec-09 11:29:02"
"Plate=0912-RAP-V1.gal"
"Block1=1400, 640, 600, 24, 1110, 24, 1110"
"Block"	"Row"	"Column"	"Condition"	"Name"	"ID"
1	1	1	RAP	""	"YO502_6A"
1	1	2	RAP	""	"YPG888A"
1	1	3	RAP	""	"YPG884A"
1	1	4	RAP	""	"YPG880A"
1	1	5	RAP	""	"YPG876A"
1	1	6	RAP	""	"YPG872A"
1	1	7	RAP	""	"YPG868A"
1	1	8	RAP	""	"YPG864A"
1	1	9	RAP	""	"YPG860A"
1	1	10	RAP	""	"YPG856A"
1	1	11	RAP	""	"YPG852A"
1	1	12	RAP	""	"YPG848A"
1	2	1	RAP	""	"YO486_6A"
1	2	2	RAP	""	"YPG887A"
1	2	3	RAP	""	"YPG883A"
1	2	4	RAP	""	"YPG879A"
1	2	5	RAP	""	"YPG875A"
1	2	6	RAP	""	"YPG871A"
1	2	7	RAP	""	"YPG867A"
1	2	8	RAP	""	"YPG863A"
1	2	9	RAP	""	"YPG859A"
1	2	10	RAP	""	"YPG855A"
1	2	11	RAP	""	"YPG851A"
1	2	12	RAP	""	"YPG847A"
1	3	1	RAP	""	"EMPTY_12F_6A"
1	3	2	RAP	""	"YPG886A"
1	3	3	RAP	""	"YPG882A"
1	3	4	RAP	""	"YPG878A"
1	3	5	RAP	""	"YPG874A"
1	3	6	RAP	""	"YPG870A"
1	3	7	RAP	""	"YPG866A"
1	3	8	RAP	""	"YPG862A"
1	3	9	RAP	""	"YPG858A"
1	3	10	RAP	""	"YPG854A"
1	3	11	RAP	""	"YPG850A"
1	3	12	RAP	""	"YPG846A"
1	4	1	RAP	""	"EMPTY_12E_6A"
1	4	2	RAP	""	"YPG885A"
1	4	3	RAP	""	"YPG881A"
1	4	4	RAP	""	"YPG877A"
1	4	5	RAP	""	"YPG873A"
1	4	6	RAP	""	"YPG869A"
1	4	7	RAP	""	"YPG865A"
1	4	8	RAP	""	"YPG861A"
1	4	9	RAP	""	"YPG857A"
1	4	10	RAP	""	"YPG853A"
1	4	11	RAP	""	"YPG849A"
1	4	12	RAP	""	"YPG845A"
1	5	1	RAP	""	"YPG844A"
1	5	2	RAP	""	"YPG840A"
1	5	3	RAP	""	"YPG836A"
1	5	4	RAP	""	"YPG832A"
1	5	5	RAP	""	"YPG828A"
1	5	6	RAP	""	"YPG824A"
1	5	7	RAP	""	"YPG820A"
1	5	8	RAP	""	"YPG816A"
1	5	9	RAP	""	"YPG812A"
1	5	10	RAP	""	"YPG808A"
1	5	11	RAP	""	"YPG804A"
1	5	12	RAP	""	"YPG800A"
1	6	1	RAP	""	"YPG843A"
1	6	2	RAP	""	"YPG839A"
1	6	3	RAP	""	"YPG835A"
1	6	4	RAP	""	"YPG831A"
1	6	5	RAP	""	"YPG827A"
1	6	6	RAP	""	"YPG823A"
1	6	7	RAP	""	"YPG819A"
1	6	8	RAP	""	"YPG815A"
1	6	9	RAP	""	"YPG811A"
1	6	10	RAP	""	"YPG807A"
1	6	11	RAP	""	"YPG803A"
1	6	12	RAP	""	"YPG799A"
1	7	1	RAP	""	"YPG842A"
1	7	2	RAP	""	"YPG838A"
1	7	3	RAP	""	"YPG834A"
1	7	4	RAP	""	"YPG830A"
1	7	5	RAP	""	"YPG826A"
1	7	6	RAP	""	"YPG822A"
1	7	7	RAP	""	"YPG818A"
1	7	8	RAP	""	"YPG814A"
1	7	9	RAP	""	"YPG810A"
1	7	10	RAP	""	"YPG806A"
1	7	11	RAP	""	"YPG802A"
1	7	12	RAP	""	"YPG798A"
1	8	1	RAP	""	"YPG841A"
1	8	2	RAP	""	"YPG837A"
1	8	3	RAP	""	"YPG833A"
1	8	4	RAP	""	"YPG829A"
1	8	5	RAP	""	"YPG825A"
1	8	6	RAP	""	"YPG821A"
1	8	7	RAP	""	"YPG817A"
1	8	8	RAP	""	"YPG813A"
1	8	9	RAP	""	"YPG809A"
1	8	10	RAP	""	"YPG805A"
1	8	11	RAP	""	"YPG801A"
1	8	12	RAP	""	"YPG797A"
1	9	1	RAP	""	"YO502_5A"
1	9	2	RAP	""	"YPG796A"
1	9	3	RAP	""	"YPG792A"
1	9	4	RAP	""	"YPG788A"
1	9	5	RAP	""	"YPG784A"
1	9	6	RAP	""	"YPG780A"
1	9	7	RAP	""	"YPG776A"
1	9	8	RAP	""	"YPG772A"
1	9	9	RAP	""	"YPG768A"
1	9	10	RAP	""	"YPG764A"
1	9	11	RAP	""	"YPG760A"
1	9	12	RAP	""	"YPG756A"
1	10	1	RAP	""	"YO486_5A"
1	10	2	RAP	""	"YPG795A"
1	10	3	RAP	""	"YPG791A"
1	10	4	RAP	""	"YPG787A"
1	10	5	RAP	""	"YPG783A"
1	10	6	RAP	""	"YPG779A"
1	10	7	RAP	""	"YPG775A"
1	10	8	RAP	""	"YPG771A"
1	10	9	RAP	""	"YPG767A"
1	10	10	RAP	""	"YPG763A"
1	10	11	RAP	""	"YPG759A"
1	10	12	RAP	""	"YPG755A"
1	11	1	RAP	""	"EMPTY_12F_5A"
1	11	2	RAP	""	"YPG794A"
1	11	3	RAP	""	"YPG790A"
1	11	4	RAP	""	"YPG786A"
1	11	5	RAP	""	"YPG782A"
1	11	6	RAP	""	"YPG778A"
1	11	7	RAP	""	"YPG774A"
1	11	8	RAP	""	"YPG770A"
1	11	9	RAP	""	"YPG766A"
1	11	10	RAP	""	"YPG762A"
1	11	11	RAP	""	"YPG758A"
1	11	12	RAP	""	"YPG754A"
1	12	1	RAP	""	"EMPTY_12E_5A"
1	12	2	RAP	""	"YPG793A"
1	12	3	RAP	""	"YPG789A"
1	12	4	RAP	""	"YPG785A"
1	12	5	RAP	""	"YPG781A"
1	12	6	RAP	""	"YPG777A"
1	12	7	RAP	""	"YPG773A"
1	12	8	RAP	""	"YPG769A"
1	12	9	RAP	""	"YPG765A"
1	12	10	RAP	""	"YPG761A"
1	12	11	RAP	""	"YPG757A"
1	12	12	RAP	""	"YPG753A"
1	13	1	RAP	""	"YPG752A"
1	13	2	RAP	""	"YPG748A"
1	13	3	RAP	""	"YPG744A"
1	13	4	RAP	""	"YPG740A"
1	13	5	RAP	""	"YPG736A"
1	13	6	RAP	""	"YPG732A"
1	13	7	RAP	""	"YPG728A"
1	13	8	RAP	""	"YPG724A"
1	13	9	RAP	""	"YPG720A"
1	13	10	RAP	""	"YPG716A"
1	13	11	RAP	""	"YPG712A"
1	13	12	RAP	""	"YPG708A"
1	14	1	RAP	""	"YPG751A"
1	14	2	RAP	""	"YPG747A"
1	14	3	RAP	""	"YPG743A"
1	14	4	RAP	""	"YPG739A"
1	14	5	RAP	""	"YPG735A"
1	14	6	RAP	""	"YPG731A"
1	14	7	RAP	""	"YPG727A"
1	14	8	RAP	""	"YPG723A"
1	14	9	RAP	""	"YPG719A"
1	14	10	RAP	""	"YPG715A"
1	14	11	RAP	""	"YPG711A"
1	14	12	RAP	""	"YPG707A"
1	15	1	RAP	""	"YPG750A"
1	15	2	RAP	""	"YPG746A"
1	15	3	RAP	""	"YPG742A"
1	15	4	RAP	""	"YPG738A"
1	15	5	RAP	""	"YPG734A"
1	15	6	RAP	""	"YPG730A"
1	15	7	RAP	""	"YPG726A"
1	15	8	RAP	""	"YPG722A"
1	15	9	RAP	""	"YPG718A"
1	15	10	RAP	""	"YPG714A"
1	15	11	RAP	""	"YPG710A"
1	15	12	RAP	""	"YPG706A"
1	16	1	RAP	""	"YPG749A"
1	16	2	RAP	""	"YPG745A"
1	16	3	RAP	""	"YPG741A"
1	16	4	RAP	""	"YPG737A"
1	16	5	RAP	""	"YPG733A"
1	16	6	RAP	""	"YPG729A"
1	16	7	RAP	""	"YPG725A"
1	16	8	RAP	""	"YPG721A"
1	16	9	RAP	""	"YPG717A"
1	16	10	RAP	""	"YPG713A"
1	16	11	RAP	""	"YPG709A"
1	16	12	RAP	""	"YPG705A"
1	17	1	RAP	""	"YO502_4A"
1	17	2	RAP	""	"YPG704A"
1	17	3	RAP	""	"YPG700A"
1	17	4	RAP	""	"YPG696A"
1	17	5	RAP	""	"YPG692A"
1	17	6	RAP	""	"YPG688A"
1	17	7	RAP	""	"YPG684A"
1	17	8	RAP	""	"YPG680A"
1	17	9	RAP	""	"YPG676A"
1	17	10	RAP	""	"YPG672A"
1	17	11	RAP	""	"YPG668A"
1	17	12	RAP	""	"YPG664A"
1	18	1	RAP	""	"YO486_4A"
1	18	2	RAP	""	"YPG703A"
1	18	3	RAP	""	"YPG699A"
1	18	4	RAP	""	"YPG695A"
1	18	5	RAP	""	"YPG691A"
1	18	6	RAP	""	"YPG687A"
1	18	7	RAP	""	"YPG683A"
1	18	8	RAP	""	"YPG679A"
1	18	9	RAP	""	"YPG675A"
1	18	10	RAP	""	"YPG671A"
1	18	11	RAP	""	"YPG667A"
1	18	12	RAP	""	"YPG663A"
1	19	1	RAP	""	"EMPTY_12F_4A"
1	19	2	RAP	""	"YPG702A"
1	19	3	RAP	""	"YPG698A"
1	19	4	RAP	""	"YPG694A"
1	19	5	RAP	""	"YPG690A"
1	19	6	RAP	""	"YPG686A"
1	19	7	RAP	""	"YPG682A"
1	19	8	RAP	""	"YPG678A"
1	19	9	RAP	""	"YPG674A"
1	19	10	RAP	""	"YPG670A"
1	19	11	RAP	""	"YPG666A"
1	19	12	RAP	""	"YPG662A"
1	20	1	RAP	""	"EMPTY_12E_4A"
1	20	2	RAP	""	"YPG701A"
1	20	3	RAP	""	"YPG697A"
1	20	4	RAP	""	"YPG693A"
1	20	5	RAP	""	"YPG689A"
1	20	6	RAP	""	"YPG685A"
1	20	7	RAP	""	"YPG681A"
1	20	8	RAP	""	"YPG677A"
1	20	9	RAP	""	"YPG673A"
1	20	10	RAP	""	"YPG669A"
1	20	11	RAP	""	"YPG665A"
1	20	12	RAP	""	"YPG661A"
1	21	1	RAP	""	"YPG660A"
1	21	2	RAP	""	"YPG656A"
1	21	3	RAP	""	"YPG652A"
1	21	4	RAP	""	"YPG648A"
1	21	5	RAP	""	"YPG644A"
1	21	6	RAP	""	"YPG640A"
1	21	7	RAP	""	"YPG636A"
1	21	8	RAP	""	"YPG632A"
1	21	9	RAP	""	"YPG628A"
1	21	10	RAP	""	"YPG624A"
1	21	11	RAP	""	"YPG620A"
1	21	12	RAP	""	"YPG616A"
1	22	1	RAP	""	"YPG659A"
1	22	2	RAP	""	"YPG655A"
1	22	3	RAP	""	"YPG651A"
1	22	4	RAP	""	"YPG647A"
1	22	5	RAP	""	"YPG643A"
1	22	6	RAP	""	"YPG639A"
1	22	7	RAP	""	"YPG635A"
1	22	8	RAP	""	"YPG631A"
1	22	9	RAP	""	"YPG627A"
1	22	10	RAP	""	"YPG623A"
1	22	11	RAP	""	"YPG619A"
1	22	12	RAP	""	"YPG615A"
1	23	1	RAP	""	"YPG658A"
1	23	2	RAP	""	"YPG654A"
1	23	3	RAP	""	"YPG650A"
1	23	4	RAP	""	"YPG646A"
1	23	5	RAP	""	"YPG642A"
1	23	6	RAP	""	"YPG638A"
1	23	7	RAP	""	"YPG634A"
1	23	8	RAP	""	"YPG630A"
1	23	9	RAP	""	"YPG626A"
1	23	10	RAP	""	"YPG622A"
1	23	11	RAP	""	"YPG618A"
1	23	12	RAP	""	"YPG614A"
1	24	1	RAP	""	"YPG657A"
1	24	2	RAP	""	"YPG653A"
1	24	3	RAP	""	"YPG649A"
1	24	4	RAP	""	"YPG645A"
1	24	5	RAP	""	"YPG641A"
1	24	6	RAP	""	"YPG637A"
1	24	7	RAP	""	"YPG633A"
1	24	8	RAP	""	"YPG629A"
1	24	9	RAP	""	"YPG625A"
1	24	10	RAP	""	"YPG621A"
1	24	11	RAP	""	"YPG617A"
1	24	12	RAP	""	"YPG613A"
1	1	13	RAP	""	"YO502_3A"
1	1	14	RAP	""	"YPG612A"
1	1	15	RAP	""	"YPG608A"
1	1	16	RAP	""	"YPG604A"
1	1	17	RAP	""	"YPG600A"
1	1	18	RAP	""	"YPG596A"
1	1	19	RAP	""	"YPG592A"
1	1	20	RAP	""	"YPG588A"
1	1	21	RAP	""	"YPG584A"
1	1	22	RAP	""	"YPG580A"
1	1	23	RAP	""	"YPG576A"
1	1	24	RAP	""	"YPG572A"
1	2	13	RAP	""	"YO486_3A"
1	2	14	RAP	""	"YPG611A"
1	2	15	RAP	""	"YPG607A"
1	2	16	RAP	""	"YPG603A"
1	2	17	RAP	""	"YPG599A"
1	2	18	RAP	""	"YPG595A"
1	2	19	RAP	""	"YPG591A"
1	2	20	RAP	""	"YPG587A"
1	2	21	RAP	""	"YPG583A"
1	2	22	RAP	""	"YPG579A"
1	2	23	RAP	""	"YPG575A"
1	2	24	RAP	""	"YPG571A"
1	3	13	RAP	""	"EMPTY_12F_3A"
1	3	14	RAP	""	"YPG610A"
1	3	15	RAP	""	"YPG606A"
1	3	16	RAP	""	"YPG602A"
1	3	17	RAP	""	"YPG598A"
1	3	18	RAP	""	"YPG594A"
1	3	19	RAP	""	"YPG590A"
1	3	20	RAP	""	"YPG586A"
1	3	21	RAP	""	"YPG582A"
1	3	22	RAP	""	"YPG578A"
1	3	23	RAP	""	"YPG574A"
1	3	24	RAP	""	"YPG570A"
1	4	13	RAP	""	"EMPTY_12E_3A"
1	4	14	RAP	""	"YPG609A"
1	4	15	RAP	""	"YPG605A"
1	4	16	RAP	""	"YPG601A"
1	4	17	RAP	""	"YPG597A"
1	4	18	RAP	""	"YPG593A"
1	4	19	RAP	""	"YPG589A"
1	4	20	RAP	""	"YPG585A"
1	4	21	RAP	""	"YPG581A"
1	4	22	RAP	""	"YPG577A"
1	4	23	RAP	""	"YPG573A"
1	4	24	RAP	""	"YPG569A"
1	5	13	RAP	""	"YPG568A"
1	5	14	RAP	""	"YPG564A"
1	5	15	RAP	""	"YPG560A"
1	5	16	RAP	""	"YPG556A"
1	5	17	RAP	""	"YPG552A"
1	5	18	RAP	""	"YPG548A"
1	5	19	RAP	""	"YPG544A"
1	5	20	RAP	""	"YPG540A"
1	5	21	RAP	""	"YPG536A"
1	5	22	RAP	""	"YPG532A"
1	5	23	RAP	""	"YPG528A"
1	5	24	RAP	""	"YPG524A"
1	6	13	RAP	""	"YPG567A"
1	6	14	RAP	""	"YPG563A"
1	6	15	RAP	""	"YPG559A"
1	6	16	RAP	""	"YPG555A"
1	6	17	RAP	""	"YPG551A"
1	6	18	RAP	""	"YPG547A"
1	6	19	RAP	""	"YPG543A"
1	6	20	RAP	""	"YPG539A"
1	6	21	RAP	""	"YPG535A"
1	6	22	RAP	""	"YPG531A"
1	6	23	RAP	""	"YPG527A"
1	6	24	RAP	""	"YPG523A"
1	7	13	RAP	""	"YPG566A"
1	7	14	RAP	""	"YPG562A"
1	7	15	RAP	""	"YPG558A"
1	7	16	RAP	""	"YPG554A"
1	7	17	RAP	""	"YPG550A"
1	7	18	RAP	""	"YPG546A"
1	7	19	RAP	""	"YPG542A"
1	7	20	RAP	""	"YPG538A"
1	7	21	RAP	""	"YPG534A"
1	7	22	RAP	""	"YPG530A"
1	7	23	RAP	""	"YPG526A"
1	7	24	RAP	""	"YPG522A"
1	8	13	RAP	""	"YPG565A"
1	8	14	RAP	""	"YPG561A"
1	8	15	RAP	""	"YPG557A"
1	8	16	RAP	""	"YPG553A"
1	8	17	RAP	""	"YPG549A"
1	8	18	RAP	""	"YPG545A"
1	8	19	RAP	""	"YPG541A"
1	8	20	RAP	""	"YPG537A"
1	8	21	RAP	""	"YPG533A"
1	8	22	RAP	""	"YPG529A"
1	8	23	RAP	""	"YPG525A"
1	8	24	RAP	""	"YPG521A"
1	9	13	RAP	""	"YO502_2A"
1	9	14	RAP	""	"YPG520A"
1	9	15	RAP	""	"YPG516A"
1	9	16	RAP	""	"YPG512A"
1	9	17	RAP	""	"YPG508A"
1	9	18	RAP	""	"YPG504A"
1	9	19	RAP	""	"YPG500A"
1	9	20	RAP	""	"YPG496A"
1	9	21	RAP	""	"YPG492A"
1	9	22	RAP	""	"YPG488A"
1	9	23	RAP	""	"YPG484A"
1	9	24	RAP	""	"YPG480A"
1	10	13	RAP	""	"YO486_2A"
1	10	14	RAP	""	"YPG519A"
1	10	15	RAP	""	"YPG515A"
1	10	16	RAP	""	"YPG511A"
1	10	17	RAP	""	"YPG507A"
1	10	18	RAP	""	"YPG503A"
1	10	19	RAP	""	"YPG499A"
1	10	20	RAP	""	"YPG495A"
1	10	21	RAP	""	"YPG491A"
1	10	22	RAP	""	"YPG487A"
1	10	23	RAP	""	"YPG483A"
1	10	24	RAP	""	"YPG479A"
1	11	13	RAP	""	"EMPTY_12F_2A"
1	11	14	RAP	""	"YPG518A"
1	11	15	RAP	""	"YPG514A"
1	11	16	RAP	""	"YPG510A"
1	11	17	RAP	""	"YPG506A"
1	11	18	RAP	""	"YPG502A"
1	11	19	RAP	""	"YPG498A"
1	11	20	RAP	""	"YPG494A"
1	11	21	RAP	""	"YPG490A"
1	11	22	RAP	""	"YPG486A"
1	11	23	RAP	""	"YPG482A"
1	11	24	RAP	""	"YPG478A"
1	12	13	RAP	""	"EMPTY_12E_2A"
1	12	14	RAP	""	"YPG517A"
1	12	15	RAP	""	"YPG513A"
1	12	16	RAP	""	"YPG509A"
1	12	17	RAP	""	"YPG505A"
1	12	18	RAP	""	"YPG501A"
1	12	19	RAP	""	"YPG497A"
1	12	20	RAP	""	"YPG493A"
1	12	21	RAP	""	"YPG489A"
1	12	22	RAP	""	"YPG485A"
1	12	23	RAP	""	"YPG481A"
1	12	24	RAP	""	"YPG477A"
1	13	13	RAP	""	"YPG476A"
1	13	14	RAP	""	"YPG472A"
1	13	15	RAP	""	"YPG468A"
1	13	16	RAP	""	"YPG464A"
1	13	17	RAP	""	"YPG460A"
1	13	18	RAP	""	"YPG456A"
1	13	19	RAP	""	"YPG452A"
1	13	20	RAP	""	"YPG448A"
1	13	21	RAP	""	"YPG444A"
1	13	22	RAP	""	"YPG440A"
1	13	23	RAP	""	"YPG436A"
1	13	24	RAP	""	"YPG432A"
1	14	13	RAP	""	"YPG475A"
1	14	14	RAP	""	"YPG471A"
1	14	15	RAP	""	"YPG467A"
1	14	16	RAP	""	"YPG463A"
1	14	17	RAP	""	"YPG459A"
1	14	18	RAP	""	"YPG455A"
1	14	19	RAP	""	"YPG451A"
1	14	20	RAP	""	"YPG447A"
1	14	21	RAP	""	"YPG443A"
1	14	22	RAP	""	"YPG439A"
1	14	23	RAP	""	"YPG435A"
1	14	24	RAP	""	"YPG431A"
1	15	13	RAP	""	"YPG474A"
1	15	14	RAP	""	"YPG470A"
1	15	15	RAP	""	"YPG466A"
1	15	16	RAP	""	"YPG462A"
1	15	17	RAP	""	"YPG458A"
1	15	18	RAP	""	"YPG454A"
1	15	19	RAP	""	"YPG450A"
1	15	20	RAP	""	"YPG446A"
1	15	21	RAP	""	"YPG442A"
1	15	22	RAP	""	"YPG438A"
1	15	23	RAP	""	"YPG434A"
1	15	24	RAP	""	"YPG430A"
1	16	13	RAP	""	"YPG473A"
1	16	14	RAP	""	"YPG469A"
1	16	15	RAP	""	"YPG465A"
1	16	16	RAP	""	"YPG461A"
1	16	17	RAP	""	"YPG457A"
1	16	18	RAP	""	"YPG453A"
1	16	19	RAP	""	"YPG449A"
1	16	20	RAP	""	"YPG445A"
1	16	21	RAP	""	"YPG441A"
1	16	22	RAP	""	"YPG437A"
1	16	23	RAP	""	"YPG433A"
1	16	24	RAP	""	"YPG429A"
1	17	13	RAP	""	"YO502_1A"
1	17	14	RAP	""	"YPG428A"
1	17	15	RAP	""	"YPG424A"
1	17	16	RAP	""	"YPG420A"
1	17	17	RAP	""	"YPG416A"
1	17	18	RAP	""	"YPG412A"
1	17	19	RAP	""	"YPG408A"
1	17	20	RAP	""	"YPG404A"
1	17	21	RAP	""	"YPG400A"
1	17	22	RAP	""	"YPG396A"
1	17	23	RAP	""	"YPG392A"
1	17	24	RAP	""	"YPG388A"
1	18	13	RAP	""	"YO486_1A"
1	18	14	RAP	""	"YPG427A"
1	18	15	RAP	""	"YPG423A"
1	18	16	RAP	""	"YPG419A"
1	18	17	RAP	""	"YPG415A"
1	18	18	RAP	""	"YPG411A"
1	18	19	RAP	""	"YPG407A"
1	18	20	RAP	""	"YPG403A"
1	18	21	RAP	""	"YPG399A"
1	18	22	RAP	""	"YPG395A"
1	18	23	RAP	""	"YPG391A"
1	18	24	RAP	""	"YPG387A"
1	19	13	RAP	""	"EMPTY_12F_1A"
1	19	14	RAP	""	"YPG426A"
1	19	15	RAP	""	"YPG422A"
1	19	16	RAP	""	"YPG418A"
1	19	17	RAP	""	"YPG414A"
1	19	18	RAP	""	"YPG410A"
1	19	19	RAP	""	"YPG406A"
1	19	20	RAP	""	"YPG402A"
1	19	21	RAP	""	"YPG398A"
1	19	22	RAP	""	"YPG394A"
1	19	23	RAP	""	"YPG390A"
1	19	24	RAP	""	"YPG386A"
1	20	13	RAP	""	"EMPTY_12E_1A"
1	20	14	RAP	""	"YPG425A"
1	20	15	RAP	""	"YPG421A"
1	20	16	RAP	""	"YPG417A"
1	20	17	RAP	""	"YPG413A"
1	20	18	RAP	""	"YPG409A"
1	20	19	RAP	""	"YPG405A"
1	20	20	RAP	""	"YPG401A"
1	20	21	RAP	""	"YPG397A"
1	20	22	RAP	""	"YPG393A"
1	20	23	RAP	""	"YPG389A"
1	20	24	RAP	""	"YPG385A"
1	21	13	RAP	""	"YPG384A"
1	21	14	RAP	""	"YPG380A"
1	21	15	RAP	""	"YPG376A"
1	21	16	RAP	""	"YPG372A"
1	21	17	RAP	""	"YPG368A"
1	21	18	RAP	""	"YPG364A"
1	21	19	RAP	""	"YPG360A"
1	21	20	RAP	""	"YPG356A"
1	21	21	RAP	""	"YPG352A"
1	21	22	RAP	""	"YPG348A"
1	21	23	RAP	""	"YPG344A"
1	21	24	RAP	""	"YPG340A"
1	22	13	RAP	""	"YPG383A"
1	22	14	RAP	""	"YPG379A"
1	22	15	RAP	""	"YPG375A"
1	22	16	RAP	""	"YPG371A"
1	22	17	RAP	""	"YPG367A"
1	22	18	RAP	""	"YPG363A"
1	22	19	RAP	""	"YPG359A"
1	22	20	RAP	""	"YPG355A"
1	22	21	RAP	""	"YPG351A"
1	22	22	RAP	""	"YPG347A"
1	22	23	RAP	""	"YPG343A"
1	22	24	RAP	""	"YPG339A"
1	23	13	RAP	""	"YPG382A"
1	23	14	RAP	""	"YPG378A"
1	23	15	RAP	""	"YPG374A"
1	23	16	RAP	""	"YPG370A"
1	23	17	RAP	""	"YPG366A"
1	23	18	RAP	""	"YPG362A"
1	23	19	RAP	""	"YPG358A"
1	23	20	RAP	""	"YPG354A"
1	23	21	RAP	""	"YPG350A"
1	23	22	RAP	""	"YPG346A"
1	23	23	RAP	""	"YPG342A"
1	23	24	RAP	""	"YPG338A"
1	24	13	RAP	""	"YPG381A"
1	24	14	RAP	""	"YPG377A"
1	24	15	RAP	""	"YPG373A"
1	24	16	RAP	""	"YPG369A"
1	24	17	RAP	""	"YPG365A"
1	24	18	RAP	""	"YPG361A"
1	24	19	RAP	""	"YPG357A"
1	24	20	RAP	""	"YPG353A"
1	24	21	RAP	""	"YPG349A"
1	24	22	RAP	""	"YPG345A"
1	24	23	RAP	""	"YPG341A"
1	24	24	RAP	""	"YPG337A"
