# Supplementary material for: Natural Variation in SER1 and ENA6 Underlie Condition-Specific Growth Defects in Saccharomyces cerevisiae
Source: G3 (Bethesda). 2017 Nov 14;8(1):239–51. doi: 10.1534/g3.117.300392 (PMC5765352; doi:10.1534/g3.117.300392)
Supplement: Supplementary file 19 [file 239FileS3.zip › Data/Phenotyping/Lookup/SD1.csv]

Well	Plate	Row	Column	ID
A1	SD1	1	1	YPG337
B1	SD1	2	1	YPG338
C1	SD1	3	1	YPG339
D1	SD1	4	1	YPG340
A2	SD1	1	2	YPG341
B2	SD1	2	2	YPG342
C2	SD1	3	2	YPG343
D2	SD1	4	2	YPG344
A3	SD1	1	3	YPG345
B3	SD1	2	3	YPG346
C3	SD1	3	3	YPG347
D3	SD1	4	3	YPG348
A4	SD1	1	4	YPG349
B4	SD1	2	4	YPG350
C4	SD1	3	4	YPG351
D4	SD1	4	4	YPG352
A5	SD1	1	5	YPG353
B5	SD1	2	5	YPG354
C5	SD1	3	5	YPG355
D5	SD1	4	5	YPG356
A6	SD1	1	6	YPG357
B6	SD1	2	6	YPG358
C6	SD1	3	6	YPG359
D6	SD1	4	6	YPG360
A7	SD1	1	7	YPG361
B7	SD1	2	7	YPG362
C7	SD1	3	7	YPG363
D7	SD1	4	7	YPG364
A8	SD1	1	8	YPG365
B8	SD1	2	8	YPG366
C8	SD1	3	8	YPG367
D8	SD1	4	8	YPG368
A9	SD1	1	9	YPG369
B9	SD1	2	9	YPG370
C9	SD1	3	9	YPG371
D9	SD1	4	9	YPG372
A10	SD1	1	10	YPG373
B10	SD1	2	10	YPG374
C10	SD1	3	10	YPG375
D10	SD1	4	10	YPG376
A11	SD1	1	11	YPG377
B11	SD1	2	11	YPG378
C11	SD1	3	11	YPG379
D11	SD1	4	11	YPG380
A12	SD1	1	12	YPG381
B12	SD1	2	12	YPG382
C12	SD1	3	12	YPG383
D12	SD1	4	12	YPG384
E1	SD1	5	1	YPG385
F1	SD1	6	1	YPG386
G1	SD1	7	1	YPG387
H1	SD1	8	1	YPG388
E2	SD1	5	2	YPG389
F2	SD1	6	2	YPG390
G2	SD1	7	2	YPG391
H2	SD1	8	2	YPG392
E3	SD1	5	3	YPG393
F3	SD1	6	3	YPG394
G3	SD1	7	3	YPG395
H3	SD1	8	3	YPG396
E4	SD1	5	4	YPG397
F4	SD1	6	4	YPG398
G4	SD1	7	4	YPG399
H4	SD1	8	4	YPG400
E5	SD1	5	5	YPG401
F5	SD1	6	5	YPG402
G5	SD1	7	5	YPG403
H5	SD1	8	5	YPG404
E6	SD1	5	6	YPG405
F6	SD1	6	6	YPG406
G6	SD1	7	6	YPG407
H6	SD1	8	6	YPG408
E7	SD1	5	7	YPG409
F7	SD1	6	7	YPG410
G7	SD1	7	7	YPG411
H7	SD1	8	7	YPG412
E8	SD1	5	8	YPG413
F8	SD1	6	8	YPG414
G8	SD1	7	8	YPG415
H8	SD1	8	8	YPG416
E9	SD1	5	9	YPG417
F9	SD1	6	9	YPG418
G9	SD1	7	9	YPG419
H9	SD1	8	9	YPG420
E10	SD1	5	10	YPG421
F10	SD1	6	10	YPG422
G10	SD1	7	10	YPG423
H10	SD1	8	10	YPG424
E11	SD1	5	11	YPG425
F11	SD1	6	11	YPG426
G11	SD1	7	11	YPG427
H11	SD1	8	11	YPG428
E12	SD1	5	12	Blank1_1
F12	SD1	6	12	Blank2_1
G12	SD1	7	12	YO486_1
H12	SD1	8	12	YO502_1
