# Supplementary material for: Natural Variation in SER1 and ENA6 Underlie Condition-Specific Growth Defects in Saccharomyces cerevisiae
Source: G3 (Bethesda). 2017 Nov 14;8(1):239–51. doi: 10.1534/g3.117.300392 (PMC5765352; doi:10.1534/g3.117.300392)
Supplement: Supplementary file 19 [file 239FileS3.zip › Data/Phenotyping/Lookup/SD2.csv]

Well	Plate	Row	Column	ID
A1	SD2	1	1	YPG429
B1	SD2	2	1	YPG430
C1	SD2	3	1	YPG431
D1	SD2	4	1	YPG432
A2	SD2	1	2	YPG433
B2	SD2	2	2	YPG434
C2	SD2	3	2	YPG435
D2	SD2	4	2	YPG436
A3	SD2	1	3	YPG437
B3	SD2	2	3	YPG438
C3	SD2	3	3	YPG439
D3	SD2	4	3	YPG440
A4	SD2	1	4	YPG441
B4	SD2	2	4	YPG442
C4	SD2	3	4	YPG443
D4	SD2	4	4	YPG444
A5	SD2	1	5	YPG445
B5	SD2	2	5	YPG446
C5	SD2	3	5	YPG447
D5	SD2	4	5	YPG448
A6	SD2	1	6	YPG449
B6	SD2	2	6	YPG450
C6	SD2	3	6	YPG451
D6	SD2	4	6	YPG452
A7	SD2	1	7	YPG453
B7	SD2	2	7	YPG454
C7	SD2	3	7	YPG455
D7	SD2	4	7	YPG456
A8	SD2	1	8	YPG457
B8	SD2	2	8	YPG458
C8	SD2	3	8	YPG459
D8	SD2	4	8	YPG460
A9	SD2	1	9	YPG461
B9	SD2	2	9	YPG462
C9	SD2	3	9	YPG463
D9	SD2	4	9	YPG464
A10	SD2	1	10	YPG465
B10	SD2	2	10	YPG466
C10	SD2	3	10	YPG467
D10	SD2	4	10	YPG468
A11	SD2	1	11	YPG469
B11	SD2	2	11	YPG470
C11	SD2	3	11	YPG471
D11	SD2	4	11	YPG472
A12	SD2	1	12	YPG473
B12	SD2	2	12	YPG474
C12	SD2	3	12	YPG475
D12	SD2	4	12	YPG476
E1	SD2	5	1	YPG477
F1	SD2	6	1	YPG478
G1	SD2	7	1	YPG479
H1	SD2	8	1	YPG480
E2	SD2	5	2	YPG481
F2	SD2	6	2	YPG482
G2	SD2	7	2	YPG483
H2	SD2	8	2	YPG484
E3	SD2	5	3	YPG485
F3	SD2	6	3	YPG486
G3	SD2	7	3	YPG487
H3	SD2	8	3	YPG488
E4	SD2	5	4	YPG489
F4	SD2	6	4	YPG490
G4	SD2	7	4	YPG491
H4	SD2	8	4	YPG492
E5	SD2	5	5	YPG493
F5	SD2	6	5	YPG494
G5	SD2	7	5	YPG495
H5	SD2	8	5	YPG496
E6	SD2	5	6	YPG497
F6	SD2	6	6	YPG498
G6	SD2	7	6	YPG499
H6	SD2	8	6	YPG500
E7	SD2	5	7	YPG501
F7	SD2	6	7	YPG502
G7	SD2	7	7	YPG503
H7	SD2	8	7	YPG504
E8	SD2	5	8	YPG505
F8	SD2	6	8	YPG506
G8	SD2	7	8	YPG507
H8	SD2	8	8	YPG508
E9	SD2	5	9	YPG509
F9	SD2	6	9	YPG510
G9	SD2	7	9	YPG511
H9	SD2	8	9	YPG512
E10	SD2	5	10	YPG513
F10	SD2	6	10	YPG514
G10	SD2	7	10	YPG515
H10	SD2	8	10	YPG516
E11	SD2	5	11	YPG517
F11	SD2	6	11	YPG518
G11	SD2	7	11	YPG519
H11	SD2	8	11	YPG520
E12	SD2	5	12	Blank1_2
F12	SD2	6	12	Blank2_2
G12	SD2	7	12	YO486_2
H12	SD2	8	12	YO502_2
