# Supplementary material for: Natural Variation in SER1 and ENA6 Underlie Condition-Specific Growth Defects in Saccharomyces cerevisiae
Source: G3 (Bethesda). 2017 Nov 14;8(1):239–51. doi: 10.1534/g3.117.300392 (PMC5765352; doi:10.1534/g3.117.300392)
Supplement: Supplementary file 19 [file 239FileS3.zip › Data/Phenotyping/Lookup/SD3.csv]

Well	Plate	Row	Column	ID
A1	SD3	1	1	YPG521
B1	SD3	2	1	YPG522
C1	SD3	3	1	YPG523
D1	SD3	4	1	YPG524
A2	SD3	1	2	YPG525
B2	SD3	2	2	YPG526
C2	SD3	3	2	YPG527
D2	SD3	4	2	YPG528
A3	SD3	1	3	YPG529
B3	SD3	2	3	YPG530
C3	SD3	3	3	YPG531
D3	SD3	4	3	YPG532
A4	SD3	1	4	YPG533
B4	SD3	2	4	YPG534
C4	SD3	3	4	YPG535
D4	SD3	4	4	YPG536
A5	SD3	1	5	YPG537
B5	SD3	2	5	YPG538
C5	SD3	3	5	YPG539
D5	SD3	4	5	YPG540
A6	SD3	1	6	YPG541
B6	SD3	2	6	YPG542
C6	SD3	3	6	YPG543
D6	SD3	4	6	YPG544
A7	SD3	1	7	YPG545
B7	SD3	2	7	YPG546
C7	SD3	3	7	YPG547
D7	SD3	4	7	YPG548
A8	SD3	1	8	YPG549
B8	SD3	2	8	YPG550
C8	SD3	3	8	YPG551
D8	SD3	4	8	YPG552
A9	SD3	1	9	YPG553
B9	SD3	2	9	YPG554
C9	SD3	3	9	YPG555
D9	SD3	4	9	YPG556
A10	SD3	1	10	YPG557
B10	SD3	2	10	YPG558
C10	SD3	3	10	YPG559
D10	SD3	4	10	YPG560
A11	SD3	1	11	YPG561
B11	SD3	2	11	YPG562
C11	SD3	3	11	YPG563
D11	SD3	4	11	YPG564
A12	SD3	1	12	YPG565
B12	SD3	2	12	YPG566
C12	SD3	3	12	YPG567
D12	SD3	4	12	YPG568
E1	SD3	5	1	YPG569
F1	SD3	6	1	YPG570
G1	SD3	7	1	YPG571
H1	SD3	8	1	YPG572
E2	SD3	5	2	YPG573
F2	SD3	6	2	YPG574
G2	SD3	7	2	YPG575
H2	SD3	8	2	YPG576
E3	SD3	5	3	YPG577
F3	SD3	6	3	YPG578
G3	SD3	7	3	YPG579
H3	SD3	8	3	YPG580
E4	SD3	5	4	YPG581
F4	SD3	6	4	YPG582
G4	SD3	7	4	YPG583
H4	SD3	8	4	YPG584
E5	SD3	5	5	YPG585
F5	SD3	6	5	YPG586
G5	SD3	7	5	YPG587
H5	SD3	8	5	YPG588
E6	SD3	5	6	YPG589
F6	SD3	6	6	YPG590
G6	SD3	7	6	YPG591
H6	SD3	8	6	YPG592
E7	SD3	5	7	YPG593
F7	SD3	6	7	YPG594
G7	SD3	7	7	YPG595
H7	SD3	8	7	YPG596
E8	SD3	5	8	YPG597
F8	SD3	6	8	YPG598
G8	SD3	7	8	YPG599
H8	SD3	8	8	YPG600
E9	SD3	5	9	YPG601
F9	SD3	6	9	YPG602
G9	SD3	7	9	YPG603
H9	SD3	8	9	YPG604
E10	SD3	5	10	YPG605
F10	SD3	6	10	YPG606
G10	SD3	7	10	YPG607
H10	SD3	8	10	YPG608
E11	SD3	5	11	YPG609
F11	SD3	6	11	YPG610
G11	SD3	7	11	YPG611
H11	SD3	8	11	YPG612
E12	SD3	5	12	Blank1_3
F12	SD3	6	12	Blank2_3
G12	SD3	7	12	YO486_3
H12	SD3	8	12	YO502_3
