# Supplementary material for: Natural Variation in SER1 and ENA6 Underlie Condition-Specific Growth Defects in Saccharomyces cerevisiae
Source: G3 (Bethesda). 2017 Nov 14;8(1):239–51. doi: 10.1534/g3.117.300392 (PMC5765352; doi:10.1534/g3.117.300392)
Supplement: Supplementary file 19 [file 239FileS3.zip › Data/Phenotyping/Lookup/SD4.csv]

Well	Plate	Row	Column	ID
A1	SD4	1	1	YPG613
B1	SD4	2	1	YPG614
C1	SD4	3	1	YPG615
D1	SD4	4	1	YPG616
A2	SD4	1	2	YPG617
B2	SD4	2	2	YPG618
C2	SD4	3	2	YPG619
D2	SD4	4	2	YPG620
A3	SD4	1	3	YPG621
B3	SD4	2	3	YPG622
C3	SD4	3	3	YPG623
D3	SD4	4	3	YPG624
A4	SD4	1	4	YPG625
B4	SD4	2	4	YPG626
C4	SD4	3	4	YPG627
D4	SD4	4	4	YPG628
A5	SD4	1	5	YPG629
B5	SD4	2	5	YPG630
C5	SD4	3	5	YPG631
D5	SD4	4	5	YPG632
A6	SD4	1	6	YPG633
B6	SD4	2	6	YPG634
C6	SD4	3	6	YPG635
D6	SD4	4	6	YPG636
A7	SD4	1	7	YPG637
B7	SD4	2	7	YPG638
C7	SD4	3	7	YPG639
D7	SD4	4	7	YPG640
A8	SD4	1	8	YPG641
B8	SD4	2	8	YPG642
C8	SD4	3	8	YPG643
D8	SD4	4	8	YPG644
A9	SD4	1	9	YPG645
B9	SD4	2	9	YPG646
C9	SD4	3	9	YPG647
D9	SD4	4	9	YPG648
A10	SD4	1	10	YPG649
B10	SD4	2	10	YPG650
C10	SD4	3	10	YPG651
D10	SD4	4	10	YPG652
A11	SD4	1	11	YPG653
B11	SD4	2	11	YPG654
C11	SD4	3	11	YPG655
D11	SD4	4	11	YPG656
A12	SD4	1	12	YPG657
B12	SD4	2	12	YPG658
C12	SD4	3	12	YPG659
D12	SD4	4	12	YPG660
E1	SD4	5	1	YPG661
F1	SD4	6	1	YPG662
G1	SD4	7	1	YPG663
H1	SD4	8	1	YPG664
E2	SD4	5	2	YPG665
F2	SD4	6	2	YPG666
G2	SD4	7	2	YPG667
H2	SD4	8	2	YPG668
E3	SD4	5	3	YPG669
F3	SD4	6	3	YPG670
G3	SD4	7	3	YPG671
H3	SD4	8	3	YPG672
E4	SD4	5	4	YPG673
F4	SD4	6	4	YPG674
G4	SD4	7	4	YPG675
H4	SD4	8	4	YPG676
E5	SD4	5	5	YPG677
F5	SD4	6	5	YPG678
G5	SD4	7	5	YPG679
H5	SD4	8	5	YPG680
E6	SD4	5	6	YPG681
F6	SD4	6	6	YPG682
G6	SD4	7	6	YPG683
H6	SD4	8	6	YPG684
E7	SD4	5	7	YPG685
F7	SD4	6	7	YPG686
G7	SD4	7	7	YPG687
H7	SD4	8	7	YPG688
E8	SD4	5	8	YPG689
F8	SD4	6	8	YPG690
G8	SD4	7	8	YPG691
H8	SD4	8	8	YPG692
E9	SD4	5	9	YPG693
F9	SD4	6	9	YPG694
G9	SD4	7	9	YPG695
H9	SD4	8	9	YPG696
E10	SD4	5	10	YPG697
F10	SD4	6	10	YPG698
G10	SD4	7	10	YPG699
H10	SD4	8	10	YPG700
E11	SD4	5	11	YPG701
F11	SD4	6	11	YPG702
G11	SD4	7	11	YPG703
H11	SD4	8	11	YPG704
E12	SD4	5	12	Blank1_4
F12	SD4	6	12	Blank2_4
G12	SD4	7	12	YO486_4
H12	SD4	8	12	YO502_4
