# Supplementary material for: Natural Variation in SER1 and ENA6 Underlie Condition-Specific Growth Defects in Saccharomyces cerevisiae
Source: G3 (Bethesda). 2017 Nov 14;8(1):239–51. doi: 10.1534/g3.117.300392 (PMC5765352; doi:10.1534/g3.117.300392)
Supplement: Supplementary file 19 [file 239FileS3.zip › Data/Phenotyping/Lookup/SD5.csv]

Well	Plate	Row	Column	ID
A1	SD5	1	1	YPG705
B1	SD5	2	1	YPG706
C1	SD5	3	1	YPG707
D1	SD5	4	1	YPG708
A2	SD5	1	2	YPG709
B2	SD5	2	2	YPG710
C2	SD5	3	2	YPG711
D2	SD5	4	2	YPG712
A3	SD5	1	3	YPG713
B3	SD5	2	3	YPG714
C3	SD5	3	3	YPG715
D3	SD5	4	3	YPG716
A4	SD5	1	4	YPG717
B4	SD5	2	4	YPG718
C4	SD5	3	4	YPG719
D4	SD5	4	4	YPG720
A5	SD5	1	5	YPG721
B5	SD5	2	5	YPG722
C5	SD5	3	5	YPG723
D5	SD5	4	5	YPG724
A6	SD5	1	6	YPG725
B6	SD5	2	6	YPG726
C6	SD5	3	6	YPG727
D6	SD5	4	6	YPG728
A7	SD5	1	7	YPG729
B7	SD5	2	7	YPG730
C7	SD5	3	7	YPG731
D7	SD5	4	7	YPG732
A8	SD5	1	8	YPG733
B8	SD5	2	8	YPG734
C8	SD5	3	8	YPG735
D8	SD5	4	8	YPG736
A9	SD5	1	9	YPG737
B9	SD5	2	9	YPG738
C9	SD5	3	9	YPG739
D9	SD5	4	9	YPG740
A10	SD5	1	10	YPG741
B10	SD5	2	10	YPG742
C10	SD5	3	10	YPG743
D10	SD5	4	10	YPG744
A11	SD5	1	11	YPG745
B11	SD5	2	11	YPG746
C11	SD5	3	11	YPG747
D11	SD5	4	11	YPG748
A12	SD5	1	12	YPG749
B12	SD5	2	12	YPG750
C12	SD5	3	12	YPG751
D12	SD5	4	12	YPG752
E1	SD5	5	1	YPG753
F1	SD5	6	1	YPG754
G1	SD5	7	1	YPG755
H1	SD5	8	1	YPG756
E2	SD5	5	2	YPG757
F2	SD5	6	2	YPG758
G2	SD5	7	2	YPG759
H2	SD5	8	2	YPG760
E3	SD5	5	3	YPG761
F3	SD5	6	3	YPG762
G3	SD5	7	3	YPG763
H3	SD5	8	3	YPG764
E4	SD5	5	4	YPG765
F4	SD5	6	4	YPG766
G4	SD5	7	4	YPG767
H4	SD5	8	4	YPG768
E5	SD5	5	5	YPG769
F5	SD5	6	5	YPG770
G5	SD5	7	5	YPG771
H5	SD5	8	5	YPG772
E6	SD5	5	6	YPG773
F6	SD5	6	6	YPG774
G6	SD5	7	6	YPG775
H6	SD5	8	6	YPG776
E7	SD5	5	7	YPG777
F7	SD5	6	7	YPG778
G7	SD5	7	7	YPG779
H7	SD5	8	7	YPG780
E8	SD5	5	8	YPG781
F8	SD5	6	8	YPG782
G8	SD5	7	8	YPG783
H8	SD5	8	8	YPG784
E9	SD5	5	9	YPG785
F9	SD5	6	9	YPG786
G9	SD5	7	9	YPG787
H9	SD5	8	9	YPG788
E10	SD5	5	10	YPG789
F10	SD5	6	10	YPG790
G10	SD5	7	10	YPG791
H10	SD5	8	10	YPG792
E11	SD5	5	11	YPG793
F11	SD5	6	11	YPG794
G11	SD5	7	11	YPG795
H11	SD5	8	11	YPG796
E12	SD5	5	12	Blank1_5
F12	SD5	6	12	Blank2_5
G12	SD5	7	12	YO486_5
H12	SD5	8	12	YO502_5
