# Supplementary material for: Natural Variation in SER1 and ENA6 Underlie Condition-Specific Growth Defects in Saccharomyces cerevisiae
Source: G3 (Bethesda). 2017 Nov 14;8(1):239–51. doi: 10.1534/g3.117.300392 (PMC5765352; doi:10.1534/g3.117.300392)
Supplement: Supplementary file 19 [file 239FileS3.zip › Data/Phenotyping/Lookup/SD6.csv]

Well	Plate	Row	Column	ID
A1	SD6	1	1	YPG797
B1	SD6	2	1	YPG798
C1	SD6	3	1	YPG799
D1	SD6	4	1	YPG800
A2	SD6	1	2	YPG801
B2	SD6	2	2	YPG802
C2	SD6	3	2	YPG803
D2	SD6	4	2	YPG804
A3	SD6	1	3	YPG805
B3	SD6	2	3	YPG806
C3	SD6	3	3	YPG807
D3	SD6	4	3	YPG808
A4	SD6	1	4	YPG809
B4	SD6	2	4	YPG810
C4	SD6	3	4	YPG811
D4	SD6	4	4	YPG812
A5	SD6	1	5	YPG813
B5	SD6	2	5	YPG814
C5	SD6	3	5	YPG815
D5	SD6	4	5	YPG816
A6	SD6	1	6	YPG817
B6	SD6	2	6	YPG818
C6	SD6	3	6	YPG819
D6	SD6	4	6	YPG820
A7	SD6	1	7	YPG821
B7	SD6	2	7	YPG822
C7	SD6	3	7	YPG823
D7	SD6	4	7	YPG824
A8	SD6	1	8	YPG825
B8	SD6	2	8	YPG826
C8	SD6	3	8	YPG827
D8	SD6	4	8	YPG828
A9	SD6	1	9	YPG829
B9	SD6	2	9	YPG830
C9	SD6	3	9	YPG831
D9	SD6	4	9	YPG832
A10	SD6	1	10	YPG833
B10	SD6	2	10	YPG834
C10	SD6	3	10	YPG835
D10	SD6	4	10	YPG836
A11	SD6	1	11	YPG837
B11	SD6	2	11	YPG838
C11	SD6	3	11	YPG839
D11	SD6	4	11	YPG840
A12	SD6	1	12	YPG841
B12	SD6	2	12	YPG842
C12	SD6	3	12	YPG843
D12	SD6	4	12	YPG844
E1	SD6	5	1	YPG845
F1	SD6	6	1	YPG846
G1	SD6	7	1	YPG847
H1	SD6	8	1	YPG848
E2	SD6	5	2	YPG849
F2	SD6	6	2	YPG850
G2	SD6	7	2	YPG851
H2	SD6	8	2	YPG852
E3	SD6	5	3	YPG853
F3	SD6	6	3	YPG854
G3	SD6	7	3	YPG855
H3	SD6	8	3	YPG856
E4	SD6	5	4	YPG857
F4	SD6	6	4	YPG858
G4	SD6	7	4	YPG859
H4	SD6	8	4	YPG860
E5	SD6	5	5	YPG861
F5	SD6	6	5	YPG862
G5	SD6	7	5	YPG863
H5	SD6	8	5	YPG864
E6	SD6	5	6	YPG865
F6	SD6	6	6	YPG866
G6	SD6	7	6	YPG867
H6	SD6	8	6	YPG868
E7	SD6	5	7	YPG869
F7	SD6	6	7	YPG870
G7	SD6	7	7	YPG871
H7	SD6	8	7	YPG872
E8	SD6	5	8	YPG873
F8	SD6	6	8	YPG874
G8	SD6	7	8	YPG875
H8	SD6	8	8	YPG876
E9	SD6	5	9	YPG877
F9	SD6	6	9	YPG878
G9	SD6	7	9	YPG879
H9	SD6	8	9	YPG880
E10	SD6	5	10	YPG881
F10	SD6	6	10	YPG882
G10	SD6	7	10	YPG883
H10	SD6	8	10	YPG884
E11	SD6	5	11	YPG885
F11	SD6	6	11	YPG886
G11	SD6	7	11	YPG887
H11	SD6	8	11	YPG888
E12	SD6	5	12	Blank1_6
F12	SD6	6	12	Blank2_6
G12	SD6	7	12	YO486_6
H12	SD6	8	12	YO502_6
