# Supplementary material for: Natural Variation in SER1 and ENA6 Underlie Condition-Specific Growth Defects in Saccharomyces cerevisiae
Source: G3 (Bethesda). 2017 Nov 14;8(1):239–51. doi: 10.1534/g3.117.300392 (PMC5765352; doi:10.1534/g3.117.300392)
Supplement: Supplementary file 19 [file 239FileS3.zip › Data/Phenotyping/SER1_swaps.csv]

Strain	Area	Condition	Alias	Background	Plate	Well	X	Y
YO300	1.75772537	RAP	parent	sake	RAP1.JPG	A01	991.5	624
YO2329	12.2679475724	RAP	swap	sake	RAP1.JPG	G01	991.5	1901
YO2571	0	RAP	ser1D	tecc	RAP1.JPG	B02	1204.5	835
YO2328	12.8948033827	RAP	swap	sake	RAP1.JPG	E03	1417.5	1473
YO2317	0	RAP	swap	tecc	RAP1.JPG	G03	1417.5	1899
YO2329	10.9184914045	RAP	swap	sake	RAP1.JPG	C05	1842.5	1046
YO2316	0	RAP	swap	tecc	RAP1.JPG	E05	1842.5	1471
YO2431	0.1120030554	RAP	ser1D	sake	RAP1.JPG	G05	1842.5	1897
YO300	3.1053750371	RAP	parent	sake	RAP1.JPG	H06	2055.5	2109
YO2328	12.4305326529	RAP	swap	sake	RAP1.JPG	A07	2267.5	618
YO2317	0	RAP	swap	tecc	RAP1.JPG	C07	2267.5	1044
YO2430	0.0379365188	RAP	ser1D	sake	RAP1.JPG	E07	2267.5	1470
YO2572	0	RAP	ser1D	tecc	RAP1.JPG	G07	2267.5	1895
YO560	9.15173353	RAP	parent	tecc	RAP1.JPG	F08	2480.5	1681
YO2316	0	RAP	swap	tecc	RAP1.JPG	A09	2693.5	616
YO2431	0.0541950268	RAP	ser1D	sake	RAP1.JPG	C09	2693.5	1042
YO2571	0	RAP	ser1D	tecc	RAP1.JPG	E09	2693.5	1468
YO300	2.0919280355	RAP	parent	sake	RAP1.JPG	D10	2906.5	1254
YO2430	0.0921315456	RAP	ser1D	sake	RAP1.JPG	A11	3118.5	614
YO2572	0	RAP	ser1D	tecc	RAP1.JPG	C11	3118.5	1040
YO560	10.8137143526	RAP	parent	tecc	RAP1.JPG	B12	3331.5	826
YO2328	10.3476371219	RAP	swap	sake	RAP1.JPG	H12	3331.5	2104
YO300	2.2689651231	RAP	parent	sake	RAP2.JPG	A01	991.5	624
YO2329	11.0431399662	RAP	swap	sake	RAP2.JPG	G01	991.5	1901
YO2571	0.0307105152	RAP	ser1D	tecc	RAP2.JPG	B02	1204.5	835
YO2328	12.4901471824	RAP	swap	sake	RAP2.JPG	E03	1417.5	1473
YO2317	0	RAP	swap	tecc	RAP2.JPG	G03	1417.5	1899
YO2329	10.9672669286	RAP	swap	sake	RAP2.JPG	C05	1842.5	1046
YO2316	0	RAP	swap	tecc	RAP2.JPG	E05	1842.5	1471
YO2431	0.6033712987	RAP	ser1D	sake	RAP2.JPG	G05	1842.5	1897
YO300	3.0403410049	RAP	parent	sake	RAP2.JPG	H06	2055.5	2109
YO2328	13.6842442735	RAP	swap	sake	RAP2.JPG	A07	2267.5	618
YO2317	0	RAP	swap	tecc	RAP2.JPG	C07	2267.5	1044
YO2430	0.0758730376	RAP	ser1D	sake	RAP2.JPG	E07	2267.5	1470
YO2572	0	RAP	ser1D	tecc	RAP2.JPG	G07	2267.5	1895
YO560	9.7207813116	RAP	parent	tecc	RAP2.JPG	F08	2480.5	1681
YO2316	0	RAP	swap	tecc	RAP2.JPG	A09	2693.5	616
YO2431	0.0939380465	RAP	ser1D	sake	RAP2.JPG	C09	2693.5	1042
YO2571	0	RAP	ser1D	tecc	RAP2.JPG	E09	2693.5	1468
YO300	2.7892373806	RAP	parent	sake	RAP2.JPG	D10	2906.5	1254
YO2430	0.1318745653	RAP	ser1D	sake	RAP2.JPG	A11	3118.5	614
YO2572	0	RAP	ser1D	tecc	RAP2.JPG	C11	3118.5	1040
YO560	11.0521724707	RAP	parent	tecc	RAP2.JPG	B12	3331.5	826
YO2328	14.2876155721	RAP	swap	sake	RAP2.JPG	H12	3331.5	2104
YO300	13.6047582341	SCD	parent	sake	SCD1.JPG	A01	991.5	624
YO2329	20.2526815248	SCD	swap	sake	SCD1.JPG	G01	991.5	1901
YO2571	2.1768335775	SCD	ser1D	tecc	SCD1.JPG	B02	1204.5	835
YO2328	20.9644428771	SCD	swap	sake	SCD1.JPG	E03	1417.5	1473
YO2317	0.9953819927	SCD	swap	tecc	SCD1.JPG	G03	1417.5	1899
YO2329	21.4124550988	SCD	swap	sake	SCD1.JPG	C05	1842.5	1046
YO2316	1.3873926867	SCD	swap	tecc	SCD1.JPG	E05	1842.5	1471
YO2431	11.1641755261	SCD	ser1D	sake	SCD1.JPG	G05	1842.5	1897
YO300	12.4395651574	SCD	parent	sake	SCD1.JPG	H06	2055.5	2109
YO2328	21.0764459325	SCD	swap	sake	SCD1.JPG	A07	2267.5	618
YO2317	0.8653139283	SCD	swap	tecc	SCD1.JPG	C07	2267.5	1044
YO2430	11.6410917622	SCD	ser1D	sake	SCD1.JPG	E07	2267.5	1470
YO2572	1.2519051197	SCD	ser1D	tecc	SCD1.JPG	G07	2267.5	1895
YO560	6.2649451011	SCD	parent	tecc	SCD1.JPG	F08	2480.5	1681
YO2316	0.5058202504	SCD	swap	tecc	SCD1.JPG	A09	2693.5	616
YO2431	11.8849693829	SCD	ser1D	sake	SCD1.JPG	C09	2693.5	1042
YO2571	0.854474923	SCD	ser1D	tecc	SCD1.JPG	E09	2693.5	1468
YO300	12.1451055116	SCD	parent	sake	SCD1.JPG	D10	2906.5	1254
YO2430	11.3845686352	SCD	ser1D	sake	SCD1.JPG	A11	3118.5	614
YO2572	0.9158959534	SCD	ser1D	tecc	SCD1.JPG	C11	3118.5	1040
YO560	5.9867439633	SCD	parent	tecc	SCD1.JPG	B12	3331.5	826
YO2328	19.0043894069	SCD	swap	sake	SCD1.JPG	H12	3331.5	2104
YO300	10.2121495549	SCD	parent	sake	SCD2.JPG	A01	991.5	624
YO2329	18.5943137039	SCD	swap	sake	SCD2.JPG	G01	991.5	1901
YO2571	1.3530691697	SCD	ser1D	tecc	SCD2.JPG	B02	1204.5	835
YO2328	18.5599901869	SCD	swap	sake	SCD2.JPG	E03	1417.5	1473
YO2317	0.3089116529	SCD	swap	tecc	SCD2.JPG	G03	1417.5	1899
YO2329	18.4353416252	SCD	swap	sake	SCD2.JPG	C05	1842.5	1046
YO2316	0.8851854382	SCD	swap	tecc	SCD2.JPG	E05	1842.5	1471
YO2431	9.5834872437	SCD	ser1D	sake	SCD2.JPG	G05	1842.5	1897
YO300	11.2310160592	SCD	parent	sake	SCD2.JPG	H06	2055.5	2109
YO2328	18.0613959401	SCD	swap	sake	SCD2.JPG	A07	2267.5	618
YO2317	0.4805292379	SCD	swap	tecc	SCD2.JPG	C07	2267.5	1044
YO2430	10.5752562346	SCD	ser1D	sake	SCD2.JPG	E07	2267.5	1470
YO2572	0.7135678532	SCD	ser1D	tecc	SCD2.JPG	G07	2267.5	1895
YO560	5.6579608006	SCD	parent	tecc	SCD2.JPG	F08	2480.5	1681
YO2316	0.3378156672	SCD	swap	tecc	SCD2.JPG	A09	2693.5	616
YO2431	10.1398895191	SCD	ser1D	sake	SCD2.JPG	C09	2693.5	1042
YO2571	1.1525475705	SCD	ser1D	tecc	SCD2.JPG	E09	2693.5	1468
YO300	11.028687959	SCD	parent	sake	SCD2.JPG	D10	2906.5	1254
YO2430	9.7099423063	SCD	ser1D	sake	SCD2.JPG	A11	3118.5	614
YO2572	1.0459640177	SCD	ser1D	tecc	SCD2.JPG	C11	3118.5	1040
YO560	5.7392533408	SCD	parent	tecc	SCD2.JPG	B12	3331.5	826
YO2328	16.5421286881	SCD	swap	sake	SCD2.JPG	H12	3331.5	2104
YO300	0	SD_	parent	sake	SD_1.JPG	A01	991.5	624
YO2329	19.002582906	SD_	swap	sake	SD_1.JPG	G01	991.5	1901
YO2571	0	SD_	ser1D	tecc	SD_1.JPG	B02	1204.5	835
YO2328	18.5346991744	SD_	swap	sake	SD_1.JPG	E03	1417.5	1473
YO2317	0	SD_	swap	tecc	SD_1.JPG	G03	1417.5	1899
YO2329	17.7091282657	SD_	swap	sake	SD_1.JPG	C05	1842.5	1046
YO2316	0	SD_	swap	tecc	SD_1.JPG	E05	1842.5	1471
YO2431	0	SD_	ser1D	sake	SD_1.JPG	G05	1842.5	1897
YO300	0	SD_	parent	sake	SD_1.JPG	H06	2055.5	2109
YO2328	17.7994533105	SD_	swap	sake	SD_1.JPG	A07	2267.5	618
YO2317	0	SD_	swap	tecc	SD_1.JPG	C07	2267.5	1044
YO2430	0	SD_	ser1D	sake	SD_1.JPG	E07	2267.5	1470
YO2572	0	SD_	ser1D	tecc	SD_1.JPG	G07	2267.5	1895
YO560	13.2904270786	SD_	parent	tecc	SD_1.JPG	F08	2480.5	1681
YO2316	0	SD_	swap	tecc	SD_1.JPG	A09	2693.5	616
YO2431	0	SD_	ser1D	sake	SD_1.JPG	C09	2693.5	1042
YO2571	0.2601361288	SD_	ser1D	tecc	SD_1.JPG	E09	2693.5	1468
YO300	0	SD_	parent	sake	SD_1.JPG	D10	2906.5	1254
YO2430	0	SD_	ser1D	sake	SD_1.JPG	A11	3118.5	614
YO2572	0	SD_	ser1D	tecc	SD_1.JPG	C11	3118.5	1040
YO560	11.7657403239	SD_	parent	tecc	SD_1.JPG	B12	3331.5	826
YO2328	16.6848422587	SD_	swap	sake	SD_1.JPG	H12	3331.5	2104
YO300	0	SD_	parent	sake	SD_2.JPG	A01	991.5	624
YO2329	18.5690226914	SD_	swap	sake	SD_2.JPG	G01	991.5	1901
YO2571	0	SD_	ser1D	tecc	SD_2.JPG	B02	1204.5	835
YO2328	17.3947971102	SD_	swap	sake	SD_2.JPG	E03	1417.5	1473
YO2317	0	SD_	swap	tecc	SD_2.JPG	G03	1417.5	1899
YO2329	17.9837164017	SD_	swap	sake	SD_2.JPG	C05	1842.5	1046
YO2316	0	SD_	swap	tecc	SD_2.JPG	E05	1842.5	1471
YO2431	0	SD_	ser1D	sake	SD_2.JPG	G05	1842.5	1897
YO300	0.0018065009	SD_	parent	sake	SD_2.JPG	H06	2055.5	2109
YO2328	18.0198464195	SD_	swap	sake	SD_2.JPG	A07	2267.5	618
YO2317	0.0018065009	SD_	swap	tecc	SD_2.JPG	C07	2267.5	1044
YO2430	0	SD_	ser1D	sake	SD_2.JPG	E07	2267.5	1470
YO2572	0	SD_	ser1D	tecc	SD_2.JPG	G07	2267.5	1895
YO560	14.0437379514	SD_	parent	tecc	SD_2.JPG	F08	2480.5	1681
YO2316	0	SD_	swap	tecc	SD_2.JPG	A09	2693.5	616
YO2431	0	SD_	ser1D	sake	SD_2.JPG	C09	2693.5	1042
YO2571	0	SD_	ser1D	tecc	SD_2.JPG	E09	2693.5	1468
YO300	0.0018065009	SD_	parent	sake	SD_2.JPG	D10	2906.5	1254
YO2430	0	SD_	ser1D	sake	SD_2.JPG	A11	3118.5	614
YO2572	0	SD_	ser1D	tecc	SD_2.JPG	C11	3118.5	1040
YO560	13.5505632073	SD_	parent	tecc	SD_2.JPG	B12	3331.5	826
YO2328	16.390382613	SD_	swap	sake	SD_2.JPG	H12	3331.5	2104
YO300	13.966058413	SER	parent	sake	SER1.JPG	A01	971.5	616
YO2329	15.2197700336	SER	swap	sake	SER1.JPG	G01	971.5	1893
YO2571	12.3546596154	SER	ser1D	tecc	SER1.JPG	B02	1184.5	827
YO2328	15.7725593072	SER	swap	sake	SER1.JPG	E03	1397.5	1465
YO2317	12.9453854078	SER	swap	tecc	SER1.JPG	G03	1397.5	1891
YO2329	13.8540553575	SER	swap	sake	SER1.JPG	C05	1822.5	1038
YO2316	11.115400002	SER	swap	tecc	SER1.JPG	E05	1822.5	1463
YO2431	8.6133962635	SER	ser1D	sake	SER1.JPG	G05	1822.5	1889
YO300	14.3671016115	SER	parent	sake	SER1.JPG	H06	2035.5	2101
YO2328	15.3046755756	SER	swap	sake	SER1.JPG	A07	2247.5	610
YO2317	12.1884615331	SER	swap	tecc	SER1.JPG	C07	2247.5	1036
YO2430	9.1950895514	SER	ser1D	sake	SER1.JPG	E07	2247.5	1462
YO2572	12.4558236654	SER	ser1D	tecc	SER1.JPG	G07	2247.5	1887
YO560	13.4548186599	SER	parent	tecc	SER1.JPG	F08	2460.5	1673
YO2316	11.9409709106	SER	swap	tecc	SER1.JPG	A09	2673.5	608
YO2431	9.1408945246	SER	ser1D	sake	SER1.JPG	C09	2673.5	1034
YO2571	11.8325808569	SER	ser1D	tecc	SER1.JPG	E09	2673.5	1460
YO300	13.8685073647	SER	parent	sake	SER1.JPG	D10	2886.5	1246
YO2430	9.6882642955	SER	ser1D	sake	SER1.JPG	A11	3098.5	606
YO2572	12.0836844812	SER	ser1D	tecc	SER1.JPG	C11	3098.5	1032
YO560	13.7185677905	SER	parent	tecc	SER1.JPG	B12	3311.5	818
YO2328	14.9614404057	SER	swap	sake	SER1.JPG	H12	3311.5	2096
YO300	15.6406847419	SER	parent	sake	SER2.JPG	A01	983.5	624
YO2329	15.281191064	SER	swap	sake	SER2.JPG	G01	983.5	1901
YO2571	12.6997012862	SER	ser1D	tecc	SER2.JPG	B02	1196.5	835
YO2328	15.4925516686	SER	swap	sake	SER2.JPG	E03	1409.5	1473
YO2317	11.9319384061	SER	swap	tecc	SER2.JPG	G03	1409.5	1899
YO2329	15.4997776722	SER	swap	sake	SER2.JPG	C05	1834.5	1046
YO2316	13.2001020338	SER	swap	tecc	SER2.JPG	E05	1834.5	1471
YO2431	9.5907132473	SER	ser1D	sake	SER2.JPG	G05	1834.5	1897
YO300	14.7862098189	SER	parent	sake	SER2.JPG	H06	2047.5	2109
YO2328	16.3253485808	SER	swap	sake	SER2.JPG	A07	2259.5	618
YO2317	12.7809938264	SER	swap	tecc	SER2.JPG	C07	2259.5	1044
YO2430	10.3060876014	SER	ser1D	sake	SER2.JPG	E07	2259.5	1470
YO2572	12.3564661163	SER	ser1D	tecc	SER2.JPG	G07	2259.5	1895
YO560	13.6499207565	SER	parent	tecc	SER2.JPG	F08	2472.5	1681
YO2316	13.1910695294	SER	swap	tecc	SER2.JPG	A09	2685.5	616
YO2431	10.2645380808	SER	ser1D	sake	SER2.JPG	C09	2685.5	1042
YO2571	12.7322183023	SER	ser1D	tecc	SER2.JPG	E09	2685.5	1468
YO300	14.9813119155	SER	parent	sake	SER2.JPG	D10	2898.5	1254
YO2430	10.9329434116	SER	ser1D	sake	SER2.JPG	A11	3110.5	614
YO2572	13.0031934364	SER	ser1D	tecc	SER2.JPG	C11	3110.5	1040
YO560	14.9776989137	SER	parent	tecc	SER2.JPG	B12	3323.5	826
YO2328	15.6587497508	SER	swap	sake	SER2.JPG	H12	3323.5	2104
YO300	30.150499924	YPD	parent	sake	YPD1.JPG	A01	983.5	624
YO2329	33.1763889218	YPD	swap	sake	YPD1.JPG	G01	983.5	1901
YO2571	21.3474210666	YPD	ser1D	tecc	YPD1.JPG	B02	1196.5	835
YO2328	32.7988302349	YPD	swap	sake	YPD1.JPG	E03	1409.5	1473
YO2317	21.7412382616	YPD	swap	tecc	YPD1.JPG	G03	1409.5	1899
YO2329	30.8893587898	YPD	swap	sake	YPD1.JPG	C05	1834.5	1046
YO2316	22.1458944619	YPD	swap	tecc	YPD1.JPG	E05	1834.5	1471
YO2431	16.3289615826	YPD	ser1D	sake	YPD1.JPG	G05	1834.5	1897
YO300	29.8397817702	YPD	parent	sake	YPD1.JPG	H06	2047.5	2109
YO2328	32.5115965927	YPD	swap	sake	YPD1.JPG	A07	2259.5	618
YO2317	23.1828259751	YPD	swap	tecc	YPD1.JPG	C07	2259.5	1044
YO2430	16.271153554	YPD	ser1D	sake	YPD1.JPG	E07	2259.5	1470
YO2572	21.9236948519	YPD	ser1D	tecc	YPD1.JPG	G07	2259.5	1895
YO560	28.409033062	YPD	parent	tecc	YPD1.JPG	F08	2472.5	1681
YO2316	22.980497875	YPD	swap	tecc	YPD1.JPG	A09	2685.5	616
YO2431	15.9188858796	YPD	ser1D	sake	YPD1.JPG	C09	2685.5	1042
YO2571	20.6121752027	YPD	ser1D	tecc	YPD1.JPG	E09	2685.5	1468
YO300	28.0874759029	YPD	parent	sake	YPD1.JPG	D10	2898.5	1254
YO2430	17.2466640368	YPD	ser1D	sake	YPD1.JPG	A11	3110.5	614
YO2572	21.3293560577	YPD	ser1D	tecc	YPD1.JPG	C11	3110.5	1040
YO560	29.8650727828	YPD	parent	tecc	YPD1.JPG	B12	3323.5	826
YO2328	32.5549526142	YPD	swap	sake	YPD1.JPG	H12	3323.5	2104
YO300	29.1352464215	YPD	parent	sake	YPD2.JPG	A01	983.5	624
YO2329	31.8811277807	YPD	swap	sake	YPD2.JPG	G01	983.5	1901
YO2571	18.9700658899	YPD	ser1D	tecc	YPD2.JPG	B02	1196.5	835
YO2328	27.4046185649	YPD	swap	sake	YPD2.JPG	E03	1409.5	1473
YO2317	19.3169140616	YPD	swap	tecc	YPD2.JPG	G03	1409.5	1899
YO2329	30.1270154124	YPD	swap	sake	YPD2.JPG	C05	1834.5	1046
YO2316	20.9933468914	YPD	swap	tecc	YPD2.JPG	E05	1834.5	1471
YO2431	13.6155972395	YPD	ser1D	sake	YPD2.JPG	G05	1834.5	1897
YO300	27.8869543036	YPD	parent	sake	YPD2.JPG	H06	2047.5	2109
YO2328	29.3177030118	YPD	swap	sake	YPD2.JPG	A07	2259.5	618
YO2317	17.9511993856	YPD	swap	tecc	YPD2.JPG	C07	2259.5	1044
YO2430	14.6254312394	YPD	ser1D	sake	YPD2.JPG	E07	2259.5	1470
YO2572	18.5021821583	YPD	ser1D	tecc	YPD2.JPG	G07	2259.5	1895
YO560	25.3849505652	YPD	parent	tecc	YPD2.JPG	F08	2472.5	1681
YO2316	18.7930288023	YPD	swap	tecc	YPD2.JPG	A09	2685.5	616
YO2431	14.2785830677	YPD	ser1D	sake	YPD2.JPG	C09	2685.5	1042
YO2571	19.6258257145	YPD	ser1D	tecc	YPD2.JPG	E09	2685.5	1468
YO300	25.8546407976	YPD	parent	sake	YPD2.JPG	D10	2898.5	1254
YO2430	14.376134116	YPD	ser1D	sake	YPD2.JPG	A11	3110.5	614
YO2572	18.2221745197	YPD	ser1D	tecc	YPD2.JPG	C11	3110.5	1040
YO560	26.8156992734	YPD	parent	tecc	YPD2.JPG	B12	3323.5	826
YO2328	29.3502200279	YPD	swap	sake	YPD2.JPG	H12	3323.5	2104
