# Supplementary material for: Natural Variation in SER1 and ENA6 Underlie Condition-Specific Growth Defects in Saccharomyces cerevisiae
Source: G3 (Bethesda). 2017 Nov 14;8(1):239–51. doi: 10.1534/g3.117.300392 (PMC5765352; doi:10.1534/g3.117.300392)
Supplement: Supplementary file 19 [file 239FileS3.zip › Scripts/heritability_calculations.R]

###############################################################
######################### Anova Method ########################
###############################################################

#Model:
#Variance of observed segregant means = Vs
#Variance of true segregant means (no error) i.e. genetic variance = Vg
#Error term, variance of the sampling distribution of the mean = Ve
#
#Vs=Vg+Ve
#
#Calculate Vg from Vs and Ve. In the ANOVA Vs is the between-group variance
#and Vw is the within-group variance. Ve is Vw/n where n is the mean number of
#observations within each group, i.e. Ve is form of standard error squared. Ve
#is the variance of the sampling distribution of the mean and the standard error is
#a measure of the standard deviation of the sampling distribution of the mean, hence
#the relationship.

library(lme4)

########################## Import Data ########################

#Input strain means (quantile normalize for RAP and CAF) and raw measurements
growth_av=read.csv("../Data/Phenotyping/H2_input-averages.csv",header=T)
growth_raw=read.csv("../Data/Phenotyping/H2_input-all.csv",header=T)

#Extract growth conditions
conditions=levels(growth_av$Condition)[c(3,5,6,10)]
conditions_raw=levels(growth_raw$Condition)[c(1,2,4,7)]


######################### Calculate Vs ########################

#Calculate Vs from the segregant means for each condition
Vs_vect=list()

for (cond in conditions){
  
  #Extract progeny for this condition only
  parent_filter=grepl("YO486", growth_av$Strain) | grepl("YO502", growth_av$Strain)
  small=growth_av[growth_av$Condition==cond & !(parent_filter),]
  Vs_vect[[cond]]=var(as.numeric(small$Area))
}
Vs_vect=unlist(Vs_vect)

#Rename normalized RAP and CAF
names(Vs_vect)[2:3]=c("CAF","RAP")
Vs_vect=Vs_vect[order(names(Vs_vect))]


###################### Calculate Vw and n #####################

#Use random effects model to calculate Vw, also record n
Vw_vect=list()
n_vect=list()

#Calculate the pooled
for (cond in conditions_raw){
  
  #Extract progeny for this condition only
  parent_filter=grepl("YO486", growth_raw$Strain) | grepl("YO502", growth_raw$Strain)
  size_filter=growth_raw$Area>5
  small=growth_raw[growth_raw$Condition==cond & !(parent_filter) & size_filter,]
  
  #Remove NA values and count observations
  small=small[!(is.na(small$Area)),]
  counts_table=table(small$Strain)
  counts_strain=counts_table[unique(small$Strain)]  # changed to unique strains
  n_vect[[cond]]=mean(counts_strain)
  
  #Ensure every strain is present at least twice and create random effects model
  small=small[counts_strain>1,]
  small=as.data.frame(small)
  small$Strain=as.factor(small$Strain)
  current_lmer=lmer(Area~(1|Strain),data=small)
  Vw_vect[[cond]]=as.data.frame(VarCorr(current_lmer))[2,5]**2 
}

n_vect=unlist(n_vect)
n_vect=n_vect[order(names(n_vect))]
Vw_vect=unlist(Vw_vect)
Vs_vect=Vs_vect[order(names(Vs_vect))]


##################### Calculate Vg and H2 #####################

#calculate genetic variance and broad sense heritability
Vg_vect=Vs_vect-Vw_vect/n_vect
broad=Vg_vect/Vs_vect

############# Effect of Accounting for SER1 locus #############

#Normalize for genotype at SER1 for all except SLO and ETH
growth_av2=growth_av
for (i in 1:2){
  for (current_cond in conditions){
    parent_filter=grepl("YO486", growth_av2$Strain) | grepl("YO502", growth_av2$Strain)
    filter=which(!(parent_filter) & growth_av2$Condition==current_cond & growth_av2$chr15_643999==i)
    growth_av2[filter,3]=growth_av2[filter,3]-mean(growth_av2[filter,3])
  }
}

#Repeat calculating between-group variance using means
#Calculate Vs from the segregant means for each condition
Vs_norm_vect=list()

for (cond in conditions){
  
  #Extract progeny for this condition only
  parent_filter=grepl("YO486", growth_av2$Strain) | grepl("YO502", growth_av2$Strain)
  small=growth_av2[growth_av2$Condition==cond & !(parent_filter),]
  Vs_norm_vect[[cond]]=var(as.numeric(small$Area))
}
Vs_norm_vect=unlist(Vs_norm_vect)
names(Vs_norm_vect)[2:3]=c("CAF","RAP")
Vs_norm_vect=Vs_norm_vect[order(names(Vs_norm_vect))]


#Get genetic variance explained and proportion of genetic variance explained
gen_var_explained=Vs_vect - Vs_norm_vect
prop_gen_var_explained=gen_var_explained/Vg_vect
