# Supplementary material for: Natural Variation in SER1 and ENA6 Underlie Condition-Specific Growth Defects in Saccharomyces cerevisiae
Source: G3 (Bethesda). 2017 Nov 14;8(1):239–51. doi: 10.1534/g3.117.300392 (PMC5765352; doi:10.1534/g3.117.300392)
Supplement: Supplementary file 19 [file 239FileS3.zip › Scripts/main.R]

########################################################################
#####                       Description                            #####
########################################################################
# Authors: Adrian Scott and Gareth Cromie
# Modified Date: 30-Oct-2017
# This script contains all the processing necessary to construct the
# R/qtl object for the accompanying paper from the genotyping reads table
# and unprocessed phenotype measurements. All necessary data is bundled
# with this script. This is script only depends on R (tested with v3.4.0)
# and R/qtl, available from R-CRAN.
# After running, the R/qtl object will be named "YCR5_cleaned". A second
# cross object named "parents" contains the genotypes and phenotypes of the
# two parents in this cross- YO486 ("sake") and YO502 ("tecc").
# Permutions can be calculated to determine significance thresholds for LOD
# scores, but they are commented out by default due to their long runtime.
# Search for "SIGNIFICANCE THRESHOLDS" to find the section to uncomment.
#
# WARNING: By default, this script clears the current R environment.


library(qtl)
rm(list=ls())

# Change this to the path containing the attached Data directory.
setwd("./")

# set up input file paths (genotyping files only)
prelim_hap_file = "Data/Genotyping/preliminary_hap.txt"

process_phenotypes = TRUE #change this to enable/disable building of YCR5_cleaned$pheno table

# import RADseq reads
preliminary_hap = read.csv(prelim_hap_file, sep="\t", header=TRUE, as.is=TRUE)

# create unique marker names by combining a marker's chromosome and position
preliminary_hap$Marker = paste(preliminary_hap$Chromosome, preliminary_hap$Position, sep="_")

# get rid of mitochondrial and 2micron plasmid markers
preliminary_hap = preliminary_hap[!(preliminary_hap$Chromosome %in% c("chr2m", "chrmt")),]

# get a list of all our markers
uniq_markers = unique(preliminary_hap$Marker)

# pull out the unique chromosome and marker positions from the table of all reads
for_sorting = preliminary_hap[match(uniq_markers, preliminary_hap$Marker), c("Chromosome", "Position", "Marker")]

# sort markers by chromosome
sorted_by_chr = for_sorting[order(for_sorting$Chromosome),]

# for each chromosome, sort markers by position
for (chr in unique(sorted_by_chr$Chromosome)) {
  indices = sorted_by_chr$Chromosome == chr
  sorted_by_chr[indices, ] = sorted_by_chr[indices, ][order(sorted_by_chr$Position[indices]),]
}

# pull out sorted marker names
sorted_unique_markers = sorted_by_chr$Marker

# get a list of all our strains
uniq_strains = unique(preliminary_hap$Strain)

# create two data.frames for storing the number of reads, one for each parent.
# Strains are used as row names
p1_marker_table = data.frame(row.names=uniq_strains)
p2_marker_table = data.frame(row.names=uniq_strains)

for (marker in sorted_unique_markers) {
  reads = preliminary_hap[preliminary_hap$Marker == marker, ]
  for (strain in reads$Strain) {
    p1_marker_table[strain, marker] = reads$P1_Reads[reads$Strain==strain]
    p2_marker_table[strain, marker] = reads$P2_Reads[reads$Strain==strain]
  }
}
# this gets us two tables with 555 strains and 5848 markers
# now we need to drop two weirdo strains - "YPG725a" has poor coverage, 
# and "YPG725b" doesn't appear to be a member of its tetrad.
##########################################################
p1_marker_table = p1_marker_table[!(rownames(p1_marker_table) %in% c("YPG725a", "YPG725b")),]
p2_marker_table = p2_marker_table[!(rownames(p2_marker_table) %in% c("YPG725a", "YPG725b")),]

# convert all empty markers to 0 reads instead of NA
p1_marker_table[is.na(p1_marker_table)] = 0
p2_marker_table[is.na(p2_marker_table)] = 0

# add up the p1 and p2 reads
num_reads = p1_marker_table+p2_marker_table

max_missing_markers = 750 # number found by doing hist(rowSums(num_reads > 0)) and looking at low point between modes
good_rows = rowSums(num_reads > 0) > max_missing_markers
# remove "bad" strains before doing anything else, so they don't skew our marker counts
p1_marker_table = p1_marker_table[good_rows,]
p2_marker_table = p2_marker_table[good_rows,]
num_reads = num_reads[good_rows,]

# copy one of the tables to get row/column structure, then initialize all markers to missing
calls_table = num_reads
calls_table[,] = NA

#new per-strain read normalization
norm1 = p1_marker_table/rowSums(num_reads, na.rm=T)
norm2 = p2_marker_table/rowSums(num_reads, na.rm=T)

# find the mean frequency of each marker
rm1=colMeans(norm1)
rm2=colMeans(norm2)

#Call alleles. Require more than 5 times call of major vs minor allele to make a haploid P1 or P2 alelle call.
#If 0 count in both then call 0. Otherwise call 3 (mixed/het)
#Note that this will not call chr1 disomes correctly, these will be recalled later
new_calls_table = p1_marker_table[,]
new_calls_table[,]=0
new_calls_table[p1_marker_table >0 | p2_marker_table>0]=3 #GC#
#new_calls_table[p1_marker_table > p2_marker_table] = 1 #GC#
#new_calls_table[p1_marker_table < p2_marker_table] = 2 #GC#
new_calls_table[p1_marker_table > p2_marker_table*5] = 1 #GC#
new_calls_table[p1_marker_table*5 < p2_marker_table] = 2 #GC#

#Save only markers that have:
# 1) P1 and P2 counts >0 in at least 5% of strains (there is a long tail of one-off counts)
# 2) mean frequency ratios of p1:p2 that are within 2-fold range of expected 1:1 ratio (outside of chr 1) and 2:1 ratio (P1:P2, for chr1)
p1_missing_prop=apply(p1_marker_table,2,function(x){length(which(x==0))/length(x)}) #GC#
p2_missing_prop=apply(p2_marker_table,2,function(x){length(which(x==0))/length(x)}) #GC#
new_marker_test_p1=grepl("chr01",colnames(p1_marker_table)) & (rm2 < (rm1) ) & (rm2 > (rm1*.25)) & p1_missing_prop<0.95 & p2_missing_prop<0.95 
new_marker_test_p2=!(grepl("chr01",colnames(p1_marker_table))) & (rm2 < (rm1*2) ) & (rm2 > (rm1*.5)) & p1_missing_prop<0.95 & p2_missing_prop<0.95
new_marker_test = new_marker_test_p1 | new_marker_test_p2 #GC#
new_calls_table=new_calls_table[,new_marker_test]
p1_marker_table=p1_marker_table[,new_marker_test]
p2_marker_table=p2_marker_table[,new_marker_test]

#Identify bad markers (too much missing data, too many het calls)
#and identify bad strains (too much missing data, too many het calls)
#do not assess chr1 (set het prop to zero for chr01 markers, ignore chr1 for strain assessment)
het_marker_prop=apply(new_calls_table,2,function(x){length(which(x==3))/length(which(x>0))})
het_marker_prop[grepl("chr01",names(het_marker_prop))]=0
missing_marker_prop=apply(new_calls_table,2,function(x){length(which(x==0))/length(x)})
missing_strain_prop=apply(new_calls_table,1,function(x){length(which(x==0))/length(x)})
het_strain_prop=apply(new_calls_table[,!(grepl("chr01",names(het_marker_prop)))],1,function(x){length(which(x==3))/length(which(x>0))})

#Filter on both strain and marker quality
good_strains=which(het_strain_prop<0.2)
good_markers=which(het_marker_prop<0.1 & missing_marker_prop<0.5)

new_calls_table=new_calls_table[good_strains,good_markers]
p1_marker_table=p1_marker_table[good_strains,good_markers]
p2_marker_table=p2_marker_table[good_strains,good_markers]
print(paste("Dropping", sum(!good_strains, na.rm=T), "strains with too many het calls."))


#=====new disomy=============
coverage_raw = read.csv("Data/Genotyping/chromosome_2_9_16.txt", sep="\t", header=TRUE, as.is=TRUE, skip=1)

# make list of chromosome names to pull out of the table (should match column names from the coverage file)
chr_names = paste("chr", sprintf("%02d", 1:16), sep="")

coverage_table = coverage_raw[,chr_names] #make new table with just the chromosome data (drop strain, total reads, 2micron, mitochondria)
rownames(coverage_table) = coverage_raw[,1] #get strains from first column of raw data
# Note that this is, roughly, what percentage of all reads in a strain come from a given chromosome

# Calculate median coverge per chromosome:
chromosome_medians = apply(coverage_table,2,median)

# However, we know that about half the strains should be chr01 disomes (given that UC5 is a chr01 disome, and we see high
# enough spore viability that it should be segregating 2:2 through the progeny). In light of this, we can't trust
# the median coverage value from all strains. Instead, we'll take the mean of the chr01 coverage, and divide by 1.5 
# to account for the expectation that the coverage is an equal mix of "1x" and "2x" coverage.
chromosome_medians["chr01"] = mean(coverage_table$chr01)/1.5

# Now, normalize each strain's coverage by the chromosome's coverage
norm_by_chromosome = t(t(coverage_table)/chromosome_medians)

# Next, we normalize (the by-chromosome-normalized) coverage by 
strain_medians = apply(norm_by_chromosome,1,median)
norm_by_strain = norm_by_chromosome/strain_medians

# copy the chromosome 1 data from the normalized coverage table for just the progeny
chr01_norms_ypg = norm_by_strain[grepl("YPG", rownames(norm_by_strain)),"chr01"]

# same as above, but for YO486, and we average the data from the 3 sequencing replicates
chr01_norm_yo486 = mean(norm_by_strain[grepl("YO486", rownames(norm_by_strain)),"chr01"])
names(chr01_norm_yo486) = "YO486"

# same as above, but for YO502, and we average the data from the 3 sequencing replicates
chr01_norm_yo502 = mean(norm_by_strain[grepl("YO502", rownames(norm_by_strain)),"chr01"])
names(chr01_norm_yo502) = "YO502"

# concatenate YO486, YO501, and progeny strain data
chr01_norms = c(chr01_norm_yo486, chr01_norm_yo502, chr01_norms_ypg)

# make calls for chr01 disomy/monosomy using simple cutoffs, and call oddballs as NA (<0.5x coverage, >2.5x coverage)
chr01_disomy = chr01_norms > 1.5 & chr01_norms < 2.5
chr01_disomy[chr01_norms < 0.5 | chr01_norms > 2.5] = NA

#temp_names = names(chr01_disomy)
#convert to genotype=c(1,2) format (2 = euploid/monosome [like white tecc], 1 = disome [like sake])
#chr01_disomy = 2-as.numeric(chr01_disomy)
#names(chr01_disomy) = temp_names
#======================


# add in Chromosome 01 disomy calls
#disomy = read.csv(disome_file, as.is=T, header=T)
##for (strain in rownames(new_calls_table)) {
#  new_calls_table[strain, 'chrDisome01'] = chr01_disomy[strain]
#}

# ugly hack to write CSV that can be immediately imported into R/qtl
# First, we need to make a new row that lists which chromosome each marker is on; since
# all our markers are of the format chrXX_marker, we can just pull out the first 5 characters
# from the marker name.
output = rbind(substr(colnames(new_calls_table),start = 1, stop = 5),new_calls_table)
# The name of the row with the chromosome designations must be blank
rownames(output)[1] = ""

# Make the strain names (which is currently rownames(output)) into the first column of the output.
output = cbind(rownames(output), output)
# Rename the first column to "ID", which is treated specially by Rqtl. Doing this allows you to subset
# a cross by specifying strain names, rather than just indexes.
colnames(output)[1] = "ID"

output_disome_rows = output[,1] %in% names(chr01_disomy[chr01_disomy==1])
output[output_disome_rows, output[1,]=="chr01"] = NA

write.csv(output, file="YCR5_with_no_phenotypes.csv", row.names=FALSE)
ycr5=read.cross(format="csv", file="YCR5_with_no_phenotypes.csv", genotypes=c(1,2), estimate.map = TRUE)
#ycr5 = drop.markers(ycr5, markers=c("chr05_19504", "chr05_19507")) # Looking at the map, the first two markers on chr05 look bad
ycr5$pheno$ID = as.character(ycr5$pheno$ID) # Make sure our strain names are just strings, not factors

######
if (process_phenotypes) {
# Read in data from QTray phenotyping
  day1 = read.csv(file="Data\\Phenotyping\\576-format_Day1.csv", header=T, as.is=T)
  day2 = read.csv(file="Data\\Phenotyping\\576-format_Day2.csv", header=T, as.is=T)
  day3 = read.csv(file="Data\\Phenotyping\\576-format_Day3.csv", header=T, as.is=T)
  day4 = read.csv(file="Data\\Phenotyping\\576-format_Day4.csv", header=T, as.is=T)
  day5 = read.csv(file="Data\\Phenotyping\\576-format_Day5.csv", header=T, as.is=T)
  day6 = read.csv(file="Data\\Phenotyping\\576-format_Day6.csv", header=T, as.is=T)
  day7 = read.csv(file="Data\\Phenotyping\\576-format_Day7.csv", header=T, as.is=T)
  
  # Read in minimal media phenotyping
  sd_all = read.csv(file="Data\\Phenotyping\\96-format_SD.csv", header=T, as.is=T)
  # change some column labels to align with the other phenotyping

  days_1_to_7 = rbind(day1, day2, day3, day4, day5, day6, day7)
  selected_columns = c("Label", "Area", "X", "Y", "Condition", "Plate", "Replicate", "Day")
  phenos = rbind(days_1_to_7[,selected_columns], sd_all[,selected_columns])
  
  
  # First, convert area from px^2 to mm^2. We do this by looking at each image (combination of plate and day), and assuming that
  # each patch is spaced in 96-well format (i.e. 9mm between centers). First we find the median distance between columns, then
  # we average the distance between rows.
  for (plate in unique(phenos$Plate)) {
    for (day in unique(phenos$Day[phenos$Plate == plate])) {
      for (replicate in unique(phenos$Replicate[phenos$Plate == plate & phenos$Day == day])) {
        coldiffs = NULL
        for (col in 1:23) {
          for (row in 1:24) {
            label1 = paste("r",row,"c",col,sep="")
            label2 = paste("r",row,"c",col+1,sep="")
            p1=phenos[phenos$Plate == plate & phenos$Day == day & phenos$Replicate == replicate & phenos$Label == label1, c("X", "Y")]
            p2=phenos[phenos$Plate == plate & phenos$Day == day & phenos$Replicate == replicate & phenos$Label == label2, c("X", "Y")]
            if (dim(p1)[1] == 1 & dim(p2)[1] == 1) {
              col_dist = sqrt(sum(p2-p1)^2)
              coldiffs = c(coldiffs, col_dist)
            }
          }
        }
        rowdiffs = NULL
        for (col in 1:24) {
          for (row in 1:23) {
            label1 = paste("r",row,"c",col,sep="")
            label2 = paste("r",row+1,"c",col,sep="")
            p1=phenos[phenos$Plate == plate & phenos$Day == day & phenos$Replicate == replicate & phenos$Label == label1, c("X", "Y")]
            p2=phenos[phenos$Plate == plate & phenos$Day == day & phenos$Replicate == replicate & phenos$Label == label2, c("X", "Y")]
            if (dim(p1)[1] == 1 & dim(p2)[1] == 1) {
              row_dist = sqrt(sum(p2-p1)^2)
              rowdiffs = c(rowdiffs, row_dist)
            }
          }
        }
        coldiffs[is.nan(coldiffs)] = NA
        rowdiffs[is.nan(rowdiffs)] = NA
        if (is.na(median(coldiffs, na.rm=T)) | is.na(median(rowdiffs, na.rm=T))) {
          diffs=NA
        } else {
          diffs=(mean(median(coldiffs, na.rm=T), median(rowdiffs, na.rm=T)))
        }
        print(paste(plate, diffs))
        phenos$Area[phenos$Plate == plate & phenos$Day == day & phenos$Replicate == replicate] = phenos$Area[phenos$Plate == plate & phenos$Day == day & phenos$Replicate == replicate]/((diffs/9)^2)
      }
    }
  }

  #assign YPG and YO names in place of ROWxCOLUMN identifiers. Pull these from the original GAL files, which were constructed
  # directly from the QPExpression pinning logs. Have a separate fallback assignment for the manual OmniTrays (SD)
  for (plate in unique(phenos$Plate)) {
    print(plate)
    try({
      lookup = read.csv(file=paste("Data\\Phenotyping\\Lookup\\",plate,".gal",sep=""), header=T, sep="\t", as.is=T, skip=8)
      for (spot in unique(phenos$Label)) {
        phenos$Label[phenos$Label == spot & phenos$Plate == plate] = lookup$ID[paste("r", lookup$Row, "c", lookup$Column, sep="") == spot]
      }})
  }

  for (plate in unique(phenos$Plate[phenos$Condition == "SD"])) {
    omnilookup=read.csv(file=paste("Data\\Phenotyping\\Lookup\\",plate,".csv",sep=""), as.is=T, header=T)
    for (spot in unique(phenos$Label[phenos$Condition == "SD"])) {
      phenos$Label[phenos$Label == spot & phenos$Plate == plate] = omnilookup$ID[paste("r", omnilookup$Row, "c", omnilookup$Column, sep="") == spot]
    }
  }
  # Next, strip replicate numbering to allow easy collapsing of replicates by pulling out first element of name before "_"
  phenos$Label = unlist(lapply(phenos$Label, function(x) {strsplit(x, "_")[[1]][1]}))
  drop_a_b_copy = function(x) {
    if (substr(x, nchar(x), nchar(x)) %in% c("A", "B")) {
      substr(x, 1, nchar(x)-1)
    } else {
      x
    }
  }
  phenos$Label = unlist(lapply(phenos$Label, drop_a_b_copy))
  
  
  phe_table = data.frame()
  for (condition in unique(phenos$Condition)) {
    for (day in unique(phenos$Day)) {
      new_name = paste(condition, ", day ",day, sep="")
      print(new_name)
      for (strain in ycr5$pheno$ID) {
        phe_table[strain, new_name] = mean(phenos$Area[phenos$Condition == condition & phenos$Label == strain & phenos$Day == day], na.rm=T)
        #print(phenos[phenos$Condition == condition & phenos$Label == strain & phenos$Day == day,])
      }
    }
  }
  good_conditions = colSums(is.na(phe_table)) < length(phe_table[,1])
  phe_table = phe_table[,good_conditions]
  phe_table[is.na(phe_table)] = 0
}

YCR5_cleaned = ycr5
YCR5_cleaned = calc.genoprob(YCR5_cleaned, error.prob = 0.01, off.end = 0)

if (process_phenotypes) {
  YCR5_cleaned$pheno = phe_table
  bad_drugs = rownames(YCR5_cleaned$pheno)[(YCR5_cleaned$pheno[,"KAN, day 2"] > 5 & YCR5_cleaned$pheno[,"NAT, day 2"] > 5) ]
  old_size = nind(YCR5_cleaned)
  YCR5_cleaned = YCR5_cleaned[,!(rownames(YCR5_cleaned$pheno) %in% bad_drugs)]
  print(paste("Removed", old_size-nind(YCR5_cleaned), "strains for failing NAT/KAN check."))
  
  no_growth = rownames(YCR5_cleaned$pheno)[YCR5_cleaned$pheno[,"YPD, day 4"] == 0]
  YCR5_cleaned = YCR5_cleaned[,!(rownames(YCR5_cleaned$pheno) %in% no_growth)]
  print(paste("Removed", length(no_growth), "strains for failing to grow on YPD."))
}

# Final filtering - drop strains which appear to have duplicate genotypes. This is usually caused by cross-contamination
# into an empty well.
# First, calculate the distance between genotypes.
d = dist(pull.geno(YCR5_cleaned), method="manhattan") # gives the number of marker positions that vary between each pair of strain.
m = as.matrix(d)
diag(m) <- NA  #ignore the diagonal, which just contains self:self comparison
similarity_threshold = sum(nmar(YCR5_cleaned))*0.1  #set threshold to 10% of markers
#identify which rows have at least 90% identical marker calls
duplicates = which(rowSums(m < similarity_threshold, na.rm=T) > 0)
duplicates = unique(duplicates)
old_size = nind(YCR5_cleaned)
YCR5_cleaned = YCR5_cleaned[,-1*duplicates] #Rqtl allows you to remove individuals by passing in their negated index.
print(paste("Removed", old_size-nind(YCR5_cleaned), "strains with duplicate genotypes."))

progeny_strains = !(rownames(YCR5_cleaned$pheno) %in% c("YO486", "YO502"))
parent_strains = rownames(YCR5_cleaned$pheno) %in% c("YO486", "YO502")
YCR5_cleaned = fill.geno(YCR5_cleaned, method="no_dbl_XO")
YCR5_cleaned = calc.genoprob(YCR5_cleaned)

## Drop the 1.2M NaCl phenotype, since it didn't add anything beyond the 0.5M NaCl phenotype.
YCR5_cleaned$pheno = YCR5_cleaned$pheno[, !grepl("SHI,", colnames(YCR5_cleaned$pheno))]

# now copy the parent strains to their own cross object for safe keeping
parents = YCR5_cleaned[,parent_strains]
  
# get list of progeny strains
# recreate cross with only cross progeny (excluding parents)
YCR5_cleaned = YCR5_cleaned[,progeny_strains]
save(parents, YCR5_cleaned, file="no_bad_drugs_also_no_disome_genotypes_and_also_no_duplicated_genotypes_ycr5.RData")
#save(slopes, intercepts, parents, YCR5_cleaned, file="ypd_pca_normalized_ycr5.RData")


### Save cross object as a .csv which can be imported to R/qtl.
### This includes the parents as the first two individuals.

genotypes = rbind(pull.geno(parents),
                  pull.geno(YCR5_cleaned))
genotypes = rbind(substr(markernames(YCR5_cleaned),start = 1, stop = 5), genotypes)

phenotypes = rbind(pull.pheno(parents),
                   pull.pheno(YCR5_cleaned))
phenotypes = rbind(rep("", length(colnames(phenotypes))), phenotypes)

output = cbind(phenotypes, genotypes)
# The name of the row with the chromosome designations must be blank
rownames(output)[1] = ""
# Make the strain names (which is currently rownames(output)) into the first column of the output.
output = cbind(rownames(output), output)
# Rename the first column to "ID", which is treated specially by Rqtl. Doing this allows you to subset
# a cross by specifying strain names, rather than just indexes.
colnames(output)[1] = "ID"

write.csv(output, file="YCR5-Phenotypes_genotypes.csv", row.names=FALSE)

# To read this file back in, use the following commands:
#library(qtl)
#YCR5_cleaned = read.cross(format = "csv", file = "YCR5-Phenotypes_genotypes.csv", na.strings = "NA", genotypes = c("1","2"))
#colnames(YCR5_cleaned$pheno) = gsub(x=gsub(pattern="..", replacement = ", ", x=colnames(YCR5_cleaned$pheno), fixed=TRUE), pattern=".", replacement = " ", fixed=TRUE)
#rownames(YCR5_cleaned$pheno) = YCR5_cleaned$pheno$ID
#YCR5_cleaned$pheno = YCR5_cleaned$pheno[,"ID" != colnames(YCR5_cleaned$pheno)]
#parents = YCR5_cleaned[,grepl("YO", rownames(YCR5_cleaned$pheno), fixed=TRUE)]
#YCR5_cleaned = YCR5_cleaned[,!grepl("YO", rownames(YCR5_cleaned$pheno), fixed=TRUE)]

#####################################################
#### SIGNIFICANCE THRESHOLDS PERMUTATION SECTION ####
# Compute permutations to be used for generating significance thresholds.
# Commented out because it takes a long time to run:

#perms_allDays_10000 = scanone(YCR5_cleaned, model="np", pheno.col=which(!grepl("day 5", colnames(YCR5_cleaned$pheno)) &
#                                                                        !grepl("day 6", colnames(YCR5_cleaned$pheno)) &
#                                                                        !grepl("day 7", colnames(YCR5_cleaned$pheno))), n.perm = 10000, verbose=T)

####             END OF PERMUTATIONS             ####
#####################################################


#####################################################
### Special section to call genotype of chr01 disomes. Outputs a table with the same rows (strains) as the full cross table (above).
### Genotype coding is as follows:
### 0 = no reads for this marker
### 1 = monosome sake allele
### 2 = monosome tecc allele
### 3 = looks like a monosome, but have both sake and tecc reads
### 4 = disome, homozygous sake
### 5 = disome, homozygous tecc
### 6 = disome, heterozygous
score_lod=function(p1_count_mat,p2_count_mat,output_flag, disome_flag){
  t(sapply((1:length(p1_count_mat[,1])),function(i){
    #For current marker, make two column matrix with P1 counts in first column
    #and P2 counts in second colum, one row per strain
    compare=rbind(p1_count_mat[i,],p2_count_mat[i,])
    
    #For each strain, at this marker calculate probability (without permutation 
    #as cancels out in LOD calculation) of each possible model (Hom P1, Hom P2, 
    #possibly het) and report best match or LOD (best vs second best)
    apply(compare,2,function(x){
      
      #calculate log probability of data given each model (ignoring permutation term as cancels out for lod calculation)
      hom_a=log(0.99,10)*as.numeric(x[1]) + log(0.01,10)*as.numeric(x[2]) #1:0 model, B call error
      hom_b=log(0.99,10)*as.numeric(x[2]) + log(0.01,10)*as.numeric(x[1]) #1:0 model, A call error
      
      #Only calculate the het if both alleles are observed (for monosome), or always if disome
      #set it to extremely low value, unless disome flag or non-zero counts of both parent alleles
      het=-1*(10^60)
      if (disome_flag | (x[1]>0 & x[2]>0)){
        het=log(0.5,10)*as.numeric(x[2]) + log(0.5,10)*as.numeric(x[1]) #1:1 model, either mixed error, or het in disome
      }
      
      #Identify best allele and LOD (best vs second best)
      scores=sort(c(hom_a,hom_b,het))
      ordered_alleles=c(1,2,3)[order(c(hom_a,hom_b,het))]
      
      #Report either scores or allele. Note is prob two alleles
      #identical, report 0
      final=0
      if (output_flag==1 & scores[3]-scores[2]>0){final=ordered_alleles[3]}
      else if (output_flag==0){final=scores[3]-scores[2]}
      return (final)    
    })
  }))
}


chr01_markers=grepl("chr01",colnames(new_calls_table))
disome_strains=names(chr01_disomy[chr01_disomy & !is.na(chr01_disomy)])
disome_strains=disome_strains[disome_strains %in% rownames(p1_marker_table)]
monosome_strains=names(chr01_disomy[!chr01_disomy & !is.na(chr01_disomy)])
disome_scores=score_lod(p1_marker_table[disome_strains,chr01_markers],p2_marker_table[disome_strains,chr01_markers],0,1)
disome_calls=score_lod(p1_marker_table[disome_strains,chr01_markers],p2_marker_table[disome_strains,chr01_markers],1,1)
disome_calls[disome_scores<2]=0 #Remove calls for low scores
disome_calls[disome_calls>0]=disome_calls[disome_calls>0]+3

chr01_dup = data.frame(new_calls_table[,chr01_markers], row.names = rownames(new_calls_table))
chr01_dup[disome_strains,] = disome_calls
chr01_dup = chr01_dup[rownames(chr01_dup) %in% c(rownames(parents$pheno), rownames(YCR5_cleaned$pheno)),]
write.csv(chr01_dup, file = "Chromosome01_allele_calls.csv",row.names = T)


################################################
###     Quantile normalization section       ###   
replace_low_values=function(cross,allele){
  
  stress_pheno=cross[,2]
  marker_allele=cross[,3]
  
  
  #Identify number of strains with current allele and simulate normal dataset of same size
  pop_size=length(which(marker_allele==allele & !(is.na(marker_allele))))
  sim_norm_tab=sapply(1:10000,function(x){sort(rnorm(pop_size))}) #Table of 1000 sorted simulated normal datasets
  sim_norm=sort(apply(sim_norm_tab,1,mean)) #take means
  
  #Do Q:Q plot
  sorted_selected_stress_pheno=sort(cross[marker_allele==allele,2])
  #plot(sorted_selected_stress_pheno,sim_norm, main=c("sake", "tecc")[allele])
  
  #Identify strains with very low growth
  good=which(sort(cross[marker_allele==allele,2])>5)
  bad=which(sort(cross[marker_allele==allele,2])<=5)
  
  
  #Carry out regression between simulated data and real data but only for non-low-growth strains
  test_reg=lm(sort(cross[marker_allele==allele,2])[good]~sort(sim_norm)[good])
  #plot(sim_norm,sorted_selected_stress_pheno, main=c("sake", "tecc")[allele])
  #abline(test_reg)
  
  #Infer stress values from simulated dataset and regression, use to replace low-growth values 
  inferred=coef(test_reg)[1]+sim_norm*coef(test_reg)[2]
  sorted_selected_stress_pheno[bad]=inferred[bad]
  temp=stress_pheno[marker_allele==allele & !(is.na(marker_allele))]
  temp[order(temp)]=sorted_selected_stress_pheno
  stress_pheno[marker_allele==allele & !(is.na(marker_allele))]=temp
  
  return(stress_pheno)
}

interaction_processing = function(cross, phenotype) {
  ypd_stress_subset = cbind(cross$pheno[,"YPD, day 4"],
                cross$pheno[,phenotype],
              pull.geno(cross)[,which(markernames(cross)==rownames(max(scanone(cross, pheno.col=phenotype, model="np"))))]
              )
  cnames = c("Growth","marker","Condition")
  original=ypd_stress_subset[,2]
  #Treat each RAP subpopulation (defined by SER genotype) separately and fit normal distribution to them
  ypd_stress_subset[,2]=replace_low_values(ypd_stress_subset,1)
  ypd_stress_subset[,2]=replace_low_values(ypd_stress_subset,2)

  #Create a new table with a single growth phenotype and a new condition variable
  first=ypd_stress_subset[,c(1,3)]
  first=cbind(first,rep(0,length(first[,1])))
  colnames(first)=cnames
  second=ypd_stress_subset[,c(2,3)]
  second=cbind(second,rep(1,length(second[,1])))
  colnames(second)=cnames
  rownames(second)=sapply(rownames(second),function(x){paste(x,"_A",sep="")})
  combined=rbind(first,second)
  
  #test interaction of SER and condition
  cond_lm=lm(combined[,1]~combined[,2]*combined[,3])
  cond_anova=anova(cond_lm)
  print(paste("P-value for gene-condition interaction for", phenotype, ":", cond_anova$`Pr(>F)`[3]))
}

for (condition in c("RAP, day 4", "CAF, day 4", "COP, day 4")) {
  interaction_processing(YCR5_cleaned, condition)
}
